# Supplementary material for: A High-Quality Reference Genome Assembly of the Saltwater Crocodile, Crocodylus porosus, Reveals Patterns of Selection in Crocodylidae
Source: Genome Biol Evol. 2019 Dec 10;12(1):3635–46. doi: 10.1093/gbe/evz269 (PMC6946029; doi:10.1093/gbe/evz269)
Supplement: evz269_Supplementary_Data [file evz269_supplementary_data.zip]

Archive with 12 entries (12 files):
- Supplementary Table 1.xlsx
- Supplementary_File_S1.xlsx
- Supplementary_File_S2.xlsx
- Supplementary_File_S3.xlsx
- Supplementary_File_S4.txt
- Supplementary_File_S5.docx
- Supplementary_File_S6.xlsx
- Supplementary_File_S7.xlsx
- Supplementary_File_S8.xlsx
- Supplementary_File_S9.xlsx
- Supplementary_File_S10.xlsx
- Supplementary_Methods_GBE_cPorosus_Genome.docx
