# Supplementary material for: A High-Quality Reference Genome Assembly of the Saltwater Crocodile, Crocodylus porosus, Reveals Patterns of Selection in Crocodylidae
Source: Genome Biol Evol. 2019 Dec 10;12(1):3635–46. doi: 10.1093/gbe/evz269 (PMC6946029; doi:10.1093/gbe/evz269)
Supplement: evz269_Supplementary_Data [file evz269_supplementary_data.zip › Supplementary Table 1.xlsx]

## Sheet: Sheet1
Supplementary Table 1. Genes under positive selection as identified by PAML's Branch-Site Model.
Outgroup	Foreground Taxa	Gene Symbol	Full Gene Name	p value	LRS	lnL (fix_omega = 1)	LnL (fix_omega = 0)
Chicken	Alligator	GPATCH4	G-patch domain containing 4	6.73899e-06	20.2659	-1615.92	-1626.05
		LOC102558096	keratin tupe II cytoskeletal cochleal	3.7462e-05	16.9958	-3422.77	-3431.27
		OSGEP	O-sialoglycoprotein endopeptidase	0.000183538	13.9925	-2561.1	-2568.09
		ACVR1C	activin A receptor type 1C	0.000376635	12.6447	-2312.75	-2319.07
		PDS5A	PDS5 cohesin associated factor A	0.000413351	12.4709	-6077.27	-6083.5
		CTSK	cathepsin K	0.000476705	12.2047	-1976.85	-1982.96
		KLHL10	kelch like family member 10	0.00177504	9.76874	-3028.87	-3033.76
		CBLN2	cerebellin 2 precursor	0.00396732	8.29871	-1229.56	-1233.71
		CSPG4	chondroitin sulfate proteoglycan 4	0.00437642	8.12064	-16319.9	-16323.9
		RUVBL1	RuvB like AAA ATPase 1	0.0184534	5.55258	-2364.73	-2367.5
		DNMT3L	DNA methyltransferase 3 like	0.0204444	5.37354	-2364.72	-2367.41
		COMP	cartilage oligomeric matrix protein	0.0301238	4.70221	-4537.13	-4539.48
		SPATA5L1	spermatogenesis associated 5 like 1	0.0384833	4.28353	-2446.85	-2448.99
Chicken	Crocodile	TGM2	cPor transglutaminase 2	3.16917e-06	21.7113	-4134.12	-4144.98
		MFSD5	cPor major facilitator superfamily domain containing 5	7.70935e-05	15.6283	-2783.31	-2791.12
		SCRT2	cPor scratch family transcriptional repressor 2	0.00011333	14.9005	-1627.96	-1635.41
		ABCA3	cPor ATP binding cassette subfamily A member 3	0.000181623	14.0123	-9510.35	-9517.35
		DDX21	cPor DExD-box helicase 21, transcript variant X2	0.000272539	13.2503	-4448.22	-4454.84
		ZC3H10	aMis zinc finger CCCH-type containing 10, transcript variant X2	0.00396946	8.29773	-2196.43	-2200.58
		OSBPL7	cPor oxysterol binding protein like 7, transcript variant X2	0.00521324	7.80394	-5237.75	-5241.65
		TPM4	cPor tropomyosin 4	0.00837986	6.95044	-2627.18	-2630.66
		ENDOU	cPor endonuclease, poly(U) specific, transcript variant X2	0.0196243	5.44501	-3801.97	-3804.69
		UBE2Q1	cPor ubiquitin conjugating enzyme E2 Q1	0.037649	4.32081	-2218.07	-2220.23
		CLGN	cPor calmegin, transcript variant X3	0.0441605	4.05042	-3847.72	-3849.75
*The gene meets Bonferroni corrected statistical support value
LRS = Likelihood Ratio Statistic
