# Supplementary material for: A High-Quality Reference Genome Assembly of the Saltwater Crocodile, Crocodylus porosus, Reveals Patterns of Selection in Crocodylidae
Source: Genome Biol Evol. 2019 Dec 10;12(1):3635–46. doi: 10.1093/gbe/evz269 (PMC6946029; doi:10.1093/gbe/evz269)
Supplement: evz269_Supplementary_Data [file evz269_supplementary_data.zip › Supplementary_File_S1.xlsx]

## Sheet: mdelta.coords
Start of the alignment in the reference sequence	End of the alignment in the reference sequence	Start of the alignment in the query sequence	End of the alignment in the query sequence	Length of the alignment in the reference sequence	Length of the alignment in the query sequence	Percent identity of the alignment	Length of the reference sequence	Length of the query sequence	Reference Fasta ID	Query Fasta ID
7818986	7820472	1487	1	1487	1487	100	45393205	1487	NW_017728910.1	SciaK46_1
178896020	178897216	1	1197	1197	1197	100	203625132	1197	NW_017728906.1	SciaK46_100
21963681	21964901	290	1502	1221	1213	88.55	75875076	1502	NW_017728909.1	SciaK46_1003
78594302	78595523	290	1502	1222	1213	89.53	80678228	1502	NW_017728948.1	SciaK46_1003
186284779	186286147	1	1363	1369	1363	84.52	203625132	5712	NW_017728906.1	SciaK46_1004
923829	925436	1608	1	1608	1608	100	109106476	1608	NW_017728918.1	SciaK46_1008
34943429	34949101	1	5673	5673	5673	100	45393205	5673	NW_017728910.1	SciaK46_1009
15132381	15135334	1608782	1611748	2954	2967	85.71	270692262	2254150	NW_017728886.1	SciaK46_1010
17415256	17417781	1985245	1987753	2526	2509	91.98	270692262	2254150	NW_017728886.1	SciaK46_1010
35514095	35515979	1606055	1607948	1885	1894	86.18	270692262	2254150	NW_017728886.1	SciaK46_1010
39108767	39110064	1297879	1299177	1298	1299	89.47	270692262	2254150	NW_017728886.1	SciaK46_1010
40541010	40542381	16159	17513	1372	1355	86.66	270692262	2254150	NW_017728886.1	SciaK46_1010
54121600	54122657	614350	615380	1058	1031	85.53	270692262	2254150	NW_017728886.1	SciaK46_1010
59461513	59463123	2242194	2240568	1611	1627	89.03	270692262	2254150	NW_017728886.1	SciaK46_1010
71824656	71826042	1691954	1693336	1387	1383	89.86	270692262	2254150	NW_017728886.1	SciaK46_1010
83773742	83775396	643856	645500	1655	1645	87.49	270692262	2254150	NW_017728886.1	SciaK46_1010
95286345	95288635	1926283	1928577	2291	2295	87.85	270692262	2254150	NW_017728886.1	SciaK46_1010
96434756	96436154	2241606	2240217	1399	1390	91.39	270692262	2254150	NW_017728886.1	SciaK46_1010
117021869	117023554	2240218	2241913	1686	1696	91.21	270692262	2254150	NW_017728886.1	SciaK46_1010
119582681	119583756	15178	16248	1076	1071	88.02	270692262	2254150	NW_017728886.1	SciaK46_1010
119616234	119618219	2240218	2242194	1986	1977	90.47	270692262	2254150	NW_017728886.1	SciaK46_1010
124775423	124776559	614282	615376	1137	1095	87.49	270692262	2254150	NW_017728886.1	SciaK46_1010
126090836	126091984	1606055	1607198	1149	1144	83.87	270692262	2254150	NW_017728886.1	SciaK46_1010
132488213	132489912	606969	608657	1700	1689	83.88	270692262	2254150	NW_017728886.1	SciaK46_1010
144333560	144334661	1167765	1168861	1102	1097	82.8	270692262	2254150	NW_017728886.1	SciaK46_1010
157816551	157817732	598549	599710	1182	1162	85.63	270692262	2254150	NW_017728886.1	SciaK46_1010
176046774	176047847	15178	16248	1074	1071	89.32	270692262	2254150	NW_017728886.1	SciaK46_1010
183676552	183678683	606508	608657	2132	2150	84.02	270692262	2254150	NW_017728886.1	SciaK46_1010
207604046	207606003	606692	608657	1958	1966	84.04	270692262	2254150	NW_017728886.1	SciaK46_1010
241903999	241905022	1328198	1329221	1024	1024	99.8	270692262	2254150	NW_017728886.1	SciaK46_1010
243919169	243920588	2240767	2242196	1420	1430	93.17	270692262	2254150	NW_017728886.1	SciaK46_1010
251804140	251806051	1521428	1523339	1912	1912	100	270692262	2254150	NW_017728886.1	SciaK46_1010
258627548	258629434	15676	17524	1887	1849	87.22	270692262	2254150	NW_017728886.1	SciaK46_1010
441826	443767	2240216	2242194	1942	1979	91.01	2488822	2254150	NW_017728904.1	SciaK46_1010
727514	728656	150837	151970	1143	1134	88.12	3051753	2254150	NW_017728905.1	SciaK46_1010
9338946	9340218	1297879	1299177	1273	1299	87.78	203625132	2254150	NW_017728906.1	SciaK46_1010
14392766	14393931	1750545	1751730	1166	1186	86.99	203625132	2254150	NW_017728906.1	SciaK46_1010
20753196	20754788	1521748	1523340	1593	1593	100	203625132	2254150	NW_017728906.1	SciaK46_1010
45146225	45148380	558689	560845	2156	2157	83.72	203625132	2254150	NW_017728906.1	SciaK46_1010
59691376	59693604	1906269	1908505	2229	2237	90.71	203625132	2254150	NW_017728906.1	SciaK46_1010
67321105	67322497	1691956	1693339	1393	1384	89.75	203625132	2254150	NW_017728906.1	SciaK46_1010
71105999	71107452	1327948	1329401	1454	1454	98.14	203625132	2254150	NW_017728906.1	SciaK46_1010
81302840	81304751	1377981	1379890	1912	1910	86.32	203625132	2254150	NW_017728906.1	SciaK46_1010
94728877	94730064	598548	599713	1188	1166	88.14	203625132	2254150	NW_017728906.1	SciaK46_1010
104879935	104880979	180581	181632	1045	1052	85.01	203625132	2254150	NW_017728906.1	SciaK46_1010
114969344	114971095	635890	637663	1752	1774	85.38	203625132	2254150	NW_017728906.1	SciaK46_1010
119140191	119141264	1486020	1487093	1074	1074	99.91	203625132	2254150	NW_017728906.1	SciaK46_1010
121803983	121805959	2240217	2242194	1977	1978	92.04	203625132	2254150	NW_017728906.1	SciaK46_1010
165319686	165321976	1926286	1928590	2291	2305	87.54	203625132	2254150	NW_017728906.1	SciaK46_1010
168689276	168690850	1750148	1751726	1575	1579	87.46	203625132	2254150	NW_017728906.1	SciaK46_1010
194870242	194871501	635890	637150	1260	1261	82.86	203625132	2254150	NW_017728906.1	SciaK46_1010
3632	5593	2240218	2242195	1962	1978	91.63	66201059	2254150	NW_017728907.1	SciaK46_1010
81552	82721	598551	599710	1170	1160	87.36	66201059	2254150	NW_017728907.1	SciaK46_1010
870054	872033	2240218	2242194	1980	1977	92.65	66201059	2254150	NW_017728907.1	SciaK46_1010
1056672	1057760	643856	644921	1089	1066	88.29	66201059	2254150	NW_017728907.1	SciaK46_1010
39094434	39095484	2232172	2233217	1051	1046	83.57	66201059	2254150	NW_017728907.1	SciaK46_1010
34288206	34289344	1606067	1607214	1139	1148	87.57	75875076	2254150	NW_017728909.1	SciaK46_1010
37215578	37216597	2001954	2002978	1020	1025	81.89	75875076	2254150	NW_017728909.1	SciaK46_1010
41128575	41130865	1985244	1987519	2291	2276	91.21	75875076	2254150	NW_017728909.1	SciaK46_1010
41131329	41134057	1987524	1990238	2729	2715	92.53	75875076	2254150	NW_017728909.1	SciaK46_1010
69872934	69874928	2242195	2240218	1995	1978	90.55	75875076	2254150	NW_017728909.1	SciaK46_1010
3100497	3102322	1674935	1676764	1826	1830	85.85	45393205	2254150	NW_017728910.1	SciaK46_1010
5936896	5943577	524368	531059	6682	6692	94.12	45393205	2254150	NW_017728910.1	SciaK46_1010
33972526	33976282	1985244	1989009	3757	3766	91.88	45393205	2254150	NW_017728910.1	SciaK46_1010
24119193	24120230	1360317	1361360	1038	1044	83.68	42306551	2254150	NW_017728911.1	SciaK46_1010
27147272	27151893	1985627	1990238	4622	4612	91.83	42306551	2254150	NW_017728911.1	SciaK46_1010
17457392	17690363	2233317	2000346	232972	232972	100	40567063	2254150	NW_017728912.1	SciaK46_1010
17690353	17700292	1990328	2000267	9940	9940	100	40567063	2254150	NW_017728912.1	SciaK46_1010
17700282	17791984	1990249	1898547	91703	91703	100	40567063	2254150	NW_017728912.1	SciaK46_1010
17792000	17836096	1898646	1854550	44097	44097	100	40567063	2254150	NW_017728912.1	SciaK46_1010
17836086	17920741	1854471	1769816	84656	84656	100	40567063	2254150	NW_017728912.1	SciaK46_1010
17920871	17984723	1769915	1706063	63853	63853	100	40567063	2254150	NW_017728912.1	SciaK46_1010
17984713	17997108	1705984	1693610	12396	12375	99.83	40567063	2254150	NW_017728912.1	SciaK46_1010
17984724	18226177	1705973	1464530	241454	241444	99.99	40567063	2254150	NW_017728912.1	SciaK46_1010
18203609	18204690	1486028	1487109	1082	1082	100	40567063	2254150	NW_017728912.1	SciaK46_1010
18215045	18330491	1475673	1360216	115447	115458	99.99	40567063	2254150	NW_017728912.1	SciaK46_1010
18285323	18287749	1402958	1405384	2427	2427	100	40567063	2254150	NW_017728912.1	SciaK46_1010
18331491	18453310	1360315	1238496	121820	121820	100	40567063	2254150	NW_017728912.1	SciaK46_1010
18453300	18638254	1238417	1053463	184955	184955	100	40567063	2254150	NW_017728912.1	SciaK46_1010
18638244	18792849	1053384	898779	154606	154606	100	40567063	2254150	NW_017728912.1	SciaK46_1010
18792839	18802541	898700	888998	9703	9703	100	40567063	2254150	NW_017728912.1	SciaK46_1010
18802531	19055390	887776	634917	252860	252860	100	40567063	2254150	NW_017728912.1	SciaK46_1010
19055380	19096931	634838	593287	41552	41552	100	40567063	2254150	NW_017728912.1	SciaK46_1010
19097367	19119117	593386	571636	21751	21751	100	40567063	2254150	NW_017728912.1	SciaK46_1010
19119589	19393138	571735	298186	273550	273550	100	40567063	2254150	NW_017728912.1	SciaK46_1010
19393128	19422654	298107	268581	29527	29527	100	40567063	2254150	NW_017728912.1	SciaK46_1010
19422644	19437076	268502	254070	14433	14433	100	40567063	2254150	NW_017728912.1	SciaK46_1010
19437066	19455449	253991	235608	18384	18384	100	40567063	2254150	NW_017728912.1	SciaK46_1010
19455439	19481227	235529	209741	25789	25789	100	40567063	2254150	NW_017728912.1	SciaK46_1010
19481217	19491297	209662	199582	10081	10081	100	40567063	2254150	NW_017728912.1	SciaK46_1010
19491287	19601996	199503	88794	110710	110710	100	40567063	2254150	NW_017728912.1	SciaK46_1010
19607560	19696452	88893	1	88893	88893	100	40567063	2254150	NW_017728912.1	SciaK46_1010
20321297	20322635	1320074	1321409	1339	1336	85.38	40567063	2254150	NW_017728912.1	SciaK46_1010
25820867	25822574	1171633	1173352	1708	1720	81.99	40567063	2254150	NW_017728912.1	SciaK46_1010
32981860	32982911	577421	578495	1052	1075	87.65	40567063	2254150	NW_017728912.1	SciaK46_1010
3115929	3116945	577421	578420	1017	1000	86.08	35591774	2254150	NW_017728913.1	SciaK46_1010
14283410	14284697	1297886	1299177	1288	1292	91.64	35591774	2254150	NW_017728913.1	SciaK46_1010
3017997	3019885	1749506	1751391	1889	1886	82.99	37982970	2254150	NW_017728914.1	SciaK46_1010
21039435	21040529	886320	887404	1095	1085	85.2	37982970	2254150	NW_017728914.1	SciaK46_1010
21347694	21348734	614195	615201	1041	1007	84.87	37982970	2254150	NW_017728914.1	SciaK46_1010
29320491	29322071	1834917	1836502	1581	1586	85.18	37982970	2254150	NW_017728914.1	SciaK46_1010
10351191	10352304	14067	15180	1114	1114	100	41294510	2254150	NW_017728915.1	SciaK46_1010
10785050	10787449	20900	23299	2400	2400	100	41294510	2254150	NW_017728915.1	SciaK46_1010
16631543	16632911	1926287	1927664	1369	1378	88.7	41294510	2254150	NW_017728915.1	SciaK46_1010
26565157	26566828	2240218	2241873	1672	1656	90.37	29738152	2254150	NW_017728916.1	SciaK46_1010
27401677	27404279	666873	669475	2603	2603	83.14	29738152	2254150	NW_017728916.1	SciaK46_1010
33788267	33789340	1811720	1812793	1074	1074	99.26	36309902	2254150	NW_017728917.1	SciaK46_1010
1102462	1104369	1521420	1523327	1908	1908	100	109106476	2254150	NW_017728918.1	SciaK46_1010
13320827	13322368	635972	637518	1542	1547	86.19	109106476	2254150	NW_017728918.1	SciaK46_1010
17993727	17994941	614199	615378	1215	1180	84.52	109106476	2254150	NW_017728918.1	SciaK46_1010
20510855	20512028	598548	599710	1174	1163	89.43	109106476	2254150	NW_017728918.1	SciaK46_1010
34097785	34105048	523768	531060	7264	7293	87.44	109106476	2254150	NW_017728918.1	SciaK46_1010
36987309	36989875	1292235	1294801	2567	2567	98.87	109106476	2254150	NW_017728918.1	SciaK46_1010
38715148	38716523	1926271	1927644	1376	1374	89.03	109106476	2254150	NW_017728918.1	SciaK46_1010
41481121	41482290	636526	637694	1170	1169	85.67	109106476	2254150	NW_017728918.1	SciaK46_1010
46849177	46850705	2240667	2242194	1529	1528	91.87	109106476	2254150	NW_017728918.1	SciaK46_1010
58828231	58830632	20906	23307	2402	2402	100	109106476	2254150	NW_017728918.1	SciaK46_1010
66555939	66557055	14068	15184	1117	1117	100	109106476	2254150	NW_017728918.1	SciaK46_1010
75396015	75397307	154873	156193	1293	1321	82.34	109106476	2254150	NW_017728918.1	SciaK46_1010
86833999	86835504	1606055	1607561	1506	1507	86.09	109106476	2254150	NW_017728918.1	SciaK46_1010
1289902	1291171	1297889	1299177	1270	1289	90.93	18284174	2254150	NW_017728920.1	SciaK46_1010
7524669	7526099	1927174	1928590	1431	1417	85.23	18284174	2254150	NW_017728920.1	SciaK46_1010
10774222	10776099	1606055	1607948	1878	1894	86.93	18284174	2254150	NW_017728920.1	SciaK46_1010
11999713	12000930	1985244	1986461	1218	1218	90.57	18284174	2254150	NW_017728920.1	SciaK46_1010
2670933	2672234	1297881	1299178	1302	1298	92.24	28007247	2254150	NW_017728921.1	SciaK46_1010
15290583	15292478	1926695	1928590	1896	1896	87.92	17921272	2254150	NW_017728922.1	SciaK46_1010
82127	83167	150101	151140	1041	1040	89.07	18989148	2254150	NW_017728923.1	SciaK46_1010
6390044	6391738	2241926	2240218	1695	1709	88.94	18989148	2254150	NW_017728923.1	SciaK46_1010
9107023	9108652	2242195	2240556	1630	1640	91.6	18989148	2254150	NW_017728923.1	SciaK46_1010
480496	481710	1761457	1762679	1215	1223	82.43	19343079	2254150	NW_017728926.1	SciaK46_1010
9297917	9299177	1906269	1907532	1261	1264	83.87	20852620	2254150	NW_017728928.1	SciaK46_1010
19480406	19481577	235619	236765	1172	1147	85.13	20852620	2254150	NW_017728928.1	SciaK46_1010
1459620	1460721	577421	578494	1102	1074	87.74	143779068	2254150	NW_017728931.1	SciaK46_1010
31993290	31994934	1926289	1927940	1645	1652	88.43	143779068	2254150	NW_017728931.1	SciaK46_1010
58106968	58108058	1293807	1294897	1091	1091	99.82	143779068	2254150	NW_017728931.1	SciaK46_1010
106183092	106184907	149760	151549	1816	1790	81.91	143779068	2254150	NW_017728931.1	SciaK46_1010
127223330	127224610	2241630	2240337	1281	1294	91.83	143779068	2254150	NW_017728931.1	SciaK46_1010
8197168	8198233	1691961	1693031	1066	1071	89.36	8297542	2254150	NW_017728933.1	SciaK46_1010
7299623	7301722	1834209	1836316	2100	2108	84.93	7865912	2254150	NW_017728940.1	SciaK46_1010
37942795	37943907	629620	630722	1113	1103	88.28	131974632	2254150	NW_017728943.1	SciaK46_1010
41219997	41221121	886296	887404	1125	1109	86.81	131974632	2254150	NW_017728943.1	SciaK46_1010
65957681	65959603	1749806	1751725	1923	1920	84.21	131974632	2254150	NW_017728943.1	SciaK46_1010
71618205	71620135	511058	512987	1931	1930	85.48	131974632	2254150	NW_017728943.1	SciaK46_1010
81630703	81635569	1985244	1990084	4867	4841	91.9	131974632	2254150	NW_017728943.1	SciaK46_1010
93716517	93717793	643856	645107	1277	1252	87.41	131974632	2254150	NW_017728943.1	SciaK46_1010
2907685	2909582	1926290	1928181	1898	1892	84.89	4474021	2254150	NW_017728945.1	SciaK46_1010
2647777	2649005	512115	513320	1229	1206	84.32	117929553	2254150	NW_017728947.1	SciaK46_1010
6679842	6680865	1851582	1852594	1024	1013	82.68	117929553	2254150	NW_017728947.1	SciaK46_1010
7933200	7935077	1606065	1607948	1878	1884	86.76	117929553	2254150	NW_017728947.1	SciaK46_1010
21257820	21262485	1985244	1989894	4666	4651	91.85	117929553	2254150	NW_017728947.1	SciaK46_1010
23823844	23826138	635879	638214	2295	2336	83.14	117929553	2254150	NW_017728947.1	SciaK46_1010
32406324	32407559	574939	576191	1236	1253	86.52	117929553	2254150	NW_017728947.1	SciaK46_1010
46630079	46631360	1297879	1299164	1282	1286	89.43	117929553	2254150	NW_017728947.1	SciaK46_1010
60066582	60068294	511262	512973	1713	1712	84.87	117929553	2254150	NW_017728947.1	SciaK46_1010
60130468	60132421	2242194	2240218	1954	1977	91.48	117929553	2254150	NW_017728947.1	SciaK46_1010
67194215	67195266	42968	44019	1052	1052	99.62	117929553	2254150	NW_017728947.1	SciaK46_1010
84139391	84140656	371006	372271	1266	1266	100	117929553	2254150	NW_017728947.1	SciaK46_1010
99287522	99288830	564471	565806	1309	1336	88.11	117929553	2254150	NW_017728947.1	SciaK46_1010
104913041	104914097	1926479	1927525	1057	1047	82.85	117929553	2254150	NW_017728947.1	SciaK46_1010
6386127	6387576	1402805	1404255	1450	1451	98.9	80678228	2254150	NW_017728948.1	SciaK46_1010
24527983	24529106	1674943	1676065	1124	1123	86.04	80678228	2254150	NW_017728948.1	SciaK46_1010
35867193	35868229	2242194	2241138	1037	1057	90.19	80678228	2254150	NW_017728948.1	SciaK46_1010
42897375	42898898	606493	608033	1524	1541	85.57	80678228	2254150	NW_017728948.1	SciaK46_1010
57016987	57018775	1402953	1404741	1789	1789	100	80678228	2254150	NW_017728948.1	SciaK46_1010
61800138	61801481	149847	151181	1344	1335	87.95	80678228	2254150	NW_017728948.1	SciaK46_1010
68759657	68760874	2240489	2241710	1218	1222	92.91	80678228	2254150	NW_017728948.1	SciaK46_1010
76888243	76889322	2240227	2241336	1080	1110	87.58	80678228	2254150	NW_017728948.1	SciaK46_1010
5305220	5306622	149765	151180	1403	1416	86.48	84437661	2254150	NW_017728949.1	SciaK46_1010
7511079	7512721	643854	645500	1643	1647	88.03	84437661	2254150	NW_017728949.1	SciaK46_1010
34411495	34412759	1750227	1751496	1265	1270	87.53	84437661	2254150	NW_017728949.1	SciaK46_1010
60403884	60406276	369874	372266	2393	2393	100	84437661	2254150	NW_017728949.1	SciaK46_1010
20093861	20094961	886295	887382	1101	1088	87.37	73173314	2254150	NW_017728950.1	SciaK46_1010
20714833	20717017	1378064	1380248	2185	2185	83.86	73173314	2254150	NW_017728950.1	SciaK46_1010
24340906	24342302	1402952	1404348	1397	1397	100	73173314	2254150	NW_017728950.1	SciaK46_1010
26753677	26754872	1691957	1693164	1196	1208	87.97	73173314	2254150	NW_017728950.1	SciaK46_1010
48739976	48742370	369876	372270	2395	2395	100	73173314	2254150	NW_017728950.1	SciaK46_1010
59187898	59190376	1609553	1612025	2479	2473	85.23	73173314	2254150	NW_017728950.1	SciaK46_1010
8731317	8732429	14066	15178	1113	1113	100	60305753	2254150	NW_017728951.1	SciaK46_1010
33262794	33264098	1926742	1928067	1305	1326	83.12	60305753	2254150	NW_017728951.1	SciaK46_1010
42220795	42221894	1402760	1403848	1100	1089	97.18	60305753	2254150	NW_017728951.1	SciaK46_1010
52998570	52999686	14061	15177	1117	1117	100	60305753	2254150	NW_017728951.1	SciaK46_1010
215807	216847	2437114	2436048	1041	1067	89.45	270692262	3262469	NW_017728886.1	SciaK46_1011
1588638	1590501	48158	46282	1864	1877	84.7	270692262	3262469	NW_017728886.1	SciaK46_1011
2421701	2422795	2193357	2192269	1095	1089	86.96	270692262	3262469	NW_017728886.1	SciaK46_1011
17505137	17506253	2137414	2136313	1117	1102	81.79	270692262	3262469	NW_017728886.1	SciaK46_1011
28329939	28330945	1339017	1340028	1007	1012	90.34	270692262	3262469	NW_017728886.1	SciaK46_1011
46028426	46029632	1493469	1492263	1207	1207	100	270692262	3262469	NW_017728886.1	SciaK46_1011
47975819	47977470	2906206	2904562	1652	1645	82.07	270692262	3262469	NW_017728886.1	SciaK46_1011
59328913	59330327	3029226	3027817	1415	1410	84.29	270692262	3262469	NW_017728886.1	SciaK46_1011
76657598	76658848	1609044	1607830	1251	1215	86.01	270692262	3262469	NW_017728886.1	SciaK46_1011
84829881	84831070	954493	953304	1190	1190	100	270692262	3262469	NW_017728886.1	SciaK46_1011
94293404	94295334	2300715	2298784	1931	1932	87.1	270692262	3262469	NW_017728886.1	SciaK46_1011
101429558	101430866	2593396	2592079	1309	1318	90.87	270692262	3262469	NW_017728886.1	SciaK46_1011
112166864	112167915	1200145	1201170	1052	1026	86.89	270692262	3262469	NW_017728886.1	SciaK46_1011
125656216	125657858	2012919	2011251	1643	1669	91.27	270692262	3262469	NW_017728886.1	SciaK46_1011
147029348	147032630	1838973	1835671	3283	3303	82.17	270692262	3262469	NW_017728886.1	SciaK46_1011
153208103	153209218	1250179	1251279	1116	1101	88.46	270692262	3262469	NW_017728886.1	SciaK46_1011
168779880	168781087	355622	354409	1208	1214	84.12	270692262	3262469	NW_017728886.1	SciaK46_1011
169954588	169956152	2412295	2410767	1565	1529	84.06	270692262	3262469	NW_017728886.1	SciaK46_1011
173442209	173443466	1459285	1458036	1258	1250	86.68	270692262	3262469	NW_017728886.1	SciaK46_1011
183630367	183647287	1	16921	16921	16921	100	270692262	3262469	NW_017728886.1	SciaK46_1011
183647277	183700058	17000	69781	52782	52782	100	270692262	3262469	NW_017728886.1	SciaK46_1011
183700048	183853011	69860	222823	152964	152964	100	270692262	3262469	NW_017728886.1	SciaK46_1011
183853421	184046741	222724	416044	193321	193321	100	270692262	3262469	NW_017728886.1	SciaK46_1011
183962231	183963812	333115	331534	1582	1582	100	270692262	3262469	NW_017728886.1	SciaK46_1011
184046731	184062589	416123	431981	15859	15859	100	270692262	3262469	NW_017728886.1	SciaK46_1011
184062636	184422381	432071	791816	359746	359746	100	270692262	3262469	NW_017728886.1	SciaK46_1011
184422371	184452697	822278	791952	30327	30327	100	270692262	3262469	NW_017728886.1	SciaK46_1011
184452698	184515358	885017	822357	62661	62661	100	270692262	3262469	NW_017728886.1	SciaK46_1011
184515348	184599920	885096	969668	84573	84573	100	270692262	3262469	NW_017728886.1	SciaK46_1011
184542185	184543387	913135	911933	1203	1203	100	270692262	3262469	NW_017728886.1	SciaK46_1011
184599932	184788693	969931	1158692	188762	188762	100	270692262	3262469	NW_017728886.1	SciaK46_1011
184789827	184892156	1261011	1158682	102330	102330	100	270692262	3262469	NW_017728886.1	SciaK46_1011
184892146	184973173	1342028	1261001	81028	81028	100	270692262	3262469	NW_017728886.1	SciaK46_1011
184973163	185034502	1342107	1403446	61340	61340	100	270692262	3262469	NW_017728886.1	SciaK46_1011
185034492	185186193	1403525	1555226	151702	151702	100	270692262	3262469	NW_017728886.1	SciaK46_1011
185208434	185435477	1555127	1782170	227044	227044	100	270692262	3262469	NW_017728886.1	SciaK46_1011
185435467	185446545	1782249	1793327	11079	11079	100	270692262	3262469	NW_017728886.1	SciaK46_1011
185446535	185456559	1793406	1803430	10025	10025	100	270692262	3262469	NW_017728886.1	SciaK46_1011
185456613	185502211	1803331	1848918	45599	45588	99.98	270692262	3262469	NW_017728886.1	SciaK46_1011
185502106	185507359	1875899	1881152	5254	5254	100	270692262	3262469	NW_017728886.1	SciaK46_1011
185507360	185534445	1848824	1875909	27086	27086	100	270692262	3262469	NW_017728886.1	SciaK46_1011
185548098	185591171	1881142	1924215	43074	43074	100	270692262	3262469	NW_017728886.1	SciaK46_1011
185592579	185619219	1924116	1950756	26641	26641	100	270692262	3262469	NW_017728886.1	SciaK46_1011
185634657	185702167	1950657	2018167	67511	67511	100	270692262	3262469	NW_017728886.1	SciaK46_1011
185709792	185710814	1478878	1477856	1023	1023	100	270692262	3262469	NW_017728886.1	SciaK46_1011
185710707	185728324	2018068	2035685	17618	17618	100	270692262	3262469	NW_017728886.1	SciaK46_1011
185728314	185830261	2035764	2137711	101948	101948	100	270692262	3262469	NW_017728886.1	SciaK46_1011
185830251	185951998	2137790	2259537	121748	121748	100	270692262	3262469	NW_017728886.1	SciaK46_1011
185883279	185884505	2192044	2190818	1227	1227	100	270692262	3262469	NW_017728886.1	SciaK46_1011
185938345	185939457	2373248	2374364	1113	1117	87.4	270692262	3262469	NW_017728886.1	SciaK46_1011
185951988	186044045	2259616	2351673	92058	92058	100	270692262	3262469	NW_017728886.1	SciaK46_1011
186044035	186063270	2351752	2370987	19236	19236	100	270692262	3262469	NW_017728886.1	SciaK46_1011
186063558	186078540	2385959	2370977	14983	14983	100	270692262	3262469	NW_017728886.1	SciaK46_1011
186075153	186076269	2246996	2245884	1117	1113	87.4	270692262	3262469	NW_017728886.1	SciaK46_1011
186078530	186092423	2385949	2399842	13894	13894	100	270692262	3262469	NW_017728886.1	SciaK46_1011
186092413	186185633	2399921	2493141	93221	93221	100	270692262	3262469	NW_017728886.1	SciaK46_1011
186185761	186210674	2493042	2517955	24914	24914	100	270692262	3262469	NW_017728886.1	SciaK46_1011
186210950	186233633	2517856	2540539	22684	22684	100	270692262	3262469	NW_017728886.1	SciaK46_1011
186233623	186308871	2540618	2615866	75249	75249	100	270692262	3262469	NW_017728886.1	SciaK46_1011
186308877	186416883	2615767	2723773	108007	108007	100	270692262	3262469	NW_017728886.1	SciaK46_1011
186416873	186579548	2723852	2886527	162676	162676	100	270692262	3262469	NW_017728886.1	SciaK46_1011
186584807	186634924	2886428	2936545	50118	50118	100	270692262	3262469	NW_017728886.1	SciaK46_1011
186634914	186652008	2936624	2953718	17095	17095	100	270692262	3262469	NW_017728886.1	SciaK46_1011
186651998	186720420	2953797	3022219	68423	68423	100	270692262	3262469	NW_017728886.1	SciaK46_1011
186721798	186902070	3082197	3262469	180273	180273	100	270692262	3262469	NW_017728886.1	SciaK46_1011
186909144	186969231	3022209	3082296	60088	60088	100	270692262	3262469	NW_017728886.1	SciaK46_1011
200404557	200405708	1893205	1892072	1152	1134	84.24	270692262	3262469	NW_017728886.1	SciaK46_1011
204530769	204532092	2312473	2311163	1324	1311	85.35	270692262	3262469	NW_017728886.1	SciaK46_1011
212110570	212112487	2906487	2904585	1918	1903	85.03	270692262	3262469	NW_017728886.1	SciaK46_1011
213108127	213109205	2593156	2592081	1079	1076	91.4	270692262	3262469	NW_017728886.1	SciaK46_1011
215163289	215165151	2951787	2949901	1863	1887	87.07	270692262	3262469	NW_017728886.1	SciaK46_1011
218049115	218050217	954400	953298	1103	1103	99.91	270692262	3262469	NW_017728886.1	SciaK46_1011
218860961	218863002	1490712	1488612	2042	2101	88.34	270692262	3262469	NW_017728886.1	SciaK46_1011
223659436	223660651	2302187	2300974	1216	1214	91.45	270692262	3262469	NW_017728886.1	SciaK46_1011
233450809	233452053	3205052	3203800	1245	1253	82.58	270692262	3262469	NW_017728886.1	SciaK46_1011
235220081	235221554	3247476	3245991	1474	1486	89.53	270692262	3262469	NW_017728886.1	SciaK46_1011
239879450	239882023	1494876	1492303	2574	2574	100	270692262	3262469	NW_017728886.1	SciaK46_1011
241395520	241397561	2956220	2954195	2042	2026	85.01	270692262	3262469	NW_017728886.1	SciaK46_1011
250132864	250133946	254562	253467	1083	1096	95.89	270692262	3262469	NW_017728886.1	SciaK46_1011
251460788	251461849	2437114	2436048	1062	1067	91.1	270692262	3262469	NW_017728886.1	SciaK46_1011
261813558	261815004	97614	96231	1447	1384	83.18	270692262	3262469	NW_017728886.1	SciaK46_1011
268686980	268689063	926235	924135	2084	2101	83.41	270692262	3262469	NW_017728886.1	SciaK46_1011
200699	202718	1486579	1484589	2020	1991	89	418506	3262469	NW_017728903.1	SciaK46_1011
1036280	1038244	2013219	2011251	1965	1969	92.55	2488822	3262469	NW_017728904.1	SciaK46_1011
1002355	1003491	1200049	1201173	1137	1125	85.86	203625132	3262469	NW_017728906.1	SciaK46_1011
2848424	2850512	1491212	1489085	2089	2128	86.88	203625132	3262469	NW_017728906.1	SciaK46_1011
2850514	2851786	1488540	1487269	1273	1272	90.46	203625132	3262469	NW_017728906.1	SciaK46_1011
75209224	75212132	3068845	3065979	2909	2867	88.6	203625132	3262469	NW_017728906.1	SciaK46_1011
75837118	75838459	1459636	1458289	1342	1348	82.73	203625132	3262469	NW_017728906.1	SciaK46_1011
76083235	76084627	506889	505493	1393	1397	86.43	203625132	3262469	NW_017728906.1	SciaK46_1011
78978098	78979102	1996664	1995664	1005	1001	92.04	203625132	3262469	NW_017728906.1	SciaK46_1011
95301534	95303089	379882	378366	1556	1517	85.77	203625132	3262469	NW_017728906.1	SciaK46_1011
104088769	104090181	2455833	2454439	1413	1395	86.31	203625132	3262469	NW_017728906.1	SciaK46_1011
104443584	104444763	2162005	2160803	1180	1203	83.44	203625132	3262469	NW_017728906.1	SciaK46_1011
107835568	107836894	2153681	2152387	1327	1295	82.71	203625132	3262469	NW_017728906.1	SciaK46_1011
135552390	135553485	1374136	1373051	1096	1086	86.71	203625132	3262469	NW_017728906.1	SciaK46_1011
136633104	136634257	2138946	2137801	1154	1146	89.37	203625132	3262469	NW_017728906.1	SciaK46_1011
139759273	139760320	1822407	1821351	1048	1057	82.44	203625132	3262469	NW_017728906.1	SciaK46_1011
156923361	156924552	954500	953309	1192	1192	100	203625132	3262469	NW_017728906.1	SciaK46_1011
164798000	164799394	2905562	2904171	1395	1392	83.15	203625132	3262469	NW_017728906.1	SciaK46_1011
166793841	166795537	1552160	1550463	1697	1698	89.4	203625132	3262469	NW_017728906.1	SciaK46_1011
170141799	170143039	2588109	2586886	1241	1224	87.46	203625132	3262469	NW_017728906.1	SciaK46_1011
172423732	172424992	2193357	2192073	1261	1285	87.4	203625132	3262469	NW_017728906.1	SciaK46_1011
176302236	176303828	2461202	2459629	1593	1574	88.74	203625132	3262469	NW_017728906.1	SciaK46_1011
179146536	179148116	1459662	1458084	1581	1579	88.38	203625132	3262469	NW_017728906.1	SciaK46_1011
6152734	6153915	902091	900927	1182	1165	88.95	66201059	3262469	NW_017728907.1	SciaK46_1011
7145911	7147766	2139726	2137864	1856	1863	86.29	66201059	3262469	NW_017728907.1	SciaK46_1011
16462857	16465532	1838349	1835671	2676	2679	85.85	66201059	3262469	NW_017728907.1	SciaK46_1011
18232681	18233767	898036	896951	1087	1086	92.94	66201059	3262469	NW_017728907.1	SciaK46_1011
27298205	27299224	3029226	3028208	1020	1019	85	66201059	3262469	NW_017728907.1	SciaK46_1011
28578999	28580200	2298310	2297106	1202	1205	99	75875076	3262469	NW_017728909.1	SciaK46_1011
36749831	36751083	1948333	1947061	1253	1273	85.51	75875076	3262469	NW_017728909.1	SciaK46_1011
37521146	37522465	2593396	2592078	1320	1319	91.02	75875076	3262469	NW_017728909.1	SciaK46_1011
37759888	37760998	262220	261124	1111	1097	84.11	75875076	3262469	NW_017728909.1	SciaK46_1011
38156060	38158832	1838979	1836220	2773	2760	86.49	75875076	3262469	NW_017728909.1	SciaK46_1011
55441390	55443547	3068452	3066311	2158	2142	89.13	75875076	3262469	NW_017728909.1	SciaK46_1011
66904899	66906883	1489237	1487268	1985	1970	90.54	75875076	3262469	NW_017728909.1	SciaK46_1011
72859392	72861033	3247645	3245991	1642	1655	89.68	75875076	3262469	NW_017728909.1	SciaK46_1011
4001718	4002954	1494878	1493642	1237	1237	100	45393205	3262469	NW_017728910.1	SciaK46_1011
6341000	6342035	1838964	1837933	1036	1032	88.52	45393205	3262469	NW_017728910.1	SciaK46_1011
13728247	13730084	2677018	2675171	1838	1848	86.53	45393205	3262469	NW_017728910.1	SciaK46_1011
17599518	17600590	2437114	2436048	1073	1067	90.18	45393205	3262469	NW_017728910.1	SciaK46_1011
24677036	24678090	2225656	2224592	1055	1065	87.35	45393205	3262469	NW_017728910.1	SciaK46_1011
27272237	27273257	254055	253026	1021	1030	93.9	45393205	3262469	NW_017728910.1	SciaK46_1011
29466859	29468179	3247645	3246318	1321	1328	90.91	45393205	3262469	NW_017728910.1	SciaK46_1011
32462757	32464066	2593396	2592078	1310	1319	90.73	45393205	3262469	NW_017728910.1	SciaK46_1011
33698674	33699916	1610265	1609044	1243	1222	83.65	45393205	3262469	NW_017728910.1	SciaK46_1011
38080251	38083133	1838535	1835671	2883	2865	86.53	45393205	3262469	NW_017728910.1	SciaK46_1011
2805129	2806412	1650648	1649339	1284	1310	84.76	42306551	3262469	NW_017728911.1	SciaK46_1011
17140048	17141380	3068462	3067126	1333	1337	86.93	42306551	3262469	NW_017728911.1	SciaK46_1011
5426654	5428621	42945	40978	1968	1968	83.53	40567063	3262469	NW_017728912.1	SciaK46_1011
13181056	13183039	2951789	2949815	1984	1975	89	40567063	3262469	NW_017728912.1	SciaK46_1011
14412218	14413262	2013219	2012170	1045	1050	90.37	40567063	3262469	NW_017728912.1	SciaK46_1011
19081561	19083710	48406	46275	2150	2132	84.02	40567063	3262469	NW_017728912.1	SciaK46_1011
8891986	8894262	2303251	2300975	2277	2277	91.4	35591774	3262469	NW_017728913.1	SciaK46_1011
8894465	8896224	2300971	2299226	1760	1746	88.75	35591774	3262469	NW_017728913.1	SciaK46_1011
14283406	14284757	1915417	1914068	1352	1350	89.62	35591774	3262469	NW_017728913.1	SciaK46_1011
19804622	19805643	1340627	1341628	1022	1002	87.04	35591774	3262469	NW_017728913.1	SciaK46_1011
26215333	26216447	60563	59449	1115	1115	100	35591774	3262469	NW_017728913.1	SciaK46_1011
1172450	1173940	240382	238884	1491	1499	84.67	37982970	3262469	NW_017728914.1	SciaK46_1011
18275303	18276693	2461011	2459618	1391	1394	87.56	37982970	3262469	NW_017728914.1	SciaK46_1011
4088546	4089563	1478879	1477862	1018	1018	100	41294510	3262469	NW_017728915.1	SciaK46_1011
4649724	4650794	898032	896951	1071	1082	88.97	41294510	3262469	NW_017728915.1	SciaK46_1011
9498894	9500224	3067512	3066180	1331	1333	88.17	41294510	3262469	NW_017728915.1	SciaK46_1011
17555452	17556720	914394	913135	1269	1260	88.26	41294510	3262469	NW_017728915.1	SciaK46_1011
17780860	17781912	2437118	2436048	1053	1071	89.2	41294510	3262469	NW_017728915.1	SciaK46_1011
18136992	18139799	3093713	3090932	2808	2782	88.51	41294510	3262469	NW_017728915.1	SciaK46_1011
30562332	30563785	2303251	2301788	1454	1464	91.06	41294510	3262469	NW_017728915.1	SciaK46_1011
30568891	30570452	2296773	2295197	1562	1577	89.55	41294510	3262469	NW_017728915.1	SciaK46_1011
5925646	5926922	1948729	1947450	1277	1280	91.41	29738152	3262469	NW_017728916.1	SciaK46_1011
11847035	11848455	151224	149790	1421	1435	83.37	29738152	3262469	NW_017728916.1	SciaK46_1011
13199045	13200108	1948341	1947279	1064	1063	85.47	29738152	3262469	NW_017728916.1	SciaK46_1011
13633441	13634669	1610259	1609049	1229	1211	83.06	29738152	3262469	NW_017728916.1	SciaK46_1011
26410070	26411692	48409	46795	1623	1615	85.98	29738152	3262469	NW_017728916.1	SciaK46_1011
31406058	31408186	1489417	1487272	2129	2146	87.97	36309902	3262469	NW_017728917.1	SciaK46_1011
31410032	31411354	1486579	1485290	1323	1290	87.68	36309902	3262469	NW_017728917.1	SciaK46_1011
19456130	19458782	1489888	1487268	2653	2621	89.4	109106476	3262469	NW_017728918.1	SciaK46_1011
23186372	23187549	2055133	2053943	1178	1191	86.06	109106476	3262469	NW_017728918.1	SciaK46_1011
25860176	25861326	927437	926298	1151	1140	86.9	109106476	3262469	NW_017728918.1	SciaK46_1011
26817570	26818598	2225661	2224627	1029	1035	89.32	109106476	3262469	NW_017728918.1	SciaK46_1011
35907280	35908538	1893826	1892570	1259	1257	83.16	109106476	3262469	NW_017728918.1	SciaK46_1011
45187854	45188987	2340246	2339134	1134	1113	84.17	109106476	3262469	NW_017728918.1	SciaK46_1011
49915067	49916401	354307	352924	1335	1384	86.34	109106476	3262469	NW_017728918.1	SciaK46_1011
53007050	53008128	898032	896951	1079	1082	89.01	109106476	3262469	NW_017728918.1	SciaK46_1011
56356008	56357104	1250182	1251279	1097	1098	87.73	109106476	3262469	NW_017728918.1	SciaK46_1011
60917709	60918729	48096	47055	1021	1042	85.39	109106476	3262469	NW_017728918.1	SciaK46_1011
66994486	66995800	2593396	2592077	1315	1320	91.2	109106476	3262469	NW_017728918.1	SciaK46_1011
75158527	75160074	1756367	1754801	1548	1567	92.41	109106476	3262469	NW_017728918.1	SciaK46_1011
77797516	77799177	3067633	3065974	1662	1660	88.01	109106476	3262469	NW_017728918.1	SciaK46_1011
80695905	80696965	1484594	1483534	1061	1061	100	109106476	3262469	NW_017728918.1	SciaK46_1011
103099394	103100716	2951135	2949817	1323	1319	88.44	109106476	3262469	NW_017728918.1	SciaK46_1011
104452861	104454184	925521	924194	1324	1328	82.78	109106476	3262469	NW_017728918.1	SciaK46_1011
1538819	1540920	1838503	1836410	2102	2094	84.68	18284174	3262469	NW_017728920.1	SciaK46_1011
3224643	3226776	1494357	1492224	2134	2134	99.25	18284174	3262469	NW_017728920.1	SciaK46_1011
4285476	4286761	2004559	2003267	1286	1293	83.14	18284174	3262469	NW_017728920.1	SciaK46_1011
5923243	5924316	2225661	2224594	1074	1068	89.33	18284174	3262469	NW_017728920.1	SciaK46_1011
11971199	11972407	2193260	2192059	1209	1202	88.93	18284174	3262469	NW_017728920.1	SciaK46_1011
19437424	19439477	2956242	2954195	2054	2048	85.76	28007247	3262469	NW_017728921.1	SciaK46_1011
9916147	9917892	2456194	2454439	1746	1756	88.47	17921272	3262469	NW_017728922.1	SciaK46_1011
13929245	13932898	1490935	1487268	3654	3668	87.21	17921272	3262469	NW_017728922.1	SciaK46_1011
16059321	16061072	2456195	2454442	1752	1754	88	17921272	3262469	NW_017728922.1	SciaK46_1011
17435898	17438145	2303253	2300975	2248	2279	90.57	17921272	3262469	NW_017728922.1	SciaK46_1011
1400166	1401567	3092333	3090926	1402	1408	88.05	18989148	3262469	NW_017728923.1	SciaK46_1011
14922664	14923668	1393222	1392211	1005	1012	85.5	18989148	3262469	NW_017728923.1	SciaK46_1011
17713412	17714740	105270	103964	1329	1307	84.96	18989148	3262469	NW_017728923.1	SciaK46_1011
9469722	9471173	3092601	3091171	1452	1431	86.14	18120080	3262469	NW_017728924.1	SciaK46_1011
12696756	12698224	2303251	2301787	1469	1465	90.82	20852620	3262469	NW_017728928.1	SciaK46_1011
176506	179103	1494796	1492199	2598	2598	99.69	10052167	3262469	NW_017728929.1	SciaK46_1011
515980	517073	1374136	1373052	1094	1085	85.46	143779068	3262469	NW_017728931.1	SciaK46_1011
3895058	3896298	3067203	3065973	1241	1231	89.12	143779068	3262469	NW_017728931.1	SciaK46_1011
7448844	7449981	179596	178462	1138	1135	79.67	143779068	3262469	NW_017728931.1	SciaK46_1011
7604669	7606199	902091	900628	1531	1464	87.04	143779068	3262469	NW_017728931.1	SciaK46_1011
22454266	22456146	2677018	2675171	1881	1848	88.39	143779068	3262469	NW_017728931.1	SciaK46_1011
23873302	23875358	2137701	2139745	2057	2045	87.29	143779068	3262469	NW_017728931.1	SciaK46_1011
29007034	29008290	1489945	1488686	1257	1260	87.89	143779068	3262469	NW_017728931.1	SciaK46_1011
37752128	37753463	3068136	3066814	1336	1323	85.99	143779068	3262469	NW_017728931.1	SciaK46_1011
54500802	54502208	333123	331717	1407	1407	100	143779068	3262469	NW_017728931.1	SciaK46_1011
56803479	56804631	2312313	2311163	1153	1151	86.03	143779068	3262469	NW_017728931.1	SciaK46_1011
58361429	58362455	355566	354540	1027	1027	86.55	143779068	3262469	NW_017728931.1	SciaK46_1011
62196361	62197580	355622	354409	1220	1214	88.6	143779068	3262469	NW_017728931.1	SciaK46_1011
76124981	76126072	2593214	2592083	1092	1132	89.01	143779068	3262469	NW_017728931.1	SciaK46_1011
83398192	83399396	240800	239603	1205	1198	85.44	143779068	3262469	NW_017728931.1	SciaK46_1011
90339293	90340617	2312485	2311165	1325	1321	84.19	143779068	3262469	NW_017728931.1	SciaK46_1011
95975818	95977107	1914902	1913604	1290	1299	87.07	143779068	3262469	NW_017728931.1	SciaK46_1011
103284796	103287446	2304342	2301718	2651	2625	89.27	143779068	3262469	NW_017728931.1	SciaK46_1011
107786062	107787215	3205052	3203901	1154	1152	81.72	143779068	3262469	NW_017728931.1	SciaK46_1011
113856701	113858383	2193722	2192044	1683	1679	88.03	143779068	3262469	NW_017728931.1	SciaK46_1011
116402080	116403186	1250181	1251276	1107	1096	86.15	143779068	3262469	NW_017728931.1	SciaK46_1011
117304023	117305692	1490321	1488648	1670	1674	87.96	143779068	3262469	NW_017728931.1	SciaK46_1011
120894388	120896229	2677018	2675178	1842	1841	88.12	143779068	3262469	NW_017728931.1	SciaK46_1011
122710954	122712396	2053063	2051640	1443	1424	82.56	143779068	3262469	NW_017728931.1	SciaK46_1011
7635803	7637608	3068846	3067055	1806	1792	88.35	8809601	3262469	NW_017728934.1	SciaK46_1011
48549	50416	926165	924295	1868	1871	85.81	6663443	3262469	NW_017728937.1	SciaK46_1011
4461849	4463216	506888	505499	1368	1390	87.03	6663443	3262469	NW_017728937.1	SciaK46_1011
6724682	6725822	365672	364532	1141	1141	100	7865912	3262469	NW_017728940.1	SciaK46_1011
22831458	22832794	2593397	2592077	1337	1321	89.94	131974632	3262469	NW_017728943.1	SciaK46_1011
33113191	33114849	1434560	1432923	1659	1638	81.48	131974632	3262469	NW_017728943.1	SciaK46_1011
34000988	34002096	1811909	1810814	1109	1096	90.36	131974632	3262469	NW_017728943.1	SciaK46_1011
68449742	68450834	506721	505619	1093	1103	83	131974632	3262469	NW_017728943.1	SciaK46_1011
89635836	89636966	2956244	2955123	1131	1122	87.14	131974632	3262469	NW_017728943.1	SciaK46_1011
91664101	91665206	811996	813094	1106	1099	86.07	131974632	3262469	NW_017728943.1	SciaK46_1011
93241098	93242230	2956235	2955112	1133	1124	85.08	131974632	3262469	NW_017728943.1	SciaK46_1011
101572090	101573322	2588104	2586880	1233	1225	87.32	131974632	3262469	NW_017728943.1	SciaK46_1011
101573331	101574400	2585773	2584692	1070	1082	87.27	131974632	3262469	NW_017728943.1	SciaK46_1011
109785514	109786620	1340627	1341722	1107	1096	85.98	131974632	3262469	NW_017728943.1	SciaK46_1011
120943597	120945170	2931390	2929816	1574	1575	84.37	131974632	3262469	NW_017728943.1	SciaK46_1011
124255646	124256704	1484590	1483532	1059	1059	100	131974632	3262469	NW_017728943.1	SciaK46_1011
130367747	130369082	3068846	3067512	1336	1335	89.35	131974632	3262469	NW_017728943.1	SciaK46_1011
1874521	1876160	2677018	2675387	1640	1632	86.83	3067260	3262469	NW_017728946.1	SciaK46_1011
15858707	15860505	1476604	1474789	1799	1816	84.47	117929553	3262469	NW_017728947.1	SciaK46_1011
31798298	31799305	355443	354409	1008	1035	87.19	117929553	3262469	NW_017728947.1	SciaK46_1011
32230847	32232207	354306	352924	1361	1383	85.55	117929553	3262469	NW_017728947.1	SciaK46_1011
33916503	33917861	1837035	1835671	1359	1365	88.64	117929553	3262469	NW_017728947.1	SciaK46_1011
36081046	36082516	902091	900630	1471	1462	87.53	117929553	3262469	NW_017728947.1	SciaK46_1011
40766548	40767936	105271	103886	1389	1386	85.55	117929553	3262469	NW_017728947.1	SciaK46_1011
62696041	62697162	914254	913136	1122	1119	88.96	117929553	3262469	NW_017728947.1	SciaK46_1011
74278632	74279827	60729	59537	1196	1193	99.41	117929553	3262469	NW_017728947.1	SciaK46_1011
83919464	83921678	3068548	3066364	2215	2185	87.47	117929553	3262469	NW_017728947.1	SciaK46_1011
87368305	87370640	1489612	1487268	2336	2345	88.29	117929553	3262469	NW_017728947.1	SciaK46_1011
96424433	96425570	365667	364530	1138	1138	100	117929553	3262469	NW_017728947.1	SciaK46_1011
101833531	101835413	3092804	3090926	1883	1879	86.94	117929553	3262469	NW_017728947.1	SciaK46_1011
115143312	115144464	365666	364515	1153	1152	99.83	117929553	3262469	NW_017728947.1	SciaK46_1011
16598463	16599507	1497746	1496715	1045	1032	86.58	80678228	3262469	NW_017728948.1	SciaK46_1011
35498195	35499301	1200049	1201169	1107	1121	81.47	80678228	3262469	NW_017728948.1	SciaK46_1011
39926185	39927351	2192050	2190884	1167	1167	100	80678228	3262469	NW_017728948.1	SciaK46_1011
44515523	44517187	2193723	2192044	1665	1680	88.29	80678228	3262469	NW_017728948.1	SciaK46_1011
54064696	54065906	927435	926235	1211	1201	85.88	80678228	3262469	NW_017728948.1	SciaK46_1011
55177131	55179642	2303507	2300975	2512	2533	90.76	80678228	3262469	NW_017728948.1	SciaK46_1011
55179844	55182483	2300971	2298323	2640	2649	89.12	80678228	3262469	NW_017728948.1	SciaK46_1011
60384324	60385531	913134	911927	1208	1208	100	80678228	3262469	NW_017728948.1	SciaK46_1011
60975182	60976429	1838973	1837704	1248	1270	84.52	80678228	3262469	NW_017728948.1	SciaK46_1011
72342725	72343885	506782	505629	1161	1154	86.94	80678228	3262469	NW_017728948.1	SciaK46_1011
77553268	77554918	3247645	3245991	1651	1655	89.53	80678228	3262469	NW_017728948.1	SciaK46_1011
80479291	80480500	913143	911934	1210	1210	100	80678228	3262469	NW_017728948.1	SciaK46_1011
3235021	3236218	1608980	1607830	1198	1151	80.08	84437661	3262469	NW_017728949.1	SciaK46_1011
13024421	13025464	2437114	2436048	1044	1067	86.27	84437661	3262469	NW_017728949.1	SciaK46_1011
13024427	13025467	2225655	2224594	1041	1062	87.62	84437661	3262469	NW_017728949.1	SciaK46_1011
28810637	28812060	43645	42240	1424	1406	82.91	84437661	3262469	NW_017728949.1	SciaK46_1011
32212849	32213886	1250185	1251232	1038	1048	83.33	84437661	3262469	NW_017728949.1	SciaK46_1011
70010683	70011704	914158	913135	1022	1024	85.55	84437661	3262469	NW_017728949.1	SciaK46_1011
72385146	72386357	2460828	2459625	1212	1204	89.25	84437661	3262469	NW_017728949.1	SciaK46_1011
75429649	75430648	1996664	1995664	1000	1001	88.5	84437661	3262469	NW_017728949.1	SciaK46_1011
29612625	29614132	2228468	2226933	1508	1536	87.2	73173314	3262469	NW_017728950.1	SciaK46_1011
64516330	64517382	898035	896951	1053	1085	88.9	73173314	3262469	NW_017728950.1	SciaK46_1011
64927891	64929046	2955326	2954195	1156	1132	84.85	73173314	3262469	NW_017728950.1	SciaK46_1011
68753514	68755048	1493748	1492214	1535	1535	99.67	73173314	3262469	NW_017728950.1	SciaK46_1011
7110054	7111107	1497746	1496700	1054	1047	84.67	60305753	3262469	NW_017728951.1	SciaK46_1011
35555617	35556826	151286	150091	1210	1196	85.14	60305753	3262469	NW_017728951.1	SciaK46_1011
42186995	42188453	1757209	1755751	1459	1459	100	60305753	3262469	NW_017728951.1	SciaK46_1011
54010030	54012904	3068846	3065974	2875	2873	87.98	60305753	3262469	NW_017728951.1	SciaK46_1011
56810191	56811458	2412385	2411144	1268	1242	83.96	60305753	3262469	NW_017728951.1	SciaK46_1011
58992424	58994885	2304193	2301785	2462	2409	88.78	60305753	3262469	NW_017728951.1	SciaK46_1011
58995761	58997507	2300971	2299226	1747	1746	88.53	60305753	3262469	NW_017728951.1	SciaK46_1011
122085076	122086262	1	1187	1187	1187	100	270692262	1187	NW_017728886.1	SciaK46_1012
21172377	21175606	3230	1	3230	3230	100	60305753	3230	NW_017728951.1	SciaK46_1013
2422982	2425415	1	2434	2434	2434	100	18284174	2434	NW_017728920.1	SciaK46_1015
116210342	116211742	1448	2858	1401	1411	86.16	270692262	2892	NW_017728886.1	SciaK46_1016
6145867	6147032	1160	1	1166	1160	88.6	270692262	2360	NW_017728886.1	SciaK46_1017
28615083	28616354	2360	1098	1272	1263	91.43	66201059	2360	NW_017728907.1	SciaK46_1017
21963298	21964663	1966	607	1366	1360	91.23	75875076	2360	NW_017728909.1	SciaK46_1017
5064311	5065436	1107	1	1126	1107	90.64	16556422	2360	NW_017728927.1	SciaK46_1017
20775829	20776869	1021	1	1041	1021	89.57	143779068	2360	NW_017728931.1	SciaK46_1017
4827674	4830059	1	2359	2386	2359	90.89	8297542	2360	NW_017728933.1	SciaK46_1017
116234879	116236552	696	2360	1674	1665	91.4	117929553	2360	NW_017728947.1	SciaK46_1017
52803434	52804500	1274	2353	1067	1080	89.89	84437661	2360	NW_017728949.1	SciaK46_1017
41837970	41839188	113448	112223	1219	1226	86.19	270692262	1493873	NW_017728886.1	SciaK46_1019
42223945	42225544	112223	113804	1600	1582	82.96	270692262	1493873	NW_017728886.1	SciaK46_1019
45796031	45797309	984600	985868	1279	1269	88.8	270692262	1493873	NW_017728886.1	SciaK46_1019
50598978	50600407	278607	280019	1430	1413	86.14	270692262	1493873	NW_017728886.1	SciaK46_1019
53523430	53525497	114279	112223	2068	2057	85.92	270692262	1493873	NW_017728886.1	SciaK46_1019
57196269	57197848	612089	610496	1580	1594	82.06	270692262	1493873	NW_017728886.1	SciaK46_1019
78280551	78282287	985298	987034	1737	1737	89.2	270692262	1493873	NW_017728886.1	SciaK46_1019
85904796	85907289	526282	528761	2494	2480	85.93	270692262	1493873	NW_017728886.1	SciaK46_1019
95603928	95604993	112849	113922	1066	1074	81.8	270692262	1493873	NW_017728886.1	SciaK46_1019
98640267	98641755	540991	542472	1489	1482	84.59	270692262	1493873	NW_017728886.1	SciaK46_1019
98800841	98803138	1384148	1381857	2298	2292	84.12	270692262	1493873	NW_017728886.1	SciaK46_1019
105499460	105500698	112233	113473	1239	1241	86.39	270692262	1493873	NW_017728886.1	SciaK46_1019
118929390	118930647	632431	631176	1258	1256	84.5	270692262	1493873	NW_017728886.1	SciaK46_1019
128767340	128770141	984601	987400	2802	2800	89.78	270692262	1493873	NW_017728886.1	SciaK46_1019
128770493	128773941	987406	990871	3449	3466	90.92	270692262	1493873	NW_017728886.1	SciaK46_1019
129333779	129335690	1202700	1200789	1912	1912	99.95	270692262	1493873	NW_017728886.1	SciaK46_1019
147714633	147715951	112566	113867	1319	1302	85.19	270692262	1493873	NW_017728886.1	SciaK46_1019
148058899	148059953	1277231	1276151	1055	1081	85.43	270692262	1493873	NW_017728886.1	SciaK46_1019
185262460	185263566	1212455	1213576	1107	1122	83.38	270692262	1493873	NW_017728886.1	SciaK46_1019
201153957	201155381	1212455	1213878	1425	1424	86.01	270692262	1493873	NW_017728886.1	SciaK46_1019
208968740	208970773	112223	114231	2034	2009	86.14	270692262	1493873	NW_017728886.1	SciaK46_1019
237921507	237923134	253934	255566	1628	1633	87.52	270692262	1493873	NW_017728886.1	SciaK46_1019
250764081	250765443	113575	112233	1363	1343	86.08	270692262	1493873	NW_017728886.1	SciaK46_1019
253796914	253798975	1200639	1202700	2062	2062	99.95	270692262	1493873	NW_017728886.1	SciaK46_1019
257430473	257431912	1253032	1251583	1440	1450	90.57	270692262	1493873	NW_017728886.1	SciaK46_1019
259987498	259988954	630961	632431	1457	1471	85.32	270692262	1493873	NW_017728886.1	SciaK46_1019
767395	768412	85531	84514	1018	1018	98.13	1627580	1493873	NW_017728899.1	SciaK46_1019
673852	674915	9027	7968	1064	1060	81.03	2488822	1493873	NW_017728904.1	SciaK46_1019
17378983	17380713	1197665	1195935	1731	1731	100	203625132	1493873	NW_017728906.1	SciaK46_1019
21083435	21085543	1251583	1253703	2109	2121	88.49	203625132	1493873	NW_017728906.1	SciaK46_1019
22572969	22574461	820381	821864	1493	1484	85.26	203625132	1493873	NW_017728906.1	SciaK46_1019
27836304	27837782	610565	612058	1479	1494	82.13	203625132	1493873	NW_017728906.1	SciaK46_1019
32770371	32771786	1195928	1197343	1416	1416	100	203625132	1493873	NW_017728906.1	SciaK46_1019
50837247	50838519	631097	632420	1273	1324	83.07	203625132	1493873	NW_017728906.1	SciaK46_1019
57100840	57102552	139930	141630	1713	1701	81.65	203625132	1493873	NW_017728906.1	SciaK46_1019
67653504	67654631	863529	864656	1128	1128	100	203625132	1493873	NW_017728906.1	SciaK46_1019
76899912	76901981	1384352	1382252	2070	2101	85.37	203625132	1493873	NW_017728906.1	SciaK46_1019
79377914	79379037	254429	255566	1124	1138	87.59	203625132	1493873	NW_017728906.1	SciaK46_1019
81648850	81651887	947686	944605	3038	3082	86.1	203625132	1493873	NW_017728906.1	SciaK46_1019
85947497	85949899	985222	987626	2403	2405	91.73	203625132	1493873	NW_017728906.1	SciaK46_1019
106022746	106024248	277454	278958	1503	1505	84.96	203625132	1493873	NW_017728906.1	SciaK46_1019
108734813	108736724	1120741	1122652	1912	1912	99.37	203625132	1493873	NW_017728906.1	SciaK46_1019
122487416	122489043	253934	255566	1628	1633	85.99	203625132	1493873	NW_017728906.1	SciaK46_1019
133198165	133200024	1252104	1253959	1860	1856	89.55	203625132	1493873	NW_017728906.1	SciaK46_1019
136757104	136758140	96571	97607	1037	1037	87.5	203625132	1493873	NW_017728906.1	SciaK46_1019
153965189	153966213	96597	97625	1025	1029	86.25	203625132	1493873	NW_017728906.1	SciaK46_1019
170585661	170587483	1120932	1122753	1823	1822	99.29	203625132	1493873	NW_017728906.1	SciaK46_1019
170886108	170888550	1381857	1384269	2443	2413	86.87	203625132	1493873	NW_017728906.1	SciaK46_1019
172087433	172088585	1343337	1344467	1153	1131	86.99	203625132	1493873	NW_017728906.1	SciaK46_1019
180829768	180830771	792639	791638	1004	1002	83.55	203625132	1493873	NW_017728906.1	SciaK46_1019
193874486	193875616	33012	34131	1131	1120	83.84	203625132	1493873	NW_017728906.1	SciaK46_1019
1917113	1918546	1382546	1383992	1434	1447	85.61	66201059	1493873	NW_017728907.1	SciaK46_1019
16014377	16015738	114866	113494	1362	1373	87.17	66201059	1493873	NW_017728907.1	SciaK46_1019
19731355	19733034	277456	279120	1680	1665	87.19	66201059	1493873	NW_017728907.1	SciaK46_1019
21295160	21296369	1413710	1412468	1210	1243	87.04	66201059	1493873	NW_017728907.1	SciaK46_1019
13799908	13801713	112777	114561	1806	1785	86.63	75875076	1493873	NW_017728909.1	SciaK46_1019
20477968	20479466	1253961	1252460	1499	1502	90.29	75875076	1493873	NW_017728909.1	SciaK46_1019
32568895	32570583	1253291	1251583	1689	1709	90.02	75875076	1493873	NW_017728909.1	SciaK46_1019
41262243	41263345	820067	821151	1103	1085	85.92	75875076	1493873	NW_017728909.1	SciaK46_1019
56100244	56101864	112286	113901	1621	1616	85.55	75875076	1493873	NW_017728909.1	SciaK46_1019
56307546	56309462	1253507	1251583	1917	1925	88.07	75875076	1493873	NW_017728909.1	SciaK46_1019
67000714	67001731	213538	212535	1018	1004	84.34	75875076	1493873	NW_017728909.1	SciaK46_1019
68289248	68291345	1253718	1251621	2098	2098	90.1	75875076	1493873	NW_017728909.1	SciaK46_1019
15064106	15065641	1252299	1253840	1536	1542	88.46	45393205	1493873	NW_017728910.1	SciaK46_1019
20964879	20965927	96580	97627	1049	1048	88.67	45393205	1493873	NW_017728910.1	SciaK46_1019
31903958	31905240	820627	821887	1283	1261	86.76	45393205	1493873	NW_017728910.1	SciaK46_1019
33646958	33648036	542042	540991	1079	1052	86.94	45393205	1493873	NW_017728910.1	SciaK46_1019
5988536	5989630	21246	22342	1095	1097	99.36	42306551	1493873	NW_017728911.1	SciaK46_1019
9748848	9751605	112223	115018	2758	2796	85.72	42306551	1493873	NW_017728911.1	SciaK46_1019
18778994	18780030	21246	22282	1037	1037	99.71	42306551	1493873	NW_017728911.1	SciaK46_1019
5935682	5936785	22452	21348	1104	1105	98.91	40567063	1493873	NW_017728912.1	SciaK46_1019
14408588	14410069	610559	612063	1482	1505	82.45	40567063	1493873	NW_017728912.1	SciaK46_1019
26873520	26874892	8800	7442	1373	1359	80.86	40567063	1493873	NW_017728912.1	SciaK46_1019
33292322	33446176	1127991	974137	153855	153855	100	40567063	1493873	NW_017728912.1	SciaK46_1019
33907134	34048061	533289	392362	140928	140928	100	40567063	1493873	NW_017728912.1	SciaK46_1019
34048051	34093772	392283	346562	45722	45722	100	40567063	1493873	NW_017728912.1	SciaK46_1019
34093762	34139253	346483	300992	45492	45492	100	40567063	1493873	NW_017728912.1	SciaK46_1019
34139243	34216671	300913	223485	77429	77429	100	40567063	1493873	NW_017728912.1	SciaK46_1019
34165915	34167500	919929	921588	1586	1660	82.09	40567063	1493873	NW_017728912.1	SciaK46_1019
7555698	7557021	985298	986607	1324	1310	86.8	35591774	1493873	NW_017728913.1	SciaK46_1019
7559935	7561731	989573	991368	1797	1796	88.63	35591774	1493873	NW_017728913.1	SciaK46_1019
34356111	34358577	959689	962121	2467	2433	85.9	35591774	1493873	NW_017728913.1	SciaK46_1019
241379	242996	688106	689728	1618	1623	88.47	37982970	1493873	NW_017728914.1	SciaK46_1019
3082664	3083900	692297	691051	1237	1247	87.91	37982970	1493873	NW_017728914.1	SciaK46_1019
3083901	3085604	689749	688025	1704	1725	87.98	37982970	1493873	NW_017728914.1	SciaK46_1019
7671270	7672454	864655	863471	1185	1185	100	37982970	1493873	NW_017728914.1	SciaK46_1019
8091619	8093083	632431	630961	1465	1471	86.31	37982970	1493873	NW_017728914.1	SciaK46_1019
24022754	24024021	919468	920729	1268	1262	79.05	37982970	1493873	NW_017728914.1	SciaK46_1019
5103116	5104299	863465	864648	1184	1184	100	41294510	1493873	NW_017728915.1	SciaK46_1019
10229036	10230145	610930	612063	1110	1134	82.35	41294510	1493873	NW_017728915.1	SciaK46_1019
270793	272049	918016	916744	1257	1273	92.07	29738152	1493873	NW_017728916.1	SciaK46_1019
995012	996268	691052	692297	1257	1246	87.16	29738152	1493873	NW_017728916.1	SciaK46_1019
12746339	12748853	985409	987922	2515	2514	87.36	29738152	1493873	NW_017728916.1	SciaK46_1019
13633151	13634564	1213878	1212455	1414	1424	87.97	29738152	1493873	NW_017728916.1	SciaK46_1019
17563437	17564802	1252948	1251583	1366	1366	89.2	29738152	1493873	NW_017728916.1	SciaK46_1019
23850141	23851878	1382643	1384398	1738	1756	83.48	29738152	1493873	NW_017728916.1	SciaK46_1019
2962468	2964164	1200562	1202258	1697	1697	99.88	109106476	1493873	NW_017728918.1	SciaK46_1019
10590323	10591336	1490548	1489535	1014	1014	88.82	109106476	1493873	NW_017728918.1	SciaK46_1019
21674864	21676288	4006	5426	1425	1421	81.71	109106476	1493873	NW_017728918.1	SciaK46_1019
37815005	37816026	1490554	1489532	1022	1023	92.5	109106476	1493873	NW_017728918.1	SciaK46_1019
57854795	57856930	1202688	1200553	2136	2136	99.91	109106476	1493873	NW_017728918.1	SciaK46_1019
59222285	59224107	4165	5966	1823	1802	81.61	109106476	1493873	NW_017728918.1	SciaK46_1019
66476024	66477270	916744	918016	1247	1273	90.67	109106476	1493873	NW_017728918.1	SciaK46_1019
67781290	67783434	1384396	1382246	2145	2151	84.2	109106476	1493873	NW_017728918.1	SciaK46_1019
72696270	72697378	949698	948575	1109	1124	83.76	109106476	1493873	NW_017728918.1	SciaK46_1019
72697399	72700215	945117	942306	2817	2812	86.63	109106476	1493873	NW_017728918.1	SciaK46_1019
77485365	77488169	949069	946267	2805	2803	85.2	109106476	1493873	NW_017728918.1	SciaK46_1019
77490745	77491910	943429	942252	1166	1178	85.69	109106476	1493873	NW_017728918.1	SciaK46_1019
77492672	77493740	942253	941205	1069	1049	85.16	109106476	1493873	NW_017728918.1	SciaK46_1019
81424132	81426668	945610	943099	2537	2512	85.85	109106476	1493873	NW_017728918.1	SciaK46_1019
89919067	89920134	820379	821444	1068	1066	84.71	109106476	1493873	NW_017728918.1	SciaK46_1019
5252087	5253215	1212747	1213878	1129	1132	85.5	18284174	1493873	NW_017728920.1	SciaK46_1019
7245222	7246401	767945	766751	1180	1195	81.91	17921272	1493873	NW_017728922.1	SciaK46_1019
533931	536011	114285	112230	2081	2056	86.46	18989148	1493873	NW_017728923.1	SciaK46_1019
9645654	9647302	113329	114962	1649	1634	85.55	18120080	1493873	NW_017728924.1	SciaK46_1019
3061308	3062313	1489531	1490541	1006	1011	91.34	20244435	1493873	NW_017728925.1	SciaK46_1019
16036506	16038049	821890	820350	1544	1541	84.99	16556422	1493873	NW_017728927.1	SciaK46_1019
1469407	1470718	1195927	1197238	1312	1312	100	20852620	1493873	NW_017728928.1	SciaK46_1019
4758371	4759710	745986	747341	1340	1356	85.4	10052167	1493873	NW_017728929.1	SciaK46_1019
4244105	4245823	952610	950866	1719	1745	86.14	143779068	1493873	NW_017728931.1	SciaK46_1019
13040558	13041803	916744	918016	1246	1273	92.62	143779068	1493873	NW_017728931.1	SciaK46_1019
18018209	18019418	112416	113604	1210	1189	84.04	143779068	1493873	NW_017728931.1	SciaK46_1019
34332292	34334012	688025	689749	1721	1725	87.94	143779068	1493873	NW_017728931.1	SciaK46_1019
37968878	37969998	34118	33003	1121	1116	84.03	143779068	1493873	NW_017728931.1	SciaK46_1019
64825415	64826533	820800	821892	1119	1093	85.73	143779068	1493873	NW_017728931.1	SciaK46_1019
69624271	69625424	1343347	1344467	1154	1121	86.01	143779068	1493873	NW_017728931.1	SciaK46_1019
73260618	73262337	112257	113959	1720	1703	85.81	143779068	1493873	NW_017728931.1	SciaK46_1019
84791553	84793920	984601	986955	2368	2355	89.46	143779068	1493873	NW_017728931.1	SciaK46_1019
84794284	84798258	987422	991481	3975	4060	89.03	143779068	1493873	NW_017728931.1	SciaK46_1019
96667222	96669430	612061	609847	2209	2215	85.18	143779068	1493873	NW_017728931.1	SciaK46_1019
143377256	143378339	1252880	1253961	1084	1082	90.68	143779068	1493873	NW_017728931.1	SciaK46_1019
1271082	1272413	277454	278793	1332	1340	86.26	18085138	1493873	NW_017728932.1	SciaK46_1019
6303587	6305526	1251583	1253525	1940	1943	89.98	8809601	1493873	NW_017728934.1	SciaK46_1019
3591042	3592274	790649	791896	1233	1248	81.93	12259890	1493873	NW_017728936.1	SciaK46_1019
6001371	6002598	691051	692297	1228	1247	89.23	6663443	1493873	NW_017728937.1	SciaK46_1019
817672	819166	962539	961063	1495	1477	86.62	8819460	1493873	NW_017728939.1	SciaK46_1019
821751	823350	957816	956235	1600	1582	86.94	8819460	1493873	NW_017728939.1	SciaK46_1019
4934035	4936606	112223	114793	2572	2571	84.96	131974632	1493873	NW_017728943.1	SciaK46_1019
6900391	6901831	7828	9268	1441	1441	80.54	131974632	1493873	NW_017728943.1	SciaK46_1019
10337648	10343060	985850	991216	5413	5367	90.06	131974632	1493873	NW_017728943.1	SciaK46_1019
12364344	12366349	112223	114205	2006	1983	86.3	131974632	1493873	NW_017728943.1	SciaK46_1019
39205709	39206923	691068	692294	1215	1227	86.65	131974632	1493873	NW_017728943.1	SciaK46_1019
61256171	61258043	112234	114087	1873	1854	85.96	131974632	1493873	NW_017728943.1	SciaK46_1019
66676457	66677710	946942	948247	1254	1306	84.31	131974632	1493873	NW_017728943.1	SciaK46_1019
69988809	69990403	820160	821768	1595	1609	85	131974632	1493873	NW_017728943.1	SciaK46_1019
77402020	77403831	1252148	1253961	1812	1814	89.15	131974632	1493873	NW_017728943.1	SciaK46_1019
100854025	100855099	829826	828787	1075	1040	83.15	131974632	1493873	NW_017728943.1	SciaK46_1019
103035698	103037214	1252440	1253957	1517	1518	89.74	131974632	1493873	NW_017728943.1	SciaK46_1019
1758842	1759850	1490548	1489534	1009	1015	91.35	4474021	1493873	NW_017728945.1	SciaK46_1019
9356646	9357938	942287	943610	1293	1324	85.97	117929553	1493873	NW_017728947.1	SciaK46_1019
9359316	9362058	946293	949036	2743	2744	84.44	117929553	1493873	NW_017728947.1	SciaK46_1019
9364100	9365492	950575	952077	1393	1503	81.58	117929553	1493873	NW_017728947.1	SciaK46_1019
9370404	9371464	958235	959290	1061	1056	86.59	117929553	1493873	NW_017728947.1	SciaK46_1019
17047161	17048588	632394	630962	1428	1433	83.44	117929553	1493873	NW_017728947.1	SciaK46_1019
24020700	24022690	1120843	1122835	1991	1993	98.5	117929553	1493873	NW_017728947.1	SciaK46_1019
30306419	30307443	1490564	1489534	1025	1031	91.67	117929553	1493873	NW_017728947.1	SciaK46_1019
49594892	49597085	611510	609323	2194	2188	84.14	117929553	1493873	NW_017728947.1	SciaK46_1019
58374208	58375782	113789	112233	1575	1557	83.89	117929553	1493873	NW_017728947.1	SciaK46_1019
65329991	65331175	864648	863464	1185	1185	100	117929553	1493873	NW_017728947.1	SciaK46_1019
79709538	79710764	114963	113742	1227	1222	85.78	117929553	1493873	NW_017728947.1	SciaK46_1019
92012979	92014526	610503	612063	1548	1561	81.11	117929553	1493873	NW_017728947.1	SciaK46_1019
92984035	92985156	1416017	1414907	1122	1111	86.48	117929553	1493873	NW_017728947.1	SciaK46_1019
99865933	99867202	536551	535220	1270	1332	86.1	117929553	1493873	NW_017728947.1	SciaK46_1019
4311969	4313088	1348426	1349547	1120	1122	83.89	80678228	1493873	NW_017728948.1	SciaK46_1019
17448784	17450130	1213797	1212455	1347	1343	86.96	80678228	1493873	NW_017728948.1	SciaK46_1019
21776379	21778047	821731	820067	1669	1665	85.09	80678228	1493873	NW_017728948.1	SciaK46_1019
23048289	23049599	396026	397350	1311	1325	83.35	80678228	1493873	NW_017728948.1	SciaK46_1019
29617876	29621916	985508	989546	4041	4039	85.93	80678228	1493873	NW_017728948.1	SciaK46_1019
44959753	44961402	253934	255566	1650	1633	87.06	80678228	1493873	NW_017728948.1	SciaK46_1019
53929509	53931635	112298	114408	2127	2111	85.58	80678228	1493873	NW_017728948.1	SciaK46_1019
62287934	62289044	1215140	1214001	1111	1140	86.89	80678228	1493873	NW_017728948.1	SciaK46_1019
64302972	64304859	942261	944190	1888	1930	86.69	80678228	1493873	NW_017728948.1	SciaK46_1019
64316729	64319173	946275	948774	2445	2500	84.52	80678228	1493873	NW_017728948.1	SciaK46_1019
64329178	64332338	956200	959336	3161	3137	88.29	80678228	1493873	NW_017728948.1	SciaK46_1019
64332345	64334728	960167	962539	2384	2373	85.88	80678228	1493873	NW_017728948.1	SciaK46_1019
71598814	71599978	1253961	1252798	1165	1164	89.87	80678228	1493873	NW_017728948.1	SciaK46_1019
72689115	72690165	277454	278504	1051	1051	84.69	80678228	1493873	NW_017728948.1	SciaK46_1019
74385905	74387288	689749	688375	1384	1375	86.53	80678228	1493873	NW_017728948.1	SciaK46_1019
14444230	14445964	612064	610315	1735	1750	84.14	84437661	1493873	NW_017728949.1	SciaK46_1019
40433098	40434175	113305	112233	1078	1073	88.06	84437661	1493873	NW_017728949.1	SciaK46_1019
43639312	43640319	767945	766943	1008	1003	84.94	84437661	1493873	NW_017728949.1	SciaK46_1019
47229051	47230516	632429	630961	1466	1469	86.38	84437661	1493873	NW_017728949.1	SciaK46_1019
48892736	48893771	96584	97618	1036	1035	84.18	84437661	1493873	NW_017728949.1	SciaK46_1019
51900923	51902047	221163	220041	1125	1123	84.68	84437661	1493873	NW_017728949.1	SciaK46_1019
7312191	7314902	114963	112258	2712	2706	82.56	73173314	1493873	NW_017728950.1	SciaK46_1019
18144747	18145799	688695	689745	1053	1051	83.63	73173314	1493873	NW_017728950.1	SciaK46_1019
20642506	20643768	916744	918016	1263	1273	91.56	73173314	1493873	NW_017728950.1	SciaK46_1019
22852137	22853445	631107	632424	1309	1318	84.23	73173314	1493873	NW_017728950.1	SciaK46_1019
41546857	41548266	1252550	1253961	1410	1412	90.66	73173314	1493873	NW_017728950.1	SciaK46_1019
47007617	47008858	916744	918016	1242	1273	90.98	73173314	1493873	NW_017728950.1	SciaK46_1019
47818028	47819172	1197069	1195925	1145	1145	99.91	73173314	1493873	NW_017728950.1	SciaK46_1019
60594516	60596299	1253387	1251583	1784	1805	88.75	73173314	1493873	NW_017728950.1	SciaK46_1019
7235384	7237268	944278	946180	1885	1903	83.75	60305753	1493873	NW_017728951.1	SciaK46_1019
29992035	29993096	113910	114963	1062	1054	86.01	60305753	1493873	NW_017728951.1	SciaK46_1019
34722186	34723397	801892	800705	1212	1188	82.62	60305753	1493873	NW_017728951.1	SciaK46_1019
46580443	46582107	948892	950570	1665	1679	83.9	60305753	1493873	NW_017728951.1	SciaK46_1019
49571948	49573921	140580	142552	1974	1973	81.8	60305753	1493873	NW_017728951.1	SciaK46_1019
50722554	50723639	52439	53503	1086	1065	83.84	60305753	1493873	NW_017728951.1	SciaK46_1019
50950988	50952222	1252873	1251621	1235	1253	88.79	60305753	1493873	NW_017728951.1	SciaK46_1019
51436471	51438526	1202694	1200639	2056	2056	100	60305753	1493873	NW_017728951.1	SciaK46_1019
2563656	2564727	440483	441559	1072	1077	83.62	270692262	2855297	NW_017728886.1	SciaK46_1020
14847253	14848808	1708204	1709747	1556	1544	87.65	270692262	2855297	NW_017728886.1	SciaK46_1020
25959150	25960752	210740	212335	1603	1596	87.61	270692262	2855297	NW_017728886.1	SciaK46_1020
46806308	46808170	210485	212339	1863	1855	87.37	270692262	2855297	NW_017728886.1	SciaK46_1020
70300228	70301282	244295	245337	1055	1043	88.44	270692262	2855297	NW_017728886.1	SciaK46_1020
70450619	70452139	921405	922921	1521	1517	84.66	270692262	2855297	NW_017728886.1	SciaK46_1020
93821071	93822878	156840	158708	1808	1869	84.04	270692262	2855297	NW_017728886.1	SciaK46_1020
164573211	164574292	1769738	1770828	1082	1091	85.08	270692262	2855297	NW_017728886.1	SciaK46_1020
195344466	195345872	210937	212336	1407	1400	87.32	270692262	2855297	NW_017728886.1	SciaK46_1020
257430472	257432404	275198	277142	1933	1945	90.27	270692262	2855297	NW_017728886.1	SciaK46_1020
18739893	18740906	564907	565923	1014	1017	93.24	203625132	2855297	NW_017728906.1	SciaK46_1020
22764274	22765499	1502941	1504169	1226	1229	86.61	203625132	2855297	NW_017728906.1	SciaK46_1020
28118154	28119160	599184	600205	1007	1022	85.95	203625132	2855297	NW_017728906.1	SciaK46_1020
41502786	41504059	1809570	1810860	1274	1291	86.53	203625132	2855297	NW_017728906.1	SciaK46_1020
89893770	89895383	279985	281590	1614	1606	85.1	203625132	2855297	NW_017728906.1	SciaK46_1020
112099122	112100233	2511760	2512866	1112	1107	92.29	203625132	2855297	NW_017728906.1	SciaK46_1020
113006290	113008035	1502426	1504169	1746	1744	86.75	203625132	2855297	NW_017728906.1	SciaK46_1020
115845326	115846620	2221334	2222623	1295	1290	82.27	203625132	2855297	NW_017728906.1	SciaK46_1020
135526980	135528271	2221339	2222628	1292	1290	83.83	203625132	2855297	NW_017728906.1	SciaK46_1020
148706448	148708639	923490	925678	2192	2189	86.99	203625132	2855297	NW_017728906.1	SciaK46_1020
163009140	163010176	1904012	1905061	1037	1050	85.52	203625132	2855297	NW_017728906.1	SciaK46_1020
23472015	23473404	244351	245759	1390	1409	85.5	66201059	2855297	NW_017728907.1	SciaK46_1020
26424262	26425940	244288	245966	1679	1679	89.28	66201059	2855297	NW_017728907.1	SciaK46_1020
28768306	28769492	1752255	1753441	1187	1187	100	66201059	2855297	NW_017728907.1	SciaK46_1020
37712095	37713391	1205587	1206883	1297	1297	100	66201059	2855297	NW_017728907.1	SciaK46_1020
38598739	38599922	1752260	1753443	1184	1184	100	66201059	2855297	NW_017728907.1	SciaK46_1020
39708722	39709908	119883	121071	1187	1189	84.04	66201059	2855297	NW_017728907.1	SciaK46_1020
50406633	50408559	923490	925416	1927	1927	87.11	66201059	2855297	NW_017728907.1	SciaK46_1020
61508299	61509613	311586	312819	1315	1234	87.75	66201059	2855297	NW_017728907.1	SciaK46_1020
21059534	21061305	711572	713343	1772	1772	100	75875076	2855297	NW_017728909.1	SciaK46_1020
40572279	40574163	200563	202446	1885	1884	86.5	75875076	2855297	NW_017728909.1	SciaK46_1020
40622776	40623886	202475	203605	1111	1131	92.19	75875076	2855297	NW_017728909.1	SciaK46_1020
61237542	61239223	244295	245966	1682	1672	89.2	75875076	2855297	NW_017728909.1	SciaK46_1020
71444792	71446090	120327	121623	1299	1297	86.92	75875076	2855297	NW_017728909.1	SciaK46_1020
31045307	31047061	923222	924932	1755	1711	85.92	45393205	2855297	NW_017728910.1	SciaK46_1020
24687589	24689983	274705	277142	2395	2438	88.18	42306551	2855297	NW_017728911.1	SciaK46_1020
37919578	37920581	2359097	2358074	1004	1024	85.88	40567063	2855297	NW_017728912.1	SciaK46_1020
1189783	1191089	2096908	2098228	1307	1321	83.69	35591774	2855297	NW_017728913.1	SciaK46_1020
32439156	32440275	275507	276626	1120	1120	88.35	35591774	2855297	NW_017728913.1	SciaK46_1020
3717448	3718981	1502101	1503614	1534	1514	85.75	37982970	2855297	NW_017728914.1	SciaK46_1020
13342342	13343611	274705	275986	1270	1282	88.27	37982970	2855297	NW_017728914.1	SciaK46_1020
14328707	14330682	1979124	1981104	1976	1981	84.7	37982970	2855297	NW_017728914.1	SciaK46_1020
5556710	5557746	924621	925678	1037	1058	88.96	41294510	2855297	NW_017728915.1	SciaK46_1020
13246580	13247779	275944	277142	1200	1199	88.61	41294510	2855297	NW_017728915.1	SciaK46_1020
20880130	20881286	2074381	2075537	1157	1157	100	41294510	2855297	NW_017728915.1	SciaK46_1020
5407552	5408909	274705	276074	1358	1370	88.78	29738152	2855297	NW_017728916.1	SciaK46_1020
28415387	28417813	1768884	1771323	2427	2440	84.02	29738152	2855297	NW_017728916.1	SciaK46_1020
29300759	29302353	200559	202159	1595	1601	84.68	36309902	2855297	NW_017728917.1	SciaK46_1020
6855093	6856210	2520902	2522028	1118	1127	84.97	109106476	2855297	NW_017728918.1	SciaK46_1020
12260048	12261921	200563	202446	1874	1884	86.47	109106476	2855297	NW_017728918.1	SciaK46_1020
14394423	14395583	244803	245966	1161	1164	88.16	109106476	2855297	NW_017728918.1	SciaK46_1020
29736947	29738029	711571	712653	1083	1083	100	109106476	2855297	NW_017728918.1	SciaK46_1020
38614921	38616063	119883	121038	1143	1156	83.4	109106476	2855297	NW_017728918.1	SciaK46_1020
42216551	42217742	915444	916635	1192	1192	95.89	109106476	2855297	NW_017728918.1	SciaK46_1020
50574570	50576464	923481	925361	1895	1881	85.34	109106476	2855297	NW_017728918.1	SciaK46_1020
59837142	59838634	426207	427694	1493	1488	79.88	109106476	2855297	NW_017728918.1	SciaK46_1020
62759976	62761617	244288	245924	1642	1637	88.74	109106476	2855297	NW_017728918.1	SciaK46_1020
67424547	67425579	2601146	2602178	1033	1033	99.9	109106476	2855297	NW_017728918.1	SciaK46_1020
84696052	84698469	280169	282549	2418	2381	86.24	109106476	2855297	NW_017728918.1	SciaK46_1020
5323246	5325140	274705	276589	1895	1885	88.8	18284174	2855297	NW_017728920.1	SciaK46_1020
8100916	8102003	2402111	2403191	1088	1081	86.83	18284174	2855297	NW_017728920.1	SciaK46_1020
15581882	15582974	658739	659849	1093	1111	89.5	18284174	2855297	NW_017728920.1	SciaK46_1020
14506998	14508155	274705	275889	1158	1185	87.29	17921272	2855297	NW_017728922.1	SciaK46_1020
17543355	17544636	1769190	1770465	1282	1276	82.28	18989148	2855297	NW_017728923.1	SciaK46_1020
14414277	14415365	658739	659846	1089	1108	85.34	18120080	2855297	NW_017728924.1	SciaK46_1020
3952347	3953713	1327262	1328618	1367	1357	87.52	19343079	2855297	NW_017728926.1	SciaK46_1020
13141428	13142469	474016	475065	1042	1050	84.36	20852620	2855297	NW_017728928.1	SciaK46_1020
18881643	18883761	920814	922927	2119	2114	86.04	20852620	2855297	NW_017728928.1	SciaK46_1020
14678953	14680085	202445	203604	1133	1160	85.08	143779068	2855297	NW_017728931.1	SciaK46_1020
18355442	18357402	1502212	1504169	1961	1958	83.46	143779068	2855297	NW_017728931.1	SciaK46_1020
18829222	18830238	564907	565923	1017	1017	94.2	143779068	2855297	NW_017728931.1	SciaK46_1020
33680927	33682019	658739	659832	1093	1094	89.8	143779068	2855297	NW_017728931.1	SciaK46_1020
45660704	45661709	1502840	1503855	1006	1016	84.27	143779068	2855297	NW_017728931.1	SciaK46_1020
56803446	56805536	280144	282219	2091	2076	84.86	143779068	2855297	NW_017728931.1	SciaK46_1020
59230716	59231763	244704	245766	1048	1063	87.43	143779068	2855297	NW_017728931.1	SciaK46_1020
66432608	66433698	395695	396742	1091	1048	83.26	143779068	2855297	NW_017728931.1	SciaK46_1020
82289755	82290813	364124	365182	1059	1059	99.24	143779068	2855297	NW_017728931.1	SciaK46_1020
105193856	105195151	1205594	1206889	1296	1296	100	143779068	2855297	NW_017728931.1	SciaK46_1020
121766996	121768142	200561	201710	1147	1150	88.23	143779068	2855297	NW_017728931.1	SciaK46_1020
142371688	142372951	1708255	1709526	1264	1272	87.88	143779068	2855297	NW_017728931.1	SciaK46_1020
11203497	11205429	274708	276649	1933	1942	89.27	18085138	2855297	NW_017728932.1	SciaK46_1020
3716860	3991484	2855297	2580673	274625	274625	100	8809601	2855297	NW_017728934.1	SciaK46_1020
3992298	4103183	2580772	2469887	110886	110886	100	8809601	2855297	NW_017728934.1	SciaK46_1020
4105088	4199028	2469986	2376046	93941	93941	100	8809601	2855297	NW_017728934.1	SciaK46_1020
4199018	4222330	2352655	2375967	23313	23313	100	8809601	2855297	NW_017728934.1	SciaK46_1020
4222320	4369187	2352576	2205709	146868	146868	100	8809601	2855297	NW_017728934.1	SciaK46_1020
4369177	4509353	2205630	2065454	140177	140177	100	8809601	2855297	NW_017728934.1	SciaK46_1020
4476558	4477899	1821614	1822945	1342	1332	87.33	8809601	2855297	NW_017728934.1	SciaK46_1020
4511403	4670137	2065553	1906819	158735	158735	100	8809601	2855297	NW_017728934.1	SciaK46_1020
4670127	4672962	1906740	1903905	2836	2836	100	8809601	2855297	NW_017728934.1	SciaK46_1020
4676296	4872724	1904004	1707576	196429	196429	100	8809601	2855297	NW_017728934.1	SciaK46_1020
4757355	4758686	2096908	2098249	1332	1342	87.33	8809601	2855297	NW_017728934.1	SciaK46_1020
4872714	4901359	1707497	1678852	28646	28646	100	8809601	2855297	NW_017728934.1	SciaK46_1020
4901349	5834697	1678773	745425	933349	933349	100	8809601	2855297	NW_017728934.1	SciaK46_1020
5834687	5969942	745346	610091	135256	135256	100	8809601	2855297	NW_017728934.1	SciaK46_1020
5970230	6137697	610090	442623	167468	167468	100	8809601	2855297	NW_017728934.1	SciaK46_1020
6137687	6327405	442544	252826	189719	189719	100	8809601	2855297	NW_017728934.1	SciaK46_1020
6333999	6468042	252697	118654	134044	134044	100	8809601	2855297	NW_017728934.1	SciaK46_1020
6468032	6578939	118575	7668	110908	110908	100	8809601	2855297	NW_017728934.1	SciaK46_1020
4185861	4187959	279992	282077	2099	2086	84.08	8819460	2855297	NW_017728939.1	SciaK46_1020
706268	707944	244288	245961	1677	1674	86.94	11555087	2855297	NW_017728942.1	SciaK46_1020
10949597	10950612	280003	281012	1016	1010	86.08	131974632	2855297	NW_017728943.1	SciaK46_1020
51195839	51197116	759445	760722	1278	1278	98.98	131974632	2855297	NW_017728943.1	SciaK46_1020
69329447	69331366	274705	276649	1920	1945	89.31	131974632	2855297	NW_017728943.1	SciaK46_1020
70460259	70461706	244513	245966	1448	1454	88.45	131974632	2855297	NW_017728943.1	SciaK46_1020
73577825	73579989	210176	212342	2165	2167	87.93	131974632	2855297	NW_017728943.1	SciaK46_1020
93630453	93631470	2359099	2358075	1018	1025	85.22	131974632	2855297	NW_017728943.1	SciaK46_1020
108606573	108608361	923207	924959	1789	1753	86.45	131974632	2855297	NW_017728943.1	SciaK46_1020
118976154	118977697	448793	450355	1544	1563	85.04	131974632	2855297	NW_017728943.1	SciaK46_1020
123429512	123430815	448798	450105	1304	1308	87.33	131974632	2855297	NW_017728943.1	SciaK46_1020
27730664	27731787	2359193	2358078	1124	1116	86.74	117929553	2855297	NW_017728947.1	SciaK46_1020
29983507	29984714	923848	925070	1208	1223	87.57	117929553	2855297	NW_017728947.1	SciaK46_1020
35646442	35647754	1979163	1980508	1313	1346	84.15	117929553	2855297	NW_017728947.1	SciaK46_1020
58012867	58014015	202446	203603	1149	1158	93.61	117929553	2855297	NW_017728947.1	SciaK46_1020
82045213	82046381	1979123	1980277	1169	1155	87.48	117929553	2855297	NW_017728947.1	SciaK46_1020
82443963	82445036	473092	474155	1074	1064	87.72	117929553	2855297	NW_017728947.1	SciaK46_1020
92734780	92735799	564907	565923	1020	1017	93.35	117929553	2855297	NW_017728947.1	SciaK46_1020
103849977	103851311	1327262	1328614	1335	1353	84.87	117929553	2855297	NW_017728947.1	SciaK46_1020
14250194	14251654	275633	277143	1461	1511	86.66	80678228	2855297	NW_017728948.1	SciaK46_1020
29546090	29547104	2636405	2637405	1015	1001	87.86	80678228	2855297	NW_017728948.1	SciaK46_1020
36732007	36733118	2074375	2075486	1112	1112	100	80678228	2855297	NW_017728948.1	SciaK46_1020
40900538	40902059	274705	276226	1522	1522	89.36	80678228	2855297	NW_017728948.1	SciaK46_1020
43748352	43749847	244446	245966	1496	1521	83.01	80678228	2855297	NW_017728948.1	SciaK46_1020
44926915	44927971	2381009	2382066	1057	1058	89.93	80678228	2855297	NW_017728948.1	SciaK46_1020
60415557	60417327	711579	713349	1771	1771	100	80678228	2855297	NW_017728948.1	SciaK46_1020
66242532	66243850	2221334	2222639	1319	1306	84.2	80678228	2855297	NW_017728948.1	SciaK46_1020
69598277	69599326	658780	659847	1050	1068	90.21	80678228	2855297	NW_017728948.1	SciaK46_1020
78874580	78876225	1707587	1709236	1646	1650	88.08	80678228	2855297	NW_017728948.1	SciaK46_1020
80551292	80552308	564907	565923	1017	1017	93.61	80678228	2855297	NW_017728948.1	SciaK46_1020
6585943	6586970	1979214	1980247	1028	1034	86.22	84437661	2855297	NW_017728949.1	SciaK46_1020
9830729	9832557	1979108	1980943	1829	1836	83.82	84437661	2855297	NW_017728949.1	SciaK46_1020
11722193	11723245	210148	211208	1053	1061	87.62	84437661	2855297	NW_017728949.1	SciaK46_1020
33302253	33303417	202445	203603	1165	1159	91.93	84437661	2855297	NW_017728949.1	SciaK46_1020
45220133	45221181	329478	330526	1049	1049	89.32	84437661	2855297	NW_017728949.1	SciaK46_1020
50693171	50694414	120280	121540	1244	1261	85.51	84437661	2855297	NW_017728949.1	SciaK46_1020
76676860	76677878	2601156	2602182	1019	1027	97.96	84437661	2855297	NW_017728949.1	SciaK46_1020
11288598	11290978	1979123	1981536	2381	2414	85.12	73173314	2855297	NW_017728950.1	SciaK46_1020
39315807	39317455	274705	276369	1649	1665	89.1	73173314	2855297	NW_017728950.1	SciaK46_1020
60594518	60596799	274845	277143	2282	2299	87.58	73173314	2855297	NW_017728950.1	SciaK46_1020
42935347	42936370	2513496	2514516	1024	1021	85.88	60305753	2855297	NW_017728951.1	SciaK46_1020
43218778	43220658	200559	202446	1881	1888	86.78	60305753	2855297	NW_017728951.1	SciaK46_1020
46453298	46454450	2074379	2075531	1153	1153	100	60305753	2855297	NW_017728951.1	SciaK46_1020
50906428	50907967	759095	760634	1540	1540	99.16	60305753	2855297	NW_017728951.1	SciaK46_1020
52213452	52214981	200559	202095	1530	1537	85.28	60305753	2855297	NW_017728951.1	SciaK46_1020
42028210	42029365	443	1599	1156	1157	89.3	270692262	1620	NW_017728886.1	SciaK46_1021
130652671	130653811	1578	443	1141	1136	91.35	270692262	1620	NW_017728886.1	SciaK46_1021
17571290	17572391	1577	476	1102	1102	88.3	143779068	1620	NW_017728931.1	SciaK46_1021
56275491	56276630	1599	453	1140	1147	87.66	143779068	1620	NW_017728931.1	SciaK46_1021
80032346	80033467	443	1576	1122	1134	88.3	84437661	1620	NW_017728949.1	SciaK46_1021
14014266	14015321	167	1215	1056	1049	90.4	35591774	1215	NW_017728913.1	SciaK46_1023
16329278	16330798	113841	112282	1521	1560	82.44	270692262	1265846	NW_017728886.1	SciaK46_1025
124859811	124861959	1090412	1092553	2149	2142	86.19	270692262	1265846	NW_017728886.1	SciaK46_1025
133681174	133683191	434443	436432	2018	1990	89.71	270692262	1265846	NW_017728886.1	SciaK46_1025
231375940	231377356	538592	540009	1417	1418	98.45	270692262	1265846	NW_017728886.1	SciaK46_1025
5092981	5093992	19840	18826	1012	1015	85.74	203625132	1265846	NW_017728906.1	SciaK46_1025
11847526	11848818	1071454	1072749	1293	1296	94.44	203625132	1265846	NW_017728906.1	SciaK46_1025
56290153	56291523	1259498	1258111	1371	1388	84.38	203625132	1265846	NW_017728906.1	SciaK46_1025
145473494	145474511	919637	920671	1018	1035	88.6	203625132	1265846	NW_017728906.1	SciaK46_1025
165320870	165321983	217198	218311	1114	1114	87.1	203625132	1265846	NW_017728906.1	SciaK46_1025
195479996	195481183	728114	729295	1188	1182	87.34	203625132	1265846	NW_017728906.1	SciaK46_1025
1714891	1715932	1070290	1071331	1042	1042	100	75875076	1265846	NW_017728909.1	SciaK46_1025
46421268	46423565	688388	690688	2298	2301	83.98	75875076	1265846	NW_017728909.1	SciaK46_1025
13393709	13395708	434405	436432	2000	2028	87.24	45393205	1265846	NW_017728910.1	SciaK46_1025
35420981	35422162	1209076	1210257	1182	1182	100	45393205	1265846	NW_017728910.1	SciaK46_1025
16857280	16860446	110667	113839	3167	3173	83.22	42306551	1265846	NW_017728911.1	SciaK46_1025
188513	190033	434937	436433	1521	1497	88.53	40567063	1265846	NW_017728912.1	SciaK46_1025
35681972	35683329	531147	532473	1358	1327	87.27	40567063	1265846	NW_017728912.1	SciaK46_1025
963866	965751	1070297	1072182	1886	1886	100	35591774	1265846	NW_017728913.1	SciaK46_1025
20021484	20023031	1145042	1146603	1548	1562	86.65	35591774	1265846	NW_017728913.1	SciaK46_1025
6492189	6493276	674559	675639	1088	1081	86.32	41294510	1265846	NW_017728915.1	SciaK46_1025
8408690	8409720	435397	436432	1031	1036	91.51	41294510	1265846	NW_017728915.1	SciaK46_1025
20801714	20803080	531147	532473	1367	1327	87.52	41294510	1265846	NW_017728915.1	SciaK46_1025
5866797	5868051	1199307	1198044	1255	1264	83.89	36309902	1265846	NW_017728917.1	SciaK46_1025
25535519	25536578	416964	418020	1060	1057	84.74	36309902	1265846	NW_017728917.1	SciaK46_1025
30909665	30911008	468121	469461	1344	1341	89.6	36309902	1265846	NW_017728917.1	SciaK46_1025
31269144	31270556	1159560	1161014	1413	1455	89.77	36309902	1265846	NW_017728917.1	SciaK46_1025
33197575	33199392	1090331	1092141	1818	1811	85.13	36309902	1265846	NW_017728917.1	SciaK46_1025
6582292	6583474	1209083	1210265	1183	1183	100	109106476	1265846	NW_017728918.1	SciaK46_1025
35799984	35801211	392978	394210	1228	1233	91.83	109106476	1265846	NW_017728918.1	SciaK46_1025
56708193	56709238	1113252	1114297	1046	1046	99.52	109106476	1265846	NW_017728918.1	SciaK46_1025
87949085	87950198	112132	111045	1114	1088	85.75	109106476	1265846	NW_017728918.1	SciaK46_1025
108904163	108905695	1145046	1146603	1533	1558	83.28	109106476	1265846	NW_017728918.1	SciaK46_1025
2220712	2221766	296618	297693	1055	1076	83.49	18284174	1265846	NW_017728920.1	SciaK46_1025
20100455	20102743	688720	690994	2289	2275	84.96	28007247	1265846	NW_017728921.1	SciaK46_1025
198154	199305	531147	532291	1152	1145	89.61	18989148	1265846	NW_017728923.1	SciaK46_1025
11535226	11537108	1070291	1072173	1883	1883	100	16556422	1265846	NW_017728927.1	SciaK46_1025
405411	406651	226874	228114	1241	1241	89.18	10052167	1265846	NW_017728929.1	SciaK46_1025
43024422	43025928	338305	339797	1507	1493	89.41	143779068	1265846	NW_017728931.1	SciaK46_1025
101264060	101265238	353490	354668	1179	1179	85.61	143779068	1265846	NW_017728931.1	SciaK46_1025
7410932	7455711	1221067	1265846	44780	44780	100	8809601	1265846	NW_017728934.1	SciaK46_1025
7751300	7934755	1173097	989642	183456	183456	100	8809601	1265846	NW_017728934.1	SciaK46_1025
7934745	7943189	989563	981119	8445	8445	100	8809601	1265846	NW_017728934.1	SciaK46_1025
7943201	7986784	981149	937566	43584	43584	100	8809601	1265846	NW_017728934.1	SciaK46_1025
8012985	8119587	807862	914464	106603	106603	100	8809601	1265846	NW_017728934.1	SciaK46_1025
8119577	8176193	751256	807872	56617	56617	100	8809601	1265846	NW_017728934.1	SciaK46_1025
8176183	8258226	751177	669134	82044	82044	100	8809601	1265846	NW_017728934.1	SciaK46_1025
8258216	8415464	669055	511807	157249	157249	100	8809601	1265846	NW_017728934.1	SciaK46_1025
8396236	8397247	287110	288136	1012	1027	82.89	8809601	1265846	NW_017728934.1	SciaK46_1025
8412419	8413783	135521	136882	1365	1362	90.56	8809601	1265846	NW_017728934.1	SciaK46_1025
8416143	8488960	511906	439089	72818	72818	100	8809601	1265846	NW_017728934.1	SciaK46_1025
8489738	8576204	439188	352722	86467	86467	100	8809601	1265846	NW_017728934.1	SciaK46_1025
8576982	8809601	352821	120202	232620	232620	100	8809601	1265846	NW_017728934.1	SciaK46_1025
8641667	8642693	530024	531035	1027	1012	82.89	8809601	1265846	NW_017728934.1	SciaK46_1025
8792921	8794282	513488	514852	1362	1365	90.56	8809601	1265846	NW_017728934.1	SciaK46_1025
4499396	4500846	1156782	1158232	1451	1451	100	8906649	1265846	NW_017728935.1	SciaK46_1025
6582072	6583243	664626	665768	1172	1143	87.62	12259890	1265846	NW_017728936.1	SciaK46_1025
2466942	2468031	338828	339914	1090	1087	90.6	6663443	1265846	NW_017728937.1	SciaK46_1025
3918883	3920217	226866	228184	1335	1319	87.65	7865912	1265846	NW_017728940.1	SciaK46_1025
23774945	23776567	1068695	1070296	1623	1602	87.61	131974632	1265846	NW_017728943.1	SciaK46_1025
39206229	39207362	289373	290498	1134	1126	86.28	131974632	1265846	NW_017728943.1	SciaK46_1025
44601266	44602279	919637	920652	1014	1016	90.26	131974632	1265846	NW_017728943.1	SciaK46_1025
47694536	47695938	976569	977932	1403	1364	86.43	131974632	1265846	NW_017728943.1	SciaK46_1025
73912422	73913773	531147	532473	1352	1327	88.17	131974632	1265846	NW_017728943.1	SciaK46_1025
120947891	120948965	447459	448520	1075	1062	84.87	131974632	1265846	NW_017728943.1	SciaK46_1025
50419	51446	976906	977933	1028	1028	90.09	3067260	1265846	NW_017728946.1	SciaK46_1025
16737178	16738267	538926	540015	1090	1090	99.63	117929553	1265846	NW_017728947.1	SciaK46_1025
22393336	22394682	531147	532471	1347	1325	87.55	117929553	1265846	NW_017728947.1	SciaK46_1025
33314911	33316807	287132	289048	1897	1917	82.43	117929553	1265846	NW_017728947.1	SciaK46_1025
42257586	42258966	434508	435869	1381	1362	90.9	117929553	1265846	NW_017728947.1	SciaK46_1025
46541837	46543038	728087	729296	1202	1210	91.25	117929553	1265846	NW_017728947.1	SciaK46_1025
59040094	59041104	412559	413571	1011	1013	84.06	117929553	1265846	NW_017728947.1	SciaK46_1025
83176512	83178163	217198	218828	1652	1631	87.06	117929553	1265846	NW_017728947.1	SciaK46_1025
91149897	91151240	372685	374004	1344	1320	89.43	117929553	1265846	NW_017728947.1	SciaK46_1025
92347693	92348964	1156775	1158046	1272	1272	100	117929553	1265846	NW_017728947.1	SciaK46_1025
44610652	44611669	353540	354561	1018	1022	86.53	80678228	1265846	NW_017728948.1	SciaK46_1025
48115340	48116995	513148	514793	1656	1646	85.5	80678228	1265846	NW_017728948.1	SciaK46_1025
51577932	51578977	1145540	1146603	1046	1064	84.15	80678228	1265846	NW_017728948.1	SciaK46_1025
58015912	58017032	1199102	1197987	1121	1116	84.72	80678228	1265846	NW_017728948.1	SciaK46_1025
21991026	21992052	468250	469274	1027	1025	89.78	84437661	1265846	NW_017728949.1	SciaK46_1025
41482337	41483498	498403	499554	1162	1152	83.08	84437661	1265846	NW_017728949.1	SciaK46_1025
71855570	71856973	372617	374004	1404	1388	89.24	84437661	1265846	NW_017728949.1	SciaK46_1025
72935158	72936761	434806	436419	1604	1614	87.02	84437661	1265846	NW_017728949.1	SciaK46_1025
8392991	8394137	728137	729295	1147	1159	90.7	73173314	1265846	NW_017728950.1	SciaK46_1025
16353032	16354313	435024	436295	1282	1272	89.11	73173314	1265846	NW_017728950.1	SciaK46_1025
22147078	22148733	217198	218829	1656	1632	86.58	73173314	1265846	NW_017728950.1	SciaK46_1025
22147270	22148562	306981	308266	1293	1286	87.61	73173314	1265846	NW_017728950.1	SciaK46_1025
63237000	63238178	1209080	1210258	1179	1179	100	73173314	1265846	NW_017728950.1	SciaK46_1025
63237002	63238178	1210258	1209082	1177	1177	100	73173314	1265846	NW_017728950.1	SciaK46_1025
64517314	64518399	372933	374004	1086	1072	91.62	73173314	1265846	NW_017728950.1	SciaK46_1025
4131630	4132779	372617	373768	1150	1152	88.07	60305753	1265846	NW_017728951.1	SciaK46_1025
39240729	39242263	1040326	1041876	1535	1551	81.77	60305753	1265846	NW_017728951.1	SciaK46_1025
46669182	46670795	338305	339898	1614	1594	87.11	60305753	1265846	NW_017728951.1	SciaK46_1025
26142336	26143616	320226	321480	1281	1255	83.86	270692262	706246	NW_017728886.1	SciaK46_1026
104233114	104234475	494849	496227	1362	1379	86.85	270692262	706246	NW_017728886.1	SciaK46_1026
126089338	126092103	27317	30110	2766	2794	85.05	270692262	706246	NW_017728886.1	SciaK46_1026
129085028	129086332	284393	285701	1305	1309	91.34	270692262	706246	NW_017728886.1	SciaK46_1026
218281678	218283010	293739	295050	1333	1312	83.49	270692262	706246	NW_017728886.1	SciaK46_1026
20597342	20598589	487484	488718	1248	1235	82.01	203625132	706246	NW_017728906.1	SciaK46_1026
32121426	32122547	301079	302245	1122	1167	86.87	203625132	706246	NW_017728906.1	SciaK46_1026
91200258	91202044	488732	486970	1787	1763	85.33	203625132	706246	NW_017728906.1	SciaK46_1026
102674599	102675637	460522	461546	1039	1025	89.25	203625132	706246	NW_017728906.1	SciaK46_1026
104200378	104202180	106944	108756	1803	1813	94.93	203625132	706246	NW_017728906.1	SciaK46_1026
118064616	118143417	703058	624257	78802	78802	100	203625132	706246	NW_017728906.1	SciaK46_1026
118148001	118161263	624356	611094	13263	13263	100	203625132	706246	NW_017728906.1	SciaK46_1026
118168223	118200798	611193	578618	32576	32576	100	203625132	706246	NW_017728906.1	SciaK46_1026
118200788	118249138	578539	530189	48351	48351	100	203625132	706246	NW_017728906.1	SciaK46_1026
118251581	118284234	530288	497635	32654	32654	100	203625132	706246	NW_017728906.1	SciaK46_1026
118260119	118261279	520590	521750	1161	1161	100	203625132	706246	NW_017728906.1	SciaK46_1026
118293190	118373722	485923	405391	80533	80533	100	203625132	706246	NW_017728906.1	SciaK46_1026
118374100	118397983	405490	381607	23884	23884	100	203625132	706246	NW_017728906.1	SciaK46_1026
118398871	118551153	381706	229424	152283	152283	100	203625132	706246	NW_017728906.1	SciaK46_1026
118558429	118580866	225993	203556	22438	22438	100	203625132	706246	NW_017728906.1	SciaK46_1026
118580856	118600260	203477	184073	19405	19405	100	203625132	706246	NW_017728906.1	SciaK46_1026
118600211	118770866	184172	13517	170656	170656	100	203625132	706246	NW_017728906.1	SciaK46_1026
118770867	118784393	1	13527	13527	13527	100	203625132	706246	NW_017728906.1	SciaK46_1026
27902077	27903597	55861	57398	1521	1538	88.91	66201059	706246	NW_017728907.1	SciaK46_1026
54657358	54658708	459177	460527	1351	1351	100	66201059	706246	NW_017728907.1	SciaK46_1026
16376223	16377835	487147	488732	1613	1586	85.17	75875076	706246	NW_017728909.1	SciaK46_1026
22755009	22756809	697650	699439	1801	1790	91.52	75875076	706246	NW_017728909.1	SciaK46_1026
44938959	44940005	370392	371417	1047	1026	82.13	45393205	706246	NW_017728910.1	SciaK46_1026
16364369	16365399	460522	461555	1031	1034	87.46	40567063	706246	NW_017728912.1	SciaK46_1026
2129689	2131021	496227	494879	1333	1349	85.09	41294510	706246	NW_017728915.1	SciaK46_1026
17705911	17707926	600002	602025	2016	2024	89.76	109106476	706246	NW_017728918.1	SciaK46_1026
81864595	81865763	598861	599992	1169	1132	87.41	109106476	706246	NW_017728918.1	SciaK46_1026
13004876	13006247	496231	494849	1372	1383	85.57	18284174	706246	NW_017728920.1	SciaK46_1026
11942572	11943952	631695	633053	1381	1359	82.53	17921272	706246	NW_017728922.1	SciaK46_1026
12032232	12033349	598863	599991	1118	1129	89.55	17921272	706246	NW_017728922.1	SciaK46_1026
14766028	14767344	487068	488374	1317	1307	85.5	18120080	706246	NW_017728924.1	SciaK46_1026
16036256	16037410	496004	494849	1155	1156	87.67	16556422	706246	NW_017728927.1	SciaK46_1026
4598724	4599753	106936	107965	1030	1030	100	10052167	706246	NW_017728929.1	SciaK46_1026
12676090	12677649	55688	57247	1560	1560	90.54	143779068	706246	NW_017728931.1	SciaK46_1026
3918911	3920159	488719	487484	1249	1236	86.36	7865912	706246	NW_017728940.1	SciaK46_1026
50542788	50544450	55618	57288	1663	1671	89.38	131974632	706246	NW_017728943.1	SciaK46_1026
16598278	16599531	320250	321483	1254	1234	84.31	80678228	706246	NW_017728948.1	SciaK46_1026
53247532	53248861	600706	602027	1330	1322	90.01	80678228	706246	NW_017728948.1	SciaK46_1026
57941478	57942829	459170	460521	1352	1352	100	84437661	706246	NW_017728949.1	SciaK46_1026
45370234	45371508	320231	321483	1275	1253	83.23	73173314	706246	NW_017728950.1	SciaK46_1026
43529601	43531627	599993	602025	2027	2033	90.2	60305753	706246	NW_017728951.1	SciaK46_1026
29775382	29777787	1	2406	2406	2406	100	84437661	2406	NW_017728949.1	SciaK46_1029
30786544	30787625	39871	38805	1082	1067	85.23	35591774	41329	NW_017728913.1	SciaK46_103
9487914	9493985	2244	8309	6072	6066	90.15	18120080	41329	NW_017728924.1	SciaK46_103
794544	797701	2244	5425	3158	3182	91.04	143779068	41329	NW_017728931.1	SciaK46_103
104741815	104742878	2244	3323	1064	1080	91.11	131974632	41329	NW_017728943.1	SciaK46_103
104742910	104745169	6514	8751	2260	2238	89.73	131974632	41329	NW_017728943.1	SciaK46_103
42667894	42670265	3488536	3486180	2372	2357	88.48	270692262	4145736	NW_017728886.1	SciaK46_1030
83155198	83156481	3074365	3073061	1284	1305	85.18	270692262	4145736	NW_017728886.1	SciaK46_1030
102269630	102270994	3457676	3459040	1365	1365	100	270692262	4145736	NW_017728886.1	SciaK46_1030
102370299	102371405	3292713	3293819	1107	1107	100	270692262	4145736	NW_017728886.1	SciaK46_1030
102370299	102371404	3293814	3292709	1106	1106	100	270692262	4145736	NW_017728886.1	SciaK46_1030
181695182	181696804	3488535	3486902	1623	1634	86.75	270692262	4145736	NW_017728886.1	SciaK46_1030
202382352	202384538	10180	12366	2187	2187	99.86	270692262	4145736	NW_017728886.1	SciaK46_1030
222884402	222885768	3459035	3457669	1367	1367	100	270692262	4145736	NW_017728886.1	SciaK46_1030
223309716	223311468	3488536	3486774	1753	1763	86.41	270692262	4145736	NW_017728886.1	SciaK46_1030
228739922	228741939	3279598	3281615	2018	2018	100	270692262	4145736	NW_017728886.1	SciaK46_1030
240870430	240871678	1209270	1208028	1249	1243	84.99	270692262	4145736	NW_017728886.1	SciaK46_1030
259410593	259412550	3279930	3281887	1958	1958	99.95	270692262	4145736	NW_017728886.1	SciaK46_1030
77015	78030	2582211	2581196	1016	1016	100	121558	4145736	NW_017728889.1	SciaK46_1030
16880704	16881730	240970	239942	1027	1029	97.18	203625132	4145736	NW_017728906.1	SciaK46_1030
78465329	78466630	2584734	2583449	1302	1286	86.34	203625132	4145736	NW_017728906.1	SciaK46_1030
85721199	85722409	1480264	1479054	1211	1211	100	203625132	4145736	NW_017728906.1	SciaK46_1030
105069951	105072418	1480253	1477786	2468	2468	100	203625132	4145736	NW_017728906.1	SciaK46_1030
106589130	106590160	38537	37504	1031	1034	89.87	203625132	4145736	NW_017728906.1	SciaK46_1030
123508525	123509566	2584666	2583623	1042	1044	86.85	203625132	4145736	NW_017728906.1	SciaK46_1030
133818515	133821001	3485804	3488266	2487	2463	80.83	203625132	4145736	NW_017728906.1	SciaK46_1030
183677467	183678573	3293820	3292714	1107	1107	100	203625132	4145736	NW_017728906.1	SciaK46_1030
197843400	197844620	3359739	3360938	1221	1200	84.43	203625132	4145736	NW_017728906.1	SciaK46_1030
4573802	4575065	1818467	1817204	1264	1264	100	66201059	4145736	NW_017728907.1	SciaK46_1030
29920955	29922028	135444	134380	1074	1065	83.47	66201059	4145736	NW_017728907.1	SciaK46_1030
47580848	47583217	3729371	3726945	2370	2427	84.78	66201059	4145736	NW_017728907.1	SciaK46_1030
62650508	62652667	3486386	3488536	2160	2151	89.5	66201059	4145736	NW_017728907.1	SciaK46_1030
21148955	21150204	3074911	3073668	1250	1244	90.33	75875076	4145736	NW_017728909.1	SciaK46_1030
39762369	39763404	1334727	1333692	1036	1036	100	75875076	4145736	NW_017728909.1	SciaK46_1030
46370262	46372078	3487310	3485504	1817	1807	87.05	75875076	4145736	NW_017728909.1	SciaK46_1030
11687297	11688692	3074931	3073548	1396	1384	83.89	45393205	4145736	NW_017728910.1	SciaK46_1030
17063735	17064739	3487388	3486375	1005	1014	85.85	45393205	4145736	NW_017728910.1	SciaK46_1030
33992628	33993907	2417511	2416235	1280	1277	82.25	45393205	4145736	NW_017728910.1	SciaK46_1030
38326987	38329440	1480254	1477801	2454	2454	100	42306551	4145736	NW_017728911.1	SciaK46_1030
39569418	39570749	615363	614032	1332	1332	100	42306551	4145736	NW_017728911.1	SciaK46_1030
42211058	42213915	36025	33204	2858	2822	90.02	42306551	4145736	NW_017728911.1	SciaK46_1030
42214061	42216677	33101	30459	2617	2643	91.6	42306551	4145736	NW_017728911.1	SciaK46_1030
5875040	5877494	1480256	1477802	2455	2455	100	35591774	4145736	NW_017728913.1	SciaK46_1030
6284544	6285747	2582400	2581197	1204	1204	100	35591774	4145736	NW_017728913.1	SciaK46_1030
33780696	33782051	3074365	3073012	1356	1354	89.66	37982970	4145736	NW_017728914.1	SciaK46_1030
37139142	37140507	3459041	3457676	1366	1366	100	37982970	4145736	NW_017728914.1	SciaK46_1030
7913700	7914819	3728647	3727543	1120	1105	88.38	41294510	4145736	NW_017728915.1	SciaK46_1030
7956472	7957626	2518329	2517177	1155	1153	89.82	29738152	4145736	NW_017728916.1	SciaK46_1030
15374071	15375626	3487048	3485509	1556	1540	85.68	29738152	4145736	NW_017728916.1	SciaK46_1030
22923069	22925032	3777705	3775742	1964	1964	99.69	29738152	4145736	NW_017728916.1	SciaK46_1030
30950936	30952714	32457	30630	1779	1828	84.99	36309902	4145736	NW_017728917.1	SciaK46_1030
33540807	33542193	3487626	3486261	1387	1366	88.19	36309902	4145736	NW_017728917.1	SciaK46_1030
1312078	1313172	2845357	2844233	1095	1125	88.21	109106476	4145736	NW_017728918.1	SciaK46_1030
8786185	8787190	3280879	3281884	1006	1006	100	109106476	4145736	NW_017728918.1	SciaK46_1030
11577448	11578607	2518334	2517172	1160	1163	86.09	109106476	4145736	NW_017728918.1	SciaK46_1030
62359959	62361975	3486524	3488536	2017	2013	86.85	109106476	4145736	NW_017728918.1	SciaK46_1030
82060247	82063282	3488536	3485504	3036	3033	86.76	109106476	4145736	NW_017728918.1	SciaK46_1030
91426456	91428802	3486074	3488399	2347	2326	87.86	109106476	4145736	NW_017728918.1	SciaK46_1030
94739758	94741144	2976537	2975151	1387	1387	100	109106476	4145736	NW_017728918.1	SciaK46_1030
102815898	102818874	3485564	3488536	2977	2973	87.4	109106476	4145736	NW_017728918.1	SciaK46_1030
107106570	107107816	2582453	2581207	1247	1247	99.76	109106476	4145736	NW_017728918.1	SciaK46_1030
8700601	8701781	38689	37503	1181	1187	89.65	28007247	4145736	NW_017728921.1	SciaK46_1030
15093590	15094782	38689	37501	1193	1189	89.8	28007247	4145736	NW_017728921.1	SciaK46_1030
14220252	14222987	3074914	3072184	2736	2731	83.36	17921272	4145736	NW_017728922.1	SciaK46_1030
13493191	13494533	3280940	3279598	1343	1343	100	18989148	4145736	NW_017728923.1	SciaK46_1030
8368301	8370298	3488536	3486547	1998	1990	89.3	16556422	4145736	NW_017728927.1	SciaK46_1030
3278097	3279274	569810	568633	1178	1178	100	143779068	4145736	NW_017728931.1	SciaK46_1030
24216728	24218337	3359755	3361331	1610	1577	83.36	143779068	4145736	NW_017728931.1	SciaK46_1030
30506879	30508177	3485881	3487164	1299	1284	85.71	143779068	4145736	NW_017728931.1	SciaK46_1030
69083408	69084848	3415487	3416930	1441	1444	90.73	143779068	4145736	NW_017728931.1	SciaK46_1030
93427561	93429859	12372	10075	2299	2298	99.09	143779068	4145736	NW_017728931.1	SciaK46_1030
109437935	109439820	3488536	3486638	1886	1899	88	143779068	4145736	NW_017728931.1	SciaK46_1030
110915381	110916841	3259103	3257643	1461	1461	100	143779068	4145736	NW_017728931.1	SciaK46_1030
110915494	110916848	615356	614002	1355	1355	100	143779068	4145736	NW_017728931.1	SciaK46_1030
128108633	128111695	3485504	3488536	3063	3033	88.9	143779068	4145736	NW_017728931.1	SciaK46_1030
139791788	139792985	2582402	2581205	1198	1198	100	143779068	4145736	NW_017728931.1	SciaK46_1030
17432762	17433783	609046	608027	1022	1020	85.51	18085138	4145736	NW_017728932.1	SciaK46_1030
17451922	17453201	609310	608027	1280	1284	82.52	18085138	4145736	NW_017728932.1	SciaK46_1030
17457725	17459013	44425	43117	1289	1309	85.7	18085138	4145736	NW_017728932.1	SciaK46_1030
6340730	6342408	3488509	3486833	1679	1677	89.69	8809601	4145736	NW_017728934.1	SciaK46_1030
1	94913	3781551	3876508	94913	94958	99.94	8906649	4145736	NW_017728935.1	SciaK46_1030
94858	113875	3925936	3944953	19018	19018	100	8906649	4145736	NW_017728935.1	SciaK46_1030
113967	314658	3945045	4145736	200692	200692	100	8906649	4145736	NW_017728935.1	SciaK46_1030
314659	364107	3876498	3925946	49449	49449	100	8906649	4145736	NW_017728935.1	SciaK46_1030
5320148	5415681	16250	111783	95534	95534	100	8906649	4145736	NW_017728935.1	SciaK46_1030
5417255	5773205	111684	467634	355951	355951	100	8906649	4145736	NW_017728935.1	SciaK46_1030
5773195	5957932	467713	652450	184738	184738	100	8906649	4145736	NW_017728935.1	SciaK46_1030
5919490	5920839	615357	614008	1350	1350	100	8906649	4145736	NW_017728935.1	SciaK46_1030
5957922	6147679	654672	844429	189758	189758	100	8906649	4145736	NW_017728935.1	SciaK46_1030
6147669	6306137	844508	1002976	158469	158469	100	8906649	4145736	NW_017728935.1	SciaK46_1030
6306138	6308191	652540	654593	2054	2054	100	8906649	4145736	NW_017728935.1	SciaK46_1030
6308181	6690774	1003343	1385936	382594	382594	100	8906649	4145736	NW_017728935.1	SciaK46_1030
6693168	6726655	1385837	1419324	33488	33488	100	8906649	4145736	NW_017728935.1	SciaK46_1030
6726645	6736963	1419403	1429721	10319	10319	100	8906649	4145736	NW_017728935.1	SciaK46_1030
6737325	6911300	1429622	1603597	173976	173976	100	8906649	4145736	NW_017728935.1	SciaK46_1030
6912527	6927575	1603498	1618546	15049	15049	100	8906649	4145736	NW_017728935.1	SciaK46_1030
6931423	7457661	1618447	2144685	526239	526239	100	8906649	4145736	NW_017728935.1	SciaK46_1030
7457635	7487308	2174421	2144748	29674	29674	100	8906649	4145736	NW_017728935.1	SciaK46_1030
7459434	7460602	3383048	3384277	1169	1230	86.94	8906649	4145736	NW_017728935.1	SciaK46_1030
7487298	7927211	2174484	2614397	439914	439914	100	8906649	4145736	NW_017728935.1	SciaK46_1030
7927201	8008874	2614476	2696149	81674	81674	100	8906649	4145736	NW_017728935.1	SciaK46_1030
8008864	8010762	2696228	2698126	1899	1899	100	8906649	4145736	NW_017728935.1	SciaK46_1030
8016803	8169430	2698027	2850654	152628	152628	100	8906649	4145736	NW_017728935.1	SciaK46_1030
8063271	8064647	3487169	3488536	1377	1368	91.5	8906649	4145736	NW_017728935.1	SciaK46_1030
8163010	8164043	3073196	3072184	1034	1013	88.6	8906649	4145736	NW_017728935.1	SciaK46_1030
8173621	8326876	2850555	3003810	153256	153256	100	8906649	4145736	NW_017728935.1	SciaK46_1030
8327902	8478415	3004744	3155257	150514	150514	100	8906649	4145736	NW_017728935.1	SciaK46_1030
8395342	8396354	2845267	2844234	1013	1034	88.6	8906649	4145736	NW_017728935.1	SciaK46_1030
8478405	8586645	3155336	3263576	108241	108241	100	8906649	4145736	NW_017728935.1	SciaK46_1030
8572874	8573991	3276166	3277273	1118	1108	92.28	8906649	4145736	NW_017728935.1	SciaK46_1030
8583452	8584690	3269473	3270710	1239	1238	99.84	8906649	4145736	NW_017728935.1	SciaK46_1030
8607934	8624178	3505042	3488798	16245	16245	100	8906649	4145736	NW_017728935.1	SciaK46_1030
8628614	8760527	3504943	3636856	131914	131914	100	8906649	4145736	NW_017728935.1	SciaK46_1030
8760517	8786666	3636935	3663084	26150	26150	100	8906649	4145736	NW_017728935.1	SciaK46_1030
8788184	8906649	3662985	3781450	118466	118466	100	8906649	4145736	NW_017728935.1	SciaK46_1030
8900974	8902905	3777706	3775775	1932	1932	100	8906649	4145736	NW_017728935.1	SciaK46_1030
5575332	5576350	569559	568541	1019	1019	99.8	12259890	4145736	NW_017728936.1	SciaK46_1030
521535	522784	1818448	1817199	1250	1250	100	6663443	4145736	NW_017728937.1	SciaK46_1030
3599110	3600529	3728351	3726947	1420	1405	86.28	11555087	4145736	NW_017728942.1	SciaK46_1030
21966854	21969177	3074914	3072613	2324	2302	87.47	131974632	4145736	NW_017728943.1	SciaK46_1030
47333881	47335500	3487416	3485804	1620	1613	88.86	131974632	4145736	NW_017728943.1	SciaK46_1030
112745437	112746472	1334735	1333700	1036	1036	100	131974632	4145736	NW_017728943.1	SciaK46_1030
15071129	15073588	1480263	1477804	2460	2460	100	117929553	4145736	NW_017728947.1	SciaK46_1030
38135878	38137034	560109	558958	1157	1152	87.89	117929553	4145736	NW_017728947.1	SciaK46_1030
40083989	40085275	3280883	3279597	1287	1287	100	117929553	4145736	NW_017728947.1	SciaK46_1030
67699512	67700756	2584687	2583449	1245	1239	86.89	117929553	4145736	NW_017728947.1	SciaK46_1030
83786544	83787580	3727962	3726945	1037	1018	85.95	117929553	4145736	NW_017728947.1	SciaK46_1030
117738561	117739954	9743	11177	1394	1435	94.43	117929553	4145736	NW_017728947.1	SciaK46_1030
2461433	2462726	2584726	2583449	1294	1278	89.44	80678228	4145736	NW_017728948.1	SciaK46_1030
44063597	44064646	2745545	2744495	1050	1051	89.54	80678228	4145736	NW_017728948.1	SciaK46_1030
60744221	60745340	12417	11298	1120	1120	99.29	80678228	4145736	NW_017728948.1	SciaK46_1030
72994723	72995770	615364	614317	1048	1048	100	80678228	4145736	NW_017728948.1	SciaK46_1030
52320135	52321586	2585029	2583608	1452	1422	87.79	84437661	4145736	NW_017728949.1	SciaK46_1030
57192643	57194825	10197	12379	2183	2183	100	84437661	4145736	NW_017728949.1	SciaK46_1030
4875186	4876714	2584964	2583458	1529	1507	88.18	73173314	4145736	NW_017728950.1	SciaK46_1030
25253257	25254482	2745941	2744702	1226	1240	87.9	73173314	4145736	NW_017728950.1	SciaK46_1030
29808874	29810143	2584855	2583619	1270	1237	87.23	73173314	4145736	NW_017728950.1	SciaK46_1030
42756373	42757682	3488536	3487242	1310	1295	88.85	73173314	4145736	NW_017728950.1	SciaK46_1030
44317804	44319676	3488536	3486669	1873	1868	90.04	73173314	4145736	NW_017728950.1	SciaK46_1030
45593215	45594387	38689	37501	1173	1189	88.56	73173314	4145736	NW_017728950.1	SciaK46_1030
58262489	58263748	748990	747733	1260	1258	88.28	73173314	4145736	NW_017728950.1	SciaK46_1030
69779332	69780632	3488536	3487242	1301	1295	90.26	73173314	4145736	NW_017728950.1	SciaK46_1030
70083436	70084588	3487387	3488536	1153	1150	89.42	73173314	4145736	NW_017728950.1	SciaK46_1030
71428829	71429977	3486932	3485804	1149	1129	82.54	73173314	4145736	NW_017728950.1	SciaK46_1030
27973684	27975299	3259093	3257478	1616	1616	100	60305753	4145736	NW_017728951.1	SciaK46_1030
30976209	30977550	3258818	3257477	1342	1342	100	60305753	4145736	NW_017728951.1	SciaK46_1030
32665309	32666504	3487119	3488306	1196	1188	89.56	60305753	4145736	NW_017728951.1	SciaK46_1030
33360055	33361443	2976530	2975142	1389	1389	100	60305753	4145736	NW_017728951.1	SciaK46_1030
35181319	35184367	3485509	3488536	3049	3028	87.96	60305753	4145736	NW_017728951.1	SciaK46_1030
35808731	35809904	38689	37501	1174	1189	88.94	60305753	4145736	NW_017728951.1	SciaK46_1030
56379310	56380909	3073789	3072179	1600	1611	84.11	60305753	4145736	NW_017728951.1	SciaK46_1030
1861045	1862889	112469	110619	1845	1851	88.24	270692262	120115	NW_017728886.1	SciaK46_1034
125340498	125342767	110171	112445	2270	2275	83.78	270692262	120115	NW_017728886.1	SciaK46_1034
196669540	196670942	80501	81903	1403	1403	100	270692262	120115	NW_017728886.1	SciaK46_1034
86848612	86849827	2389	3587	1216	1199	84.5	203625132	120115	NW_017728906.1	SciaK46_1034
91700273	91701329	31189	32245	1057	1057	97.92	203625132	120115	NW_017728906.1	SciaK46_1034
97811667	97812863	112463	111267	1197	1197	88.1	203625132	120115	NW_017728906.1	SciaK46_1034
117496657	117498425	110694	112466	1769	1773	88.92	203625132	120115	NW_017728906.1	SciaK46_1034
166308072	166309333	80489	81748	1262	1260	99.84	203625132	120115	NW_017728906.1	SciaK46_1034
170731267	170733540	112469	110227	2274	2243	87.86	203625132	120115	NW_017728906.1	SciaK46_1034
51551702	51553044	21669	23002	1343	1334	87.69	75875076	120115	NW_017728909.1	SciaK46_1034
75531107	75532415	46639	47948	1309	1310	82.46	75875076	120115	NW_017728909.1	SciaK46_1034
13750841	13752064	3597	2389	1224	1209	84.92	36309902	120115	NW_017728917.1	SciaK46_1034
1698263	1699629	112469	111090	1367	1380	89.39	109106476	120115	NW_017728918.1	SciaK46_1034
34653533	34654724	111344	110171	1192	1174	84.66	109106476	120115	NW_017728918.1	SciaK46_1034
53343626	53344638	16689	17725	1013	1037	84.93	109106476	120115	NW_017728918.1	SciaK46_1034
70249498	70250587	38724	39800	1090	1077	85.11	109106476	120115	NW_017728918.1	SciaK46_1034
14099454	14101409	112469	110518	1956	1952	87.95	17921272	120115	NW_017728922.1	SciaK46_1034
88102888	88105569	109767	112470	2682	2704	83.71	143779068	120115	NW_017728931.1	SciaK46_1034
89373704	89375381	27027	28674	1678	1648	85.71	143779068	120115	NW_017728931.1	SciaK46_1034
11184301	11265429	85457	4329	81129	81129	100	131974632	120115	NW_017728943.1	SciaK46_1034
11241084	11243103	3639	1629	2020	2011	88.27	131974632	120115	NW_017728943.1	SciaK46_1034
11258294	11260456	4093	1941	2163	2153	86.04	131974632	120115	NW_017728943.1	SciaK46_1034
94278320	94279521	111266	112469	1202	1204	89.26	131974632	120115	NW_017728943.1	SciaK46_1034
54910965	54911980	6330	7339	1016	1010	87.68	117929553	120115	NW_017728947.1	SciaK46_1034
75735690	75736743	111417	112468	1054	1052	86.12	84437661	120115	NW_017728949.1	SciaK46_1034
51761925	51763879	112469	110518	1955	1952	87.49	60305753	120115	NW_017728951.1	SciaK46_1034
124951664	124952764	201800	200702	1101	1099	84.9	270692262	209522	NW_017728886.1	SciaK46_1041
157422304	157423505	6571	5355	1202	1217	89.42	270692262	209522	NW_017728886.1	SciaK46_1041
171254227	171255474	197022	198269	1248	1248	100	270692262	209522	NW_017728886.1	SciaK46_1041
221298333	221299581	198269	197021	1249	1249	100	270692262	209522	NW_017728886.1	SciaK46_1041
248355621	248356872	197016	198267	1252	1252	100	270692262	209522	NW_017728886.1	SciaK46_1041
1106952	1108683	203078	204824	1732	1747	90.1	1671538	209522	NW_017728893.1	SciaK46_1041
313345	315403	87613	89668	2059	2056	84.9	418506	209522	NW_017728903.1	SciaK46_1041
85953393	85955308	199548	201468	1916	1921	84.29	203625132	209522	NW_017728906.1	SciaK46_1041
154556880	154558613	203080	204818	1734	1739	89.47	203625132	209522	NW_017728906.1	SciaK46_1041
191131735	191132877	204386	203239	1143	1148	90.77	203625132	209522	NW_017728906.1	SciaK46_1041
9654508	9655759	198274	197023	1252	1252	100	66201059	209522	NW_017728907.1	SciaK46_1041
68809526	68810905	4317	5711	1380	1395	89.5	75875076	209522	NW_017728909.1	SciaK46_1041
11559776	11561107	6571	5219	1332	1353	90.84	45393205	209522	NW_017728910.1	SciaK46_1041
36973355	36974606	204822	203565	1252	1258	89.22	42306551	209522	NW_017728911.1	SciaK46_1041
22017783	22018884	63447	64548	1102	1102	100	35591774	209522	NW_017728913.1	SciaK46_1041
10560387	10561642	204824	203537	1256	1288	89.48	41294510	209522	NW_017728915.1	SciaK46_1041
26649477	26650502	96230	95204	1026	1027	83.83	41294510	209522	NW_017728915.1	SciaK46_1041
40927307	40928644	204823	203467	1338	1357	89.15	41294510	209522	NW_017728915.1	SciaK46_1041
17930404	17931412	204818	203791	1009	1028	88.38	29738152	209522	NW_017728916.1	SciaK46_1041
27991825	27993883	6571	4494	2059	2078	89.64	36309902	209522	NW_017728917.1	SciaK46_1041
32334593	32335710	62461	61365	1118	1097	79.88	36309902	209522	NW_017728917.1	SciaK46_1041
23092780	23094206	201812	203246	1427	1435	90.19	109106476	209522	NW_017728918.1	SciaK46_1041
30303598	30304698	64554	63454	1101	1101	100	109106476	209522	NW_017728918.1	SciaK46_1041
54635682	54636694	203063	202049	1013	1015	90.85	109106476	209522	NW_017728918.1	SciaK46_1041
11026821	11028150	77436	76112	1330	1325	82.34	18284174	209522	NW_017728920.1	SciaK46_1041
4774113	4776171	6571	4500	2059	2072	90.65	18120080	209522	NW_017728924.1	SciaK46_1041
9916441	9917493	203074	204135	1053	1062	89.75	20244435	209522	NW_017728925.1	SciaK46_1041
13374228	13375682	40379	38936	1455	1444	82.95	19343079	209522	NW_017728926.1	SciaK46_1041
11838294	11840974	4324	6996	2681	2673	92.23	143779068	209522	NW_017728931.1	SciaK46_1041
132264477	132265573	64549	63453	1097	1097	100	143779068	209522	NW_017728931.1	SciaK46_1041
2532110	2533130	185197	186232	1021	1036	87.18	8819460	209522	NW_017728939.1	SciaK46_1041
3599772	3600795	203062	202034	1024	1029	90.32	11555087	209522	NW_017728942.1	SciaK46_1041
44382567	44383613	79943	78934	1047	1010	83.52	131974632	209522	NW_017728943.1	SciaK46_1041
70259558	70260795	5325	6571	1238	1247	90.71	131974632	209522	NW_017728943.1	SciaK46_1041
103814601	103816649	4521	6571	2049	2051	90.36	131974632	209522	NW_017728943.1	SciaK46_1041
33605435	33607763	132751	130423	2329	2329	100	117929553	209522	NW_017728947.1	SciaK46_1041
68558834	68559899	198079	197014	1066	1066	100	117929553	209522	NW_017728947.1	SciaK46_1041
84270234	84271486	197023	198275	1253	1253	100	117929553	209522	NW_017728947.1	SciaK46_1041
79682192	79683285	203688	204796	1094	1109	90.19	80678228	209522	NW_017728948.1	SciaK46_1041
17211837	17212935	63451	64549	1099	1099	100	84437661	209522	NW_017728949.1	SciaK46_1041
50781018	50782394	77523	78887	1377	1365	80.73	84437661	209522	NW_017728949.1	SciaK46_1041
53325246	53327138	203970	202037	1893	1934	89.67	84437661	209522	NW_017728949.1	SciaK46_1041
55169285	55170307	202510	203543	1023	1034	89.37	84437661	209522	NW_017728949.1	SciaK46_1041
669411	670573	203078	204261	1163	1184	89.1	73173314	209522	NW_017728950.1	SciaK46_1041
14806610	14807928	5252	6571	1319	1320	90.7	60305753	209522	NW_017728951.1	SciaK46_1041
43528442	43530671	4332	6571	2230	2240	90.15	60305753	209522	NW_017728951.1	SciaK46_1041
120797270	120798372	30399	31500	1103	1102	86.54	203625132	40799	NW_017728906.1	SciaK46_1042
145126689	145127918	30497	31720	1230	1224	89.78	203625132	40799	NW_017728906.1	SciaK46_1042
189938815	189939896	30341	31420	1082	1080	86.12	203625132	40799	NW_017728906.1	SciaK46_1042
19292830	19294055	30343	31548	1226	1206	88.82	19343079	40799	NW_017728926.1	SciaK46_1042
2050005	2051271	18395049	18393783	1267	1267	100	270692262	18836781	NW_017728886.1	SciaK46_1044
2442885	2444117	14075405	14074178	1233	1228	84.42	270692262	18836781	NW_017728886.1	SciaK46_1044
5232363	5233561	3256966	3258164	1199	1199	100	270692262	18836781	NW_017728886.1	SciaK46_1044
5565901	5567242	8936929	8938275	1342	1347	87.39	270692262	18836781	NW_017728886.1	SciaK46_1044
6701039	6702089	15141388	15140347	1051	1042	89.47	270692262	18836781	NW_017728886.1	SciaK46_1044
10150877	10153578	1113498	1116203	2702	2706	89.9	270692262	18836781	NW_017728886.1	SciaK46_1044
11319628	11320711	5249430	5250512	1084	1083	98.71	270692262	18836781	NW_017728886.1	SciaK46_1044
12695327	12696544	13934230	13933019	1218	1212	82.32	270692262	18836781	NW_017728886.1	SciaK46_1044
13342139	13343657	6317177	6318695	1519	1519	100	270692262	18836781	NW_017728886.1	SciaK46_1044
14927831	14928888	13515267	13514236	1058	1032	84.85	270692262	18836781	NW_017728886.1	SciaK46_1044
15959377	15960746	7723497	7724839	1370	1343	85.77	270692262	18836781	NW_017728886.1	SciaK46_1044
20260062	20263231	18332983	18329775	3170	3209	83.95	270692262	18836781	NW_017728886.1	SciaK46_1044
20260062	20261709	18397663	18396002	1648	1662	85.29	270692262	18836781	NW_017728886.1	SciaK46_1044
21736490	21737518	8155671	8156711	1029	1041	85.02	270692262	18836781	NW_017728886.1	SciaK46_1044
26140770	26141956	15696993	15695821	1187	1173	84.29	270692262	18836781	NW_017728886.1	SciaK46_1044
26873799	26874958	1160940	1159767	1160	1174	83.19	270692262	18836781	NW_017728886.1	SciaK46_1044
27614224	27615358	18671032	18669901	1135	1132	90.5	270692262	18836781	NW_017728886.1	SciaK46_1044
28314339	28315916	13506725	13505138	1578	1588	89.51	270692262	18836781	NW_017728886.1	SciaK46_1044
28347217	28348592	15477472	15476089	1376	1384	89.99	270692262	18836781	NW_017728886.1	SciaK46_1044
28859935	28861442	2765843	2767354	1508	1512	86.89	270692262	18836781	NW_017728886.1	SciaK46_1044
29576140	29577479	1115116	1116455	1340	1340	90.8	270692262	18836781	NW_017728886.1	SciaK46_1044
29969566	29970745	11428635	11429818	1180	1184	88.22	270692262	18836781	NW_017728886.1	SciaK46_1044
31300986	31303186	18337711	18335527	2201	2185	88.65	270692262	18836781	NW_017728886.1	SciaK46_1044
31303189	31308517	18335002	18329680	5329	5323	88.05	270692262	18836781	NW_017728886.1	SciaK46_1044
33178769	33179807	2485111	2486135	1039	1025	91.83	270692262	18836781	NW_017728886.1	SciaK46_1044
33404919	33406074	4238389	4239534	1156	1146	86.4	270692262	18836781	NW_017728886.1	SciaK46_1044
33639633	33641235	15378739	15377119	1603	1621	81.41	270692262	18836781	NW_017728886.1	SciaK46_1044
35582186	35583795	1867054	1868654	1610	1601	86.72	270692262	18836781	NW_017728886.1	SciaK46_1044
35595183	35597295	10803244	10805342	2113	2099	84.58	270692262	18836781	NW_017728886.1	SciaK46_1044
36495341	36496532	10004279	10005470	1192	1192	100	270692262	18836781	NW_017728886.1	SciaK46_1044
37579570	37580725	5054902	5056070	1156	1169	88.1	270692262	18836781	NW_017728886.1	SciaK46_1044
38355410	38356447	3570962	3571997	1038	1036	88.89	270692262	18836781	NW_017728886.1	SciaK46_1044
41576783	41577973	13017115	13015925	1191	1191	99.75	270692262	18836781	NW_017728886.1	SciaK46_1044
41882825	41884843	14911634	14909631	2019	2004	85.68	270692262	18836781	NW_017728886.1	SciaK46_1044
41988179	41989315	15695982	15694868	1137	1115	84.04	270692262	18836781	NW_017728886.1	SciaK46_1044
42082450	42083783	3644655	3645990	1334	1336	89.48	270692262	18836781	NW_017728886.1	SciaK46_1044
42465507	42466877	18016335	18014969	1371	1367	88.65	270692262	18836781	NW_017728886.1	SciaK46_1044
42991250	42992968	726652	728369	1719	1718	86.09	270692262	18836781	NW_017728886.1	SciaK46_1044
45836879	45838675	17270069	17268284	1797	1786	89.07	270692262	18836781	NW_017728886.1	SciaK46_1044
47855007	47856052	1159767	1160827	1046	1061	86.08	270692262	18836781	NW_017728886.1	SciaK46_1044
51373379	51374387	6327168	6328177	1009	1010	87.78	270692262	18836781	NW_017728886.1	SciaK46_1044
53285546	53287146	15140414	15138798	1601	1617	87.27	270692262	18836781	NW_017728886.1	SciaK46_1044
53523969	53525510	4878399	4879937	1542	1539	86.92	270692262	18836781	NW_017728886.1	SciaK46_1044
53625222	53626361	17459239	17458110	1140	1130	85.07	270692262	18836781	NW_017728886.1	SciaK46_1044
54080105	54081414	3279667	3280972	1310	1306	83.49	270692262	18836781	NW_017728886.1	SciaK46_1044
55723149	55727138	18571013	18566994	3990	4020	85.18	270692262	18836781	NW_017728886.1	SciaK46_1044
57196476	57197893	4574944	4576341	1418	1398	82.29	270692262	18836781	NW_017728886.1	SciaK46_1044
57990265	57992213	16306344	16304366	1949	1979	83.68	270692262	18836781	NW_017728886.1	SciaK46_1044
59840258	59841339	9664151	9665249	1082	1099	87.79	270692262	18836781	NW_017728886.1	SciaK46_1044
61820716	61822678	17379836	17377876	1963	1961	81.09	270692262	18836781	NW_017728886.1	SciaK46_1044
62306167	62307426	18711908	18710654	1260	1255	83.52	270692262	18836781	NW_017728886.1	SciaK46_1044
64075400	64076621	3929746	3930960	1222	1215	89.94	270692262	18836781	NW_017728886.1	SciaK46_1044
65676466	65677525	377412	378471	1060	1060	80.6	270692262	18836781	NW_017728886.1	SciaK46_1044
66664938	66666968	11968368	11966379	2031	1990	87	270692262	18836781	NW_017728886.1	SciaK46_1044
66666968	66668389	11966178	11964720	1422	1459	85.45	270692262	18836781	NW_017728886.1	SciaK46_1044
66679592	66680728	14820354	14819204	1137	1151	88.79	270692262	18836781	NW_017728886.1	SciaK46_1044
66954211	66955418	9248971	9250178	1208	1208	99.75	270692262	18836781	NW_017728886.1	SciaK46_1044
67992223	67993233	13515267	13514239	1011	1029	86.14	270692262	18836781	NW_017728886.1	SciaK46_1044
68493556	68495824	13707458	13705167	2269	2292	88.48	270692262	18836781	NW_017728886.1	SciaK46_1044
70433246	70434838	2765778	2767354	1593	1577	85.96	270692262	18836781	NW_017728886.1	SciaK46_1044
71230720	71232198	7721202	7722680	1479	1479	100	270692262	18836781	NW_017728886.1	SciaK46_1044
71268872	71270027	18013725	18012534	1156	1192	88.47	270692262	18836781	NW_017728886.1	SciaK46_1044
72325206	72327082	14794109	14792198	1877	1912	85.42	270692262	18836781	NW_017728886.1	SciaK46_1044
72772539	72774027	4722366	4723851	1489	1486	83.71	270692262	18836781	NW_017728886.1	SciaK46_1044
72780358	72781479	14005068	14003926	1122	1143	89.77	270692262	18836781	NW_017728886.1	SciaK46_1044
74176460	74177572	17190048	17188915	1113	1134	90.92	270692262	18836781	NW_017728886.1	SciaK46_1044
74370852	74372151	17026803	17025504	1300	1300	100	270692262	18836781	NW_017728886.1	SciaK46_1044
75067094	75068114	17196327	17195302	1021	1026	88.28	270692262	18836781	NW_017728886.1	SciaK46_1044
77507055	77508294	3148002	3149236	1240	1235	94.14	270692262	18836781	NW_017728886.1	SciaK46_1044
78280551	78282287	186081	187810	1737	1730	88.23	270692262	18836781	NW_017728886.1	SciaK46_1044
78542656	78543835	3405446	3406620	1180	1175	91.28	270692262	18836781	NW_017728886.1	SciaK46_1044
80402415	80403492	14740488	14739411	1078	1078	100	270692262	18836781	NW_017728886.1	SciaK46_1044
82369532	82371638	16744679	16742588	2107	2092	86.92	270692262	18836781	NW_017728886.1	SciaK46_1044
82891801	82893144	4489926	4491288	1344	1363	88.36	270692262	18836781	NW_017728886.1	SciaK46_1044
83483678	83484873	14072827	14071632	1196	1196	100	270692262	18836781	NW_017728886.1	SciaK46_1044
83787118	83788144	8821258	8822293	1027	1036	85.54	270692262	18836781	NW_017728886.1	SciaK46_1044
86483160	86484303	17115245	17116384	1144	1140	84.55	270692262	18836781	NW_017728886.1	SciaK46_1044
86875579	86876975	16100483	16099087	1397	1397	86.77	270692262	18836781	NW_017728886.1	SciaK46_1044
93769299	93770595	4163183	4164490	1297	1308	83.38	270692262	18836781	NW_017728886.1	SciaK46_1044
94302854	94304140	17196327	17195043	1287	1285	89.44	270692262	18836781	NW_017728886.1	SciaK46_1044
96201427	96202771	8509638	8510997	1345	1360	84.93	270692262	18836781	NW_017728886.1	SciaK46_1044
100223778	100225142	13880136	13878782	1365	1355	87.03	270692262	18836781	NW_017728886.1	SciaK46_1044
103790434	103791678	7955179	7956419	1245	1241	94.71	270692262	18836781	NW_017728886.1	SciaK46_1044
104229679	104230863	14062703	14061514	1185	1190	86.27	270692262	18836781	NW_017728886.1	SciaK46_1044
106084096	106085373	15000055	14998754	1278	1302	89.56	270692262	18836781	NW_017728886.1	SciaK46_1044
109925978	109927480	18328218	18326700	1503	1519	87.22	270692262	18836781	NW_017728886.1	SciaK46_1044
110270810	110273286	14666649	14664123	2477	2527	86.38	270692262	18836781	NW_017728886.1	SciaK46_1044
112716491	112717803	6151450	6152749	1313	1300	81.7	270692262	18836781	NW_017728886.1	SciaK46_1044
113231030	113232063	18173733	18172706	1034	1028	86.13	270692262	18836781	NW_017728886.1	SciaK46_1044
113730955	113732238	1147597	1148872	1284	1276	88.52	270692262	18836781	NW_017728886.1	SciaK46_1044
113734989	113736464	1149733	1151202	1476	1470	89.38	270692262	18836781	NW_017728886.1	SciaK46_1044
114129196	114130259	14187730	14186666	1064	1065	91.46	270692262	18836781	NW_017728886.1	SciaK46_1044
114257259	114258557	1185269	1186567	1299	1299	99.92	270692262	18836781	NW_017728886.1	SciaK46_1044
115272867	115273898	3890403	3891444	1032	1042	89.39	270692262	18836781	NW_017728886.1	SciaK46_1044
115467552	115468624	11080090	11081162	1073	1073	88.07	270692262	18836781	NW_017728886.1	SciaK46_1044
116446649	116449037	15374576	15372168	2389	2409	87.92	270692262	18836781	NW_017728886.1	SciaK46_1044
119347994	119349230	5702316	5703549	1237	1234	87.5	270692262	18836781	NW_017728886.1	SciaK46_1044
119348195	119350123	13934352	13932438	1929	1915	85.25	270692262	18836781	NW_017728886.1	SciaK46_1044
119668652	119670156	981929	980422	1505	1508	87.43	270692262	18836781	NW_017728886.1	SciaK46_1044
119824736	119826344	15695816	15694211	1609	1606	83.18	270692262	18836781	NW_017728886.1	SciaK46_1044
122277547	122278844	13708201	13706926	1298	1276	88.08	270692262	18836781	NW_017728886.1	SciaK46_1044
122812226	122814156	3787954	3789911	1931	1958	88.03	270692262	18836781	NW_017728886.1	SciaK46_1044
122832712	122834424	16681223	16679521	1713	1703	88.75	270692262	18836781	NW_017728886.1	SciaK46_1044
124542046	124543767	13437567	13435860	1722	1708	89.32	270692262	18836781	NW_017728886.1	SciaK46_1044
124542047	124543964	8512717	8514617	1918	1901	81.89	270692262	18836781	NW_017728886.1	SciaK46_1044
124542789	124544039	17195089	17196327	1251	1239	88.31	270692262	18836781	NW_017728886.1	SciaK46_1044
124951664	124952685	16180251	16179226	1022	1026	86.03	270692262	18836781	NW_017728886.1	SciaK46_1044
125006680	125008857	14634517	14632339	2178	2179	86.17	270692262	18836781	NW_017728886.1	SciaK46_1044
125295341	125296796	6305188	6306648	1456	1461	89.12	270692262	18836781	NW_017728886.1	SciaK46_1044
125338897	125343241	18571677	18567254	4345	4424	86.36	270692262	18836781	NW_017728886.1	SciaK46_1044
125884568	125885650	13480002	13478910	1083	1093	88.07	270692262	18836781	NW_017728886.1	SciaK46_1044
128166823	128167828	7583524	7584528	1006	1005	89.23	270692262	18836781	NW_017728886.1	SciaK46_1044
128251349	128253441	16837613	16835490	2093	2124	88.03	270692262	18836781	NW_017728886.1	SciaK46_1044
128767340	128770141	185358	188176	2802	2819	91.2	270692262	18836781	NW_017728886.1	SciaK46_1044
128770493	128772581	188182	190298	2089	2117	91.98	270692262	18836781	NW_017728886.1	SciaK46_1044
128772584	128773941	190592	191946	1358	1355	92.44	270692262	18836781	NW_017728886.1	SciaK46_1044
128979220	128980248	7996572	7997599	1029	1028	97.09	270692262	18836781	NW_017728886.1	SciaK46_1044
130652655	130653675	5962762	5963783	1021	1022	89.93	270692262	18836781	NW_017728886.1	SciaK46_1044
131748557	131750175	3788286	3789911	1619	1626	87.19	270692262	18836781	NW_017728886.1	SciaK46_1044
131958108	131959407	2978085	2979388	1300	1304	85.05	270692262	18836781	NW_017728886.1	SciaK46_1044
131960999	131962438	2980142	2981559	1440	1418	86.61	270692262	18836781	NW_017728886.1	SciaK46_1044
132279200	132280231	14182260	14181229	1032	1032	99.13	270692262	18836781	NW_017728886.1	SciaK46_1044
132921343	132923941	14061059	14058479	2599	2581	88.1	270692262	18836781	NW_017728886.1	SciaK46_1044
133655604	133656648	5785975	5784947	1045	1029	85.38	270692262	18836781	NW_017728886.1	SciaK46_1044
136663352	136664823	7722032	7723503	1472	1472	100	270692262	18836781	NW_017728886.1	SciaK46_1044
136828948	136830163	8512776	8513994	1216	1219	85.89	270692262	18836781	NW_017728886.1	SciaK46_1044
137679895	137681007	13505113	13504001	1113	1113	99.55	270692262	18836781	NW_017728886.1	SciaK46_1044
138319060	138320642	302306	303896	1583	1591	80.74	270692262	18836781	NW_017728886.1	SciaK46_1044
140155863	140157026	10710735	10711910	1164	1176	89.72	270692262	18836781	NW_017728886.1	SciaK46_1044
140525095	140527286	14666365	14664123	2192	2243	87.36	270692262	18836781	NW_017728886.1	SciaK46_1044
141133230	141134878	324225	325881	1649	1657	87.53	270692262	18836781	NW_017728886.1	SciaK46_1044
143876790	143878522	8829232	8830963	1733	1732	89.22	270692262	18836781	NW_017728886.1	SciaK46_1044
148897090	148898327	9249015	9250251	1238	1237	99.03	270692262	18836781	NW_017728886.1	SciaK46_1044
149127891	149128936	9487971	9489031	1046	1061	84.75	270692262	18836781	NW_017728886.1	SciaK46_1044
149694322	149695398	13012356	13011280	1077	1077	100	270692262	18836781	NW_017728886.1	SciaK46_1044
154488687	154490077	14099661	14098255	1391	1407	84.5	270692262	18836781	NW_017728886.1	SciaK46_1044
155826947	155829434	18633032	18630545	2488	2488	100	270692262	18836781	NW_017728886.1	SciaK46_1044
157421426	157423068	324225	325879	1643	1655	88.52	270692262	18836781	NW_017728886.1	SciaK46_1044
157966932	157978099	1710553	1721720	11168	11168	100	270692262	18836781	NW_017728886.1	SciaK46_1044
158020666	158022535	13652139	13650294	1870	1846	87.19	270692262	18836781	NW_017728886.1	SciaK46_1044
160700257	160702711	13707663	13705219	2455	2445	87.06	270692262	18836781	NW_017728886.1	SciaK46_1044
161746347	161748181	14440400	14438580	1835	1821	82.36	270692262	18836781	NW_017728886.1	SciaK46_1044
164359669	164360693	8821258	8822291	1025	1034	87.31	270692262	18836781	NW_017728886.1	SciaK46_1044
164750890	164752483	7272461	7274065	1594	1605	86.17	270692262	18836781	NW_017728886.1	SciaK46_1044
165548449	165549568	12436062	12434942	1120	1121	87.21	270692262	18836781	NW_017728886.1	SciaK46_1044
169337237	169338323	14937405	14936320	1087	1086	84.25	270692262	18836781	NW_017728886.1	SciaK46_1044
171703361	171704533	3673336	3674518	1173	1183	87.17	270692262	18836781	NW_017728886.1	SciaK46_1044
172293175	172294486	6122060	6123393	1312	1334	88.36	270692262	18836781	NW_017728886.1	SciaK46_1044
174523119	174524217	1150009	1151127	1099	1119	89.96	270692262	18836781	NW_017728886.1	SciaK46_1044
175034803	175035870	286227	287333	1068	1107	88.19	270692262	18836781	NW_017728886.1	SciaK46_1044
175067348	175068386	10803749	10804788	1039	1040	88.1	270692262	18836781	NW_017728886.1	SciaK46_1044
175912375	175913858	3241875	3243338	1484	1464	82.27	270692262	18836781	NW_017728886.1	SciaK46_1044
179195096	179196805	726652	728366	1710	1715	86.56	270692262	18836781	NW_017728886.1	SciaK46_1044
180989165	180990527	13787809	13786430	1363	1380	85.33	270692262	18836781	NW_017728886.1	SciaK46_1044
180990274	180991285	8582275	8583301	1012	1027	90.56	270692262	18836781	NW_017728886.1	SciaK46_1044
182118769	182120105	8513296	8514626	1337	1331	89.13	270692262	18836781	NW_017728886.1	SciaK46_1044
188344960	188346925	15175683	15173716	1966	1968	84.96	270692262	18836781	NW_017728886.1	SciaK46_1044
190869726	190871546	15853232	15851393	1821	1840	85.34	270692262	18836781	NW_017728886.1	SciaK46_1044
193138358	193139409	58042	59076	1052	1035	87.51	270692262	18836781	NW_017728886.1	SciaK46_1044
194412093	194413381	16163207	16161933	1289	1275	82.63	270692262	18836781	NW_017728886.1	SciaK46_1044
194788766	194790671	16837613	16835709	1906	1905	87.55	270692262	18836781	NW_017728886.1	SciaK46_1044
197575140	197576313	18827282	18828476	1174	1195	93.82	270692262	18836781	NW_017728886.1	SciaK46_1044
198858220	198860008	153272	155061	1789	1790	87.53	270692262	18836781	NW_017728886.1	SciaK46_1044
198858255	198861156	9588009	9590912	2902	2904	84.5	270692262	18836781	NW_017728886.1	SciaK46_1044
199469397	199470957	8963492	8965067	1561	1576	84.81	270692262	18836781	NW_017728886.1	SciaK46_1044
201105919	201107109	153982	155161	1191	1180	88.23	270692262	18836781	NW_017728886.1	SciaK46_1044
201728604	201729995	3016509	3017898	1392	1390	88.8	270692262	18836781	NW_017728886.1	SciaK46_1044
202251159	202252259	1113503	1114626	1101	1124	87.3	270692262	18836781	NW_017728886.1	SciaK46_1044
203457277	203459400	14666295	14664123	2124	2173	87.05	270692262	18836781	NW_017728886.1	SciaK46_1044
204422134	204423185	3891641	3892737	1052	1097	86.45	270692262	18836781	NW_017728886.1	SciaK46_1044
206959463	206960698	13017202	13015970	1236	1233	99.43	270692262	18836781	NW_017728886.1	SciaK46_1044
209945988	209947875	5474976	5476863	1888	1888	100	270692262	18836781	NW_017728886.1	SciaK46_1044
210553352	210554574	167731	168947	1223	1217	86.23	270692262	18836781	NW_017728886.1	SciaK46_1044
211548293	211549446	16251663	16250495	1154	1169	85.86	270692262	18836781	NW_017728886.1	SciaK46_1044
212062414	212063688	17195042	17196327	1275	1286	88.03	270692262	18836781	NW_017728886.1	SciaK46_1044
212111450	212112487	16744732	16743703	1038	1030	85.02	270692262	18836781	NW_017728886.1	SciaK46_1044
213587088	213591431	18570203	18565847	4344	4357	88.42	270692262	18836781	NW_017728886.1	SciaK46_1044
213963463	213964504	5686619	5687660	1042	1042	83.33	270692262	18836781	NW_017728886.1	SciaK46_1044
216082191	216083373	7087360	7088540	1183	1181	89.84	270692262	18836781	NW_017728886.1	SciaK46_1044
216919135	216920309	919143	920319	1175	1177	89.02	270692262	18836781	NW_017728886.1	SciaK46_1044
217953793	217955657	16744444	16742591	1865	1854	88.01	270692262	18836781	NW_017728886.1	SciaK46_1044
218872930	218874787	10803479	10805354	1858	1876	82.66	270692262	18836781	NW_017728886.1	SciaK46_1044
218973277	218974659	18106835	18105474	1383	1362	83.48	270692262	18836781	NW_017728886.1	SciaK46_1044
222454413	222455983	13015926	13014356	1571	1571	87.12	270692262	18836781	NW_017728886.1	SciaK46_1044
222868956	222870180	18142552	18141330	1225	1223	99.67	270692262	18836781	NW_017728886.1	SciaK46_1044
223662855	223665002	16199550	16197369	2148	2182	87.9	270692262	18836781	NW_017728886.1	SciaK46_1044
223681180	223683725	11720559	11718011	2546	2549	88.38	270692262	18836781	NW_017728886.1	SciaK46_1044
223683814	223685187	11714814	11713420	1374	1395	88.75	270692262	18836781	NW_017728886.1	SciaK46_1044
224401647	224402843	18005190	18004000	1197	1191	88.84	270692262	18836781	NW_017728886.1	SciaK46_1044
224714511	224716370	18194700	18192851	1860	1850	87.31	270692262	18836781	NW_017728886.1	SciaK46_1044
224951918	224953559	12436218	12434589	1642	1630	85.89	270692262	18836781	NW_017728886.1	SciaK46_1044
227122853	227124263	13706895	13705474	1411	1422	87.02	270692262	18836781	NW_017728886.1	SciaK46_1044
227246246	227248506	6303777	6306070	2261	2294	92.5	270692262	18836781	NW_017728886.1	SciaK46_1044
228685731	228686956	10995964	10997189	1226	1226	100	270692262	18836781	NW_017728886.1	SciaK46_1044
229089079	229090286	15140206	15138988	1208	1219	87.28	270692262	18836781	NW_017728886.1	SciaK46_1044
229875130	229876713	4237659	4239242	1584	1584	88.21	270692262	18836781	NW_017728886.1	SciaK46_1044
230699547	230700904	9665323	9666680	1358	1358	100	270692262	18836781	NW_017728886.1	SciaK46_1044
230743650	230745439	5054307	5056070	1790	1764	88.83	270692262	18836781	NW_017728886.1	SciaK46_1044
232106292	232107503	18142543	18141332	1212	1212	100	270692262	18836781	NW_017728886.1	SciaK46_1044
232178267	232179934	18592735	18591060	1668	1676	90.54	270692262	18836781	NW_017728886.1	SciaK46_1044
232669368	232671167	15140609	15138799	1800	1811	88.07	270692262	18836781	NW_017728886.1	SciaK46_1044
234960795	234962114	209771	211082	1320	1312	89.06	270692262	18836781	NW_017728886.1	SciaK46_1044
235220081	235221561	16681000	16679517	1481	1484	88.5	270692262	18836781	NW_017728886.1	SciaK46_1044
235352774	235354020	18443132	18441900	1247	1233	83.43	270692262	18836781	NW_017728886.1	SciaK46_1044
235725075	235726081	15089091	15088076	1007	1016	86.77	270692262	18836781	NW_017728886.1	SciaK46_1044
236939757	236941357	11791575	11793183	1601	1609	84.02	270692262	18836781	NW_017728886.1	SciaK46_1044
238754864	238756199	12336717	12335382	1336	1336	89.69	270692262	18836781	NW_017728886.1	SciaK46_1044
238754976	238756197	7730260	7731482	1222	1223	89.47	270692262	18836781	NW_017728886.1	SciaK46_1044
238776186	238779676	14407284	14403740	3491	3545	87.16	270692262	18836781	NW_017728886.1	SciaK46_1044
238820902	238822250	14060072	14058726	1349	1347	89.5	270692262	18836781	NW_017728886.1	SciaK46_1044
239052431	239053502	4226435	4227498	1072	1064	90.77	270692262	18836781	NW_017728886.1	SciaK46_1044
240761914	240763093	3017415	3018600	1180	1186	88.88	270692262	18836781	NW_017728886.1	SciaK46_1044
241055151	241056876	6759551	6761247	1726	1697	86.89	270692262	18836781	NW_017728886.1	SciaK46_1044
241309951	241311988	14377740	14375713	2038	2028	88.96	270692262	18836781	NW_017728886.1	SciaK46_1044
241375204	241377320	4278189	4280313	2117	2125	85.89	270692262	18836781	NW_017728886.1	SciaK46_1044
241661913	241662949	13515267	13514236	1037	1032	87.52	270692262	18836781	NW_017728886.1	SciaK46_1044
242058851	242060308	302283	303751	1458	1469	83.06	270692262	18836781	NW_017728886.1	SciaK46_1044
243975487	243976501	3890405	3891444	1015	1040	89.24	270692262	18836781	NW_017728886.1	SciaK46_1044
245371809	245373472	8511669	8513337	1664	1669	88.84	270692262	18836781	NW_017728886.1	SciaK46_1044
246263131	246264230	9589275	9590378	1100	1104	85.88	270692262	18836781	NW_017728886.1	SciaK46_1044
248709398	248710504	16523716	16522617	1107	1100	94.05	270692262	18836781	NW_017728886.1	SciaK46_1044
250515257	250516440	18013725	18012534	1184	1192	89.53	270692262	18836781	NW_017728886.1	SciaK46_1044
250824639	250825961	15356302	15355007	1323	1296	88.45	270692262	18836781	NW_017728886.1	SciaK46_1044
251061255	251062427	1113498	1114699	1173	1202	86.95	270692262	18836781	NW_017728886.1	SciaK46_1044
251934899	251936002	9810355	9811458	1104	1104	100	270692262	18836781	NW_017728886.1	SciaK46_1044
254468503	254469549	13708150	13707118	1047	1033	88.16	270692262	18836781	NW_017728886.1	SciaK46_1044
255191573	255192679	9810358	9811464	1107	1107	100	270692262	18836781	NW_017728886.1	SciaK46_1044
258872783	258873800	12364397	12363380	1018	1018	99.9	270692262	18836781	NW_017728886.1	SciaK46_1044
259438010	259439211	15426060	15424847	1202	1214	98.02	270692262	18836781	NW_017728886.1	SciaK46_1044
260437977	260438979	18174103	18173097	1003	1007	89.55	270692262	18836781	NW_017728886.1	SciaK46_1044
261772440	261773526	13437608	13436520	1087	1089	88.15	270692262	18836781	NW_017728886.1	SciaK46_1044
261972459	261973607	11364673	11365824	1149	1152	91.5	270692262	18836781	NW_017728886.1	SciaK46_1044
262931848	262932930	18559546	18558444	1083	1103	94.47	270692262	18836781	NW_017728886.1	SciaK46_1044
265110932	265111962	7084387	7085421	1031	1035	94.71	270692262	18836781	NW_017728886.1	SciaK46_1044
265204202	265205373	2982378	2983565	1172	1188	83.65	270692262	18836781	NW_017728886.1	SciaK46_1044
265234969	265236117	17828871	17827727	1149	1145	87.75	270692262	18836781	NW_017728886.1	SciaK46_1044
265314824	265316310	436886	435400	1487	1487	100	270692262	18836781	NW_017728886.1	SciaK46_1044
267201326	267202403	12711515	12710437	1078	1079	81.48	270692262	18836781	NW_017728886.1	SciaK46_1044
75362	76378	13758642	13757626	1017	1017	100	152859	18836781	NW_017728894.1	SciaK46_1044
1282887	1283955	6192118	6193198	1069	1081	89.08	2070795	18836781	NW_017728897.1	SciaK46_1044
1384457	1385555	18154529	18153422	1099	1108	79.44	1627580	18836781	NW_017728899.1	SciaK46_1044
177431	179152	17270014	17268284	1722	1731	90.79	775656	18836781	NW_017728902.1	SciaK46_1044
179278	180616	17267947	17266610	1339	1338	90.66	775656	18836781	NW_017728902.1	SciaK46_1044
360721	361761	10585014	10586051	1041	1038	88.38	775656	18836781	NW_017728902.1	SciaK46_1044
704338	705425	11983941	11985026	1088	1086	86.81	775656	18836781	NW_017728902.1	SciaK46_1044
1458436	1459503	16156487	16155426	1068	1062	86.91	3051753	18836781	NW_017728905.1	SciaK46_1044
2995723	2996855	4324094	4325260	1133	1167	85	203625132	18836781	NW_017728906.1	SciaK46_1044
3899131	3900463	11791704	11793062	1333	1359	85.11	203625132	18836781	NW_017728906.1	SciaK46_1044
8327273	8328324	3310042	3311107	1052	1066	77.41	203625132	18836781	NW_017728906.1	SciaK46_1044
8537321	8538399	13758638	13757560	1079	1079	100	203625132	18836781	NW_017728906.1	SciaK46_1044
9234552	9235589	14909156	14908139	1038	1018	84.23	203625132	18836781	NW_017728906.1	SciaK46_1044
12425586	12426805	6009786	6011023	1220	1238	85.89	203625132	18836781	NW_017728906.1	SciaK46_1044
13756339	13757666	14937534	14936217	1328	1318	89.62	203625132	18836781	NW_017728906.1	SciaK46_1044
16055581	16056641	893960	894969	1061	1010	83.49	203625132	18836781	NW_017728906.1	SciaK46_1044
16181578	16182669	9023949	9025033	1092	1085	88.85	203625132	18836781	NW_017728906.1	SciaK46_1044
24211944	24213128	7127887	7129074	1185	1188	83.62	203625132	18836781	NW_017728906.1	SciaK46_1044
25803373	25804815	6151071	6152503	1443	1433	83.53	203625132	18836781	NW_017728906.1	SciaK46_1044
28927429	28928539	14820354	14819218	1111	1137	89.54	203625132	18836781	NW_017728906.1	SciaK46_1044
36151772	36153961	982628	980422	2190	2207	86.86	203625132	18836781	NW_017728906.1	SciaK46_1044
38607456	38608497	15375620	15374577	1042	1044	97.22	203625132	18836781	NW_017728906.1	SciaK46_1044
41517702	41519414	18570324	18568590	1713	1735	87.7	203625132	18836781	NW_017728906.1	SciaK46_1044
44863661	44865106	11980521	11979087	1446	1435	83.44	203625132	18836781	NW_017728906.1	SciaK46_1044
46103992	46105346	13437213	13435859	1355	1355	89.31	203625132	18836781	NW_017728906.1	SciaK46_1044
48664714	48665920	12888145	12886947	1207	1199	86.67	203625132	18836781	NW_017728906.1	SciaK46_1044
49006848	49008020	8931953	8930781	1173	1173	100	203625132	18836781	NW_017728906.1	SciaK46_1044
49695554	49696637	15103473	15102393	1084	1081	90.24	203625132	18836781	NW_017728906.1	SciaK46_1044
51010584	51011616	17501048	17500017	1033	1032	90.53	203625132	18836781	NW_017728906.1	SciaK46_1044
51871287	51872525	7885063	7886301	1239	1239	100	203625132	18836781	NW_017728906.1	SciaK46_1044
53198640	53199759	15650814	15649688	1120	1127	85.94	203625132	18836781	NW_017728906.1	SciaK46_1044
53200530	53201795	8509396	8510656	1266	1261	86.15	203625132	18836781	NW_017728906.1	SciaK46_1044
56647727	56649773	16837555	16835511	2047	2045	87.85	203625132	18836781	NW_017728906.1	SciaK46_1044
59691505	59694061	6951762	6954315	2557	2554	86.6	203625132	18836781	NW_017728906.1	SciaK46_1044
61050159	61051448	15426310	15425021	1290	1290	100	203625132	18836781	NW_017728906.1	SciaK46_1044
64151616	64155064	18797952	18794503	3449	3450	89.16	203625132	18836781	NW_017728906.1	SciaK46_1044
64487753	64495546	18337499	18329677	7794	7823	86.8	203625132	18836781	NW_017728906.1	SciaK46_1044
72630314	72631979	919135	920824	1666	1690	85.78	203625132	18836781	NW_017728906.1	SciaK46_1044
73583978	73585289	3987171	3988467	1312	1297	88.44	203625132	18836781	NW_017728906.1	SciaK46_1044
76590331	76591387	16031419	16030357	1057	1063	86.46	203625132	18836781	NW_017728906.1	SciaK46_1044
77151908	77153048	13426293	13425159	1141	1135	90.37	203625132	18836781	NW_017728906.1	SciaK46_1044
77781372	77782571	14333239	14332022	1200	1218	86.81	203625132	18836781	NW_017728906.1	SciaK46_1044
78057843	78059019	16490215	16491404	1177	1190	84.72	203625132	18836781	NW_017728906.1	SciaK46_1044
79767969	79769004	893960	894973	1036	1014	85.5	203625132	18836781	NW_017728906.1	SciaK46_1044
81104058	81109142	18336487	18331398	5085	5090	87.89	203625132	18836781	NW_017728906.1	SciaK46_1044
81554492	81555530	3930049	3931086	1039	1038	89.13	203625132	18836781	NW_017728906.1	SciaK46_1044
82205317	82207026	16681252	16679521	1710	1732	87.72	203625132	18836781	NW_017728906.1	SciaK46_1044
85543730	85544822	14567002	14565920	1093	1083	83.39	203625132	18836781	NW_017728906.1	SciaK46_1044
85947545	85949899	186053	188402	2355	2350	92.67	203625132	18836781	NW_017728906.1	SciaK46_1044
88078910	88080173	12354006	12352749	1264	1258	85.71	203625132	18836781	NW_017728906.1	SciaK46_1044
89288506	89289872	18016335	18014968	1367	1368	83.9	203625132	18836781	NW_017728906.1	SciaK46_1044
91184829	91185852	14446455	14445444	1024	1012	87.21	203625132	18836781	NW_017728906.1	SciaK46_1044
94218940	94220000	8220305	8221366	1061	1062	88.05	203625132	18836781	NW_017728906.1	SciaK46_1044
98698356	98699538	14771572	14770380	1183	1193	86.68	203625132	18836781	NW_017728906.1	SciaK46_1044
99752055	99753492	6317169	6318606	1438	1438	100	203625132	18836781	NW_017728906.1	SciaK46_1044
100689881	100690891	16018064	16017054	1011	1011	100	203625132	18836781	NW_017728906.1	SciaK46_1044
100955573	100956728	10150358	10151517	1156	1160	83.61	203625132	18836781	NW_017728906.1	SciaK46_1044
103561247	103562296	5054309	5055377	1050	1069	86.54	203625132	18836781	NW_017728906.1	SciaK46_1044
103561253	103562296	18005190	18004127	1044	1064	87.42	203625132	18836781	NW_017728906.1	SciaK46_1044
103602110	103604429	4922265	4924628	2320	2364	85.61	203625132	18836781	NW_017728906.1	SciaK46_1044
104328081	104329115	1740921	1741944	1035	1024	84	203625132	18836781	NW_017728906.1	SciaK46_1044
105928335	105930045	726656	728369	1711	1714	85.07	203625132	18836781	NW_017728906.1	SciaK46_1044
105928449	105929939	13290713	13289241	1491	1473	80.21	203625132	18836781	NW_017728906.1	SciaK46_1044
106299119	106300403	8474941	8476201	1285	1261	83.89	203625132	18836781	NW_017728906.1	SciaK46_1044
106477138	106478356	1185260	1186478	1219	1219	100	203625132	18836781	NW_017728906.1	SciaK46_1044
111680636	111681807	17188611	17189798	1172	1188	89.36	203625132	18836781	NW_017728906.1	SciaK46_1044
112983119	112984214	14333114	14332014	1096	1101	86.76	203625132	18836781	NW_017728906.1	SciaK46_1044
114626216	114627410	11073395	11074568	1195	1174	84.4	203625132	18836781	NW_017728906.1	SciaK46_1044
114714457	114715470	16103026	16102004	1014	1023	84.79	203625132	18836781	NW_017728906.1	SciaK46_1044
115792951	115794494	13437912	13436369	1544	1544	86.81	203625132	18836781	NW_017728906.1	SciaK46_1044
118905760	118907198	15356302	15354893	1439	1410	90	203625132	18836781	NW_017728906.1	SciaK46_1044
119403535	119404581	13934139	13933096	1047	1044	86.43	203625132	18836781	NW_017728906.1	SciaK46_1044
121891121	121893285	16744732	16742592	2165	2141	86.97	203625132	18836781	NW_017728906.1	SciaK46_1044
122100219	122101471	7724038	7725314	1253	1277	88.11	203625132	18836781	NW_017728906.1	SciaK46_1044
123035556	123036647	11895383	11896474	1092	1092	100	203625132	18836781	NW_017728906.1	SciaK46_1044
123312792	123314653	14377740	14375865	1862	1876	86.89	203625132	18836781	NW_017728906.1	SciaK46_1044
123417316	123418880	6495985	6497549	1565	1565	99.94	203625132	18836781	NW_017728906.1	SciaK46_1044
123465411	123466462	9664148	9665203	1052	1056	88.31	203625132	18836781	NW_017728906.1	SciaK46_1044
123868128	123869723	16067154	16065560	1596	1595	88.28	203625132	18836781	NW_017728906.1	SciaK46_1044
126116464	126117635	15477474	15476293	1172	1182	89.11	203625132	18836781	NW_017728906.1	SciaK46_1044
128084437	128085708	13428720	13427450	1272	1271	87.44	203625132	18836781	NW_017728906.1	SciaK46_1044
129328426	129329438	18261476	18260464	1013	1013	100	203625132	18836781	NW_017728906.1	SciaK46_1044
132078063	132079306	13216541	13215295	1244	1247	88.77	203625132	18836781	NW_017728906.1	SciaK46_1044
132248662	132249690	12861578	12860541	1029	1038	89.81	203625132	18836781	NW_017728906.1	SciaK46_1044
132325757	132327258	4399985	4401474	1502	1490	86.06	203625132	18836781	NW_017728906.1	SciaK46_1044
137035638	137037330	153288	154984	1693	1697	87.64	203625132	18836781	NW_017728906.1	SciaK46_1044
137351090	137352198	18589479	18588369	1109	1111	91.27	203625132	18836781	NW_017728906.1	SciaK46_1044
138516972	138518235	9588024	9589320	1264	1297	86.01	203625132	18836781	NW_017728906.1	SciaK46_1044
139933341	139934913	14859412	14857861	1573	1552	85.02	203625132	18836781	NW_017728906.1	SciaK46_1044
140450115	140451339	15477325	15476093	1225	1233	89.14	203625132	18836781	NW_017728906.1	SciaK46_1044
142839331	142840426	11389891	11390970	1096	1080	89.45	203625132	18836781	NW_017728906.1	SciaK46_1044
142859663	142860701	8921284	8920246	1039	1039	89.63	203625132	18836781	NW_017728906.1	SciaK46_1044
143183482	143184571	482103	483184	1090	1082	83.41	203625132	18836781	NW_017728906.1	SciaK46_1044
143828314	143829683	12904626	12903259	1370	1368	87.55	203625132	18836781	NW_017728906.1	SciaK46_1044
145851529	145852780	18651858	18650590	1252	1269	85.6	203625132	18836781	NW_017728906.1	SciaK46_1044
146865779	146866813	14333061	14332019	1035	1043	87.01	203625132	18836781	NW_017728906.1	SciaK46_1044
147541997	147543559	8936937	8938482	1563	1546	87.48	203625132	18836781	NW_017728906.1	SciaK46_1044
148867169	148868339	7470517	7471689	1171	1173	87.26	203625132	18836781	NW_017728906.1	SciaK46_1044
152361266	152362269	18015967	18014961	1004	1007	84.24	203625132	18836781	NW_017728906.1	SciaK46_1044
152687410	152688677	18718024	18716750	1268	1275	89.56	203625132	18836781	NW_017728906.1	SciaK46_1044
152821051	152822131	13758641	13757561	1081	1081	100	203625132	18836781	NW_017728906.1	SciaK46_1044
154556880	154557937	13426216	13425159	1058	1058	90.61	203625132	18836781	NW_017728906.1	SciaK46_1044
157067611	157070202	13386068	13383472	2592	2597	89.91	203625132	18836781	NW_017728906.1	SciaK46_1044
157665164	157666723	15356302	15354739	1560	1564	83.98	203625132	18836781	NW_017728906.1	SciaK46_1044
158826017	158827240	13708141	13706921	1224	1221	87.87	203625132	18836781	NW_017728906.1	SciaK46_1044
162216827	162217856	3241875	3242891	1030	1017	85.88	203625132	18836781	NW_017728906.1	SciaK46_1044
163003091	163005329	10803099	10805351	2239	2253	84.99	203625132	18836781	NW_017728906.1	SciaK46_1044
163080998	163082273	12185527	12184252	1276	1276	85.74	203625132	18836781	NW_017728906.1	SciaK46_1044
163225687	163226945	18587292	18586011	1259	1282	90.1	203625132	18836781	NW_017728906.1	SciaK46_1044
164269244	164270872	17897909	17896292	1629	1618	80.11	203625132	18836781	NW_017728906.1	SciaK46_1044
165616673	165617690	6649364	6650417	1018	1054	89.11	203625132	18836781	NW_017728906.1	SciaK46_1044
167308157	167309574	17410637	17409209	1418	1429	83.6	203625132	18836781	NW_017728906.1	SciaK46_1044
168101237	168102554	18567338	18566027	1318	1312	84.45	203625132	18836781	NW_017728906.1	SciaK46_1044
170173300	170174498	16490214	16491398	1199	1185	85.93	203625132	18836781	NW_017728906.1	SciaK46_1044
170243629	170245622	8509396	8511381	1994	1986	87.85	203625132	18836781	NW_017728906.1	SciaK46_1044
171653191	171654674	436882	435399	1484	1484	100	203625132	18836781	NW_017728906.1	SciaK46_1044
171953076	171954181	474757	475821	1106	1065	81.22	203625132	18836781	NW_017728906.1	SciaK46_1044
173423525	173424977	13878020	13876574	1453	1447	90.12	203625132	18836781	NW_017728906.1	SciaK46_1044
174821318	174822602	5882355	5883620	1285	1266	85.24	203625132	18836781	NW_017728906.1	SciaK46_1044
174953708	174955029	18060824	18059512	1322	1313	86.2	203625132	18836781	NW_017728906.1	SciaK46_1044
176510004	176511166	12710842	12709677	1163	1166	82.3	203625132	18836781	NW_017728906.1	SciaK46_1044
178001088	178003329	13707614	13705360	2242	2255	85.85	203625132	18836781	NW_017728906.1	SciaK46_1044
178519570	178520914	8155671	8157015	1345	1345	85.86	203625132	18836781	NW_017728906.1	SciaK46_1044
178591635	178593168	18712864	18711320	1534	1545	85.48	203625132	18836781	NW_017728906.1	SciaK46_1044
181260579	181261607	10719219	10720247	1029	1029	100	203625132	18836781	NW_017728906.1	SciaK46_1044
181532115	181533472	3544748	3546105	1358	1358	81.77	203625132	18836781	NW_017728906.1	SciaK46_1044
182291441	182293701	13934350	13932132	2261	2219	85.93	203625132	18836781	NW_017728906.1	SciaK46_1044
182506366	182507558	10005820	10004626	1193	1195	97.32	203625132	18836781	NW_017728906.1	SciaK46_1044
183503770	183504849	7885541	7886620	1080	1080	99.91	203625132	18836781	NW_017728906.1	SciaK46_1044
183528781	183529897	9655611	9656725	1117	1115	89	203625132	18836781	NW_017728906.1	SciaK46_1044
183545968	183547140	8930782	8931954	1173	1173	100	203625132	18836781	NW_017728906.1	SciaK46_1044
184907191	184908195	6327160	6328168	1005	1009	89.2	203625132	18836781	NW_017728906.1	SciaK46_1044
187076373	187077741	13878020	13876661	1369	1360	90.45	203625132	18836781	NW_017728906.1	SciaK46_1044
187212155	187213178	15084049	15083031	1024	1019	87.83	203625132	18836781	NW_017728906.1	SciaK46_1044
189619333	189620916	7272465	7274065	1584	1601	87.36	203625132	18836781	NW_017728906.1	SciaK46_1044
191425089	191426359	5163615	5164886	1271	1272	88.01	203625132	18836781	NW_017728906.1	SciaK46_1044
191859429	191860452	6326510	6327550	1024	1041	84.66	203625132	18836781	NW_017728906.1	SciaK46_1044
192328123	192329285	10902939	10904101	1163	1163	98.88	203625132	18836781	NW_017728906.1	SciaK46_1044
198831963	198833152	11966333	11967518	1190	1186	86.25	203625132	18836781	NW_017728906.1	SciaK46_1044
201408601	201409621	17873580	17872560	1021	1021	100	203625132	18836781	NW_017728906.1	SciaK46_1044
203417266	203418738	12433187	12431708	1473	1480	84.22	203625132	18836781	NW_017728906.1	SciaK46_1044
1648810	1649823	3443435	3444454	1014	1020	86.4	66201059	18836781	NW_017728907.1	SciaK46_1044
6386417	6387459	13827513	13826478	1043	1036	93.2	66201059	18836781	NW_017728907.1	SciaK46_1044
6979586	6982510	14406390	14403428	2925	2963	86.2	66201059	18836781	NW_017728907.1	SciaK46_1044
8041206	8042216	4922227	4923228	1011	1002	84.91	66201059	18836781	NW_017728907.1	SciaK46_1044
9871616	9872777	5702321	5703488	1162	1168	83.19	66201059	18836781	NW_017728907.1	SciaK46_1044
12867485	12868494	2443718	2444720	1010	1003	85.66	66201059	18836781	NW_017728907.1	SciaK46_1044
15274091	15275526	5298433	5299841	1436	1409	84.3	66201059	18836781	NW_017728907.1	SciaK46_1044
15393308	15394523	8862687	8863902	1216	1216	100	66201059	18836781	NW_017728907.1	SciaK46_1044
16039931	16042152	14596624	14594384	2222	2241	86.34	66201059	18836781	NW_017728907.1	SciaK46_1044
18498592	18499733	12316723	12315582	1142	1142	100	66201059	18836781	NW_017728907.1	SciaK46_1044
19451799	19453163	13015392	13014007	1365	1386	89.15	66201059	18836781	NW_017728907.1	SciaK46_1044
20401822	20403091	15150194	15148893	1270	1302	85.35	66201059	18836781	NW_017728907.1	SciaK46_1044
21511121	21512121	919811	920824	1001	1014	85.62	66201059	18836781	NW_017728907.1	SciaK46_1044
25618847	25620650	18397802	18396002	1804	1801	87.61	66201059	18836781	NW_017728907.1	SciaK46_1044
27560550	27561729	15298592	15297395	1180	1198	87.44	66201059	18836781	NW_017728907.1	SciaK46_1044
28816185	28817822	12436522	12434859	1638	1664	85.68	66201059	18836781	NW_017728907.1	SciaK46_1044
29568251	29569927	13708137	13706471	1677	1667	87.89	66201059	18836781	NW_017728907.1	SciaK46_1044
30716307	30717923	4237753	4239413	1617	1661	88	66201059	18836781	NW_017728907.1	SciaK46_1044
35227635	35228718	9023950	9025033	1084	1084	89.51	66201059	18836781	NW_017728907.1	SciaK46_1044
37295263	37296443	10005476	10004296	1181	1181	100	66201059	18836781	NW_017728907.1	SciaK46_1044
39397608	39399570	16303372	16301417	1963	1956	78.87	66201059	18836781	NW_017728907.1	SciaK46_1044
41150505	41152658	13386068	13383892	2154	2177	88.74	66201059	18836781	NW_017728907.1	SciaK46_1044
44252776	44253793	5054308	5055320	1018	1013	89.7	66201059	18836781	NW_017728907.1	SciaK46_1044
44260585	44261964	13507563	13506235	1380	1329	86.23	66201059	18836781	NW_017728907.1	SciaK46_1044
50593735	50594904	3282034	3283188	1170	1155	84.44	66201059	18836781	NW_017728907.1	SciaK46_1044
53024187	53025556	2765942	2767349	1370	1408	87.87	66201059	18836781	NW_017728907.1	SciaK46_1044
58110393	58111686	8276845	8278142	1294	1298	86.74	66201059	18836781	NW_017728907.1	SciaK46_1044
62650560	62652725	16744732	16742600	2166	2133	87.77	66201059	18836781	NW_017728907.1	SciaK46_1044
65981876	65983013	16681252	16680103	1138	1150	89.38	66201059	18836781	NW_017728907.1	SciaK46_1044
3323918	3324985	13426218	13425159	1068	1060	90.54	75875076	18836781	NW_017728909.1	SciaK46_1044
14319499	14320773	281817	283096	1275	1280	89.01	75875076	18836781	NW_017728909.1	SciaK46_1044
15452111	15453557	16262110	16260631	1447	1480	88.18	75875076	18836781	NW_017728909.1	SciaK46_1044
16905627	16906812	18381669	18380510	1186	1160	93.93	75875076	18836781	NW_017728909.1	SciaK46_1044
17118279	17119686	1672681	1674087	1408	1407	98.93	75875076	18836781	NW_017728909.1	SciaK46_1044
24042276	24044690	13015926	13013523	2415	2404	89.53	75875076	18836781	NW_017728909.1	SciaK46_1044
24043487	24044922	1159767	1161205	1436	1439	89.1	75875076	18836781	NW_017728909.1	SciaK46_1044
24165167	24166386	7730259	7731482	1220	1224	88.87	75875076	18836781	NW_017728909.1	SciaK46_1044
27967537	27969064	11713400	11714919	1528	1520	88.16	75875076	18836781	NW_017728909.1	SciaK46_1044
28253137	28254173	17269308	17268284	1037	1025	88.86	75875076	18836781	NW_017728909.1	SciaK46_1044
28327532	28329309	17270070	17268296	1778	1775	91.06	75875076	18836781	NW_017728909.1	SciaK46_1044
30309503	30310637	18164672	18163547	1135	1126	83.61	75875076	18836781	NW_017728909.1	SciaK46_1044
30447575	30448692	13415317	13414200	1118	1118	88.86	75875076	18836781	NW_017728909.1	SciaK46_1044
31581367	31582412	8322818	8323875	1046	1058	89.33	75875076	18836781	NW_017728909.1	SciaK46_1044
33267435	33268576	8322469	8323618	1142	1150	88.49	75875076	18836781	NW_017728909.1	SciaK46_1044
35719666	35720757	11389891	11390970	1092	1080	89.49	75875076	18836781	NW_017728909.1	SciaK46_1044
38070744	38071920	984863	983690	1177	1174	84.88	75875076	18836781	NW_017728909.1	SciaK46_1044
39059792	39060925	5601111	5602208	1134	1098	84.33	75875076	18836781	NW_017728909.1	SciaK46_1044
39184506	39185729	12686921	12685722	1224	1200	85.53	75875076	18836781	NW_017728909.1	SciaK46_1044
40209741	40210768	16267793	16266746	1028	1048	82.43	75875076	18836781	NW_017728909.1	SciaK46_1044
40264409	40265657	2343884	2345107	1249	1224	83.11	75875076	18836781	NW_017728909.1	SciaK46_1044
40506577	40507605	1740917	1741942	1029	1026	84.6	75875076	18836781	NW_017728909.1	SciaK46_1044
44221660	44223484	13337813	13336014	1825	1800	83.77	75875076	18836781	NW_017728909.1	SciaK46_1044
46143680	46144843	3673336	3674517	1164	1182	86.05	75875076	18836781	NW_017728909.1	SciaK46_1044
46391260	46393440	8512066	8514233	2181	2168	87.01	75875076	18836781	NW_017728909.1	SciaK46_1044
46941084	46942957	14634376	14632522	1874	1855	84.64	75875076	18836781	NW_017728909.1	SciaK46_1044
47896455	47897833	7885063	7886441	1379	1379	99.93	75875076	18836781	NW_017728909.1	SciaK46_1044
49689621	49690709	9683372	9684460	1089	1089	87.57	75875076	18836781	NW_017728909.1	SciaK46_1044
50123884	50124908	299594	300608	1025	1015	82.59	75875076	18836781	NW_017728909.1	SciaK46_1044
53778566	53779620	8921299	8920246	1055	1054	89.58	75875076	18836781	NW_017728909.1	SciaK46_1044
54785647	54787081	15022856	15021420	1435	1437	84.34	75875076	18836781	NW_017728909.1	SciaK46_1044
54959077	54960369	7948511	7949815	1293	1305	86.87	75875076	18836781	NW_017728909.1	SciaK46_1044
55110052	55111446	18016345	18014937	1395	1409	88.73	75875076	18836781	NW_017728909.1	SciaK46_1044
56252764	56253979	7948557	7949776	1216	1220	86.78	75875076	18836781	NW_017728909.1	SciaK46_1044
56891034	56892975	3787954	3789908	1942	1955	87.76	75875076	18836781	NW_017728909.1	SciaK46_1044
57780953	57782612	4043209	4044897	1660	1689	88.76	75875076	18836781	NW_017728909.1	SciaK46_1044
58261535	58262880	10347765	10349119	1346	1355	84.04	75875076	18836781	NW_017728909.1	SciaK46_1044
59858904	59860466	16681076	16679523	1563	1554	81.4	75875076	18836781	NW_017728909.1	SciaK46_1044
63229477	63231039	4453031	4454578	1563	1548	86.4	75875076	18836781	NW_017728909.1	SciaK46_1044
63878747	63880092	17425847	17424470	1346	1378	84.36	75875076	18836781	NW_017728909.1	SciaK46_1044
63977464	63978585	13415320	13414202	1122	1119	88.86	75875076	18836781	NW_017728909.1	SciaK46_1044
66817421	66818788	16538314	16536948	1368	1367	88.38	75875076	18836781	NW_017728909.1	SciaK46_1044
68929304	68930475	5163617	5164785	1172	1169	87.47	75875076	18836781	NW_017728909.1	SciaK46_1044
69728599	69731226	14634519	14631895	2628	2625	85.23	75875076	18836781	NW_017728909.1	SciaK46_1044
70173609	70174693	893960	894983	1085	1024	83.68	75875076	18836781	NW_017728909.1	SciaK46_1044
72859338	72860402	9664257	9665324	1065	1068	89.26	75875076	18836781	NW_017728909.1	SciaK46_1044
72859340	72861034	9378636	9380362	1695	1727	87.77	75875076	18836781	NW_017728909.1	SciaK46_1044
73267093	73268839	8322474	8324196	1747	1723	88.84	75875076	18836781	NW_017728909.1	SciaK46_1044
73985074	73986548	2980142	2981590	1475	1449	86.94	75875076	18836781	NW_017728909.1	SciaK46_1044
74090563	74091727	14740486	14739322	1165	1165	99.74	75875076	18836781	NW_017728909.1	SciaK46_1044
74853911	74855175	5966251	5967498	1265	1248	84.49	75875076	18836781	NW_017728909.1	SciaK46_1044
65556	66899	12383835	12382486	1344	1350	88.73	45393205	18836781	NW_017728910.1	SciaK46_1044
227620	228911	15471859	15470594	1292	1266	86.09	45393205	18836781	NW_017728910.1	SciaK46_1044
468419	469698	17790960	17789687	1280	1274	87.7	45393205	18836781	NW_017728910.1	SciaK46_1044
3244345	3245604	3305533	3306778	1260	1246	82.81	45393205	18836781	NW_017728910.1	SciaK46_1044
4586965	4587974	17942736	17941727	1010	1010	100	45393205	18836781	NW_017728910.1	SciaK46_1044
10947949	10949187	4878685	4879941	1239	1257	83.41	45393205	18836781	NW_017728910.1	SciaK46_1044
11125232	11127411	16744732	16742590	2180	2143	87.02	45393205	18836781	NW_017728910.1	SciaK46_1044
19044193	19045531	9683020	9684362	1339	1343	85.66	45393205	18836781	NW_017728910.1	SciaK46_1044
22885618	22886709	5054333	5055424	1092	1092	90.03	45393205	18836781	NW_017728910.1	SciaK46_1044
23261330	23263836	11719966	11717456	2507	2511	88.56	45393205	18836781	NW_017728910.1	SciaK46_1044
23264124	23265643	11714919	11713404	1520	1516	89.44	45393205	18836781	NW_017728910.1	SciaK46_1044
24687996	24689193	16116210	16115013	1198	1198	100	45393205	18836781	NW_017728910.1	SciaK46_1044
28790859	28792339	11650922	11652405	1481	1484	97.44	45393205	18836781	NW_017728910.1	SciaK46_1044
29466017	29468093	4327971	4330039	2077	2069	88.24	45393205	18836781	NW_017728910.1	SciaK46_1044
30240034	30241342	3232561	3233864	1309	1304	80.68	45393205	18836781	NW_017728910.1	SciaK46_1044
30483796	30484917	9487979	9489109	1122	1131	82.97	45393205	18836781	NW_017728910.1	SciaK46_1044
32377293	32378585	1071708	1072986	1293	1279	85.89	45393205	18836781	NW_017728910.1	SciaK46_1044
34213050	34214124	11080089	11081163	1075	1075	89.77	45393205	18836781	NW_017728910.1	SciaK46_1044
35366911	35368596	10803683	10805354	1686	1672	86.26	45393205	18836781	NW_017728910.1	SciaK46_1044
41435254	41436465	1185268	1186479	1212	1212	100	45393205	18836781	NW_017728910.1	SciaK46_1044
43580654	43581749	17828953	17827857	1096	1097	86.58	45393205	18836781	NW_017728910.1	SciaK46_1044
44922342	44924668	16032656	16030358	2327	2299	85.65	45393205	18836781	NW_017728910.1	SciaK46_1044
1683766	1684887	8317390	8318507	1122	1118	85.53	42306551	18836781	NW_017728911.1	SciaK46_1044
2805171	2807261	4054432	4056502	2091	2071	83.4	42306551	18836781	NW_017728911.1	SciaK46_1044
3274896	3275974	14716883	14715786	1079	1098	83.59	42306551	18836781	NW_017728911.1	SciaK46_1044
5520196	5521209	14187693	14186669	1014	1025	85.78	42306551	18836781	NW_017728911.1	SciaK46_1044
7239928	7242093	5125859	5128037	2166	2179	86.93	42306551	18836781	NW_017728911.1	SciaK46_1044
7272569	7273969	13386068	13384664	1401	1405	89.96	42306551	18836781	NW_017728911.1	SciaK46_1044
8653607	8655181	14666434	14664818	1575	1617	86.13	42306551	18836781	NW_017728911.1	SciaK46_1044
11405499	11406655	8156133	8157288	1157	1156	84.91	42306551	18836781	NW_017728911.1	SciaK46_1044
13278242	13279290	9162928	9163976	1049	1049	100	42306551	18836781	NW_017728911.1	SciaK46_1044
13495930	13497882	14376547	14374586	1953	1962	86.79	42306551	18836781	NW_017728911.1	SciaK46_1044
13996651	13997945	18718039	18716751	1295	1289	88.59	42306551	18836781	NW_017728911.1	SciaK46_1044
14445951	14447101	12050000	12048862	1151	1139	86.14	42306551	18836781	NW_017728911.1	SciaK46_1044
15135006	15136069	6649364	6650424	1064	1061	90.02	42306551	18836781	NW_017728911.1	SciaK46_1044
16208254	16210872	15639246	15636614	2619	2633	92.19	42306551	18836781	NW_017728911.1	SciaK46_1044
19491630	19494047	9377938	9380369	2418	2432	85.45	42306551	18836781	NW_017728911.1	SciaK46_1044
21069117	21070458	4473199	4474572	1342	1374	91.5	42306551	18836781	NW_017728911.1	SciaK46_1044
22291786	22293581	11894678	11896473	1796	1796	100	42306551	18836781	NW_017728911.1	SciaK46_1044
22474639	22475766	8511986	8513102	1128	1117	87.08	42306551	18836781	NW_017728911.1	SciaK46_1044
22820495	22821790	16680827	16679523	1296	1305	89.7	42306551	18836781	NW_017728911.1	SciaK46_1044
25918302	25920093	16364045	16362285	1792	1761	82.79	42306551	18836781	NW_017728911.1	SciaK46_1044
26593977	26595294	324225	325526	1318	1302	88.43	42306551	18836781	NW_017728911.1	SciaK46_1044
27416835	27418956	16032455	16030357	2122	2099	86.45	42306551	18836781	NW_017728911.1	SciaK46_1044
31648409	31650180	2120480	2122230	1772	1751	85.35	42306551	18836781	NW_017728911.1	SciaK46_1044
32428021	32429750	8322469	8324196	1730	1728	89.12	42306551	18836781	NW_017728911.1	SciaK46_1044
32867734	32868848	10185490	10186633	1115	1144	85.62	42306551	18836781	NW_017728911.1	SciaK46_1044
34340898	34342229	10005818	10004481	1332	1338	96.71	42306551	18836781	NW_017728911.1	SciaK46_1044
37973507	37974846	13822247	13820922	1340	1326	85.87	42306551	18836781	NW_017728911.1	SciaK46_1044
38176186	38177206	17873574	17872554	1021	1021	100	42306551	18836781	NW_017728911.1	SciaK46_1044
39014831	39016378	18403751	18402220	1548	1532	83.34	42306551	18836781	NW_017728911.1	SciaK46_1044
42202457	42203643	6122060	6123255	1187	1196	87.6	42306551	18836781	NW_017728911.1	SciaK46_1044
1106040	1107832	11894677	11896469	1793	1793	100	40567063	18836781	NW_017728912.1	SciaK46_1044
1888796	1890079	14859121	14857861	1284	1261	89.53	40567063	18836781	NW_017728912.1	SciaK46_1044
1958973	1960771	16744409	16742589	1799	1821	85.83	40567063	18836781	NW_017728912.1	SciaK46_1044
5948939	5950052	18353399	18352299	1114	1101	90.98	40567063	18836781	NW_017728912.1	SciaK46_1044
8219783	8221228	11982781	11984227	1446	1447	81.98	40567063	18836781	NW_017728912.1	SciaK46_1044
8480353	8481712	16100475	16099132	1360	1344	87.21	40567063	18836781	NW_017728912.1	SciaK46_1044
10814025	10817194	17270031	17266883	3170	3149	92.39	40567063	18836781	NW_017728912.1	SciaK46_1044
14707334	14708877	6304620	6306164	1544	1545	88.22	40567063	18836781	NW_017728912.1	SciaK46_1044
15160709	15163370	18335426	18332777	2662	2650	84.6	40567063	18836781	NW_017728912.1	SciaK46_1044
16037605	16039523	16251543	16249600	1919	1944	84.52	40567063	18836781	NW_017728912.1	SciaK46_1044
18396915	18397972	14511604	14510547	1058	1058	99.72	40567063	18836781	NW_017728912.1	SciaK46_1044
19160264	19167556	18057258	18049995	7293	7264	87.44	40567063	18836781	NW_017728912.1	SciaK46_1044
24638409	24639791	10709879	10711245	1383	1367	89.91	40567063	18836781	NW_017728912.1	SciaK46_1044
25292632	25294155	1114911	1116455	1524	1545	87.98	40567063	18836781	NW_017728912.1	SciaK46_1044
26492685	26495006	1113877	1116203	2322	2327	89.73	40567063	18836781	NW_017728912.1	SciaK46_1044
26704525	26706197	10710187	10711892	1673	1706	87.81	40567063	18836781	NW_017728912.1	SciaK46_1044
27248228	27249732	5392298	5393781	1505	1484	84.28	40567063	18836781	NW_017728912.1	SciaK46_1044
27636280	27639036	9376810	9379604	2757	2795	86.27	40567063	18836781	NW_017728912.1	SciaK46_1044
29951552	29952958	1776899	1778298	1407	1400	89.3	40567063	18836781	NW_017728912.1	SciaK46_1044
30057032	30059585	18713191	18710654	2554	2538	86.94	40567063	18836781	NW_017728912.1	SciaK46_1044
30761231	30763231	18592401	18590419	2001	1983	92.05	40567063	18836781	NW_017728912.1	SciaK46_1044
31188079	31189229	5013277	5014427	1151	1151	100	40567063	18836781	NW_017728912.1	SciaK46_1044
34116019	34117373	10347762	10349127	1355	1366	84.01	40567063	18836781	NW_017728912.1	SciaK46_1044
34757428	34758441	17881253	17880240	1014	1014	100	40567063	18836781	NW_017728912.1	SciaK46_1044
34763748	34765431	58155	59848	1684	1694	85.28	40567063	18836781	NW_017728912.1	SciaK46_1044
38860763	38861891	17275473	17274345	1129	1129	100	40567063	18836781	NW_017728912.1	SciaK46_1044
1003841	1004981	8259023	8260155	1141	1133	88.72	35591774	18836781	NW_017728913.1	SciaK46_1044
2343116	2344121	10343224	10344240	1006	1017	86.92	35591774	18836781	NW_017728913.1	SciaK46_1044
3326766	3328364	12519930	12518336	1599	1595	86.22	35591774	18836781	NW_017728913.1	SciaK46_1044
3472204	3473780	11239178	11240763	1577	1586	86.1	35591774	18836781	NW_017728913.1	SciaK46_1044
7559935	7561731	190685	192437	1797	1753	86.54	35591774	18836781	NW_017728913.1	SciaK46_1044
9192875	9194327	153261	154684	1453	1424	86.2	35591774	18836781	NW_017728913.1	SciaK46_1044
11084849	11085867	16180257	16179228	1019	1030	86.98	35591774	18836781	NW_017728913.1	SciaK46_1044
14904851	14906011	12050000	12048862	1161	1139	84.6	35591774	18836781	NW_017728913.1	SciaK46_1044
16830140	16831386	5702316	5703551	1247	1236	86.41	35591774	18836781	NW_017728913.1	SciaK46_1044
18303347	18304419	3570922	3572000	1073	1079	85.04	35591774	18836781	NW_017728913.1	SciaK46_1044
20182734	20185167	11719888	11717456	2434	2433	88.74	35591774	18836781	NW_017728913.1	SciaK46_1044
20413147	20414657	7948518	7950041	1511	1524	86.28	35591774	18836781	NW_017728913.1	SciaK46_1044
21162837	21163970	5136083	5137215	1134	1133	99.56	35591774	18836781	NW_017728913.1	SciaK46_1044
21208933	21210520	10803784	10805354	1588	1571	86.47	35591774	18836781	NW_017728913.1	SciaK46_1044
22376878	22378355	9587974	9589462	1478	1489	85.86	35591774	18836781	NW_017728913.1	SciaK46_1044
23611389	23614023	11717456	11720086	2635	2631	88.87	35591774	18836781	NW_017728913.1	SciaK46_1044
24535433	24536642	11967518	11966292	1210	1227	87.95	35591774	18836781	NW_017728913.1	SciaK46_1044
24760623	24762252	16836940	16835301	1630	1640	87.97	35591774	18836781	NW_017728913.1	SciaK46_1044
25839573	25840832	1159773	1161048	1260	1276	89.36	35591774	18836781	NW_017728913.1	SciaK46_1044
27001191	27002544	6003687	6005042	1354	1356	88.16	35591774	18836781	NW_017728913.1	SciaK46_1044
27566773	27567956	14740595	14739412	1184	1184	99.58	35591774	18836781	NW_017728913.1	SciaK46_1044
27592835	27594115	12861830	12860544	1281	1287	87.76	35591774	18836781	NW_017728913.1	SciaK46_1044
27732359	27733527	7020416	7021594	1169	1179	85.05	35591774	18836781	NW_017728913.1	SciaK46_1044
28125511	28127076	13216868	13215295	1566	1574	87.33	35591774	18836781	NW_017728913.1	SciaK46_1044
30562088	30563191	9023945	9025033	1104	1089	88	35591774	18836781	NW_017728913.1	SciaK46_1044
30779487	30780687	13190657	13189458	1201	1200	84.09	35591774	18836781	NW_017728913.1	SciaK46_1044
34582253	34586325	14407857	14403747	4073	4111	85.83	35591774	18836781	NW_017728913.1	SciaK46_1044
34663492	34665218	8322469	8324196	1727	1728	89.73	35591774	18836781	NW_017728913.1	SciaK46_1044
2949344	2950495	18327872	18326700	1152	1173	87.35	37982970	18836781	NW_017728914.1	SciaK46_1044
5267530	5269676	13499307	13497162	2147	2146	84.3	37982970	18836781	NW_017728914.1	SciaK46_1044
5522898	5524374	8316560	8318007	1477	1448	84.47	37982970	18836781	NW_017728914.1	SciaK46_1044
5877636	5879368	8322469	8324194	1733	1726	91.47	37982970	18836781	NW_017728914.1	SciaK46_1044
7972024	7973116	18711741	18710654	1093	1088	87.95	37982970	18836781	NW_017728914.1	SciaK46_1044
8100310	8101885	7020157	7021760	1576	1604	84.54	37982970	18836781	NW_017728914.1	SciaK46_1044
9194712	9195736	4575645	4576648	1025	1004	81.7	37982970	18836781	NW_017728914.1	SciaK46_1044
11436887	11438678	5492361	5494155	1792	1795	86.38	37982970	18836781	NW_017728914.1	SciaK46_1044
11960844	11962306	14937674	14936222	1463	1453	88.74	37982970	18836781	NW_017728914.1	SciaK46_1044
13813438	13814828	12904644	12903259	1391	1386	86.45	37982970	18836781	NW_017728914.1	SciaK46_1044
16756094	16757197	9810357	9811460	1104	1104	100	37982970	18836781	NW_017728914.1	SciaK46_1044
17230578	17231752	3405446	3406620	1175	1175	91.7	37982970	18836781	NW_017728914.1	SciaK46_1044
17776711	17777906	16116207	16115012	1196	1196	100	37982970	18836781	NW_017728914.1	SciaK46_1044
18627402	18628958	6151227	6152763	1557	1537	85.4	37982970	18836781	NW_017728914.1	SciaK46_1044
19757854	19759945	8511641	8513715	2092	2075	87.89	37982970	18836781	NW_017728914.1	SciaK46_1044
20777063	20778291	14075403	14074178	1229	1226	84.22	37982970	18836781	NW_017728914.1	SciaK46_1044
21792719	21793892	15175688	15174510	1174	1179	85.88	37982970	18836781	NW_017728914.1	SciaK46_1044
27426019	27427427	14441853	14440441	1409	1413	86.01	37982970	18836781	NW_017728914.1	SciaK46_1044
27552500	27553945	1776680	1778121	1446	1442	88.71	37982970	18836781	NW_017728914.1	SciaK46_1044
27963445	27964733	15426302	15425014	1289	1289	100	37982970	18836781	NW_017728914.1	SciaK46_1044
29717112	29718339	1562705	1563933	1228	1229	85.04	37982970	18836781	NW_017728914.1	SciaK46_1044
30486669	30487936	10710187	10711477	1268	1291	89.09	37982970	18836781	NW_017728914.1	SciaK46_1044
37979862	37981612	11239178	11240903	1751	1726	87.29	37982970	18836781	NW_017728914.1	SciaK46_1044
370591	371712	8536619	8537764	1122	1146	86.96	41294510	18836781	NW_017728915.1	SciaK46_1044
550966	552072	5684142	5685273	1107	1132	88.96	41294510	18836781	NW_017728915.1	SciaK46_1044
1384782	1386804	8316557	8318560	2023	2004	87.2	41294510	18836781	NW_017728915.1	SciaK46_1044
4848024	4849234	10185419	10186628	1211	1210	89.37	41294510	18836781	NW_017728915.1	SciaK46_1044
6315694	6317021	14665577	14664241	1328	1337	89.9	41294510	18836781	NW_017728915.1	SciaK46_1044
6556120	6558139	1149176	1151202	2020	2027	88.66	41294510	18836781	NW_017728915.1	SciaK46_1044
8307504	8308677	1776680	1777849	1174	1170	91.02	41294510	18836781	NW_017728915.1	SciaK46_1044
8700486	8701512	7856583	7857598	1027	1016	89.23	41294510	18836781	NW_017728915.1	SciaK46_1044
9283140	9285121	16837456	16835465	1982	1992	88.97	41294510	18836781	NW_017728915.1	SciaK46_1044
10479505	10481237	4163261	4164989	1733	1729	82.55	41294510	18836781	NW_017728915.1	SciaK46_1044
11553425	11556259	11964718	11967518	2835	2801	87.03	41294510	18836781	NW_017728915.1	SciaK46_1044
12553454	12555291	8527145	8528971	1838	1827	86.7	41294510	18836781	NW_017728915.1	SciaK46_1044
14041470	14042568	226498	227609	1099	1112	82.43	41294510	18836781	NW_017728915.1	SciaK46_1044
14043269	14044915	227609	229257	1647	1649	83.06	41294510	18836781	NW_017728915.1	SciaK46_1044
14417505	14418647	13014752	13013619	1143	1134	89.9	41294510	18836781	NW_017728915.1	SciaK46_1044
16867086	16868105	5962763	5963782	1020	1020	91.2	41294510	18836781	NW_017728915.1	SciaK46_1044
16867086	16868223	11364673	11365824	1138	1152	91.59	41294510	18836781	NW_017728915.1	SciaK46_1044
17999551	18000560	9024025	9025033	1010	1009	88.45	41294510	18836781	NW_017728915.1	SciaK46_1044
19361047	19362110	6009960	6011023	1064	1064	86.57	41294510	18836781	NW_017728915.1	SciaK46_1044
20176927	20178105	14718817	14717633	1179	1185	90.66	41294510	18836781	NW_017728915.1	SciaK46_1044
22034379	22035579	740293	741490	1201	1198	84.89	41294510	18836781	NW_017728915.1	SciaK46_1044
22952091	22953591	12782238	12780764	1501	1475	85.5	41294510	18836781	NW_017728915.1	SciaK46_1044
23292588	23293609	14190794	14189757	1022	1038	84	41294510	18836781	NW_017728915.1	SciaK46_1044
23975167	23976193	16836429	16835418	1027	1012	88.32	41294510	18836781	NW_017728915.1	SciaK46_1044
30568324	30570079	16199526	16197780	1756	1747	93.91	41294510	18836781	NW_017728915.1	SciaK46_1044
462092	463169	13015589	13014525	1078	1065	79.71	29738152	18836781	NW_017728916.1	SciaK46_1044
902479	903829	4489926	4491280	1351	1355	90.47	29738152	18836781	NW_017728916.1	SciaK46_1044
5781569	5782666	13415317	13414211	1098	1107	84.73	29738152	18836781	NW_017728916.1	SciaK46_1044
5814529	5815900	5457347	5458719	1372	1373	85.16	29738152	18836781	NW_017728916.1	SciaK46_1044
11527321	11528324	7955690	7956694	1004	1005	95.63	29738152	18836781	NW_017728916.1	SciaK46_1044
11985752	11986759	7583524	7584531	1008	1008	89.12	29738152	18836781	NW_017728916.1	SciaK46_1044
12656440	12657625	14939070	14937880	1186	1191	85.77	29738152	18836781	NW_017728916.1	SciaK46_1044
13120836	13121962	10886286	10887407	1127	1122	93.45	29738152	18836781	NW_017728916.1	SciaK46_1044
13299182	13300467	11071236	11072522	1286	1287	84.23	29738152	18836781	NW_017728916.1	SciaK46_1044
14376076	14377647	11966292	11964720	1572	1573	88.29	29738152	18836781	NW_017728916.1	SciaK46_1044
14471293	14472951	14348504	14346861	1659	1644	82.08	29738152	18836781	NW_017728916.1	SciaK46_1044
14966473	14967543	10305731	10306781	1071	1051	97.39	29738152	18836781	NW_017728916.1	SciaK46_1044
14995642	14997125	11652405	11650922	1484	1484	98.05	29738152	18836781	NW_017728916.1	SciaK46_1044
15391034	15393866	13708200	13705354	2833	2847	78.75	29738152	18836781	NW_017728916.1	SciaK46_1044
16356996	16359070	18568503	18566438	2075	2066	87.52	29738152	18836781	NW_017728916.1	SciaK46_1044
16545186	16546300	15374701	15373591	1115	1111	89.96	29738152	18836781	NW_017728916.1	SciaK46_1044
17511859	17512973	10375834	10376943	1115	1110	88.67	29738152	18836781	NW_017728916.1	SciaK46_1044
18403414	18404419	8508332	8509348	1006	1017	87.44	29738152	18836781	NW_017728916.1	SciaK46_1044
18834360	18835648	17195042	17196327	1289	1286	88.37	29738152	18836781	NW_017728916.1	SciaK46_1044
20142654	20144150	4327960	4329458	1497	1499	86.72	29738152	18836781	NW_017728916.1	SciaK46_1044
20241698	20243200	8829232	8830724	1503	1493	85.63	29738152	18836781	NW_017728916.1	SciaK46_1044
20463994	20465116	4923422	4924573	1123	1152	85.16	29738152	18836781	NW_017728916.1	SciaK46_1044
20486684	20487952	14333280	14332012	1269	1269	87.18	29738152	18836781	NW_017728916.1	SciaK46_1044
20648337	20649455	3243726	3244844	1119	1119	88.99	29738152	18836781	NW_017728916.1	SciaK46_1044
20659240	20660962	4054432	4056156	1723	1725	84.87	29738152	18836781	NW_017728916.1	SciaK46_1044
22760085	22761437	16538295	16536931	1353	1365	79.3	29738152	18836781	NW_017728916.1	SciaK46_1044
23737459	23739099	10172167	10173789	1641	1623	83.83	29738152	18836781	NW_017728916.1	SciaK46_1044
25138613	25139960	12436567	12435226	1348	1342	88.37	29738152	18836781	NW_017728916.1	SciaK46_1044
156587	157663	2982848	2983917	1077	1070	87.37	36309902	18836781	NW_017728917.1	SciaK46_1044
252630	253635	17275559	17274554	1006	1006	99.2	36309902	18836781	NW_017728917.1	SciaK46_1044
478180	479439	6326508	6327769	1260	1262	89.24	36309902	18836781	NW_017728917.1	SciaK46_1044
4612510	4613569	919135	920183	1060	1049	86.83	36309902	18836781	NW_017728917.1	SciaK46_1044
4762057	4763172	12080580	12079485	1116	1096	91.59	36309902	18836781	NW_017728917.1	SciaK46_1044
22740160	22741722	11964718	11966292	1563	1575	90.14	36309902	18836781	NW_017728917.1	SciaK46_1044
22858591	22859657	10585379	10586442	1067	1064	87.92	36309902	18836781	NW_017728917.1	SciaK46_1044
24000613	24004053	15639246	15635780	3441	3467	91.55	36309902	18836781	NW_017728917.1	SciaK46_1044
24287228	24288282	8921299	8920246	1055	1054	91.29	36309902	18836781	NW_017728917.1	SciaK46_1044
24288729	24289951	16124108	16122887	1223	1222	99.43	36309902	18836781	NW_017728917.1	SciaK46_1044
24442139	24443673	17828859	17827332	1535	1528	89	36309902	18836781	NW_017728917.1	SciaK46_1044
24442313	24443678	6003684	6005045	1366	1362	90.63	36309902	18836781	NW_017728917.1	SciaK46_1044
28170390	28171967	3611362	3612945	1578	1584	86.3	36309902	18836781	NW_017728917.1	SciaK46_1044
28198001	28202876	5684142	5688982	4876	4841	87.9	36309902	18836781	NW_017728917.1	SciaK46_1044
29196588	29202319	18571613	18565847	5732	5767	87.88	36309902	18836781	NW_017728917.1	SciaK46_1044
30017883	30020015	336629	338761	2133	2133	85.03	36309902	18836781	NW_017728917.1	SciaK46_1044
30580986	30582311	281762	283103	1326	1342	89.64	36309902	18836781	NW_017728917.1	SciaK46_1044
31271889	31273181	5747933	5749199	1293	1267	88.5	36309902	18836781	NW_017728917.1	SciaK46_1044
35301338	35302475	18828421	18827280	1138	1142	94.84	36309902	18836781	NW_017728917.1	SciaK46_1044
35956944	35958497	1113498	1115070	1554	1573	88.95	36309902	18836781	NW_017728917.1	SciaK46_1044
4022637	4024338	6759554	6761247	1702	1694	88.58	109106476	18836781	NW_017728918.1	SciaK46_1044
6744915	6746393	5054306	5055787	1479	1482	86.95	109106476	18836781	NW_017728918.1	SciaK46_1044
10005572	10006629	14036552	14035494	1058	1059	92.74	109106476	18836781	NW_017728918.1	SciaK46_1044
13658669	13661153	15138439	15135955	2485	2485	100	109106476	18836781	NW_017728918.1	SciaK46_1044
13907392	13908402	4324094	4325111	1011	1018	88.26	109106476	18836781	NW_017728918.1	SciaK46_1044
20322185	20323634	15140331	15138884	1450	1448	88.76	109106476	18836781	NW_017728918.1	SciaK46_1044
22271350	22272405	13426217	13425159	1056	1059	89.31	109106476	18836781	NW_017728918.1	SciaK46_1044
23928083	23930147	12436941	12434892	2065	2050	88.93	109106476	18836781	NW_017728918.1	SciaK46_1044
23975557	23977104	11966292	11964733	1548	1560	88.65	109106476	18836781	NW_017728918.1	SciaK46_1044
27531315	27532394	12948248	12947137	1080	1112	88.06	109106476	18836781	NW_017728918.1	SciaK46_1044
27774618	27783425	11936604	11927797	8808	8808	100	109106476	18836781	NW_017728918.1	SciaK46_1044
27783415	27788133	11941401	11936683	4719	4719	100	109106476	18836781	NW_017728918.1	SciaK46_1044
27788123	27957074	11927718	11758767	168952	168952	100	109106476	18836781	NW_017728918.1	SciaK46_1044
27957064	28004724	12004365	12052025	47661	47661	100	109106476	18836781	NW_017728918.1	SciaK46_1044
28004714	28016962	12052104	12064352	12249	12249	100	109106476	18836781	NW_017728918.1	SciaK46_1044
28017518	28075886	12064253	12122621	58369	58369	100	109106476	18836781	NW_017728918.1	SciaK46_1044
28091407	28092504	10543241	10544338	1098	1098	100	109106476	18836781	NW_017728918.1	SciaK46_1044
28092398	28153502	12122522	12183626	61105	61105	100	109106476	18836781	NW_017728918.1	SciaK46_1044
28153492	28204979	12183705	12235192	51488	51488	100	109106476	18836781	NW_017728918.1	SciaK46_1044
28204969	28281489	12235271	12311791	76521	76521	100	109106476	18836781	NW_017728918.1	SciaK46_1044
28282943	28284272	12313021	12311692	1330	1330	100	109106476	18836781	NW_017728918.1	SciaK46_1044
28284167	28285177	17942739	17941729	1011	1011	100	109106476	18836781	NW_017728918.1	SciaK46_1044
28286279	28314807	12312922	12341450	28529	28529	100	109106476	18836781	NW_017728918.1	SciaK46_1044
28314797	28380748	12341529	12407480	65952	65952	100	109106476	18836781	NW_017728918.1	SciaK46_1044
28380738	28410131	12407559	12436952	29394	29394	100	109106476	18836781	NW_017728918.1	SciaK46_1044
28410121	28586436	12437031	12613346	176316	176316	100	109106476	18836781	NW_017728918.1	SciaK46_1044
28588176	28825768	12613247	12850839	237593	237593	100	109106476	18836781	NW_017728918.1	SciaK46_1044
28825758	28900933	12850918	12926093	75176	75176	100	109106476	18836781	NW_017728918.1	SciaK46_1044
28862173	28863885	8829232	8830963	1713	1732	85.54	109106476	18836781	NW_017728918.1	SciaK46_1044
28900923	29019965	12926172	13045214	119043	119043	100	109106476	18836781	NW_017728918.1	SciaK46_1044
29015118	29016207	3960660	3961732	1090	1073	79.86	109106476	18836781	NW_017728918.1	SciaK46_1044
29019955	29032666	13045293	13058004	12712	12712	100	109106476	18836781	NW_017728918.1	SciaK46_1044
29032656	29034761	13058083	13060188	2106	2106	100	109106476	18836781	NW_017728918.1	SciaK46_1044
29034751	29176680	13060267	13202196	141930	141930	100	109106476	18836781	NW_017728918.1	SciaK46_1044
29176670	29212329	13202275	13237934	35660	35660	100	109106476	18836781	NW_017728918.1	SciaK46_1044
29190094	29192578	13708201	13705717	2485	2485	88.02	109106476	18836781	NW_017728918.1	SciaK46_1044
29217169	29387002	13237835	13407668	169834	169834	100	109106476	18836781	NW_017728918.1	SciaK46_1044
29386992	29407976	13407747	13428731	20985	20985	100	109106476	18836781	NW_017728918.1	SciaK46_1044
29407966	29601023	13428810	13621867	193058	193058	100	109106476	18836781	NW_017728918.1	SciaK46_1044
29601013	29603598	13624442	13621857	2586	2586	100	109106476	18836781	NW_017728918.1	SciaK46_1044
29603826	29745924	13624432	13766530	142099	142099	100	109106476	18836781	NW_017728918.1	SciaK46_1044
29685111	29687595	13218183	13215699	2485	2485	88.02	109106476	18836781	NW_017728918.1	SciaK46_1044
29745914	29905817	13766609	13926512	159904	159904	100	109106476	18836781	NW_017728918.1	SciaK46_1044
29905807	29982072	13926591	14002856	76266	76266	100	109106476	18836781	NW_017728918.1	SciaK46_1044
29987595	30020214	14002757	14035376	32620	32620	100	109106476	18836781	NW_017728918.1	SciaK46_1044
30020204	30093618	14035455	14108869	73415	73415	100	109106476	18836781	NW_017728918.1	SciaK46_1044
30093608	30171236	14108948	14186576	77629	77629	100	109106476	18836781	NW_017728918.1	SciaK46_1044
30171226	30230148	14186655	14245577	58923	58923	100	109106476	18836781	NW_017728918.1	SciaK46_1044
30230138	30303703	14245656	14319221	73566	73566	100	109106476	18836781	NW_017728918.1	SciaK46_1044
30310023	30342833	14319122	14351932	32811	32811	100	109106476	18836781	NW_017728918.1	SciaK46_1044
30342823	30377720	14352011	14386908	34898	34898	100	109106476	18836781	NW_017728918.1	SciaK46_1044
30365339	30367790	14596624	14594177	2452	2448	86.29	109106476	18836781	NW_017728918.1	SciaK46_1044
30382821	30427635	14386809	14431623	44815	44815	100	109106476	18836781	NW_017728918.1	SciaK46_1044
30427625	30532069	14431702	14536146	104445	104445	100	109106476	18836781	NW_017728918.1	SciaK46_1044
30532059	30667178	14536225	14671344	135120	135120	100	109106476	18836781	NW_017728918.1	SciaK46_1044
30590011	30592458	14376978	14374527	2448	2452	86.29	109106476	18836781	NW_017728918.1	SciaK46_1044
30667168	30706860	14671423	14711115	39693	39693	100	109106476	18836781	NW_017728918.1	SciaK46_1044
30712540	30820631	14711016	14819107	108092	108092	100	109106476	18836781	NW_017728918.1	SciaK46_1044
30820621	30896328	14819186	14894893	75708	75708	100	109106476	18836781	NW_017728918.1	SciaK46_1044
30896318	30903994	14894972	14902648	7677	7677	100	109106476	18836781	NW_017728918.1	SciaK46_1044
30903984	30975451	14902727	14974194	71468	71468	100	109106476	18836781	NW_017728918.1	SciaK46_1044
30975531	30983373	14974095	14981937	7843	7843	100	109106476	18836781	NW_017728918.1	SciaK46_1044
30983385	30992915	14982067	14991597	9531	9531	100	109106476	18836781	NW_017728918.1	SciaK46_1044
30992905	31074623	14991676	15073394	81719	81719	100	109106476	18836781	NW_017728918.1	SciaK46_1044
31074613	31120716	15073473	15119576	46104	46104	100	109106476	18836781	NW_017728918.1	SciaK46_1044
31103223	31104931	6759551	6761247	1709	1697	89.07	109106476	18836781	NW_017728918.1	SciaK46_1044
31120706	31197427	15119655	15196376	76722	76722	100	109106476	18836781	NW_017728918.1	SciaK46_1044
31139849	31141688	14596011	14594177	1840	1835	86.65	109106476	18836781	NW_017728918.1	SciaK46_1044
31197417	31199876	15196455	15198914	2460	2460	100	109106476	18836781	NW_017728918.1	SciaK46_1044
31199866	31207694	15198993	15206821	7829	7829	100	109106476	18836781	NW_017728918.1	SciaK46_1044
31207684	31260956	15206900	15260172	53273	53273	100	109106476	18836781	NW_017728918.1	SciaK46_1044
31260946	31269373	15260251	15268678	8428	8428	100	109106476	18836781	NW_017728918.1	SciaK46_1044
31269363	31385810	15268757	15385204	116448	116448	100	109106476	18836781	NW_017728918.1	SciaK46_1044
31298192	31299553	17115050	17116384	1362	1335	86.11	109106476	18836781	NW_017728918.1	SciaK46_1044
31372786	31374006	18401294	18400105	1221	1190	88.13	109106476	18836781	NW_017728918.1	SciaK46_1044
31385800	31608688	15385283	15608171	222889	222889	100	109106476	18836781	NW_017728918.1	SciaK46_1044
31571972	31573246	15572729	15571455	1275	1275	84.03	109106476	18836781	NW_017728918.1	SciaK46_1044
31573946	31575942	15679363	15677371	1997	1993	86.16	109106476	18836781	NW_017728918.1	SciaK46_1044
31614807	31722366	15613612	15721171	107560	107560	100	109106476	18836781	NW_017728918.1	SciaK46_1044
31678566	31680558	15575425	15573429	1993	1997	86.16	109106476	18836781	NW_017728918.1	SciaK46_1044
31723173	31726076	15613711	15610808	2904	2904	100	109106476	18836781	NW_017728918.1	SciaK46_1044
31726066	31997844	15721161	15992939	271779	271779	100	109106476	18836781	NW_017728918.1	SciaK46_1044
31997834	32058591	15993018	16053775	60758	60758	100	109106476	18836781	NW_017728918.1	SciaK46_1044
32058581	32074821	16053854	16070094	16241	16241	100	109106476	18836781	NW_017728918.1	SciaK46_1044
32074811	32139420	16070173	16134782	64610	64610	100	109106476	18836781	NW_017728918.1	SciaK46_1044
32127616	32128834	16124196	16122978	1219	1219	100	109106476	18836781	NW_017728918.1	SciaK46_1044
32145140	32203498	16134683	16193041	58359	58359	100	109106476	18836781	NW_017728918.1	SciaK46_1044
32203983	32210604	16192942	16199563	6622	6622	100	109106476	18836781	NW_017728918.1	SciaK46_1044
32210594	32275287	16199642	16264335	64694	64694	100	109106476	18836781	NW_017728918.1	SciaK46_1044
32276273	32298211	16264236	16286174	21939	21939	100	109106476	18836781	NW_017728918.1	SciaK46_1044
32278825	32279856	9360079	9361111	1032	1033	87.57	109106476	18836781	NW_017728918.1	SciaK46_1044
32303773	32330350	16286075	16312652	26578	26578	100	109106476	18836781	NW_017728918.1	SciaK46_1044
32330340	32430555	16312731	16412946	100216	100216	100	109106476	18836781	NW_017728918.1	SciaK46_1044
32421697	32425758	16408975	16413035	4062	4061	99.48	109106476	18836781	NW_017728918.1	SciaK46_1044
32430545	32500840	16413025	16483320	70296	70296	100	109106476	18836781	NW_017728918.1	SciaK46_1044
32500841	32514951	16497431	16483321	14111	14111	100	109106476	18836781	NW_017728918.1	SciaK46_1044
32521228	32611354	16497421	16587547	90127	90127	100	109106476	18836781	NW_017728918.1	SciaK46_1044
32621017	32635127	16587448	16601558	14111	14111	100	109106476	18836781	NW_017728918.1	SciaK46_1044
32635360	32641121	16607220	16601459	5762	5762	100	109106476	18836781	NW_017728918.1	SciaK46_1044
32650154	32861259	16607121	16818226	211106	211106	100	109106476	18836781	NW_017728918.1	SciaK46_1044
32722554	32724285	18797947	18796203	1732	1745	89.47	109106476	18836781	NW_017728918.1	SciaK46_1044
32863502	32880462	16818251	16835211	16961	16961	100	109106476	18836781	NW_017728918.1	SciaK46_1044
32880452	32905771	16835290	16860609	25320	25320	100	109106476	18836781	NW_017728918.1	SciaK46_1044
32905761	32930610	16860688	16885537	24850	24850	100	109106476	18836781	NW_017728918.1	SciaK46_1044
32930600	33078384	16885616	17033400	147785	147785	100	109106476	18836781	NW_017728918.1	SciaK46_1044
33102541	33210545	17173380	17065376	108005	108005	100	109106476	18836781	NW_017728918.1	SciaK46_1044
33159537	33160871	15298947	15297586	1335	1362	86.11	109106476	18836781	NW_017728918.1	SciaK46_1044
33247129	33475125	17210813	17438809	227997	227997	100	109106476	18836781	NW_017728918.1	SciaK46_1044
33310667	33311790	17275474	17274351	1124	1124	100	109106476	18836781	NW_017728918.1	SciaK46_1044
33475698	33716610	17438710	17679622	240913	240913	100	109106476	18836781	NW_017728918.1	SciaK46_1044
33717996	33989513	17679523	17951040	271518	271518	100	109106476	18836781	NW_017728918.1	SciaK46_1044
33990037	33993932	17950941	17954836	3896	3896	100	109106476	18836781	NW_017728918.1	SciaK46_1044
34004188	34077184	17956220	18029216	72997	72997	100	109106476	18836781	NW_017728918.1	SciaK46_1044
34051967	34053158	18076749	18075568	1192	1182	89.28	109106476	18836781	NW_017728918.1	SciaK46_1044
34077174	34087762	18029295	18039883	10589	10589	100	109106476	18836781	NW_017728918.1	SciaK46_1044
34087752	34136310	18039962	18088520	48559	48559	100	109106476	18836781	NW_017728918.1	SciaK46_1044
34123358	34124539	18005190	18003999	1182	1192	89.28	109106476	18836781	NW_017728918.1	SciaK46_1044
34136300	34199405	18088599	18151704	63106	63106	100	109106476	18836781	NW_017728918.1	SciaK46_1044
34207570	34214389	18151605	18158424	6820	6820	100	109106476	18836781	NW_017728918.1	SciaK46_1044
34214379	34289884	18158503	18234008	75506	75506	100	109106476	18836781	NW_017728918.1	SciaK46_1044
34289874	34291028	18234087	18235241	1155	1155	100	109106476	18836781	NW_017728918.1	SciaK46_1044
34291018	34310182	18235320	18254484	19165	19165	100	109106476	18836781	NW_017728918.1	SciaK46_1044
34310172	34315051	18254563	18259442	4880	4880	100	109106476	18836781	NW_017728918.1	SciaK46_1044
34322454	34343730	18259343	18280619	21277	21277	100	109106476	18836781	NW_017728918.1	SciaK46_1044
34354360	34416276	18280520	18342436	61917	61917	100	109106476	18836781	NW_017728918.1	SciaK46_1044
34403570	34410486	18571688	18564794	6917	6895	86.87	109106476	18836781	NW_017728918.1	SciaK46_1044
34418155	34450129	18342337	18374311	31975	31975	100	109106476	18836781	NW_017728918.1	SciaK46_1044
34432872	34433965	18358147	18357054	1094	1094	100	109106476	18836781	NW_017728918.1	SciaK46_1044
34451374	34504901	18374212	18427739	53528	53528	100	109106476	18836781	NW_017728918.1	SciaK46_1044
34473164	34476295	18570108	18566932	3132	3177	88.75	109106476	18836781	NW_017728918.1	SciaK46_1044
34504861	34508343	18431181	18427699	3483	3483	100	109106476	18836781	NW_017728918.1	SciaK46_1044
34508966	34515447	18431141	18437622	6482	6482	100	109106476	18836781	NW_017728918.1	SciaK46_1044
34522405	34608267	18437523	18523385	85863	85863	100	109106476	18836781	NW_017728918.1	SciaK46_1044
34608257	34647468	18523464	18562675	39212	39212	100	109106476	18836781	NW_017728918.1	SciaK46_1044
34647458	34730949	18562754	18646245	83492	83492	100	109106476	18836781	NW_017728918.1	SciaK46_1044
34649498	34656392	18336646	18329730	6895	6917	86.9	109106476	18836781	NW_017728918.1	SciaK46_1044
34651636	34654812	18399133	18396002	3177	3132	88.75	109106476	18836781	NW_017728918.1	SciaK46_1044
34715248	34717731	18633027	18630544	2484	2484	100	109106476	18836781	NW_017728918.1	SciaK46_1044
34730939	34755952	18646324	18671337	25014	25014	100	109106476	18836781	NW_017728918.1	SciaK46_1044
34755942	34810601	18671416	18726075	54660	54660	100	109106476	18836781	NW_017728918.1	SciaK46_1044
34801264	34802562	18797957	18796654	1299	1304	92.49	109106476	18836781	NW_017728918.1	SciaK46_1044
34811888	34907299	18725976	18821387	95412	95412	100	109106476	18836781	NW_017728918.1	SciaK46_1044
34882566	34883869	18718036	18716738	1304	1299	92.49	109106476	18836781	NW_017728918.1	SciaK46_1044
34905172	34907199	18821388	18823415	2028	2028	100	109106476	18836781	NW_017728918.1	SciaK46_1044
35871225	35872385	14072701	14071541	1161	1161	99.83	109106476	18836781	NW_017728918.1	SciaK46_1044
36224103	36225333	8105698	8106928	1231	1231	100	109106476	18836781	NW_017728918.1	SciaK46_1044
36709731	36710858	15175463	15174336	1128	1128	87.72	109106476	18836781	NW_017728918.1	SciaK46_1044
38281839	38283130	11071230	11072522	1292	1293	84.73	109106476	18836781	NW_017728918.1	SciaK46_1044
39326452	39328340	6303774	6305648	1889	1875	88.7	109106476	18836781	NW_017728918.1	SciaK46_1044
40003815	40006220	13015926	13013525	2406	2402	87.78	109106476	18836781	NW_017728918.1	SciaK46_1044
40777605	40779572	14005380	14003389	1968	1992	88.47	109106476	18836781	NW_017728918.1	SciaK46_1044
40913696	40915280	3987169	3988749	1585	1581	86.44	109106476	18836781	NW_017728918.1	SciaK46_1044
41766216	41767402	3788605	3789814	1187	1210	87.7	109106476	18836781	NW_017728918.1	SciaK46_1044
42300792	42301901	10886288	10887402	1110	1115	92.6	109106476	18836781	NW_017728918.1	SciaK46_1044
42777874	42778946	18318413	18317315	1073	1099	80	109106476	18836781	NW_017728918.1	SciaK46_1044
42814230	42815560	13014872	13013523	1331	1350	88.56	109106476	18836781	NW_017728918.1	SciaK46_1044
44284739	44286043	17026809	17025505	1305	1305	100	109106476	18836781	NW_017728918.1	SciaK46_1044
[truncated: 173,075 more rows]
