# Supplementary material for: A High-Quality Reference Genome Assembly of the Saltwater Crocodile, Crocodylus porosus, Reveals Patterns of Selection in Crocodylidae
Source: Genome Biol Evol. 2019 Dec 10;12(1):3635–46. doi: 10.1093/gbe/evz269 (PMC6946029; doi:10.1093/gbe/evz269)
Supplement: evz269_Supplementary_Data [file evz269_supplementary_data.zip › Supplementary_File_S2.xlsx]

## Sheet: Sheet1
AM050169.1	This sheet contains the list of 282 C. porosus microsatellite loci that were mapped to the genome assembly
EU593277.1
EU593278.1
EU593279.1
EU593280.1
EU593281.1
EU593282.1
EU593283.1
EU593284.1
EU593285.1
EU593286.1
EU593287.1
EU593288.1
EU593289.1
EU593290.1
EU593291.1
EU593292.1
EU593293.1
EU593294.1
EU593295.1
EU593296.1
EU593297.1
EU593298.1
EU593299.1
EU593300.1
EU593301.1
EU593302.1
EU593303.1
EU593304.1
EU593305.1
EU593306.1
EU593307.1
EU593308.1
EU593309.1
EU593310.1
EU593311.1
EU593312.1
EU593313.1
EU593314.1
EU593315.1
EU593316.1
EU593317.1
EU593318.1
EU593319.1
EU593320.1
EU593321.1
EU593322.1
EU593323.1
EU593324.1
EU593325.1
EU593326.1
EU593327.1
EU593328.1
EU593329.1
EU593330.1
EU593331.1
EU593332.1
EU593333.1
EU593334.1
EU593335.1
EU593336.1
EU593337.1
EU593338.1
EU593339.1
EU593340.1
EU593341.1
EU593342.1
EU593343.1
EU593344.1
EU593345.1
EU593346.1
EU593347.1
EU593348.1
EU593349.1
EU593350.1
EU593351.1
EU593352.1
EU593353.1
EU593354.1
EU593355.1
EU593356.1
EU593357.1
EU593358.1
EU593359.1
EU593360.1
EU593361.1
EU593362.1
EU593363.1
EU593364.1
EU593365.1
EU593366.1
EU593367.1
EU593368.1
EU593369.1
EU593370.1
EU593371.1
EU593372.1
EU593373.1
EU593374.1
EU593375.1
EU593376.1
EU593377.1
EU593378.1
EU593379.1
EU593380.1
EU593381.1
EU593382.1
EU593383.1
EU593384.1
EU593385.1
EU593386.1
EU593387.1
EU593388.1
EU593389.1
EU593390.1
EU593391.1
EU593392.1
EU593393.1
EU593394.1
EU593395.1
EU593396.1
EU593397.1
EU593398.1
EU593399.1
EU593400.1
EU593401.1
EU593402.1
EU593403.1
EU593404.1
EU593405.1
EU593406.1
EU593407.1
EU593408.1
EU593409.1
EU593410.1
EU593411.1
EU593412.1
EU593413.1
EU593414.1
EU593415.1
EU593416.1
EU593417.1
EU593418.1
EU593419.1
EU593420.1
EU593421.1
EU593422.1
EU593423.1
EU593424.1
EU593425.1
EU593426.1
EU593427.1
EU593428.1
EU593429.1
EU593430.1
EU593431.1
EU593432.1
EU593433.1
EU593434.1
EU593435.1
EU593436.1
EU593437.1
EU593438.1
EU593439.1
EU593440.1
EU593441.1
EU593442.1
EU593443.1
EU593444.1
EU593445.1
EU593446.1
EU593447.1
EU593448.1
EU593449.1
EU593450.1
EU593451.1
EU593452.1
EU593453.1
EU593454.1
EU593455.1
EU593456.1
EU593457.1
EU593458.1
EU593459.1
EU593460.1
EU593461.1
EU593462.1
EU593463.1
EU593464.1
EU593465.1
EU593466.1
EU593467.1
EU593468.1
EU593469.1
EU593470.1
EU593471.1
EU593472.1
EU593473.1
EU593474.1
EU593475.1
EU593476.1
EU593477.1
EU593478.1
EU593479.1
EU593480.1
EU593481.1
EU593482.1
EU593483.1
EU593484.1
EU593485.1
EU593486.1
EU593487.1
EU593488.1
EU593489.1
EU593490.1
EU593491.1
EU593492.1
EU593493.1
EU593494.1
EU593495.1
EU593496.1
EU593497.1
EU593498.1
EU593499.1
EU593500.1
EU593501.1
EU593502.1
EU593503.1
EU593504.1
EU593505.1
EU593506.1
EU593507.1
EU593508.1
EU593509.1
EU593510.1
EU593511.1
EU593512.1
EU593513.1
EU593514.1
EU593515.1
EU593516.1
EU593517.1
EU593518.1
EU593519.1
EU593520.1
EU593521.1
EU593522.1
EU593523.1
EU593524.1
EU593525.1
EU593526.1
EU593527.1
EU593528.1
EU593529.1
GQ927713.1
GQ927714.1
GQ927715.1
GQ927716.1
GQ927717.1
GQ927718.1
KX055916.1
KX055917.1
KX055918.1
KX055919.1
KX055920.1
KX055921.1
KX055922.1
KX055923.1
KX055924.1
KX055925.1
KX055926.1
KX055927.1
KX055928.1
KX055929.1
KX055930.1
KX055931.1
KX055932.1
KX055933.1
KX055934.1
KX055935.1
KX055936.1
KX055937.1

## Sheet: Original_alignment_file
@SQ	SN:SciaK46_1	LN:1487
@SQ	SN:SciaK46_2	LN:9996223
@SQ	SN:SciaK46_3	LN:1063
@SQ	SN:SciaK46_4	LN:6135
@SQ	SN:SciaK46_5	LN:45533
@SQ	SN:SciaK46_6	LN:1299
@SQ	SN:SciaK46_7	LN:1360
@SQ	SN:SciaK46_8	LN:6957826
@SQ	SN:SciaK46_9	LN:1020
@SQ	SN:SciaK46_10	LN:1676
@SQ	SN:SciaK46_11	LN:44072
@SQ	SN:SciaK46_12	LN:18910603
@SQ	SN:SciaK46_13	LN:29121
@SQ	SN:SciaK46_14	LN:5734
@SQ	SN:SciaK46_15	LN:39904
@SQ	SN:SciaK46_16	LN:40473
@SQ	SN:SciaK46_17	LN:3092
@SQ	SN:SciaK46_18	LN:2865
@SQ	SN:SciaK46_19	LN:1267
@SQ	SN:SciaK46_20	LN:2521876
@SQ	SN:SciaK46_21	LN:1323
@SQ	SN:SciaK46_22	LN:3668
@SQ	SN:SciaK46_23	LN:1296
@SQ	SN:SciaK46_24	LN:59776657
@SQ	SN:SciaK46_25	LN:6479
@SQ	SN:SciaK46_26	LN:3970
@SQ	SN:SciaK46_27	LN:1121
@SQ	SN:SciaK46_28	LN:1193
@SQ	SN:SciaK46_29	LN:1172
@SQ	SN:SciaK46_30	LN:5456
@SQ	SN:SciaK46_31	LN:1135
@SQ	SN:SciaK46_32	LN:2285
@SQ	SN:SciaK46_33	LN:1460
@SQ	SN:SciaK46_34	LN:1087
@SQ	SN:SciaK46_35	LN:8523981
@SQ	SN:SciaK46_36	LN:1469
@SQ	SN:SciaK46_37	LN:1311
@SQ	SN:SciaK46_38	LN:27364
@SQ	SN:SciaK46_39	LN:1034
@SQ	SN:SciaK46_40	LN:4247
@SQ	SN:SciaK46_41	LN:1492
@SQ	SN:SciaK46_42	LN:8097756
@SQ	SN:SciaK46_43	LN:5220
@SQ	SN:SciaK46_44	LN:1046
@SQ	SN:SciaK46_45	LN:1052
@SQ	SN:SciaK46_46	LN:71969
@SQ	SN:SciaK46_47	LN:4201
@SQ	SN:SciaK46_48	LN:4403
@SQ	SN:SciaK46_49	LN:3637368
@SQ	SN:SciaK46_50	LN:5279
@SQ	SN:SciaK46_51	LN:1632
@SQ	SN:SciaK46_52	LN:1710
@SQ	SN:SciaK46_53	LN:1928
@SQ	SN:SciaK46_54	LN:1783
@SQ	SN:SciaK46_55	LN:1352
@SQ	SN:SciaK46_56	LN:1222
@SQ	SN:SciaK46_57	LN:4326
@SQ	SN:SciaK46_58	LN:1931
@SQ	SN:SciaK46_59	LN:9167549
@SQ	SN:SciaK46_60	LN:1400
@SQ	SN:SciaK46_61	LN:1025
@SQ	SN:SciaK46_62	LN:1228
@SQ	SN:SciaK46_63	LN:1059
@SQ	SN:SciaK46_64	LN:1118
@SQ	SN:SciaK46_65	LN:2344
@SQ	SN:SciaK46_66	LN:1073
@SQ	SN:SciaK46_67	LN:1495
@SQ	SN:SciaK46_68	LN:1184
@SQ	SN:SciaK46_69	LN:1537
@SQ	SN:SciaK46_70	LN:4654
@SQ	SN:SciaK46_71	LN:1191
@SQ	SN:SciaK46_72	LN:1121
@SQ	SN:SciaK46_73	LN:28804
@SQ	SN:SciaK46_74	LN:1479
@SQ	SN:SciaK46_75	LN:2143
@SQ	SN:SciaK46_76	LN:1309
@SQ	SN:SciaK46_77	LN:1572
@SQ	SN:SciaK46_78	LN:1294
@SQ	SN:SciaK46_79	LN:2834
@SQ	SN:SciaK46_80	LN:1443
@SQ	SN:SciaK46_81	LN:6231
@SQ	SN:SciaK46_82	LN:1304
@SQ	SN:SciaK46_83	LN:3661
@SQ	SN:SciaK46_84	LN:11732
@SQ	SN:SciaK46_85	LN:3834
@SQ	SN:SciaK46_86	LN:3198
@SQ	SN:SciaK46_87	LN:3526
@SQ	SN:SciaK46_88	LN:5448
@SQ	SN:SciaK46_89	LN:3429659
@SQ	SN:SciaK46_90	LN:1193
@SQ	SN:SciaK46_91	LN:1096
@SQ	SN:SciaK46_92	LN:1463
@SQ	SN:SciaK46_93	LN:1571
@SQ	SN:SciaK46_94	LN:3948
@SQ	SN:SciaK46_95	LN:1070
@SQ	SN:SciaK46_96	LN:1081
@SQ	SN:SciaK46_97	LN:3045
@SQ	SN:SciaK46_98	LN:11655
@SQ	SN:SciaK46_99	LN:1083
@SQ	SN:SciaK46_100	LN:1197
@SQ	SN:SciaK46_101	LN:1015
@SQ	SN:SciaK46_102	LN:3192
@SQ	SN:SciaK46_103	LN:41329
@SQ	SN:SciaK46_104	LN:3393
@SQ	SN:SciaK46_105	LN:22071
@SQ	SN:SciaK46_106	LN:1338
@SQ	SN:SciaK46_107	LN:1562
@SQ	SN:SciaK46_108	LN:1311
@SQ	SN:SciaK46_109	LN:9089581
@SQ	SN:SciaK46_110	LN:4510
@SQ	SN:SciaK46_111	LN:110379
@SQ	SN:SciaK46_112	LN:2886
@SQ	SN:SciaK46_113	LN:1454
@SQ	SN:SciaK46_114	LN:1543
@SQ	SN:SciaK46_115	LN:1250
@SQ	SN:SciaK46_116	LN:1383
@SQ	SN:SciaK46_117	LN:1767
@SQ	SN:SciaK46_118	LN:9766
@SQ	SN:SciaK46_119	LN:14408
@SQ	SN:SciaK46_120	LN:3480
@SQ	SN:SciaK46_121	LN:1278
@SQ	SN:SciaK46_122	LN:1758
@SQ	SN:SciaK46_123	LN:1058
@SQ	SN:SciaK46_124	LN:1130
@SQ	SN:SciaK46_125	LN:1699
@SQ	SN:SciaK46_126	LN:23440
@SQ	SN:SciaK46_127	LN:26799544
@SQ	SN:SciaK46_128	LN:1096
@SQ	SN:SciaK46_129	LN:5251
@SQ	SN:SciaK46_130	LN:1427
@SQ	SN:SciaK46_131	LN:1379
@SQ	SN:SciaK46_132	LN:1138
@SQ	SN:SciaK46_133	LN:1131
@SQ	SN:SciaK46_134	LN:1139
@SQ	SN:SciaK46_135	LN:1052
@SQ	SN:SciaK46_136	LN:2804
@SQ	SN:SciaK46_137	LN:1279
@SQ	SN:SciaK46_138	LN:1766
@SQ	SN:SciaK46_139	LN:1153
@SQ	SN:SciaK46_140	LN:2904
@SQ	SN:SciaK46_141	LN:3814613
@SQ	SN:SciaK46_142	LN:22549128
@SQ	SN:SciaK46_143	LN:1749
@SQ	SN:SciaK46_144	LN:1514
@SQ	SN:SciaK46_145	LN:1230
@SQ	SN:SciaK46_146	LN:1924
@SQ	SN:SciaK46_147	LN:3033
@SQ	SN:SciaK46_148	LN:1277
@SQ	SN:SciaK46_149	LN:7040572
@SQ	SN:SciaK46_150	LN:1032
@SQ	SN:SciaK46_151	LN:1196
@SQ	SN:SciaK46_152	LN:1632
@SQ	SN:SciaK46_153	LN:3291
@SQ	SN:SciaK46_154	LN:2006369
@SQ	SN:SciaK46_155	LN:1588
@SQ	SN:SciaK46_156	LN:1310
@SQ	SN:SciaK46_157	LN:16137
@SQ	SN:SciaK46_158	LN:1112
@SQ	SN:SciaK46_159	LN:1032
@SQ	SN:SciaK46_160	LN:1335
@SQ	SN:SciaK46_161	LN:1118
@SQ	SN:SciaK46_162	LN:2928568
@SQ	SN:SciaK46_163	LN:1138
@SQ	SN:SciaK46_164	LN:2114863
@SQ	SN:SciaK46_165	LN:1162
@SQ	SN:SciaK46_166	LN:1116
@SQ	SN:SciaK46_167	LN:1065
@SQ	SN:SciaK46_168	LN:1232
@SQ	SN:SciaK46_169	LN:32220
@SQ	SN:SciaK46_170	LN:28493
@SQ	SN:SciaK46_171	LN:675267
@SQ	SN:SciaK46_172	LN:6078
@SQ	SN:SciaK46_173	LN:84996
@SQ	SN:SciaK46_174	LN:21983973
@SQ	SN:SciaK46_175	LN:7321582
@SQ	SN:SciaK46_176	LN:1116
@SQ	SN:SciaK46_177	LN:1065
@SQ	SN:SciaK46_178	LN:1093
@SQ	SN:SciaK46_179	LN:10407
@SQ	SN:SciaK46_180	LN:1883634
@SQ	SN:SciaK46_181	LN:3094
@SQ	SN:SciaK46_182	LN:1168
@SQ	SN:SciaK46_183	LN:1039
@SQ	SN:SciaK46_184	LN:1577
@SQ	SN:SciaK46_185	LN:3291
@SQ	SN:SciaK46_186	LN:1589
@SQ	SN:SciaK46_187	LN:2866
@SQ	SN:SciaK46_188	LN:2075
@SQ	SN:SciaK46_189	LN:1233
@SQ	SN:SciaK46_190	LN:11419
@SQ	SN:SciaK46_191	LN:1539
@SQ	SN:SciaK46_192	LN:3290
@SQ	SN:SciaK46_193	LN:1041
@SQ	SN:SciaK46_194	LN:1576
@SQ	SN:SciaK46_195	LN:4628
@SQ	SN:SciaK46_196	LN:3014
@SQ	SN:SciaK46_197	LN:11082
@SQ	SN:SciaK46_198	LN:3588
@SQ	SN:SciaK46_199	LN:1357
@SQ	SN:SciaK46_200	LN:1206
@SQ	SN:SciaK46_201	LN:1073
@SQ	SN:SciaK46_202	LN:6206
@SQ	SN:SciaK46_203	LN:1026
@SQ	SN:SciaK46_204	LN:14262786
@SQ	SN:SciaK46_205	LN:4983450
@SQ	SN:SciaK46_206	LN:336132
@SQ	SN:SciaK46_207	LN:6359
@SQ	SN:SciaK46_208	LN:1283
@SQ	SN:SciaK46_209	LN:5296
@SQ	SN:SciaK46_210	LN:1385
@SQ	SN:SciaK46_211	LN:1241
@SQ	SN:SciaK46_212	LN:2961
@SQ	SN:SciaK46_213	LN:2128
@SQ	SN:SciaK46_214	LN:2843
@SQ	SN:SciaK46_215	LN:3326
@SQ	SN:SciaK46_216	LN:9106
@SQ	SN:SciaK46_217	LN:3290
@SQ	SN:SciaK46_218	LN:1053
@SQ	SN:SciaK46_219	LN:2676
@SQ	SN:SciaK46_220	LN:94187
@SQ	SN:SciaK46_221	LN:2864
@SQ	SN:SciaK46_222	LN:1543
@SQ	SN:SciaK46_223	LN:3317
@SQ	SN:SciaK46_224	LN:852154
@SQ	SN:SciaK46_225	LN:6836
@SQ	SN:SciaK46_226	LN:1243
@SQ	SN:SciaK46_227	LN:4913
@SQ	SN:SciaK46_228	LN:1532
@SQ	SN:SciaK46_229	LN:2990
@SQ	SN:SciaK46_230	LN:2270653
@SQ	SN:SciaK46_231	LN:48803252
@SQ	SN:SciaK46_232	LN:3137
@SQ	SN:SciaK46_233	LN:2153
@SQ	SN:SciaK46_234	LN:2558
@SQ	SN:SciaK46_235	LN:33253
@SQ	SN:SciaK46_236	LN:30680139
@SQ	SN:SciaK46_237	LN:782611
@SQ	SN:SciaK46_238	LN:9396
@SQ	SN:SciaK46_239	LN:14089315
@SQ	SN:SciaK46_240	LN:1650
@SQ	SN:SciaK46_241	LN:1025
@SQ	SN:SciaK46_242	LN:12081
@SQ	SN:SciaK46_243	LN:1295
@SQ	SN:SciaK46_244	LN:1297
@SQ	SN:SciaK46_245	LN:3985
@SQ	SN:SciaK46_246	LN:1645
@SQ	SN:SciaK46_247	LN:1902
@SQ	SN:SciaK46_248	LN:1795
@SQ	SN:SciaK46_249	LN:1150
@SQ	SN:SciaK46_250	LN:7382
@SQ	SN:SciaK46_251	LN:13319913
@SQ	SN:SciaK46_252	LN:1396
@SQ	SN:SciaK46_253	LN:1060
@SQ	SN:SciaK46_254	LN:8905
@SQ	SN:SciaK46_255	LN:1225
@SQ	SN:SciaK46_256	LN:1040
@SQ	SN:SciaK46_257	LN:2550
@SQ	SN:SciaK46_258	LN:2509
@SQ	SN:SciaK46_259	LN:1275
@SQ	SN:SciaK46_260	LN:800958
@SQ	SN:SciaK46_261	LN:3079
@SQ	SN:SciaK46_262	LN:1680
@SQ	SN:SciaK46_263	LN:1090
@SQ	SN:SciaK46_264	LN:4800
@SQ	SN:SciaK46_265	LN:9919459
@SQ	SN:SciaK46_266	LN:7549
@SQ	SN:SciaK46_267	LN:1154
@SQ	SN:SciaK46_268	LN:4347
@SQ	SN:SciaK46_269	LN:1456
@SQ	SN:SciaK46_270	LN:1143
@SQ	SN:SciaK46_271	LN:1677
@SQ	SN:SciaK46_272	LN:1092
@SQ	SN:SciaK46_273	LN:4117
@SQ	SN:SciaK46_274	LN:293066
@SQ	SN:SciaK46_275	LN:1534
@SQ	SN:SciaK46_276	LN:1083
@SQ	SN:SciaK46_277	LN:2689
@SQ	SN:SciaK46_278	LN:1197
@SQ	SN:SciaK46_279	LN:1532
@SQ	SN:SciaK46_280	LN:27914728
@SQ	SN:SciaK46_281	LN:4168
@SQ	SN:SciaK46_282	LN:483590
@SQ	SN:SciaK46_283	LN:4809
@SQ	SN:SciaK46_284	LN:1197
@SQ	SN:SciaK46_285	LN:1884
@SQ	SN:SciaK46_286	LN:1545
@SQ	SN:SciaK46_287	LN:1737
@SQ	SN:SciaK46_288	LN:98744
@SQ	SN:SciaK46_289	LN:4527
@SQ	SN:SciaK46_290	LN:1231
@SQ	SN:SciaK46_291	LN:354093
@SQ	SN:SciaK46_292	LN:1068
@SQ	SN:SciaK46_293	LN:5587
@SQ	SN:SciaK46_294	LN:1040
@SQ	SN:SciaK46_295	LN:21019
@SQ	SN:SciaK46_296	LN:2272
@SQ	SN:SciaK46_297	LN:1592
@SQ	SN:SciaK46_298	LN:1065
@SQ	SN:SciaK46_299	LN:1573283
@SQ	SN:SciaK46_300	LN:1033
@SQ	SN:SciaK46_301	LN:1085
@SQ	SN:SciaK46_302	LN:2759879
@SQ	SN:SciaK46_303	LN:1752
@SQ	SN:SciaK46_304	LN:1057
@SQ	SN:SciaK46_305	LN:30246
@SQ	SN:SciaK46_306	LN:1224
@SQ	SN:SciaK46_307	LN:1474
@SQ	SN:SciaK46_308	LN:1351
@SQ	SN:SciaK46_309	LN:1785
@SQ	SN:SciaK46_310	LN:7032
@SQ	SN:SciaK46_311	LN:7774
@SQ	SN:SciaK46_312	LN:5109
@SQ	SN:SciaK46_313	LN:6499
@SQ	SN:SciaK46_314	LN:1117
@SQ	SN:SciaK46_315	LN:1521
@SQ	SN:SciaK46_316	LN:1123
@SQ	SN:SciaK46_317	LN:8326
@SQ	SN:SciaK46_318	LN:1245
@SQ	SN:SciaK46_319	LN:1105
@SQ	SN:SciaK46_320	LN:1304
@SQ	SN:SciaK46_321	LN:4024
@SQ	SN:SciaK46_322	LN:1398
@SQ	SN:SciaK46_323	LN:1602
@SQ	SN:SciaK46_324	LN:337849
@SQ	SN:SciaK46_325	LN:1333
@SQ	SN:SciaK46_326	LN:1047
@SQ	SN:SciaK46_327	LN:8178071
@SQ	SN:SciaK46_328	LN:1153
@SQ	SN:SciaK46_329	LN:1471
@SQ	SN:SciaK46_330	LN:4321
@SQ	SN:SciaK46_331	LN:1660
@SQ	SN:SciaK46_332	LN:10352
@SQ	SN:SciaK46_333	LN:3892659
@SQ	SN:SciaK46_334	LN:1394
@SQ	SN:SciaK46_335	LN:1082
@SQ	SN:SciaK46_336	LN:1858
@SQ	SN:SciaK46_337	LN:1142
@SQ	SN:SciaK46_338	LN:1068
@SQ	SN:SciaK46_339	LN:2489
@SQ	SN:SciaK46_340	LN:1650
@SQ	SN:SciaK46_341	LN:309151
@SQ	SN:SciaK46_342	LN:1153
@SQ	SN:SciaK46_343	LN:17658321
@SQ	SN:SciaK46_344	LN:5366124
@SQ	SN:SciaK46_345	LN:7908155
@SQ	SN:SciaK46_346	LN:4399
@SQ	SN:SciaK46_347	LN:1234
@SQ	SN:SciaK46_348	LN:11545
@SQ	SN:SciaK46_349	LN:3828
@SQ	SN:SciaK46_350	LN:1138
@SQ	SN:SciaK46_351	LN:1387
@SQ	SN:SciaK46_352	LN:6938837
@SQ	SN:SciaK46_353	LN:1851
@SQ	SN:SciaK46_354	LN:1751
@SQ	SN:SciaK46_355	LN:1545
@SQ	SN:SciaK46_356	LN:1113
@SQ	SN:SciaK46_357	LN:1526
@SQ	SN:SciaK46_358	LN:1847
@SQ	SN:SciaK46_359	LN:1331
@SQ	SN:SciaK46_360	LN:3433
@SQ	SN:SciaK46_361	LN:1703451
@SQ	SN:SciaK46_362	LN:1296
@SQ	SN:SciaK46_363	LN:1253
@SQ	SN:SciaK46_364	LN:1190
@SQ	SN:SciaK46_365	LN:1838780
@SQ	SN:SciaK46_366	LN:67731
@SQ	SN:SciaK46_367	LN:3480
@SQ	SN:SciaK46_368	LN:5662
@SQ	SN:SciaK46_369	LN:1107
@SQ	SN:SciaK46_370	LN:1337
@SQ	SN:SciaK46_371	LN:1088
@SQ	SN:SciaK46_372	LN:3229
@SQ	SN:SciaK46_373	LN:1104
@SQ	SN:SciaK46_374	LN:277393
@SQ	SN:SciaK46_375	LN:9162423
@SQ	SN:SciaK46_376	LN:1182
@SQ	SN:SciaK46_377	LN:23272
@SQ	SN:SciaK46_378	LN:115779
@SQ	SN:SciaK46_379	LN:8591
@SQ	SN:SciaK46_380	LN:1023
@SQ	SN:SciaK46_381	LN:1120
@SQ	SN:SciaK46_382	LN:1347
@SQ	SN:SciaK46_383	LN:2626
@SQ	SN:SciaK46_384	LN:1177
@SQ	SN:SciaK46_385	LN:1505
@SQ	SN:SciaK46_386	LN:1250
@SQ	SN:SciaK46_387	LN:7205
@SQ	SN:SciaK46_388	LN:2372
@SQ	SN:SciaK46_389	LN:1438
@SQ	SN:SciaK46_390	LN:7709
@SQ	SN:SciaK46_391	LN:7907371
@SQ	SN:SciaK46_392	LN:2794
@SQ	SN:SciaK46_393	LN:8710324
@SQ	SN:SciaK46_394	LN:2285
@SQ	SN:SciaK46_395	LN:2087162
@SQ	SN:SciaK46_396	LN:1257
@SQ	SN:SciaK46_397	LN:7209076
@SQ	SN:SciaK46_398	LN:1245
@SQ	SN:SciaK46_399	LN:120848
@SQ	SN:SciaK46_400	LN:1713
@SQ	SN:SciaK46_401	LN:393225
@SQ	SN:SciaK46_402	LN:1360
@SQ	SN:SciaK46_403	LN:12828255
@SQ	SN:SciaK46_404	LN:3594
@SQ	SN:SciaK46_405	LN:11822
@SQ	SN:SciaK46_406	LN:11201
@SQ	SN:SciaK46_407	LN:4399
@SQ	SN:SciaK46_408	LN:1679
@SQ	SN:SciaK46_409	LN:8102509
@SQ	SN:SciaK46_410	LN:1585
@SQ	SN:SciaK46_411	LN:8584
@SQ	SN:SciaK46_412	LN:2297
@SQ	SN:SciaK46_413	LN:1092
@SQ	SN:SciaK46_414	LN:1424
@SQ	SN:SciaK46_415	LN:4818
@SQ	SN:SciaK46_416	LN:1376
@SQ	SN:SciaK46_417	LN:1190
@SQ	SN:SciaK46_418	LN:3825
@SQ	SN:SciaK46_419	LN:1841
@SQ	SN:SciaK46_420	LN:305666
@SQ	SN:SciaK46_421	LN:1120
@SQ	SN:SciaK46_422	LN:4503
@SQ	SN:SciaK46_423	LN:3870
@SQ	SN:SciaK46_424	LN:1987430
@SQ	SN:SciaK46_425	LN:352989
@SQ	SN:SciaK46_426	LN:2581
@SQ	SN:SciaK46_427	LN:2047
@SQ	SN:SciaK46_428	LN:2005
@SQ	SN:SciaK46_429	LN:2856
@SQ	SN:SciaK46_430	LN:6264
@SQ	SN:SciaK46_431	LN:3028
@SQ	SN:SciaK46_432	LN:1892
@SQ	SN:SciaK46_433	LN:3673
@SQ	SN:SciaK46_434	LN:8639
@SQ	SN:SciaK46_435	LN:1356841
@SQ	SN:SciaK46_436	LN:2992
@SQ	SN:SciaK46_437	LN:1283
@SQ	SN:SciaK46_438	LN:1284
@SQ	SN:SciaK46_439	LN:1410
@SQ	SN:SciaK46_440	LN:1214
@SQ	SN:SciaK46_441	LN:1664
@SQ	SN:SciaK46_442	LN:1424
@SQ	SN:SciaK46_443	LN:1806
@SQ	SN:SciaK46_444	LN:2750418
@SQ	SN:SciaK46_445	LN:4672
@SQ	SN:SciaK46_446	LN:9517
@SQ	SN:SciaK46_447	LN:819933
@SQ	SN:SciaK46_448	LN:1975
@SQ	SN:SciaK46_449	LN:3496
@SQ	SN:SciaK46_450	LN:3708
@SQ	SN:SciaK46_451	LN:1414
@SQ	SN:SciaK46_452	LN:1138
@SQ	SN:SciaK46_453	LN:1030
@SQ	SN:SciaK46_454	LN:13561
@SQ	SN:SciaK46_455	LN:1418
@SQ	SN:SciaK46_456	LN:2933831
@SQ	SN:SciaK46_457	LN:1104
@SQ	SN:SciaK46_458	LN:2392
@SQ	SN:SciaK46_459	LN:2474
@SQ	SN:SciaK46_460	LN:1496
@SQ	SN:SciaK46_461	LN:8472561
@SQ	SN:SciaK46_462	LN:9072
@SQ	SN:SciaK46_463	LN:22161
@SQ	SN:SciaK46_464	LN:1076
@SQ	SN:SciaK46_465	LN:1067
@SQ	SN:SciaK46_466	LN:1760
@SQ	SN:SciaK46_467	LN:70828
@SQ	SN:SciaK46_468	LN:1579
@SQ	SN:SciaK46_469	LN:1349
@SQ	SN:SciaK46_470	LN:3118
@SQ	SN:SciaK46_471	LN:242854
@SQ	SN:SciaK46_472	LN:2808
@SQ	SN:SciaK46_473	LN:1063
@SQ	SN:SciaK46_474	LN:1151
@SQ	SN:SciaK46_475	LN:1017
@SQ	SN:SciaK46_476	LN:4694054
@SQ	SN:SciaK46_477	LN:1330
@SQ	SN:SciaK46_478	LN:1056
@SQ	SN:SciaK46_479	LN:1466
@SQ	SN:SciaK46_480	LN:1462
@SQ	SN:SciaK46_481	LN:1158
@SQ	SN:SciaK46_482	LN:5151
@SQ	SN:SciaK46_483	LN:5748
@SQ	SN:SciaK46_484	LN:1468
@SQ	SN:SciaK46_485	LN:1084
@SQ	SN:SciaK46_486	LN:1121
@SQ	SN:SciaK46_487	LN:20773632
@SQ	SN:SciaK46_488	LN:17763597
@SQ	SN:SciaK46_489	LN:4557
@SQ	SN:SciaK46_490	LN:32104837
@SQ	SN:SciaK46_491	LN:1799
@SQ	SN:SciaK46_492	LN:5194
@SQ	SN:SciaK46_493	LN:1032
@SQ	SN:SciaK46_494	LN:3617
@SQ	SN:SciaK46_495	LN:1621
@SQ	SN:SciaK46_496	LN:1071
@SQ	SN:SciaK46_497	LN:1006
@SQ	SN:SciaK46_498	LN:1294
@SQ	SN:SciaK46_499	LN:886521
@SQ	SN:SciaK46_500	LN:1003
@SQ	SN:SciaK46_501	LN:1365
@SQ	SN:SciaK46_502	LN:11309
@SQ	SN:SciaK46_503	LN:4788
@SQ	SN:SciaK46_504	LN:7922
@SQ	SN:SciaK46_505	LN:1050
@SQ	SN:SciaK46_506	LN:2447
@SQ	SN:SciaK46_507	LN:1036
@SQ	SN:SciaK46_508	LN:1134
@SQ	SN:SciaK46_509	LN:1019
@SQ	SN:SciaK46_510	LN:2369
@SQ	SN:SciaK46_511	LN:3445
@SQ	SN:SciaK46_512	LN:11717
@SQ	SN:SciaK46_513	LN:5951
@SQ	SN:SciaK46_514	LN:6091
@SQ	SN:SciaK46_515	LN:3406
@SQ	SN:SciaK46_516	LN:3290
@SQ	SN:SciaK46_517	LN:4985
@SQ	SN:SciaK46_518	LN:1546
@SQ	SN:SciaK46_519	LN:8649205
@SQ	SN:SciaK46_520	LN:1605
@SQ	SN:SciaK46_521	LN:9711
@SQ	SN:SciaK46_522	LN:1412
@SQ	SN:SciaK46_523	LN:2719094
@SQ	SN:SciaK46_524	LN:1340
@SQ	SN:SciaK46_525	LN:1135
@SQ	SN:SciaK46_526	LN:1337
@SQ	SN:SciaK46_527	LN:1080
@SQ	SN:SciaK46_528	LN:1171
@SQ	SN:SciaK46_529	LN:1335
@SQ	SN:SciaK46_530	LN:164802
@SQ	SN:SciaK46_531	LN:8189
@SQ	SN:SciaK46_532	LN:135229
@SQ	SN:SciaK46_533	LN:1251
@SQ	SN:SciaK46_534	LN:1887
@SQ	SN:SciaK46_535	LN:1348
@SQ	SN:SciaK46_536	LN:9953916
@SQ	SN:SciaK46_537	LN:1068
@SQ	SN:SciaK46_538	LN:85181
@SQ	SN:SciaK46_539	LN:1202
@SQ	SN:SciaK46_540	LN:1490
@SQ	SN:SciaK46_541	LN:1958
@SQ	SN:SciaK46_542	LN:1247
@SQ	SN:SciaK46_543	LN:1263
@SQ	SN:SciaK46_544	LN:8791
@SQ	SN:SciaK46_545	LN:2960
@SQ	SN:SciaK46_546	LN:29797
@SQ	SN:SciaK46_547	LN:1247
@SQ	SN:SciaK46_548	LN:1014
@SQ	SN:SciaK46_549	LN:2019670
@SQ	SN:SciaK46_550	LN:522682
@SQ	SN:SciaK46_551	LN:3307
@SQ	SN:SciaK46_552	LN:17301094
@SQ	SN:SciaK46_553	LN:2256
@SQ	SN:SciaK46_554	LN:377929
@SQ	SN:SciaK46_555	LN:2617419
@SQ	SN:SciaK46_556	LN:1320
@SQ	SN:SciaK46_557	LN:1996
@SQ	SN:SciaK46_558	LN:5365
@SQ	SN:SciaK46_559	LN:2111
@SQ	SN:SciaK46_560	LN:335347
@SQ	SN:SciaK46_561	LN:1972
@SQ	SN:SciaK46_562	LN:16680
@SQ	SN:SciaK46_563	LN:1002
@SQ	SN:SciaK46_564	LN:1638
@SQ	SN:SciaK46_565	LN:848327
@SQ	SN:SciaK46_566	LN:1169
@SQ	SN:SciaK46_567	LN:4093
@SQ	SN:SciaK46_568	LN:2893
@SQ	SN:SciaK46_569	LN:1074
@SQ	SN:SciaK46_570	LN:6707479
@SQ	SN:SciaK46_571	LN:4265
@SQ	SN:SciaK46_572	LN:4081
@SQ	SN:SciaK46_573	LN:6234
@SQ	SN:SciaK46_574	LN:1342
@SQ	SN:SciaK46_575	LN:1555
@SQ	SN:SciaK46_576	LN:2002
@SQ	SN:SciaK46_577	LN:1093
@SQ	SN:SciaK46_578	LN:3382
@SQ	SN:SciaK46_579	LN:2177
@SQ	SN:SciaK46_580	LN:3319
@SQ	SN:SciaK46_581	LN:1168
@SQ	SN:SciaK46_582	LN:2606
@SQ	SN:SciaK46_583	LN:1099
@SQ	SN:SciaK46_584	LN:1217
@SQ	SN:SciaK46_585	LN:1035
@SQ	SN:SciaK46_586	LN:1484
@SQ	SN:SciaK46_587	LN:2319
@SQ	SN:SciaK46_588	LN:8006517
@SQ	SN:SciaK46_589	LN:1429
@SQ	SN:SciaK46_590	LN:1687
@SQ	SN:SciaK46_591	LN:2884
@SQ	SN:SciaK46_592	LN:1097
@SQ	SN:SciaK46_593	LN:138245
@SQ	SN:SciaK46_594	LN:5148
@SQ	SN:SciaK46_595	LN:1155
@SQ	SN:SciaK46_596	LN:1039
@SQ	SN:SciaK46_597	LN:1350635
@SQ	SN:SciaK46_598	LN:1056
@SQ	SN:SciaK46_599	LN:1455
@SQ	SN:SciaK46_600	LN:1063
@SQ	SN:SciaK46_601	LN:6321
@SQ	SN:SciaK46_602	LN:1470
@SQ	SN:SciaK46_603	LN:1068
@SQ	SN:SciaK46_604	LN:1171
@SQ	SN:SciaK46_605	LN:1139
@SQ	SN:SciaK46_606	LN:1513
@SQ	SN:SciaK46_607	LN:11410357
@SQ	SN:SciaK46_608	LN:1285
@SQ	SN:SciaK46_609	LN:1386
@SQ	SN:SciaK46_610	LN:3534
@SQ	SN:SciaK46_611	LN:3763
@SQ	SN:SciaK46_612	LN:2153
@SQ	SN:SciaK46_613	LN:2471
@SQ	SN:SciaK46_614	LN:1644
@SQ	SN:SciaK46_615	LN:1334
@SQ	SN:SciaK46_616	LN:1629
@SQ	SN:SciaK46_617	LN:1147
@SQ	SN:SciaK46_618	LN:1814
@SQ	SN:SciaK46_619	LN:1160
@SQ	SN:SciaK46_620	LN:1102
@SQ	SN:SciaK46_621	LN:1224
@SQ	SN:SciaK46_622	LN:16059
@SQ	SN:SciaK46_623	LN:1598
@SQ	SN:SciaK46_624	LN:8212559
@SQ	SN:SciaK46_625	LN:1062
@SQ	SN:SciaK46_626	LN:1197
@SQ	SN:SciaK46_627	LN:2229
@SQ	SN:SciaK46_628	LN:3032
@SQ	SN:SciaK46_629	LN:4923
@SQ	SN:SciaK46_630	LN:1539
@SQ	SN:SciaK46_631	LN:1288
@SQ	SN:SciaK46_632	LN:4073
@SQ	SN:SciaK46_633	LN:2036
@SQ	SN:SciaK46_634	LN:1551
@SQ	SN:SciaK46_635	LN:5973066
@SQ	SN:SciaK46_636	LN:1549
@SQ	SN:SciaK46_637	LN:1150
@SQ	SN:SciaK46_638	LN:1370
@SQ	SN:SciaK46_639	LN:465197
@SQ	SN:SciaK46_640	LN:2125
@SQ	SN:SciaK46_641	LN:192202
@SQ	SN:SciaK46_642	LN:1206
@SQ	SN:SciaK46_643	LN:7129
@SQ	SN:SciaK46_644	LN:1279
@SQ	SN:SciaK46_645	LN:1504
@SQ	SN:SciaK46_646	LN:1192
@SQ	SN:SciaK46_647	LN:1096
@SQ	SN:SciaK46_648	LN:1228
@SQ	SN:SciaK46_649	LN:1247
@SQ	SN:SciaK46_650	LN:1890
@SQ	SN:SciaK46_651	LN:242156
@SQ	SN:SciaK46_652	LN:5231
@SQ	SN:SciaK46_653	LN:1662067
@SQ	SN:SciaK46_654	LN:1052
@SQ	SN:SciaK46_655	LN:1769
@SQ	SN:SciaK46_656	LN:1118
@SQ	SN:SciaK46_657	LN:4231
@SQ	SN:SciaK46_658	LN:24959096
@SQ	SN:SciaK46_659	LN:1531
@SQ	SN:SciaK46_660	LN:1266
@SQ	SN:SciaK46_661	LN:1016
@SQ	SN:SciaK46_662	LN:1115
@SQ	SN:SciaK46_663	LN:3479
@SQ	SN:SciaK46_664	LN:4363
@SQ	SN:SciaK46_665	LN:2699076
@SQ	SN:SciaK46_666	LN:46157
@SQ	SN:SciaK46_667	LN:4453
@SQ	SN:SciaK46_668	LN:1017
@SQ	SN:SciaK46_669	LN:2988
@SQ	SN:SciaK46_670	LN:1188
@SQ	SN:SciaK46_671	LN:1099
@SQ	SN:SciaK46_672	LN:2681
@SQ	SN:SciaK46_673	LN:1897816
@SQ	SN:SciaK46_674	LN:6230
@SQ	SN:SciaK46_675	LN:2732
@SQ	SN:SciaK46_676	LN:35370
@SQ	SN:SciaK46_677	LN:3384
@SQ	SN:SciaK46_678	LN:1107
@SQ	SN:SciaK46_679	LN:379760
@SQ	SN:SciaK46_680	LN:7739
@SQ	SN:SciaK46_681	LN:13397488
@SQ	SN:SciaK46_682	LN:1397
@SQ	SN:SciaK46_683	LN:1113
@SQ	SN:SciaK46_684	LN:2321
@SQ	SN:SciaK46_685	LN:1151
@SQ	SN:SciaK46_686	LN:1071
@SQ	SN:SciaK46_687	LN:40188
@SQ	SN:SciaK46_688	LN:1230
@SQ	SN:SciaK46_689	LN:4431
@SQ	SN:SciaK46_690	LN:7645
@SQ	SN:SciaK46_691	LN:1037
@SQ	SN:SciaK46_692	LN:1167
@SQ	SN:SciaK46_693	LN:113691
@SQ	SN:SciaK46_694	LN:1057
@SQ	SN:SciaK46_695	LN:5419
@SQ	SN:SciaK46_696	LN:9540
@SQ	SN:SciaK46_697	LN:1055
@SQ	SN:SciaK46_698	LN:3621140
@SQ	SN:SciaK46_699	LN:1834
@SQ	SN:SciaK46_700	LN:2263
@SQ	SN:SciaK46_701	LN:6372
@SQ	SN:SciaK46_702	LN:100542
@SQ	SN:SciaK46_703	LN:1089
@SQ	SN:SciaK46_704	LN:4680
@SQ	SN:SciaK46_705	LN:11469
@SQ	SN:SciaK46_706	LN:1219
@SQ	SN:SciaK46_707	LN:16005808
@SQ	SN:SciaK46_708	LN:4644
@SQ	SN:SciaK46_709	LN:266809
@SQ	SN:SciaK46_710	LN:12051164
@SQ	SN:SciaK46_711	LN:1377
@SQ	SN:SciaK46_712	LN:415624
@SQ	SN:SciaK46_713	LN:1341
@SQ	SN:SciaK46_714	LN:1368
@SQ	SN:SciaK46_715	LN:5610418
@SQ	SN:SciaK46_716	LN:5792408
@SQ	SN:SciaK46_717	LN:1346
@SQ	SN:SciaK46_718	LN:2135
@SQ	SN:SciaK46_719	LN:12286
@SQ	SN:SciaK46_720	LN:1226
@SQ	SN:SciaK46_721	LN:1405
@SQ	SN:SciaK46_722	LN:1165
@SQ	SN:SciaK46_723	LN:3954
@SQ	SN:SciaK46_724	LN:952401
@SQ	SN:SciaK46_725	LN:2529
@SQ	SN:SciaK46_726	LN:4262
@SQ	SN:SciaK46_727	LN:4061
@SQ	SN:SciaK46_728	LN:1729
@SQ	SN:SciaK46_729	LN:1732
@SQ	SN:SciaK46_730	LN:1240
@SQ	SN:SciaK46_731	LN:1081
@SQ	SN:SciaK46_732	LN:3571
@SQ	SN:SciaK46_733	LN:1515645
@SQ	SN:SciaK46_734	LN:2292
@SQ	SN:SciaK46_735	LN:1014
@SQ	SN:SciaK46_736	LN:2167
@SQ	SN:SciaK46_737	LN:1056
@SQ	SN:SciaK46_738	LN:145944
@SQ	SN:SciaK46_739	LN:5721348
@SQ	SN:SciaK46_740	LN:2976081
@SQ	SN:SciaK46_741	LN:1148
@SQ	SN:SciaK46_742	LN:1634
@SQ	SN:SciaK46_743	LN:1773
@SQ	SN:SciaK46_744	LN:1065
@SQ	SN:SciaK46_745	LN:1501
@SQ	SN:SciaK46_746	LN:5217
@SQ	SN:SciaK46_747	LN:3115
@SQ	SN:SciaK46_748	LN:1004
@SQ	SN:SciaK46_749	LN:7062
@SQ	SN:SciaK46_750	LN:1047
@SQ	SN:SciaK46_751	LN:1498
@SQ	SN:SciaK46_752	LN:10493
@SQ	SN:SciaK46_753	LN:83848
@SQ	SN:SciaK46_754	LN:3176
@SQ	SN:SciaK46_755	LN:1936
@SQ	SN:SciaK46_756	LN:1143
@SQ	SN:SciaK46_757	LN:346284
@SQ	SN:SciaK46_758	LN:1127
@SQ	SN:SciaK46_759	LN:1096
@SQ	SN:SciaK46_760	LN:2045
@SQ	SN:SciaK46_761	LN:1249
@SQ	SN:SciaK46_762	LN:3334
@SQ	SN:SciaK46_763	LN:20360207
@SQ	SN:SciaK46_764	LN:1929
@SQ	SN:SciaK46_765	LN:1669
@SQ	SN:SciaK46_766	LN:1989
@SQ	SN:SciaK46_767	LN:1495
@SQ	SN:SciaK46_768	LN:5335
@SQ	SN:SciaK46_769	LN:6837
@SQ	SN:SciaK46_770	LN:1643
@SQ	SN:SciaK46_771	LN:2136
@SQ	SN:SciaK46_772	LN:31792
@SQ	SN:SciaK46_773	LN:1695
@SQ	SN:SciaK46_774	LN:2554
@SQ	SN:SciaK46_775	LN:2630
@SQ	SN:SciaK46_776	LN:2415
@SQ	SN:SciaK46_777	LN:13014
@SQ	SN:SciaK46_778	LN:1062
@SQ	SN:SciaK46_779	LN:629974
@SQ	SN:SciaK46_780	LN:1503
@SQ	SN:SciaK46_781	LN:13121
@SQ	SN:SciaK46_782	LN:2597
@SQ	SN:SciaK46_783	LN:3250
@SQ	SN:SciaK46_784	LN:1172
@SQ	SN:SciaK46_785	LN:1129
@SQ	SN:SciaK46_786	LN:1050
@SQ	SN:SciaK46_787	LN:3757
@SQ	SN:SciaK46_788	LN:1972
@SQ	SN:SciaK46_789	LN:4226
@SQ	SN:SciaK46_790	LN:1103
@SQ	SN:SciaK46_791	LN:2168
@SQ	SN:SciaK46_792	LN:10964
@SQ	SN:SciaK46_793	LN:1291
@SQ	SN:SciaK46_794	LN:1048
@SQ	SN:SciaK46_795	LN:1272
@SQ	SN:SciaK46_796	LN:5483
@SQ	SN:SciaK46_797	LN:1786
@SQ	SN:SciaK46_798	LN:1583
@SQ	SN:SciaK46_799	LN:2983
@SQ	SN:SciaK46_800	LN:6684830
@SQ	SN:SciaK46_801	LN:1202
@SQ	SN:SciaK46_802	LN:14798
@SQ	SN:SciaK46_803	LN:1835
@SQ	SN:SciaK46_804	LN:1033
@SQ	SN:SciaK46_805	LN:19680
@SQ	SN:SciaK46_806	LN:5898
@SQ	SN:SciaK46_807	LN:1389
@SQ	SN:SciaK46_808	LN:1123
@SQ	SN:SciaK46_809	LN:1566
@SQ	SN:SciaK46_810	LN:4925
@SQ	SN:SciaK46_811	LN:1191
@SQ	SN:SciaK46_812	LN:81349
@SQ	SN:SciaK46_813	LN:3069
@SQ	SN:SciaK46_814	LN:1167
@SQ	SN:SciaK46_815	LN:1265
@SQ	SN:SciaK46_816	LN:2690
@SQ	SN:SciaK46_817	LN:2913
@SQ	SN:SciaK46_818	LN:230368
@SQ	SN:SciaK46_819	LN:1606
@SQ	SN:SciaK46_820	LN:1163
@SQ	SN:SciaK46_821	LN:2070
@SQ	SN:SciaK46_822	LN:1661
@SQ	SN:SciaK46_823	LN:7488
@SQ	SN:SciaK46_824	LN:1799
@SQ	SN:SciaK46_825	LN:322038
@SQ	SN:SciaK46_826	LN:1324
@SQ	SN:SciaK46_827	LN:1123
@SQ	SN:SciaK46_828	LN:1113
@SQ	SN:SciaK46_829	LN:1559
@SQ	SN:SciaK46_830	LN:7361
@SQ	SN:SciaK46_831	LN:1264
@SQ	SN:SciaK46_832	LN:1697
@SQ	SN:SciaK46_833	LN:1471
@SQ	SN:SciaK46_834	LN:2006
@SQ	SN:SciaK46_835	LN:1220
@SQ	SN:SciaK46_836	LN:1451
@SQ	SN:SciaK46_837	LN:22536
@SQ	SN:SciaK46_838	LN:6047
@SQ	SN:SciaK46_839	LN:4491
@SQ	SN:SciaK46_840	LN:5672
@SQ	SN:SciaK46_841	LN:1166
@SQ	SN:SciaK46_842	LN:5754438
@SQ	SN:SciaK46_843	LN:1954
@SQ	SN:SciaK46_844	LN:1111
@SQ	SN:SciaK46_845	LN:1754
@SQ	SN:SciaK46_846	LN:6524289
@SQ	SN:SciaK46_847	LN:3704
@SQ	SN:SciaK46_848	LN:25006
@SQ	SN:SciaK46_849	LN:52055
@SQ	SN:SciaK46_850	LN:817431
@SQ	SN:SciaK46_851	LN:238577
@SQ	SN:SciaK46_852	LN:15120
@SQ	SN:SciaK46_853	LN:1037
@SQ	SN:SciaK46_854	LN:4561082
@SQ	SN:SciaK46_855	LN:1263
@SQ	SN:SciaK46_856	LN:1546433
@SQ	SN:SciaK46_857	LN:2646
@SQ	SN:SciaK46_858	LN:1490184
@SQ	SN:SciaK46_859	LN:1290
@SQ	SN:SciaK46_860	LN:3323
@SQ	SN:SciaK46_861	LN:1157
@SQ	SN:SciaK46_862	LN:14724106
@SQ	SN:SciaK46_863	LN:1732
@SQ	SN:SciaK46_864	LN:1160
@SQ	SN:SciaK46_865	LN:1036
@SQ	SN:SciaK46_866	LN:1328
@SQ	SN:SciaK46_867	LN:1384
@SQ	SN:SciaK46_868	LN:7385
@SQ	SN:SciaK46_869	LN:6542761
@SQ	SN:SciaK46_870	LN:1337
@SQ	SN:SciaK46_871	LN:1303
@SQ	SN:SciaK46_872	LN:1065
@SQ	SN:SciaK46_873	LN:1139
@SQ	SN:SciaK46_874	LN:573692
@SQ	SN:SciaK46_875	LN:6281
@SQ	SN:SciaK46_876	LN:54834
@SQ	SN:SciaK46_877	LN:2791
@SQ	SN:SciaK46_878	LN:2727
@SQ	SN:SciaK46_879	LN:1213
@SQ	SN:SciaK46_880	LN:1592
@SQ	SN:SciaK46_881	LN:1635
@SQ	SN:SciaK46_882	LN:2084
@SQ	SN:SciaK46_883	LN:20306133
@SQ	SN:SciaK46_884	LN:1503
@SQ	SN:SciaK46_885	LN:1194
@SQ	SN:SciaK46_886	LN:3246
@SQ	SN:SciaK46_887	LN:6080
@SQ	SN:SciaK46_888	LN:4590
@SQ	SN:SciaK46_889	LN:11379
@SQ	SN:SciaK46_890	LN:659178
@SQ	SN:SciaK46_891	LN:1429
@SQ	SN:SciaK46_892	LN:4290209
@SQ	SN:SciaK46_893	LN:1124
@SQ	SN:SciaK46_894	LN:1108
@SQ	SN:SciaK46_895	LN:4650
@SQ	SN:SciaK46_896	LN:5346
@SQ	SN:SciaK46_897	LN:1847
@SQ	SN:SciaK46_898	LN:2413
@SQ	SN:SciaK46_899	LN:1761
@SQ	SN:SciaK46_900	LN:6152
@SQ	SN:SciaK46_901	LN:1217
@SQ	SN:SciaK46_902	LN:4292
@SQ	SN:SciaK46_903	LN:2761
@SQ	SN:SciaK46_904	LN:1348
@SQ	SN:SciaK46_905	LN:3492
@SQ	SN:SciaK46_906	LN:1126
@SQ	SN:SciaK46_907	LN:144479
@SQ	SN:SciaK46_908	LN:39739
@SQ	SN:SciaK46_909	LN:1405
@SQ	SN:SciaK46_910	LN:25733196
@SQ	SN:SciaK46_911	LN:1252
@SQ	SN:SciaK46_912	LN:1643
@SQ	SN:SciaK46_913	LN:10809
@SQ	SN:SciaK46_914	LN:3060
@SQ	SN:SciaK46_915	LN:2008
@SQ	SN:SciaK46_916	LN:4866
@SQ	SN:SciaK46_917	LN:4165172
@SQ	SN:SciaK46_918	LN:1006506
@SQ	SN:SciaK46_919	LN:1133
@SQ	SN:SciaK46_920	LN:1233
@SQ	SN:SciaK46_921	LN:1001
@SQ	SN:SciaK46_922	LN:15090
@SQ	SN:SciaK46_923	LN:1184
@SQ	SN:SciaK46_924	LN:1588
@SQ	SN:SciaK46_925	LN:59752
@SQ	SN:SciaK46_926	LN:594824
@SQ	SN:SciaK46_927	LN:1033
@SQ	SN:SciaK46_928	LN:3435
@SQ	SN:SciaK46_929	LN:1267
@SQ	SN:SciaK46_930	LN:1447
@SQ	SN:SciaK46_931	LN:1724
@SQ	SN:SciaK46_932	LN:4686
@SQ	SN:SciaK46_933	LN:1652
@SQ	SN:SciaK46_934	LN:2322
@SQ	SN:SciaK46_935	LN:1126
@SQ	SN:SciaK46_936	LN:1080
@SQ	SN:SciaK46_937	LN:1438
@SQ	SN:SciaK46_938	LN:1186
@SQ	SN:SciaK46_939	LN:1421
@SQ	SN:SciaK46_940	LN:5477
@SQ	SN:SciaK46_941	LN:3334
@SQ	SN:SciaK46_942	LN:1205
@SQ	SN:SciaK46_943	LN:1302
@SQ	SN:SciaK46_944	LN:1328
@SQ	SN:SciaK46_945	LN:1316
@SQ	SN:SciaK46_946	LN:1942
@SQ	SN:SciaK46_947	LN:1827
@SQ	SN:SciaK46_948	LN:1018
@SQ	SN:SciaK46_949	LN:6219913
@SQ	SN:SciaK46_950	LN:2291
@SQ	SN:SciaK46_951	LN:2473
@SQ	SN:SciaK46_952	LN:1725
@SQ	SN:SciaK46_953	LN:2379
@SQ	SN:SciaK46_954	LN:4157
@SQ	SN:SciaK46_955	LN:34712
@SQ	SN:SciaK46_956	LN:2078
@SQ	SN:SciaK46_957	LN:1039
@SQ	SN:SciaK46_958	LN:5422
@SQ	SN:SciaK46_959	LN:1358
@SQ	SN:SciaK46_960	LN:1322
@SQ	SN:SciaK46_961	LN:1309
@SQ	SN:SciaK46_962	LN:1022
@SQ	SN:SciaK46_963	LN:5735455
@SQ	SN:SciaK46_964	LN:33513
@SQ	SN:SciaK46_965	LN:1448
@SQ	SN:SciaK46_966	LN:85200
@SQ	SN:SciaK46_967	LN:1176
@SQ	SN:SciaK46_968	LN:1231
@SQ	SN:SciaK46_969	LN:1046
@SQ	SN:SciaK46_970	LN:4147
@SQ	SN:SciaK46_971	LN:1629
@SQ	SN:SciaK46_972	LN:1242
@SQ	SN:SciaK46_973	LN:19022086
@SQ	SN:SciaK46_974	LN:1352
@SQ	SN:SciaK46_975	LN:1069
@SQ	SN:SciaK46_976	LN:1514
@SQ	SN:SciaK46_977	LN:10636
@SQ	SN:SciaK46_978	LN:1250
@SQ	SN:SciaK46_979	LN:1596
@SQ	SN:SciaK46_980	LN:1282
@SQ	SN:SciaK46_981	LN:1141
@SQ	SN:SciaK46_982	LN:2157663
@SQ	SN:SciaK46_983	LN:2426
@SQ	SN:SciaK46_984	LN:1000
@SQ	SN:SciaK46_985	LN:1214
@SQ	SN:SciaK46_986	LN:1320
@SQ	SN:SciaK46_987	LN:3514
@SQ	SN:SciaK46_988	LN:2026
@SQ	SN:SciaK46_989	LN:1960
@SQ	SN:SciaK46_990	LN:586068
@SQ	SN:SciaK46_991	LN:4237
@SQ	SN:SciaK46_992	LN:2233
@SQ	SN:SciaK46_993	LN:50399343
@SQ	SN:SciaK46_994	LN:1686
@SQ	SN:SciaK46_995	LN:3778
@SQ	SN:SciaK46_996	LN:2252481
@SQ	SN:SciaK46_997	LN:1044
@SQ	SN:SciaK46_998	LN:2204
@SQ	SN:SciaK46_999	LN:1619
@SQ	SN:SciaK46_1000	LN:2926
@SQ	SN:SciaK46_1001	LN:1085
@SQ	SN:SciaK46_1002	LN:4775
@SQ	SN:SciaK46_1003	LN:1502
@SQ	SN:SciaK46_1004	LN:5712
@SQ	SN:SciaK46_1005	LN:1793
@SQ	SN:SciaK46_1006	LN:1168
@SQ	SN:SciaK46_1007	LN:2170
@SQ	SN:SciaK46_1008	LN:1608
@SQ	SN:SciaK46_1009	LN:5673
@SQ	SN:SciaK46_1010	LN:2254150
@SQ	SN:SciaK46_1011	LN:3262469
@SQ	SN:SciaK46_1012	LN:1187
@SQ	SN:SciaK46_1013	LN:3230
@SQ	SN:SciaK46_1014	LN:6517
@SQ	SN:SciaK46_1015	LN:2434
@SQ	SN:SciaK46_1016	LN:2892
@SQ	SN:SciaK46_1017	LN:2360
@SQ	SN:SciaK46_1018	LN:1139
@SQ	SN:SciaK46_1019	LN:1493873
@SQ	SN:SciaK46_1020	LN:2855297
@SQ	SN:SciaK46_1021	LN:1620
@SQ	SN:SciaK46_1022	LN:1741
@SQ	SN:SciaK46_1023	LN:1215
@SQ	SN:SciaK46_1024	LN:1201
@SQ	SN:SciaK46_1025	LN:1265846
@SQ	SN:SciaK46_1026	LN:706246
@SQ	SN:SciaK46_1027	LN:1756
@SQ	SN:SciaK46_1028	LN:1275
@SQ	SN:SciaK46_1029	LN:2406
@SQ	SN:SciaK46_1030	LN:4145736
@SQ	SN:SciaK46_1031	LN:1422
@SQ	SN:SciaK46_1032	LN:1215
@SQ	SN:SciaK46_1033	LN:1220
@SQ	SN:SciaK46_1034	LN:120115
@SQ	SN:SciaK46_1035	LN:2838
@SQ	SN:SciaK46_1036	LN:1096
@SQ	SN:SciaK46_1037	LN:1103
@SQ	SN:SciaK46_1038	LN:3142
@SQ	SN:SciaK46_1039	LN:1207
@SQ	SN:SciaK46_1040	LN:1033
@SQ	SN:SciaK46_1041	LN:209522
@SQ	SN:SciaK46_1042	LN:40799
@SQ	SN:SciaK46_1043	LN:1083
@SQ	SN:SciaK46_1044	LN:18836781
@SQ	SN:SciaK46_1045	LN:5611
@SQ	SN:SciaK46_1046	LN:9551747
@SQ	SN:SciaK46_1047	LN:989175
@SQ	SN:SciaK46_1048	LN:7364792
@SQ	SN:SciaK46_1049	LN:2321
@SQ	SN:SciaK46_1050	LN:3072
@SQ	SN:SciaK46_1051	LN:15418
@SQ	SN:SciaK46_1052	LN:10123943
@SQ	SN:SciaK46_1053	LN:1081
@SQ	SN:SciaK46_1054	LN:2116
@SQ	SN:SciaK46_1055	LN:1543
@SQ	SN:SciaK46_1056	LN:9297
@SQ	SN:SciaK46_1057	LN:1289
@SQ	SN:SciaK46_1058	LN:7638
@SQ	SN:SciaK46_1059	LN:2493
@SQ	SN:SciaK46_1060	LN:1727
@SQ	SN:SciaK46_1061	LN:3807785
@SQ	SN:SciaK46_1062	LN:1532952
@SQ	SN:SciaK46_1063	LN:1103
@SQ	SN:SciaK46_1064	LN:5557
@SQ	SN:SciaK46_1065	LN:3170
@SQ	SN:SciaK46_1066	LN:1229
@SQ	SN:SciaK46_1067	LN:1698
@SQ	SN:SciaK46_1068	LN:2199
@SQ	SN:SciaK46_1069	LN:6056
@SQ	SN:SciaK46_1070	LN:1249
@SQ	SN:SciaK46_1071	LN:5734068
@SQ	SN:SciaK46_1072	LN:1318
@SQ	SN:SciaK46_1073	LN:11080
@SQ	SN:SciaK46_1074	LN:2558
@SQ	SN:SciaK46_1075	LN:6916
@SQ	SN:SciaK46_1076	LN:3370
@SQ	SN:SciaK46_1077	LN:15155520
@SQ	SN:SciaK46_1078	LN:1694
@SQ	SN:SciaK46_1079	LN:1562
@SQ	SN:SciaK46_1080	LN:2667
@SQ	SN:SciaK46_1081	LN:1151
@SQ	SN:SciaK46_1082	LN:1672
@SQ	SN:SciaK46_1083	LN:82370
@SQ	SN:SciaK46_1084	LN:1055
@SQ	SN:SciaK46_1085	LN:3191
@SQ	SN:SciaK46_1086	LN:2939
@SQ	SN:SciaK46_1087	LN:34500
@SQ	SN:SciaK46_1088	LN:1146
@SQ	SN:SciaK46_1089	LN:1168
@SQ	SN:SciaK46_1090	LN:6447
@SQ	SN:SciaK46_1091	LN:2131
@SQ	SN:SciaK46_1092	LN:1181
@SQ	SN:SciaK46_1093	LN:1152
@SQ	SN:SciaK46_1094	LN:1192
@SQ	SN:SciaK46_1095	LN:1376
@SQ	SN:SciaK46_1096	LN:4055
@SQ	SN:SciaK46_1097	LN:1177
@SQ	SN:SciaK46_1098	LN:7939384
@SQ	SN:SciaK46_1099	LN:1233
@SQ	SN:SciaK46_1100	LN:1717
@SQ	SN:SciaK46_1101	LN:1711
@SQ	SN:SciaK46_1102	LN:3115
@SQ	SN:SciaK46_1103	LN:3064
@SQ	SN:SciaK46_1104	LN:2371
@SQ	SN:SciaK46_1105	LN:2128
@SQ	SN:SciaK46_1106	LN:159884
@SQ	SN:SciaK46_1107	LN:4479
@SQ	SN:SciaK46_1108	LN:8614
@SQ	SN:SciaK46_1109	LN:1351
@SQ	SN:SciaK46_1110	LN:1398
@SQ	SN:SciaK46_1111	LN:1828
@SQ	SN:SciaK46_1112	LN:1189
@SQ	SN:SciaK46_1113	LN:30096146
@SQ	SN:SciaK46_1114	LN:1847
@SQ	SN:SciaK46_1115	LN:1069
@SQ	SN:SciaK46_1116	LN:1225
@SQ	SN:SciaK46_1117	LN:1202
@SQ	SN:SciaK46_1118	LN:3673
@SQ	SN:SciaK46_1119	LN:1202
@SQ	SN:SciaK46_1120	LN:1258
@SQ	SN:SciaK46_1121	LN:1165
@SQ	SN:SciaK46_1122	LN:1507
@SQ	SN:SciaK46_1123	LN:1872
@SQ	SN:SciaK46_1124	LN:1657
@SQ	SN:SciaK46_1125	LN:1660
@SQ	SN:SciaK46_1126	LN:16631
@SQ	SN:SciaK46_1127	LN:22646
@SQ	SN:SciaK46_1128	LN:3217
@SQ	SN:SciaK46_1129	LN:36610
@SQ	SN:SciaK46_1130	LN:1619
@SQ	SN:SciaK46_1131	LN:1083
@SQ	SN:SciaK46_1132	LN:1245
@SQ	SN:SciaK46_1133	LN:1312
@SQ	SN:SciaK46_1134	LN:3742
@SQ	SN:SciaK46_1135	LN:4867
@SQ	SN:SciaK46_1136	LN:6583
@SQ	SN:SciaK46_1137	LN:1519
@SQ	SN:SciaK46_1138	LN:121377
@SQ	SN:SciaK46_1139	LN:1496
@SQ	SN:SciaK46_1140	LN:2364
@SQ	SN:SciaK46_1141	LN:1305
@SQ	SN:SciaK46_1142	LN:1132248
@SQ	SN:SciaK46_1143	LN:3441
@SQ	SN:SciaK46_1144	LN:8417569
@SQ	SN:SciaK46_1145	LN:1173
@SQ	SN:SciaK46_1146	LN:2005
@SQ	SN:SciaK46_1147	LN:7793
@SQ	SN:SciaK46_1148	LN:1017
@SQ	SN:SciaK46_1149	LN:60798
@SQ	SN:SciaK46_1150	LN:7149757
@SQ	SN:SciaK46_1151	LN:1093
@SQ	SN:SciaK46_1152	LN:2140
@SQ	SN:SciaK46_1153	LN:23134
@SQ	SN:SciaK46_1154	LN:25728
@SQ	SN:SciaK46_1155	LN:1382
@SQ	SN:SciaK46_1156	LN:88247
@SQ	SN:SciaK46_1157	LN:5415
@SQ	SN:SciaK46_1158	LN:6120
@SQ	SN:SciaK46_1159	LN:3015
@SQ	SN:SciaK46_1160	LN:17832939
@SQ	SN:SciaK46_1161	LN:8949
@SQ	SN:SciaK46_1162	LN:1125
@SQ	SN:SciaK46_1163	LN:1518
@SQ	SN:SciaK46_1164	LN:7740320
@SQ	SN:SciaK46_1165	LN:38344
@SQ	SN:SciaK46_1166	LN:2112
@SQ	SN:SciaK46_1167	LN:1543
@SQ	SN:SciaK46_1168	LN:1357
@SQ	SN:SciaK46_1169	LN:4241
@SQ	SN:SciaK46_1170	LN:2317
@SQ	SN:SciaK46_1171	LN:1345
@SQ	SN:SciaK46_1172	LN:8977
@SQ	SN:SciaK46_1173	LN:1609
@SQ	SN:SciaK46_1174	LN:1331
@SQ	SN:SciaK46_1175	LN:1218
@SQ	SN:SciaK46_1176	LN:4656
@SQ	SN:SciaK46_1177	LN:1096
@SQ	SN:SciaK46_1178	LN:1078
@SQ	SN:SciaK46_1179	LN:2366
@SQ	SN:SciaK46_1180	LN:2323724
@SQ	SN:SciaK46_1181	LN:5884
@SQ	SN:SciaK46_1182	LN:1024
@SQ	SN:SciaK46_1183	LN:1123
@SQ	SN:SciaK46_1184	LN:3027
@SQ	SN:SciaK46_1185	LN:1058
@SQ	SN:SciaK46_1186	LN:1644
@SQ	SN:SciaK46_1187	LN:1658
@SQ	SN:SciaK46_1188	LN:2484
@SQ	SN:SciaK46_1189	LN:1346
@SQ	SN:SciaK46_1190	LN:6436403
@SQ	SN:SciaK46_1191	LN:3280
@SQ	SN:SciaK46_1192	LN:1961
@SQ	SN:SciaK46_1193	LN:2935
@SQ	SN:SciaK46_1194	LN:2337389
@SQ	SN:SciaK46_1195	LN:139200
@SQ	SN:SciaK46_1196	LN:1538
@SQ	SN:SciaK46_1197	LN:1185
@SQ	SN:SciaK46_1198	LN:1613
@SQ	SN:SciaK46_1199	LN:5949610
@SQ	SN:SciaK46_1200	LN:2500
@SQ	SN:SciaK46_1201	LN:1180
@SQ	SN:SciaK46_1202	LN:2089
@SQ	SN:SciaK46_1203	LN:1250
@SQ	SN:SciaK46_1204	LN:1358
@SQ	SN:SciaK46_1205	LN:1673
@SQ	SN:SciaK46_1206	LN:6334
@SQ	SN:SciaK46_1207	LN:20935
@SQ	SN:SciaK46_1208	LN:1036
@SQ	SN:SciaK46_1209	LN:1254
@SQ	SN:SciaK46_1210	LN:8362
@SQ	SN:SciaK46_1211	LN:2102563
@SQ	SN:SciaK46_1212	LN:3971
@SQ	SN:SciaK46_1213	LN:1851
@SQ	SN:SciaK46_1214	LN:186359
@SQ	SN:SciaK46_1215	LN:1583
@SQ	SN:SciaK46_1216	LN:1415
@SQ	SN:SciaK46_1217	LN:1227
@SQ	SN:SciaK46_1218	LN:1187
@SQ	SN:SciaK46_1219	LN:1413
@SQ	SN:SciaK46_1220	LN:1764
@SQ	SN:SciaK46_1221	LN:1089
@SQ	SN:SciaK46_1222	LN:1228
@SQ	SN:SciaK46_1223	LN:1071
@SQ	SN:SciaK46_1224	LN:4571
@SQ	SN:SciaK46_1225	LN:5758
@SQ	SN:SciaK46_1226	LN:5198892
@SQ	SN:SciaK46_1227	LN:1124
@SQ	SN:SciaK46_1228	LN:1210936
@SQ	SN:SciaK46_1229	LN:1206
@SQ	SN:SciaK46_1230	LN:4148
@SQ	SN:SciaK46_1231	LN:1087
@SQ	SN:SciaK46_1232	LN:412585
@SQ	SN:SciaK46_1233	LN:1181
@SQ	SN:SciaK46_1234	LN:459328
@SQ	SN:SciaK46_1235	LN:1921
@SQ	SN:SciaK46_1236	LN:2681
@SQ	SN:SciaK46_1237	LN:2552
@SQ	SN:SciaK46_1238	LN:11827
@SQ	SN:SciaK46_1239	LN:25028
@SQ	SN:SciaK46_1240	LN:2594
@SQ	SN:SciaK46_1241	LN:8393
@SQ	SN:SciaK46_1242	LN:3832
@SQ	SN:SciaK46_1243	LN:1149
@SQ	SN:SciaK46_1244	LN:1637
@SQ	SN:SciaK46_1245	LN:1145
@SQ	SN:SciaK46_1246	LN:1143
@SQ	SN:SciaK46_1247	LN:10142
@SQ	SN:SciaK46_1248	LN:370574
@SQ	SN:SciaK46_1249	LN:2526
@SQ	SN:SciaK46_1250	LN:4266
@SQ	SN:SciaK46_1251	LN:2217
@SQ	SN:SciaK46_1252	LN:2086
@SQ	SN:SciaK46_1253	LN:1486
@SQ	SN:SciaK46_1254	LN:1147
@SQ	SN:SciaK46_1255	LN:1489
@SQ	SN:SciaK46_1256	LN:1007
@SQ	SN:SciaK46_1257	LN:5514
@SQ	SN:SciaK46_1258	LN:1034
@SQ	SN:SciaK46_1259	LN:1563
@SQ	SN:SciaK46_1260	LN:6011
@SQ	SN:SciaK46_1261	LN:9532224
@SQ	SN:SciaK46_1262	LN:3980363
@SQ	SN:SciaK46_1263	LN:2465
@SQ	SN:SciaK46_1264	LN:2852707
@SQ	SN:SciaK46_1265	LN:5549
@SQ	SN:SciaK46_1266	LN:11458
@SQ	SN:SciaK46_1267	LN:1326
@SQ	SN:SciaK46_1268	LN:3704
@SQ	SN:SciaK46_1269	LN:1588
@SQ	SN:SciaK46_1270	LN:1686
@SQ	SN:SciaK46_1271	LN:1354
@SQ	SN:SciaK46_1272	LN:5243
@SQ	SN:SciaK46_1273	LN:15601018
@SQ	SN:SciaK46_1274	LN:16313317
@SQ	SN:SciaK46_1275	LN:2145
@SQ	SN:SciaK46_1276	LN:1110
@SQ	SN:SciaK46_1277	LN:2736078
@SQ	SN:SciaK46_1278	LN:1126
@SQ	SN:SciaK46_1279	LN:1499
@SQ	SN:SciaK46_1280	LN:1684059
@SQ	SN:SciaK46_1281	LN:2646
@SQ	SN:SciaK46_1282	LN:1591
@SQ	SN:SciaK46_1283	LN:1496
@SQ	SN:SciaK46_1284	LN:19287972
@SQ	SN:SciaK46_1285	LN:4122
@SQ	SN:SciaK46_1286	LN:27207422
@SQ	SN:SciaK46_1287	LN:1188
@SQ	SN:SciaK46_1288	LN:6635
@SQ	SN:SciaK46_1289	LN:11024262
@SQ	SN:SciaK46_1290	LN:2547
@SQ	SN:SciaK46_1291	LN:1131
@SQ	SN:SciaK46_1292	LN:1162
@SQ	SN:SciaK46_1293	LN:1347
@SQ	SN:SciaK46_1294	LN:5481
@SQ	SN:SciaK46_1295	LN:20465396
@SQ	SN:SciaK46_1296	LN:2327
@SQ	SN:SciaK46_1297	LN:3256
@SQ	SN:SciaK46_1298	LN:2190
@SQ	SN:SciaK46_1299	LN:1510
@SQ	SN:SciaK46_1300	LN:1022
@SQ	SN:SciaK46_1301	LN:2029
@SQ	SN:SciaK46_1302	LN:1062
@SQ	SN:SciaK46_1303	LN:3950663
@SQ	SN:SciaK46_1304	LN:2937
@SQ	SN:SciaK46_1305	LN:4309
@SQ	SN:SciaK46_1306	LN:1063
@SQ	SN:SciaK46_1307	LN:2626
@SQ	SN:SciaK46_1308	LN:2318
@SQ	SN:SciaK46_1309	LN:6045
@SQ	SN:SciaK46_1310	LN:565317
@SQ	SN:SciaK46_1311	LN:3713
@SQ	SN:SciaK46_1312	LN:244514
@SQ	SN:SciaK46_1313	LN:1591
@SQ	SN:SciaK46_1314	LN:2870
@SQ	SN:SciaK46_1315	LN:5422
@SQ	SN:SciaK46_1316	LN:1279
@SQ	SN:SciaK46_1317	LN:1317
@SQ	SN:SciaK46_1318	LN:3617
@SQ	SN:SciaK46_1319	LN:1378
@SQ	SN:SciaK46_1320	LN:1198
@SQ	SN:SciaK46_1321	LN:2012
@SQ	SN:SciaK46_1322	LN:1314
@SQ	SN:SciaK46_1323	LN:1422
@SQ	SN:SciaK46_1324	LN:29594
@SQ	SN:SciaK46_1325	LN:1367
@SQ	SN:SciaK46_1326	LN:1706
@SQ	SN:SciaK46_1327	LN:2045
@SQ	SN:SciaK46_1328	LN:4548
@SQ	SN:SciaK46_1329	LN:630929
@SQ	SN:SciaK46_1330	LN:1960
@SQ	SN:SciaK46_1331	LN:1937
@SQ	SN:SciaK46_1332	LN:1645
@SQ	SN:SciaK46_1333	LN:1588
@SQ	SN:SciaK46_1334	LN:434837
@SQ	SN:SciaK46_1335	LN:1729
@SQ	SN:SciaK46_1336	LN:1143
@SQ	SN:SciaK46_1337	LN:1181
@SQ	SN:SciaK46_1338	LN:1144
@SQ	SN:SciaK46_1339	LN:1008
@SQ	SN:SciaK46_1340	LN:1488
@SQ	SN:SciaK46_1341	LN:1357
@SQ	SN:SciaK46_1342	LN:4451645
@SQ	SN:SciaK46_1343	LN:1093
@SQ	SN:SciaK46_1344	LN:2739
@SQ	SN:SciaK46_1345	LN:715965
@SQ	SN:SciaK46_1346	LN:4175
@SQ	SN:SciaK46_1347	LN:1369
@SQ	SN:SciaK46_1348	LN:244002
@SQ	SN:SciaK46_1349	LN:23564
@SQ	SN:SciaK46_1350	LN:3956
@SQ	SN:SciaK46_1351	LN:1607
@SQ	SN:SciaK46_1352	LN:30306
@SQ	SN:SciaK46_1353	LN:1044
@SQ	SN:SciaK46_1354	LN:22421
@SQ	SN:SciaK46_1355	LN:6663
@SQ	SN:SciaK46_1356	LN:2067832
@SQ	SN:SciaK46_1357	LN:207786
@SQ	SN:SciaK46_1358	LN:1960
@SQ	SN:SciaK46_1359	LN:4264942
@SQ	SN:SciaK46_1360	LN:1406
@SQ	SN:SciaK46_1361	LN:1555
@SQ	SN:SciaK46_1362	LN:1253
@SQ	SN:SciaK46_1363	LN:1676
@SQ	SN:SciaK46_1364	LN:1153
@SQ	SN:SciaK46_1365	LN:1300
@SQ	SN:SciaK46_1366	LN:1664
@SQ	SN:SciaK46_1367	LN:2625
@SQ	SN:SciaK46_1368	LN:19539555
@SQ	SN:SciaK46_1369	LN:1480
@SQ	SN:SciaK46_1370	LN:3239
@SQ	SN:SciaK46_1371	LN:1919
@SQ	SN:SciaK46_1372	LN:1814
@SQ	SN:SciaK46_1373	LN:7773
@SQ	SN:SciaK46_1374	LN:1483
@SQ	SN:SciaK46_1375	LN:4477
@SQ	SN:SciaK46_1376	LN:4914
@SQ	SN:SciaK46_1377	LN:2401
@SQ	SN:SciaK46_1378	LN:3058
@SQ	SN:SciaK46_1379	LN:1585
@SQ	SN:SciaK46_1380	LN:2494
@SQ	SN:SciaK46_1381	LN:1142
@SQ	SN:SciaK46_1382	LN:3518
@SQ	SN:SciaK46_1383	LN:827779
@SQ	SN:SciaK46_1384	LN:3187
@SQ	SN:SciaK46_1385	LN:1730
@SQ	SN:SciaK46_1386	LN:12552
@SQ	SN:SciaK46_1387	LN:3271303
@SQ	SN:SciaK46_1388	LN:1120
@SQ	SN:SciaK46_1389	LN:51831903
@SQ	SN:SciaK46_1390	LN:4329
@SQ	SN:SciaK46_1391	LN:1414
@SQ	SN:SciaK46_1392	LN:10521
@SQ	SN:SciaK46_1393	LN:1227
@SQ	SN:SciaK46_1394	LN:1132
@SQ	SN:SciaK46_1395	LN:1141
@SQ	SN:SciaK46_1396	LN:1902
@SQ	SN:SciaK46_1397	LN:1489
@SQ	SN:SciaK46_1398	LN:1221
@SQ	SN:SciaK46_1399	LN:1306
@SQ	SN:SciaK46_1400	LN:5130
@SQ	SN:SciaK46_1401	LN:1937
@SQ	SN:SciaK46_1402	LN:1062
@SQ	SN:SciaK46_1403	LN:8200101
@SQ	SN:SciaK46_1404	LN:196837
@SQ	SN:SciaK46_1405	LN:1196
@SQ	SN:SciaK46_1406	LN:17411876
@SQ	SN:SciaK46_1407	LN:1093
@SQ	SN:SciaK46_1408	LN:1106
@SQ	SN:SciaK46_1409	LN:1920
@SQ	SN:SciaK46_1410	LN:4748
@SQ	SN:SciaK46_1411	LN:1945
@SQ	SN:SciaK46_1412	LN:1504
@SQ	SN:SciaK46_1413	LN:3144
@SQ	SN:SciaK46_1414	LN:1084
@SQ	SN:SciaK46_1415	LN:1228
@SQ	SN:SciaK46_1416	LN:1082
@SQ	SN:SciaK46_1417	LN:3629
@SQ	SN:SciaK46_1418	LN:1212
@SQ	SN:SciaK46_1419	LN:1676
@SQ	SN:SciaK46_1420	LN:1278149
@SQ	SN:SciaK46_1421	LN:19956329
@SQ	SN:SciaK46_1422	LN:1171
@SQ	SN:SciaK46_1423	LN:1450
@SQ	SN:SciaK46_1424	LN:4553
@SQ	SN:SciaK46_1425	LN:3504
@SQ	SN:SciaK46_1426	LN:1076730
@SQ	SN:SciaK46_1427	LN:40492
@SQ	SN:SciaK46_1428	LN:8592
@SQ	SN:SciaK46_1429	LN:1142
@SQ	SN:SciaK46_1430	LN:3806
@SQ	SN:SciaK46_1431	LN:1236
@SQ	SN:SciaK46_1432	LN:93750
@SQ	SN:SciaK46_1433	LN:10448
@SQ	SN:SciaK46_1434	LN:1263
@SQ	SN:SciaK46_1435	LN:5311852
@SQ	SN:SciaK46_1436	LN:1421
@SQ	SN:SciaK46_1437	LN:15999
@SQ	SN:SciaK46_1438	LN:3109
@SQ	SN:SciaK46_1439	LN:30933
@SQ	SN:SciaK46_1440	LN:8710
@SQ	SN:SciaK46_1441	LN:10109816
@SQ	SN:SciaK46_1442	LN:1256
@SQ	SN:SciaK46_1443	LN:4656
@SQ	SN:SciaK46_1444	LN:1262
@SQ	SN:SciaK46_1445	LN:1358637
@SQ	SN:SciaK46_1446	LN:26100
@SQ	SN:SciaK46_1447	LN:6266
@SQ	SN:SciaK46_1448	LN:8044
@SQ	SN:SciaK46_1449	LN:3234
@SQ	SN:SciaK46_1450	LN:1126
@SQ	SN:SciaK46_1451	LN:42914
@SQ	SN:SciaK46_1452	LN:3911
@SQ	SN:SciaK46_1453	LN:1436
@SQ	SN:SciaK46_1454	LN:2165728
@SQ	SN:SciaK46_1455	LN:1425
@SQ	SN:SciaK46_1456	LN:1067
@SQ	SN:SciaK46_1457	LN:10164
@SQ	SN:SciaK46_1458	LN:1155
@SQ	SN:SciaK46_1459	LN:1858
@SQ	SN:SciaK46_1460	LN:1708
@SQ	SN:SciaK46_1461	LN:1218
@SQ	SN:SciaK46_1462	LN:1039
@SQ	SN:SciaK46_1463	LN:1710
@SQ	SN:SciaK46_1464	LN:1086
@SQ	SN:SciaK46_1465	LN:4043
@SQ	SN:SciaK46_1466	LN:2788
@SQ	SN:SciaK46_1467	LN:3289
@SQ	SN:SciaK46_1468	LN:8440
@SQ	SN:SciaK46_1469	LN:13886
@SQ	SN:SciaK46_1470	LN:2143
@SQ	SN:SciaK46_1471	LN:1146
@SQ	SN:SciaK46_1472	LN:19960904
@SQ	SN:SciaK46_1473	LN:1038
@SQ	SN:SciaK46_1474	LN:116245
@SQ	SN:SciaK46_1475	LN:1802
@SQ	SN:SciaK46_1476	LN:2544
@SQ	SN:SciaK46_1477	LN:1092
@SQ	SN:SciaK46_1478	LN:1214
@SQ	SN:SciaK46_1479	LN:425595
@SQ	SN:SciaK46_1480	LN:2444
@SQ	SN:SciaK46_1481	LN:1139
@SQ	SN:SciaK46_1482	LN:4013
@SQ	SN:SciaK46_1483	LN:2418
@SQ	SN:SciaK46_1484	LN:1854
@SQ	SN:SciaK46_1485	LN:1100
@SQ	SN:SciaK46_1486	LN:2431
@SQ	SN:SciaK46_1487	LN:1247
@SQ	SN:SciaK46_1488	LN:1205
@SQ	SN:SciaK46_1489	LN:2509
@SQ	SN:SciaK46_1490	LN:3673126
@SQ	SN:SciaK46_1491	LN:1255
@SQ	SN:SciaK46_1492	LN:1168
@SQ	SN:SciaK46_1493	LN:11214
@SQ	SN:SciaK46_1494	LN:2514
@SQ	SN:SciaK46_1495	LN:3462
@SQ	SN:SciaK46_1496	LN:10523
@SQ	SN:SciaK46_1497	LN:3147
@SQ	SN:SciaK46_1498	LN:1248
@SQ	SN:SciaK46_1499	LN:5005
@SQ	SN:SciaK46_1500	LN:1727
@SQ	SN:SciaK46_1501	LN:5146
@SQ	SN:SciaK46_1502	LN:1877
@SQ	SN:SciaK46_1503	LN:6166
@SQ	SN:SciaK46_1504	LN:6578
@SQ	SN:SciaK46_1505	LN:2347
@SQ	SN:SciaK46_1506	LN:2783
@SQ	SN:SciaK46_1507	LN:1122
@SQ	SN:SciaK46_1508	LN:1992
@SQ	SN:SciaK46_1509	LN:2785
@SQ	SN:SciaK46_1510	LN:1074
@SQ	SN:SciaK46_1511	LN:12355
@SQ	SN:SciaK46_1512	LN:214693
@SQ	SN:SciaK46_1513	LN:1215
@SQ	SN:SciaK46_1514	LN:1000
@SQ	SN:SciaK46_1515	LN:2035
@SQ	SN:SciaK46_1516	LN:4807648
@SQ	SN:SciaK46_1517	LN:1088
@SQ	SN:SciaK46_1518	LN:221309
@SQ	SN:SciaK46_1519	LN:1088
@SQ	SN:SciaK46_1520	LN:6203
@SQ	SN:SciaK46_1521	LN:1396
@SQ	SN:SciaK46_1522	LN:1196
@SQ	SN:SciaK46_1523	LN:862836
@SQ	SN:SciaK46_1524	LN:2013
@SQ	SN:SciaK46_1525	LN:1182
@SQ	SN:SciaK46_1526	LN:15290735
@SQ	SN:SciaK46_1527	LN:1465
@SQ	SN:SciaK46_1528	LN:4244
@SQ	SN:SciaK46_1529	LN:2433
@SQ	SN:SciaK46_1530	LN:6477
@SQ	SN:SciaK46_1531	LN:3796
@SQ	SN:SciaK46_1532	LN:454410
@SQ	SN:SciaK46_1533	LN:1559
@SQ	SN:SciaK46_1534	LN:1048
@SQ	SN:SciaK46_1535	LN:1511
@SQ	SN:SciaK46_1536	LN:1358
@SQ	SN:SciaK46_1537	LN:1369
@SQ	SN:SciaK46_1538	LN:18094
@SQ	SN:SciaK46_1539	LN:217966
@SQ	SN:SciaK46_1540	LN:1558
@SQ	SN:SciaK46_1541	LN:1587
@SQ	SN:SciaK46_1542	LN:1236
@SQ	SN:SciaK46_1543	LN:11570
@SQ	SN:SciaK46_1544	LN:1413
@SQ	SN:SciaK46_1545	LN:1931
@SQ	SN:SciaK46_1546	LN:1686
@SQ	SN:SciaK46_1547	LN:6456
@SQ	SN:SciaK46_1548	LN:1238
@SQ	SN:SciaK46_1549	LN:1035186
@SQ	SN:SciaK46_1550	LN:2065
@SQ	SN:SciaK46_1551	LN:1533
@SQ	SN:SciaK46_1552	LN:1450
@SQ	SN:SciaK46_1553	LN:2461
@SQ	SN:SciaK46_1554	LN:1110
@SQ	SN:SciaK46_1555	LN:2823
@SQ	SN:SciaK46_1556	LN:8016
@SQ	SN:SciaK46_1557	LN:1844
@SQ	SN:SciaK46_1558	LN:4051770
@SQ	SN:SciaK46_1559	LN:1546
@SQ	SN:SciaK46_1560	LN:2132
@SQ	SN:SciaK46_1561	LN:4968
@SQ	SN:SciaK46_1562	LN:1044
@SQ	SN:SciaK46_1563	LN:1601
@SQ	SN:SciaK46_1564	LN:2745
@SQ	SN:SciaK46_1565	LN:1492
@SQ	SN:SciaK46_1566	LN:3268
@SQ	SN:SciaK46_1567	LN:1687
@SQ	SN:SciaK46_1568	LN:1557
@SQ	SN:SciaK46_1569	LN:729545
@SQ	SN:SciaK46_1570	LN:2614
@SQ	SN:SciaK46_1571	LN:2305099
@SQ	SN:SciaK46_1572	LN:1227
@SQ	SN:SciaK46_1573	LN:338999
@SQ	SN:SciaK46_1574	LN:1448
@SQ	SN:SciaK46_1575	LN:5770
@SQ	SN:SciaK46_1576	LN:775010
@SQ	SN:SciaK46_1577	LN:6925
@SQ	SN:SciaK46_1578	LN:8902
@SQ	SN:SciaK46_1579	LN:1542
@SQ	SN:SciaK46_1580	LN:5779643
@SQ	SN:SciaK46_1581	LN:5315
@SQ	SN:SciaK46_1582	LN:1703
@SQ	SN:SciaK46_1583	LN:2056
@SQ	SN:SciaK46_1584	LN:1670
@SQ	SN:SciaK46_1585	LN:1193
@SQ	SN:SciaK46_1586	LN:3402
@SQ	SN:SciaK46_1587	LN:1723
@SQ	SN:SciaK46_1588	LN:1044
@SQ	SN:SciaK46_1589	LN:1052
@SQ	SN:SciaK46_1590	LN:4340
@SQ	SN:SciaK46_1591	LN:10004060
@SQ	SN:SciaK46_1592	LN:1335
@SQ	SN:SciaK46_1593	LN:16510
@SQ	SN:SciaK46_1594	LN:21058352
@SQ	SN:SciaK46_1595	LN:2123
@SQ	SN:SciaK46_1596	LN:4524
@SQ	SN:SciaK46_1597	LN:1159
@SQ	SN:SciaK46_1598	LN:1165
@SQ	SN:SciaK46_1599	LN:1098
@SQ	SN:SciaK46_1600	LN:1037
@SQ	SN:SciaK46_1601	LN:10421
@SQ	SN:SciaK46_1602	LN:4526
@SQ	SN:SciaK46_1603	LN:1040
@SQ	SN:SciaK46_1604	LN:1234
@SQ	SN:SciaK46_1605	LN:33232
@SQ	SN:SciaK46_1606	LN:1475
@SQ	SN:SciaK46_1607	LN:4470
@SQ	SN:SciaK46_1608	LN:2996
@SQ	SN:SciaK46_1609	LN:50649503
@SQ	SN:SciaK46_1610	LN:14031347
@SQ	SN:SciaK46_1611	LN:1456
@SQ	SN:SciaK46_1612	LN:1914
@SQ	SN:SciaK46_1613	LN:4872
@SQ	SN:SciaK46_1614	LN:12271
@SQ	SN:SciaK46_1615	LN:1139
@SQ	SN:SciaK46_1616	LN:1088
@SQ	SN:SciaK46_1617	LN:1501
@SQ	SN:SciaK46_1618	LN:2794
@SQ	SN:SciaK46_1619	LN:16019
@SQ	SN:SciaK46_1620	LN:1463
@SQ	SN:SciaK46_1621	LN:1006
@SQ	SN:SciaK46_1622	LN:7354
@SQ	SN:SciaK46_1623	LN:1446
@SQ	SN:SciaK46_1624	LN:1935
@SQ	SN:SciaK46_1625	LN:1482
@SQ	SN:SciaK46_1626	LN:3841
@SQ	SN:SciaK46_1627	LN:4086
@SQ	SN:SciaK46_1628	LN:1013
@SQ	SN:SciaK46_1629	LN:6664983
@SQ	SN:SciaK46_1630	LN:101117
@SQ	SN:SciaK46_1631	LN:1294
@SQ	SN:SciaK46_1632	LN:24972
@SQ	SN:SciaK46_1633	LN:1188
@SQ	SN:SciaK46_1634	LN:1480
@SQ	SN:SciaK46_1635	LN:1209
@SQ	SN:SciaK46_1636	LN:1838
@SQ	SN:SciaK46_1637	LN:3915
@SQ	SN:SciaK46_1638	LN:1213
@SQ	SN:SciaK46_1639	LN:1170
@SQ	SN:SciaK46_1640	LN:1030
@SQ	SN:SciaK46_1641	LN:1072
@SQ	SN:SciaK46_1642	LN:4686
@SQ	SN:SciaK46_1643	LN:1480
@SQ	SN:SciaK46_1644	LN:2402
@SQ	SN:SciaK46_1645	LN:1017
@SQ	SN:SciaK46_1646	LN:4532
@SQ	SN:SciaK46_1647	LN:1183
@SQ	SN:SciaK46_1648	LN:35794757
@SQ	SN:SciaK46_1649	LN:3541349
@SQ	SN:SciaK46_1650	LN:1110
@SQ	SN:SciaK46_1651	LN:1336
@SQ	SN:SciaK46_1652	LN:1724
@SQ	SN:SciaK46_1653	LN:1057
@SQ	SN:SciaK46_1654	LN:1746
@SQ	SN:SciaK46_1655	LN:1137
@SQ	SN:SciaK46_1656	LN:1051
@SQ	SN:SciaK46_1657	LN:1287
@SQ	SN:SciaK46_1658	LN:1564
@SQ	SN:SciaK46_1659	LN:67368
@SQ	SN:SciaK46_1660	LN:8811
@SQ	SN:SciaK46_1661	LN:4147
@SQ	SN:SciaK46_1662	LN:1131
@SQ	SN:SciaK46_1663	LN:1221
@SQ	SN:SciaK46_1664	LN:1338
@SQ	SN:SciaK46_1665	LN:1086
@SQ	SN:SciaK46_1666	LN:7349
@SQ	SN:SciaK46_1667	LN:1557
@SQ	SN:SciaK46_1668	LN:2315806
@SQ	SN:SciaK46_1669	LN:3871
@SQ	SN:SciaK46_1670	LN:2187
@SQ	SN:SciaK46_1671	LN:1155
@SQ	SN:SciaK46_1672	LN:11850
@SQ	SN:SciaK46_1673	LN:2645
@SQ	SN:SciaK46_1674	LN:1119
@SQ	SN:SciaK46_1675	LN:7645
@SQ	SN:SciaK46_1676	LN:1230
@SQ	SN:SciaK46_1677	LN:11510
@SQ	SN:SciaK46_1678	LN:543667
@SQ	SN:SciaK46_1679	LN:16994
@SQ	SN:SciaK46_1680	LN:1537
@SQ	SN:SciaK46_1681	LN:3857
@SQ	SN:SciaK46_1682	LN:1509
@SQ	SN:SciaK46_1683	LN:1968
@SQ	SN:SciaK46_1684	LN:8762
@SQ	SN:SciaK46_1685	LN:9641
@SQ	SN:SciaK46_1686	LN:131542
@SQ	SN:SciaK46_1687	LN:9930
@SQ	SN:SciaK46_1688	LN:1167
@SQ	SN:SciaK46_1689	LN:442855
@SQ	SN:SciaK46_1690	LN:1794
@SQ	SN:SciaK46_1691	LN:1168
@SQ	SN:SciaK46_1692	LN:3051
@SQ	SN:SciaK46_1693	LN:6742
@SQ	SN:SciaK46_1694	LN:4474
@SQ	SN:SciaK46_1695	LN:3726
@SQ	SN:SciaK46_1696	LN:3592091
@SQ	SN:SciaK46_1697	LN:2941
@SQ	SN:SciaK46_1698	LN:4939
@SQ	SN:SciaK46_1699	LN:1543
@SQ	SN:SciaK46_1700	LN:1060
@SQ	SN:SciaK46_1701	LN:1035
@SQ	SN:SciaK46_1702	LN:1118
@SQ	SN:SciaK46_1703	LN:1408
@SQ	SN:SciaK46_1704	LN:1138
@SQ	SN:SciaK46_1705	LN:1289
@SQ	SN:SciaK46_1706	LN:15408
@SQ	SN:SciaK46_1707	LN:2276
@SQ	SN:SciaK46_1708	LN:504311
@SQ	SN:SciaK46_1709	LN:12119
@SQ	SN:SciaK46_1710	LN:2112
@SQ	SN:SciaK46_1711	LN:3293
@SQ	SN:SciaK46_1712	LN:379980
@SQ	SN:SciaK46_1713	LN:1373
@SQ	SN:SciaK46_1714	LN:3319
@SQ	SN:SciaK46_1715	LN:1833
@SQ	SN:SciaK46_1716	LN:23137
@SQ	SN:SciaK46_1717	LN:4735
@SQ	SN:SciaK46_1718	LN:3182
@SQ	SN:SciaK46_1719	LN:32139
@SQ	SN:SciaK46_1720	LN:2804
@SQ	SN:SciaK46_1721	LN:13239
@SQ	SN:SciaK46_1722	LN:1028
@SQ	SN:SciaK46_1723	LN:1914
@SQ	SN:SciaK46_1724	LN:13100
@SQ	SN:SciaK46_1725	LN:76285
@SQ	SN:SciaK46_1726	LN:38666
@SQ	SN:SciaK46_1727	LN:1135
@SQ	SN:SciaK46_1728	LN:1193
@SQ	SN:SciaK46_1729	LN:1316
@SQ	SN:SciaK46_1730	LN:1440400
@SQ	SN:SciaK46_1731	LN:1295
@SQ	SN:SciaK46_1732	LN:8775
@SQ	SN:SciaK46_1733	LN:15549581
@SQ	SN:SciaK46_1734	LN:3624
@SQ	SN:SciaK46_1735	LN:1509936
@SQ	SN:SciaK46_1736	LN:1296987
@SQ	SN:SciaK46_1737	LN:1959
@SQ	SN:SciaK46_1738	LN:3545
@SQ	SN:SciaK46_1739	LN:1134
@SQ	SN:SciaK46_1740	LN:3049
@SQ	SN:SciaK46_1741	LN:1582
@SQ	SN:SciaK46_1742	LN:3655
@SQ	SN:SciaK46_1743	LN:1301
@SQ	SN:SciaK46_1744	LN:3308
@SQ	SN:SciaK46_1745	LN:2311
@SQ	SN:SciaK46_1746	LN:4093
@SQ	SN:SciaK46_1747	LN:4891382
@SQ	SN:SciaK46_1748	LN:1959
@SQ	SN:SciaK46_1749	LN:2942
@SQ	SN:SciaK46_1750	LN:1098
@SQ	SN:SciaK46_1751	LN:602433
@SQ	SN:SciaK46_1752	LN:2908
@SQ	SN:SciaK46_1753	LN:1686
@SQ	SN:SciaK46_1754	LN:1378
@SQ	SN:SciaK46_1755	LN:827966
@SQ	SN:SciaK46_1756	LN:5272
@SQ	SN:SciaK46_1757	LN:868286
@SQ	SN:SciaK46_1758	LN:39827
@SQ	SN:SciaK46_1759	LN:3691
@SQ	SN:SciaK46_1760	LN:3069
@SQ	SN:SciaK46_1761	LN:1206
@SQ	SN:SciaK46_1762	LN:5211
@SQ	SN:SciaK46_1763	LN:21265
@SQ	SN:SciaK46_1764	LN:1082
@SQ	SN:SciaK46_1765	LN:1218
@SQ	SN:SciaK46_1766	LN:5484
@SQ	SN:SciaK46_1767	LN:2176
@SQ	SN:SciaK46_1768	LN:1023
@SQ	SN:SciaK46_1769	LN:1093
@SQ	SN:SciaK46_1770	LN:11938
@SQ	SN:SciaK46_1771	LN:1531
@SQ	SN:SciaK46_1772	LN:5965
@SQ	SN:SciaK46_1773	LN:480137
@SQ	SN:SciaK46_1774	LN:1381
@SQ	SN:SciaK46_1775	LN:1626
@SQ	SN:SciaK46_1776	LN:12299
@SQ	SN:SciaK46_1777	LN:3685
@SQ	SN:SciaK46_1778	LN:3666
@SQ	SN:SciaK46_1779	LN:1065
@SQ	SN:SciaK46_1780	LN:1458
@SQ	SN:SciaK46_1781	LN:1664
@SQ	SN:SciaK46_1782	LN:12632
@SQ	SN:SciaK46_1783	LN:6644
@SQ	SN:SciaK46_1784	LN:2662
@SQ	SN:SciaK46_1785	LN:1231
@SQ	SN:SciaK46_1786	LN:1081
@SQ	SN:SciaK46_1787	LN:1101
@SQ	SN:SciaK46_1788	LN:1152
@SQ	SN:SciaK46_1789	LN:11669
@SQ	SN:SciaK46_1790	LN:179067
@SQ	SN:SciaK46_1791	LN:1140
@SQ	SN:SciaK46_1792	LN:1009
@SQ	SN:SciaK46_1793	LN:5547
@SQ	SN:SciaK46_1794	LN:2705
@SQ	SN:SciaK46_1795	LN:1614
@SQ	SN:SciaK46_1796	LN:1380
@SQ	SN:SciaK46_1797	LN:1026
@SQ	SN:SciaK46_1798	LN:17636
@SQ	SN:SciaK46_1799	LN:17653738
@SQ	SN:SciaK46_1800	LN:1382
@SQ	SN:SciaK46_1801	LN:2854
@SQ	SN:SciaK46_1802	LN:2465
@SQ	SN:SciaK46_1803	LN:5456
@SQ	SN:SciaK46_1804	LN:12179431
@SQ	SN:SciaK46_1805	LN:7868240
@SQ	SN:SciaK46_1806	LN:48405
@SQ	SN:SciaK46_1807	LN:7448
@SQ	SN:SciaK46_1808	LN:2413
@SQ	SN:SciaK46_1809	LN:7119
@SQ	SN:SciaK46_1810	LN:1080
@SQ	SN:SciaK46_1811	LN:1211
@SQ	SN:SciaK46_1812	LN:2621
@SQ	SN:SciaK46_1813	LN:2759
@SQ	SN:SciaK46_1814	LN:1516
@SQ	SN:SciaK46_1815	LN:1216
@SQ	SN:SciaK46_1816	LN:1230
@SQ	SN:SciaK46_1817	LN:1389
@SQ	SN:SciaK46_1818	LN:3227445
@SQ	SN:SciaK46_1819	LN:1380
@SQ	SN:SciaK46_1820	LN:3011
@SQ	SN:SciaK46_1821	LN:3796539
@SQ	SN:SciaK46_1822	LN:2182
@SQ	SN:SciaK46_1823	LN:22063702
@SQ	SN:SciaK46_1824	LN:1401
@SQ	SN:SciaK46_1825	LN:1198
@SQ	SN:SciaK46_1826	LN:1594
@SQ	SN:SciaK46_1827	LN:1759
@SQ	SN:SciaK46_1828	LN:15170
@SQ	SN:SciaK46_1829	LN:1039
@SQ	SN:SciaK46_1830	LN:1308
@SQ	SN:SciaK46_1831	LN:1191
@SQ	SN:SciaK46_1832	LN:1193
@SQ	SN:SciaK46_1833	LN:6598
@SQ	SN:SciaK46_1834	LN:1430
@SQ	SN:SciaK46_1835	LN:1182
@SQ	SN:SciaK46_1836	LN:3800
@SQ	SN:SciaK46_1837	LN:1124
@SQ	SN:SciaK46_1838	LN:1137
@SQ	SN:SciaK46_1839	LN:1239
@SQ	SN:SciaK46_1840	LN:3497
@SQ	SN:SciaK46_1841	LN:1267
@SQ	SN:SciaK46_1842	LN:16539943
@SQ	SN:SciaK46_1843	LN:1781
@SQ	SN:SciaK46_1844	LN:6848
@SQ	SN:SciaK46_1845	LN:1251
@SQ	SN:SciaK46_1846	LN:11220
@SQ	SN:SciaK46_1847	LN:1082
@SQ	SN:SciaK46_1848	LN:3098
@SQ	SN:SciaK46_1849	LN:1453
@SQ	SN:SciaK46_1850	LN:1353
@SQ	SN:SciaK46_1851	LN:4655
@SQ	SN:SciaK46_1852	LN:1804
@SQ	SN:SciaK46_1853	LN:1704154
@SQ	SN:SciaK46_1854	LN:1164
@SQ	SN:SciaK46_1855	LN:1199
@SQ	SN:SciaK46_1856	LN:2080
@SQ	SN:SciaK46_1857	LN:1305
@SQ	SN:SciaK46_1858	LN:1834
@SQ	SN:SciaK46_1859	LN:2817
@SQ	SN:SciaK46_1860	LN:4028
@SQ	SN:SciaK46_1861	LN:697470
@SQ	SN:SciaK46_1862	LN:5784
@SQ	SN:SciaK46_1863	LN:1035
@SQ	SN:SciaK46_1864	LN:1731
@SQ	SN:SciaK46_1865	LN:1405
@SQ	SN:SciaK46_1866	LN:2981
@SQ	SN:SciaK46_1867	LN:5403
@SQ	SN:SciaK46_1868	LN:2402
@SQ	SN:SciaK46_1869	LN:428885
@SQ	SN:SciaK46_1870	LN:3437
@SQ	SN:SciaK46_1871	LN:92457
@SQ	SN:SciaK46_1872	LN:1118
@SQ	SN:SciaK46_1873	LN:1015
@SQ	SN:SciaK46_1874	LN:1107
@SQ	SN:SciaK46_1875	LN:1142
@SQ	SN:SciaK46_1876	LN:1287
@SQ	SN:SciaK46_1877	LN:1071
@SQ	SN:SciaK46_1878	LN:382335
@SQ	SN:SciaK46_1879	LN:2305
@SQ	SN:SciaK46_1880	LN:6824
@SQ	SN:SciaK46_1881	LN:1592
@SQ	SN:SciaK46_1882	LN:5451364
@SQ	SN:SciaK46_1883	LN:508083
@SQ	SN:SciaK46_1884	LN:3118
@SQ	SN:SciaK46_1885	LN:18182
@SQ	SN:SciaK46_1886	LN:2460
@SQ	SN:SciaK46_1887	LN:1375
@SQ	SN:SciaK46_1888	LN:3598
@SQ	SN:SciaK46_1889	LN:1351
@SQ	SN:SciaK46_1890	LN:2331
@SQ	SN:SciaK46_1891	LN:1999
@SQ	SN:SciaK46_1892	LN:1372
@SQ	SN:SciaK46_1893	LN:3571
@SQ	SN:SciaK46_1894	LN:8858
@SQ	SN:SciaK46_1895	LN:6738
@SQ	SN:SciaK46_1896	LN:1713
@SQ	SN:SciaK46_1897	LN:1448
@SQ	SN:SciaK46_1898	LN:1832
@SQ	SN:SciaK46_1899	LN:1475
@SQ	SN:SciaK46_1900	LN:97410
@SQ	SN:SciaK46_1901	LN:1126
@SQ	SN:SciaK46_1902	LN:5621
@SQ	SN:SciaK46_1903	LN:1275
@SQ	SN:SciaK46_1904	LN:1432121
@SQ	SN:SciaK46_1905	LN:1111
@SQ	SN:SciaK46_1906	LN:1610
@SQ	SN:SciaK46_1907	LN:1194
@SQ	SN:SciaK46_1908	LN:1482
@SQ	SN:SciaK46_1909	LN:1560
@SQ	SN:SciaK46_1910	LN:5894
@SQ	SN:SciaK46_1911	LN:1126
@SQ	SN:SciaK46_1912	LN:1241
@SQ	SN:SciaK46_1913	LN:1107
@SQ	SN:SciaK46_1914	LN:1815
@SQ	SN:SciaK46_1915	LN:325711
@SQ	SN:SciaK46_1916	LN:25247
@SQ	SN:SciaK46_1917	LN:2006756
@SQ	SN:SciaK46_1918	LN:4429
@SQ	SN:SciaK46_1919	LN:2788
@SQ	SN:SciaK46_1920	LN:2242
@SQ	SN:SciaK46_1921	LN:6381
@SQ	SN:SciaK46_1922	LN:3149
@SQ	SN:SciaK46_1923	LN:1019
@SQ	SN:SciaK46_1924	LN:1064889
@SQ	SN:SciaK46_1925	LN:1431692
@SQ	SN:SciaK46_1926	LN:1403
@SQ	SN:SciaK46_1927	LN:3640
@SQ	SN:SciaK46_1928	LN:1480
@SQ	SN:SciaK46_1929	LN:1463
@SQ	SN:SciaK46_1930	LN:5026
@SQ	SN:SciaK46_1931	LN:10505
@SQ	SN:SciaK46_1932	LN:1665
@SQ	SN:SciaK46_1933	LN:1197
@SQ	SN:SciaK46_1934	LN:1183
@SQ	SN:SciaK46_1935	LN:3073
@SQ	SN:SciaK46_1936	LN:3102
@SQ	SN:SciaK46_1937	LN:3608
@SQ	SN:SciaK46_1938	LN:3101
@SQ	SN:SciaK46_1939	LN:1980990
@SQ	SN:SciaK46_1940	LN:1024
@SQ	SN:SciaK46_1941	LN:2681
@SQ	SN:SciaK46_1942	LN:1470
@SQ	SN:SciaK46_1943	LN:795756
@SQ	SN:SciaK46_1944	LN:1032
@SQ	SN:SciaK46_1945	LN:3263
@SQ	SN:SciaK46_1946	LN:1607
@SQ	SN:SciaK46_1947	LN:14038
@SQ	SN:SciaK46_1948	LN:1380
@SQ	SN:SciaK46_1949	LN:2592
@SQ	SN:SciaK46_1950	LN:856958
@SQ	SN:SciaK46_1951	LN:1439
@SQ	SN:SciaK46_1952	LN:2132
@SQ	SN:SciaK46_1953	LN:1982
@SQ	SN:SciaK46_1954	LN:174089
@SQ	SN:SciaK46_1955	LN:1226
@SQ	SN:SciaK46_1956	LN:1167
@SQ	SN:SciaK46_1957	LN:1335
@SQ	SN:SciaK46_1958	LN:1089
@SQ	SN:SciaK46_1959	LN:1940
@SQ	SN:SciaK46_1960	LN:1210
@SQ	SN:SciaK46_1961	LN:4347
@SQ	SN:SciaK46_1962	LN:2589
@SQ	SN:SciaK46_1963	LN:3520
@SQ	SN:SciaK46_1964	LN:34701141
@SQ	SN:SciaK46_1965	LN:1112
@SQ	SN:SciaK46_1966	LN:24203233
@SQ	SN:SciaK46_1967	LN:1946
@SQ	SN:SciaK46_1968	LN:23896
@SQ	SN:SciaK46_1969	LN:2923
@SQ	SN:SciaK46_1970	LN:1019986
@SQ	SN:SciaK46_1971	LN:1338
@SQ	SN:SciaK46_1972	LN:1074
@SQ	SN:SciaK46_1973	LN:9316721
@SQ	SN:SciaK46_1974	LN:1151
@SQ	SN:SciaK46_1975	LN:1126
@SQ	SN:SciaK46_1976	LN:38642554
@SQ	SN:SciaK46_1977	LN:8778492
@SQ	SN:SciaK46_1978	LN:11038
@SQ	SN:SciaK46_1979	LN:1626
@SQ	SN:SciaK46_1980	LN:1245
@SQ	SN:SciaK46_1981	LN:301650
@SQ	SN:SciaK46_1982	LN:3507
@SQ	SN:SciaK46_1983	LN:1349
@SQ	SN:SciaK46_1984	LN:640609
@SQ	SN:SciaK46_1985	LN:1294
@SQ	SN:SciaK46_1986	LN:5045
@SQ	SN:SciaK46_1987	LN:6652
@SQ	SN:SciaK46_1988	LN:1297
@SQ	SN:SciaK46_1989	LN:1116
@SQ	SN:SciaK46_1990	LN:1033
@SQ	SN:SciaK46_1991	LN:1296
@SQ	SN:SciaK46_1992	LN:4496
@SQ	SN:SciaK46_1993	LN:1377
@SQ	SN:SciaK46_1994	LN:1479
@SQ	SN:SciaK46_1995	LN:3453
@SQ	SN:SciaK46_1996	LN:1054
@SQ	SN:SciaK46_1997	LN:7657
@SQ	SN:SciaK46_1998	LN:7432
@SQ	SN:SciaK46_1999	LN:488344
@SQ	SN:SciaK46_2000	LN:1019
[truncated: 559 more rows]
[truncated: 14 more columns]

## Sheet: Loci_not_mapped
Loci that did not map to the genome
EU593308.1
EU593318.1		Loci highlighted in yellow have the same sequence and considered to be a single locus.
EU593331.1		This locus has been mapped using in-silico PCR in Geneious.
EU593368.1
EU593397.1
EU593402.1
EU593415.1
EU593447.1
EU593497.1
EU593506.1
EU593524.1
GQ927713.1
KX055916.1
KX055917.1
KX055918.1
KX055919.1
KX055920.1
KX055921.1
KX055922.1
KX055923.1
KX055924.1
KX055925.1
KX055926.1
KX055927.1
KX055928.1
KX055929.1
KX055930.1
KX055931.1
KX055932.1
KX055933.1
KX055934.1
KX055935.1
KX055936.1
KX055937.1

## Sheet: Sheet3
This sheet contains those loci that mapped to more than one place in the genome. If they mapped to two places within the same contig, they are highlighted in yellow.
If they mapped to multiple places within the same contig/different contigs, they are considered as multi-mapping loci.
Locus_name	Mapping contig	Mapping position	Relative distances between positions when loci with two positions mapped within the same contig (bp)
EU593277.1	SciaK46_24	44484185
EU593277.1	SciaK46_2072	4813808
EU593302.1	SciaK46_24	37044826			Relative distances (bp)
EU593302.1	SciaK46_24	37044983	157		79
					79
EU593334.1	SciaK46_24	34653805			84
EU593334.1	SciaK46_1610	7912987			86
					99
EU593337.1	SciaK46_24	1537544			99
EU593337.1	SciaK46_1976	32974575			118
					121
EU593341.1	SciaK46_24	51458529			124
EU593341.1	SciaK46_174	13189873			124
EU593341.1	SciaK46_280	14169024			134
EU593341.1	SciaK46_280	14168698			143
					148
EU593343.1	SciaK46_24	10181951			151
EU593343.1	SciaK46_205	3719560			157
EU593343.1	SciaK46_205	3719889			168
EU593343.1	SciaK46_658	9683611			178
					194
EU593373.1	SciaK46_24	31717705			198
EU593373.1	SciaK46_1052	1710978			248
					250
EU593377.1	SciaK46_24	6677423	79		251
EU593377.1	SciaK46_24	6677344			289
					289
EU593379.1	SciaK46_24	4696482			294
EU593379.1	SciaK46_24	4696904			294
EU593379.1	SciaK46_1976	12755947			296
					319
EU593390.1	SciaK46_24	48764939	26736962		358
EU593390.1	SciaK46_24	22027977			421
					433
EU593407.1	SciaK46_24	7145730			566
EU593407.1	SciaK46_1403	7575168			695
					901
EU593429.1	SciaK46_24	14717032			26736962
EU593429.1	SciaK46_2071	997766
EU593435.1	SciaK46_24	29597248	86
EU593435.1	SciaK46_24	29597162
EU593502.1	SciaK46_24	34200683
EU593502.1	SciaK46_1609	88494
EU593527.1	SciaK46_24	19667642
EU593527.1	SciaK46_1964	13233141
EU593420.1	SciaK46_127	18717938
EU593420.1	SciaK46_1160	12113460
EU593438.1	SciaK46_127	22871688
EU593438.1	SciaK46_236	1815408
EU593451.1	SciaK46_127	6846147
EU593451.1	SciaK46_635	3339148
EU593298.1	SciaK46_142	6336348
EU593298.1	SciaK46_1966	1662011
EU593347.1	SciaK46_174	14525980
EU593347.1	SciaK46_456	2298779
EU593445.1	SciaK46_174	929099
EU593445.1	SciaK46_239	1287811
EU593445.1	SciaK46_239	1287708
EU593333.1	SciaK46_205	3719559
EU593333.1	SciaK46_205	3719889
EU593333.1	SciaK46_1966	9529745
EU593312.1	SciaK46_236	28322923
EU593312.1	SciaK46_993	36572827
EU593412.1	SciaK46_236	7474500
EU593412.1	SciaK46_1389	17034989
EU593485.1	SciaK46_236	27362275
EU593485.1	SciaK46_343	7203960
EU593485.1	SciaK46_1387	217941
EU593523.1	SciaK46_236	14871690
EU593523.1	SciaK46_1441	2731936
EU593355.1	SciaK46_251	8398761
EU593355.1	SciaK46_251	8399009	248
EU593463.1	SciaK46_251	10066029
EU593463.1	SciaK46_1286	13431572
EU593366.1	SciaK46_265	3303068
EU593366.1	SciaK46_1113	23352704
EU593461.1	SciaK46_280	11839692
EU593461.1	SciaK46_280	11839235
EU593461.1	SciaK46_280	1755353
EU593461.1	SciaK46_280	11838962
EU593317.1	SciaK46_299	733129
EU593317.1	SciaK46_973	13866338
EU593448.1	SciaK46_327	5626572
EU593448.1	SciaK46_1160	3238203
EU593322.1	SciaK46_333	3075841
EU593322.1	SciaK46_1842	8110947
EU593396.1	SciaK46_343	6633537
EU593396.1	SciaK46_1445	855005
EU593455.1	SciaK46_333	1529596
EU593455.1	SciaK46_1368	576745
EU593455.1	SciaK46_1842	5657049
EU593427.1	SciaK46_345	4644100	84
EU593427.1	SciaK46_345	4644016
EU593339.1	SciaK46_461	4652121
EU593339.1	SciaK46_910	20465417
EU593365.1	SciaK46_488	16890188
EU593365.1	SciaK46_739	3491915
EU593353.1	SciaK46_490	29067013
EU593353.1	SciaK46_1368	13771901
EU593353.1	SciaK46_1389	25167435
EU593376.1	SciaK46_490	21688438
EU593376.1	SciaK46_1261	4722231
EU593486.1	SciaK46_490	15911452
EU593486.1	SciaK46_490	15911650	198
EU593399.1	SciaK46_523	1766810
EU593399.1	SciaK46_1472	4425671
EU593399.1	SciaK46_1594	18263593
EU593399.1	SciaK46_1964	31103228
EU593399.1	SciaK46_1976	414691
EU593361.1	SciaK46_658	14745288	118
EU593361.1	SciaK46_658	14745170
EU593428.1	SciaK46_658	24239051
EU593428.1	SciaK46_658	24723972
EU593428.1	SciaK46_1389	40992073
EU593458.1	SciaK46_710	3175929
EU593458.1	SciaK46_993	36572825
EU593384.1	SciaK46_715	406926
EU593384.1	SciaK46_1403	402242
EU593384.1	SciaK46_2072	23369332
EU593356.1	SciaK46_716	59281
EU593356.1	SciaK46_716	59702	421
EU593462.1	SciaK46_716	3458359	433
EU593462.1	SciaK46_716	3457926
EU593299.1	SciaK46_763	15766213	79
EU593299.1	SciaK46_763	15766134
EU593324.1	SciaK46_763	8861237
EU593324.1	SciaK46_1648	4610257
EU593324.1	SciaK46_1648	4610784
EU593375.1	SciaK46_842	1987864	124
EU593375.1	SciaK46_842	1987740
EU593406.1	SciaK46_842	1987864	124
EU593406.1	SciaK46_842	1987740
EU593474.1	SciaK46_842	2809785	148
EU593474.1	SciaK46_842	2809637
EU593459.1	SciaK46_852	10675	168
EU593459.1	SciaK46_852	10507
EU593381.1	SciaK46_869	6375677
EU593381.1	SciaK46_869	6375927	250
EU593281.1	SciaK46_883	14684050
EU593281.1	SciaK46_883	14684339	289
EU593352.1	SciaK46_883	14684050
EU593352.1	SciaK46_883	14684339	289
EU593526.1	SciaK46_883	4578724
EU593526.1	SciaK46_1387	2008215
EU593280.1	SciaK46_910	19942366
EU593280.1	SciaK46_1277	1406405
EU593372.1	SciaK46_910	7217930
EU593372.1	SciaK46_1648	4610565
EU593509.1	SciaK46_910	21634310
EU593509.1	SciaK46_910	21634461	151
EU593369.1	SciaK46_973	8194378
EU593369.1	SciaK46_973	8195279	901
EU593304.1	SciaK46_993	25399845
EU593304.1	SciaK46_993	25400096	251
EU593314.1	SciaK46_993	36572827
EU593314.1	SciaK46_1842	9569506
EU593301.1	SciaK46_1011	88491
EU593301.1	SciaK46_1289	8282777
EU593297.1	SciaK46_1052	117490
EU593297.1	SciaK46_1387	44
EU593354.1	SciaK46_1071	266573
EU593354.1	SciaK46_1071	267268	695
GQ927717.1	SciaK46_1082	986
GQ927717.1	SciaK46_1566	1309
EU593293.1	SciaK46_1098	1320765
EU593293.1	SciaK46_1368	4620670
EU593453.1	SciaK46_1160	955710
EU593453.1	SciaK46_1976	37775609
EU593417.1	SciaK46_1274	3521239	566
EU593417.1	SciaK46_1274	3520673
EU593431.1	SciaK46_1274	6297973
EU593431.1	SciaK46_1610	7623902
EU593450.1	SciaK46_1274	3759796
EU593450.1	SciaK46_1964	34395134
EU593303.1	SciaK46_1286	5206192
EU593303.1	SciaK46_1359	334942
EU593475.1	SciaK46_1368	18556532	296
EU593475.1	SciaK46_1368	18556236
EU593411.1	SciaK46_1389	40429794	134
EU593411.1	SciaK46_1389	40429660
EU593452.1	SciaK46_1421	870145
EU593452.1	SciaK46_1973	6125894
EU593401.1	SciaK46_1472	1092329
EU593401.1	SciaK46_1648	34616837
EU593401.1	SciaK46_1648	34617099
EU593400.1	SciaK46_1569	304809	143
EU593400.1	SciaK46_1569	304666
EU593278.1	SciaK46_1609	27809507
EU593278.1	SciaK46_1976	10268566
EU593392.1	SciaK46_1609	9828294
EU593392.1	SciaK46_1289	5414812
EU593464.1	SciaK46_1610	2010575	358
EU593464.1	SciaK46_1610	2010217
EU593388.1	SciaK46_1818	2733577
EU593388.1	SciaK46_2033	5750660
EU593416.1	SciaK46_1976	4187749	178
EU593416.1	SciaK46_1976	4187571
EU593418.1	SciaK46_1976	6940041
EU593418.1	SciaK46_1976	6940235	194
EU593371.1	SciaK46_2029	10211970
EU593371.1	SciaK46_2029	10212289	319
EU593285.1	SciaK46_2033	5965657	99
EU593285.1	SciaK46_2033	5965558
EU593358.1	SciaK46_2033	5965657	99
EU593358.1	SciaK46_2033	5965558
EU593424.1	SciaK46_2033	18235241
EU593424.1	SciaK46_2033	18235579
EU593424.1	SciaK46_2033	18235513
EU593520.1	SciaK46_2033	5750781	121
EU593520.1	SciaK46_2033	5750660
EU593286.1	SciaK46_2072	3461101
EU593286.1	SciaK46_2072	3461395	294
EU593306.1	SciaK46_2072	16530482
EU593306.1	SciaK46_2072	16531117
EU593306.1	SciaK46_2072	16530366
EU593359.1	SciaK46_2072	3461101
EU593359.1	SciaK46_2072	3461395	294

## Sheet: Sheet4
Loci with unique Genbank ID’s that mapped to the same position in the genome:
locus_name	Mapped Contig	Mapping position
EU593336.1	SciaK46_24	31717651
EU593348.1	SciaK46_24	31717651
EU593284.1	SciaK46_127	10680848
EU593351.1	SciaK46_127	10680848
EU593323.1	SciaK46_280	13012628
EU593360.1	SciaK46_280	13012628
EU593283.1	SciaK46_490	19762546
EU593349.1	SciaK46_490	19762546
EU593422.1	SciaK46_490	20026588
EU593423.1	SciaK46_490	20026588
EU593321.1	SciaK46_490	27051124
EU593329.1	SciaK46_490	27051124
EU593477.1	SciaK46_570	1985908
EU593481.1	SciaK46_570	1985908
EU593292.1	SciaK46_1421	13927965
EU593442.1	SciaK46_1421	13927965
EU593282.1	SciaK46_1609	30606164
EU593288.1	SciaK46_1609	30606164
EU593350.1	SciaK46_1609	30606164
EU593389.1	SciaK46_2014	5488315
EU593436.1	SciaK46_2014	5488315
EU593285.1	SciaK46_2033	5965558
EU593358.1	SciaK46_2033	5965558
EU593286.1	SciaK46_2072	3461101
EU593359.1	SciaK46_2072	3461101
EU593309.1	SciaK46_2072	16841226
GQ927715.1	SciaK46_2072	16841226
EU593279.1	SciaK46_2072	21890332
EU593344.1	SciaK46_2072	21890332
EU593406.1	SciaK46_842	1987740
EU593375.1	SciaK46_842	1987740
EU593352.1	SciaK46_883	14684050
EU593281.1	SciaK46_883	14684050

## Sheet: Sheet5
locus_name	Mapped Contig	Mapping position	Relative distances (bp)		Loci identified by in-silico primer mapping has been highlighted in orange
EU593377.1	SciaK46_24	6677423
EU593435.1	SciaK46_24	29597248	22919825
EU593336.1	SciaK46_24	31717651	2120403
EU593494.1	SciaK46_24	33740187	2022536
EU593302.1	SciaK46_24	37044826	3304639
EU593413.1	SciaK46_24	42109647	5064821
EU593516.1	SciaK46_24	47923559	5813912
EU593434.1	SciaK46_127	4100228			Relative distances between loci (bp)
EU593313.1	SciaK46_127	7533891	3433663		139865
EU593284.1	SciaK46_127	10680848	3146957		176459
EU593387.1	SciaK46_127	11739255	1058407		214777
EU593480.1	SciaK46_127	21880386	10141131		264042
EU593340.1	SciaK46_142	11999915			445531
EU593519.1	SciaK46_162	2676267			618885
EU593363.1	SciaK46_174	284262			727762
EU593383.1	SciaK46_174	5853553	5569291		790294
EU593290.1	SciaK46_174	7561136	1707583		822045
EU593405.1	SciaK46_174	8620615	1059479		951472
EU593294.1	SciaK46_175	4775940			951872
EU593398.1	SciaK46_204	7998807			959837
EU593498.1	SciaK46_204	13086697	5087890		1058407
EU593479.1	SciaK46_231	2899563			1059479
EU593364.1	SciaK46_231	7564500	4664937		1091817
EU593501.1	SciaK46_231	17060155	9495655		1274685
EU593408.1	SciaK46_231	18439769	1379614		1368892
EU593483.1	SciaK46_231	27788068	9348299		1379614
EU593346.1	SciaK46_231	29200024	1411956		1383400
EU593517.1	SciaK46_236	5763976			1392911
EU593515.1	SciaK46_239	5209177			1411956
EU593503.1	SciaK46_239	7337817	2128640		1609076
EU593325.1	SciaK46_239	9056350	1718533		1707583
EU593472.1	SciaK46_251	5610984			1718533
EU593355.1	SciaK46_251	8398761	2787777		1826517
EU593323.1	SciaK46_280	13012628			1829991
EU593338.1	SciaK46_280	17359735	4347107		1848785
EU593311.1	SciaK46_299	733129			2022536
EU593504.1	SciaK46_299	909588	176459		2061371
EU593499.1	SciaK46_327	7254384			2077889
EU593427.1	SciaK46_345	4644100			2097384
GQ927714.1	SciaK46_461	732325			2120403
EU593305.1	SciaK46_461	3473374	2741049		2128640
EU593456.1	SciaK46_461	3613239	139865		2153818
EU593327.1	SciaK46_461	5462024	1848785		2179229
EU593466.1	SciaK46_487	8037884			2254052
EU593507.1	SciaK46_488	10232190			2360451
EU593486.1	SciaK46_490	15911452			2672413
EU593283.1	SciaK46_490	19762546	3851094		2741049
EU593422.1	SciaK46_490	20026588	264042		2787777
EU593476.1	SciaK46_490	24029916	4003328		2873114
EU593419.1	SciaK46_490	26091287	2061371		2973010
EU593321.1	SciaK46_490	27051124	959837		3146957
EU593403.1	SciaK46_523	2076417			3199422
EU593444.1	SciaK46_536	9166666			3304639
EU593330.1	SciaK46_552	10138864			3399078
EU593477.1	SciaK46_570	1985908			3433663
EU593414.1	SciaK46_607	3521139			3620687
EU593465.1	SciaK46_624	684742			3851094
EU593521.1	SciaK46_658	5226614			3923134
EU593361.1	SciaK46_658	14745288	9518674		4003328
EU593449.1	SciaK46_658	22945446	8200158		4347107
EU593356.1	SciaK46_716	59281			4664937
EU593462.1	SciaK46_716	3458359	3399078		4944737
EU593437.1	SciaK46_763	5305392			5049106
EU593332.1	SciaK46_763	6256864	951472		5064821
EU593299.1	SciaK46_763	15766213	9509349		5087890
EU593508.1	SciaK46_800	4476856			5117955
EU593406.1	SciaK46_842	1987740			5223516
EU593474.1	SciaK46_842	2809785	822045		5569291
EU593367.1	SciaK46_846	3955605			5813912
EU593459.1	SciaK46_852	10675			5854123
EU593471.1	SciaK46_869	3577563			6137272
KX055916.1	SciaK46_869	5756792	2179229		6369291
EU593381.1	SciaK46_869	6375677	618885		6664414
EU593393.1	SciaK46_883	4578725			6715711
EU593342.1	SciaK46_883	6676109	2097384		6938268
EU593529.1	SciaK46_883	8829927	2153818		7356276
EU593352.1	SciaK46_883	14684050	5854123		7400734
EU593489.1	SciaK46_910	3052394			7557846
EU593362.1	SciaK46_910	5724807	2672413		7893659
EU593509.1	SciaK46_910	21634310	15909503		8200158
EU593369.1	SciaK46_973	8194378			8203496
EU593490.1	SciaK46_993	4217445			8621320
EU593528.1	SciaK46_993	6471497	2254052		8957539
EU593441.1	SciaK46_993	15586689	9115192		9115192
EU593304.1	SciaK46_993	25399845	9813156		9348299
GQ927718.1	SciaK46_993	27008921	1609076		9405351
EU593295.1	SciaK46_993	49950003	22941082		9495655
EU593518.1	SciaK46_1044	18431341			9509349
EU593315.1	SciaK46_1046	7990165			9518674
EU593433.1	SciaK46_1048	2124739			9813156
EU593354.1	SciaK46_1071	266573			9862030
EU593514.1	SciaK46_1113	14260718			10141131	2 loci
EU593316.1	SciaK46_1113	15212590	951872		10764840
EU593505.1	SciaK46_1113	18833277	3620687		11971849
EU593394.1	SciaK46_1113	19278808	445531		13854846
EU593468.1	SciaK46_1113	24223545	4944737		13868043
EU593391.1	SciaK46_1144	7234420			15909503
EU593370.1	SciaK46_1144	8326237	1091817		20915755
EU593426.1	SciaK46_1180	981771			22561531
EU593473.1	SciaK46_1199	3658802			22919825
EU593496.1	SciaK46_1261	2829854			22941082
EU593440.1	SciaK46_1261	7947809	5117955
EU593510.1	SciaK46_1273	8996344
EU593345.1	SciaK46_1274	1691248
EU593417.1	SciaK46_1274	3521239	1829991
EU593300.1	SciaK46_1274	4914150	1392911
EU593484.1	SciaK46_1284	3113480
EU593491.1	SciaK46_1286	4878353
EU593482.1	SciaK46_1286	12772012	7893659
EU593493.1	SciaK46_1289	9905580
EU593467.1	SciaK46_1368	435416
EU593469.1	SciaK46_1368	7791692	7356276
EU593475.1	SciaK46_1368	18556532	10764840
EU593404.1	SciaK46_1387	1723325
EU593495.1	SciaK46_1389	1922331
EU593386.1	SciaK46_1389	4000220	2077889
EU593500.1	SciaK46_1389	17868263	13868043
EU593411.1	SciaK46_1389	40429794	22561531
EU593307.1	SciaK46_1389	49387333	8957539
EU593382.1	SciaK46_1421	73119
EU593292.1	SciaK46_1421	13927965	13854846
EU593460.1	SciaK46_1441	3827384
EU593421.1	SciaK46_1441	7750518	3923134
EU593446.1	SciaK46_1516	1144862
EU593400.1	SciaK46_1569	304809
EU593326.1	SciaK46_1594	19548667
EU593439.1	SciaK46_1609	3154647
EU593443.1	SciaK46_1609	6354069	3199422
EU593319.1	SciaK46_1609	8714520	2360451
EU593335.1	SciaK46_1609	16272366	7557846
EU593487.1	SciaK46_1609	21495882	5223516
EU593409.1	SciaK46_1609	27633154	6137272
EU593282.1	SciaK46_1609	30606164	2973010
AM050169.1	SciaK46_1609	32432681	1826517
EU593464.1	SciaK46_1610	2010575
EU593488.1	SciaK46_1648	7399771
EU593512.1	SciaK46_1648	16805122	9405351
EU593525.1	SciaK46_1648	26667152	9862030
EU593287.1	SciaK46_1648	34870648	8203496
EU593478.1	SciaK46_1696	424796
EU593410.1	SciaK46_1733	2769842
EU593513.1	SciaK46_1799	16400327
EU593395.1	SciaK46_1821	2232561
EU593492.1	SciaK46_1842	4967452
EU593357.1	SciaK46_1842	13588772	8621320
EU593374.1	SciaK46_1853	702890
EU593310.1	SciaK46_1964	6104729
EU593511.1	SciaK46_1964	27020484	20915755
EU593522.1	SciaK46_1964	29893598	2873114
EU593296.1	SciaK46_1966	4314280
EU593385.1	SciaK46_1966	16286129	11971849
EU593470.1	SciaK46_1966	17076423	790294
EU593320.1	SciaK46_1976	2913064
EU593416.1	SciaK46_1976	4187749	1274685
EU593291.1	SciaK46_1976	5556641	1368892
EU593418.1	SciaK46_1976	6940041	1383400
EU593430.1	SciaK46_1977	4062997
EU593389.1	SciaK46_2014	5488315
EU593328.1	SciaK46_2018	3689787
GQ927716.1	SciaK46_2029	3842679
EU593371.1	SciaK46_2029	10211970	6369291
EU593520.1	SciaK46_2033	5750781
EU593285.1	SciaK46_2033	5965558	214777
EU593378.1	SciaK46_2033	12903826	6938268
EU593457.1	SciaK46_2033	13631588	727762
EU593380.1	SciaK46_2063	324238
EU593454.1	SciaK46_2071	1619807
EU593286.1	SciaK46_2072	3461101
EU593432.1	SciaK46_2072	10125515	6664414
EU593309.1	SciaK46_2072	16841226	6715711
EU593279.1	SciaK46_2072	21890332	5049106
EU593425.1	SciaK46_2084	7136017
EU593289.1	SciaK46_2084	14536751	7400734
