# Supplementary material for: A High-Quality Reference Genome Assembly of the Saltwater Crocodile, Crocodylus porosus, Reveals Patterns of Selection in Crocodylidae
Source: Genome Biol Evol. 2019 Dec 10;12(1):3635–46. doi: 10.1093/gbe/evz269 (PMC6946029; doi:10.1093/gbe/evz269)
Supplement: evz269_Supplementary_Data [file evz269_supplementary_data.zip › Supplementary_File_S3.xlsx]

## Sheet: output
Sequence Name	tRNA #	tRNA Begin	tRNA End	tRNA Type	Anticodon	Intron Begin	Intron End	Isotype Score	Isotype model	Infernal Score	Note
SciaK46_3	1	361	442	Ser	GCT	0	0	42.9	Ser	75.7
SciaK46_8	1	2161074	2161142	Gln	TTG	0	0	45.9	Ala	74.5	IPD:-76.90
SciaK46_8	2	3489104	3489173	Ala	GGC	0	0	27.7	Gly	42.1	IPD:-23.70
SciaK46_8	3	885369	885296	Gln	CTG	0	0	44.5	Arg	59	IPD:-46.10
SciaK46_8	4	737423	737342	Val	TAC	0	0	28.4	Ser	36.7	pseudo,IPD:-31.40
SciaK46_12	1	238013	238082	Pro	AGG	0	0	24	Gly	13.3	pseudo,IPD:-13.30
SciaK46_12	2	2914977	2915050	Thr	AGT	0	0	74.8	Thr	98.8
SciaK46_12	3	3954507	3954580	Asn	GTT	0	0	27.3	Asn	49.5	pseudo
SciaK46_12	4	5146687	5146753	Undet	NNN	0	0	29.1	Lys	49.5	pseudo
SciaK46_12	5	15192877	15192953	Gly	CCC	0	0	33.8	Gly	53.4	pseudo
SciaK46_12	6	5602150	5602065	Arg	CCT	5602113	5602101	21.2	Arg	36.3	pseudo
SciaK46_12	7	3981907	3981836	Lys	TTT	0	0	50.5	Glu	56.9	IPD:-43.90
SciaK46_24	1	3645798	3645875	Ser	ACT	0	0	20.9	Gly	35.8	pseudo,IPD:-35.80
SciaK46_24	2	3750120	3750191	Ala	TGC	0	0	74.5	Ala	105.7
SciaK46_24	3	4254440	4254521	Ser	TGA	0	0	82.1	Ser	109.9
SciaK46_24	4	9582518	9582591	Thr	AGT	0	0	73	Thr	87.1
SciaK46_24	5	12807585	12807646	Gly	GCC	0	0	20.2	Gly	40.1	pseudo
SciaK46_24	6	27441600	27441671	His	GTG	0	0	60.1	His	104.9
SciaK46_24	7	34123587	34123665	Ser	ACT	0	0	29.9	Gly	46	IPD:-46.00
SciaK46_24	8	38781743	38781802	Gly	ACC	0	0	32.4	Gly	49.8
SciaK46_24	9	51123939	51124013	Gly	ACC	0	0	24	Gly	30.2	pseudo
SciaK46_24	10	54319286	54319366	Ser	GCT	0	0	27.3	Gly	35.9	pseudo,IPD:-35.90
SciaK46_24	11	55317452	55317526	Gly	ACC	0	0	25.9	Gly	51.1	pseudo
SciaK46_24	12	47580128	47580061	Ser	ACT	0	0	20.3	Gly	13.6	IPD:-13.60
SciaK46_24	13	41153787	41153715	Lys	TTT	0	0	83.4	Lys	107.9
SciaK46_24	14	37659845	37659774	iMet	CAT	0	0	22.5	iMet	80.5	pseudo
SciaK46_24	15	37024619	37024539	Ser	TGA	0	0	23.1	Ser	25.2	pseudo
SciaK46_24	16	27409072	27409001	His	GTG	0	0	51.3	His	89.5
SciaK46_24	17	26840668	26840607	Arg	CCT	0	0	29	Gly	48.2	IPD:-37.90
SciaK46_24	18	24860547	24860488	Gly	TCC	0	0	32.4	Gly	52.2	pseudo
SciaK46_24	19	12646289	12646216	Gly	ACC	0	0	28.9	Gly	34.5	pseudo
SciaK46_24	20	10030403	10030317	Arg	TCT	10030364	10030353	22.7	Arg	35.7	pseudo
SciaK46_24	21	9983153	9983083	Gly	TCC	0	0	39.2	Gly	62.7	pseudo
SciaK46_24	22	5388396	5388312	Lys	TTT	5388359	5388348	24	Thr	26.8	IPD:-28.90
SciaK46_24	23	2746769	2746698	Ala	TGC	0	0	78.2	Ala	111.4
SciaK46_24	24	1070450	1070375	Gly	ACC	0	0	41.6	Gly	62.6
SciaK46_35	1	5742017	5742094	Gly	GCC	0	0	24.7	Gly	39.4	pseudo
SciaK46_35	2	5867028	5867087	Val	AAC	0	0	23.5	Gly	48.4	pseudo,IPD:-37.50
SciaK46_35	3	3376486	3376427	Gly	ACC	0	0	22.9	Gly	35.7	pseudo
SciaK46_35	4	3040552	3040491	Cys	ACA	0	0	21.3	Gly	41.5	IPD:-48.90
SciaK46_42	1	217	298	Ser	GCT	0	0	52.9	Ser	72.8
SciaK46_59	1	618406	618476	Leu	CAA	0	0	20.4	Arg	11.2	pseudo,IPD:-11.20
SciaK46_59	2	3918400	3918467	Ser	GCT	0	0	24.8	Gly	34.8	IPD:-34.80
SciaK46_59	3	3972024	3972096	Gly	GCC	0	0	22.1	Gly	28.2	pseudo
SciaK46_59	4	5544694	5544785	Ile	TAT	5544732	5544749	55.4	Ile	83.2
SciaK46_59	5	7572971	7572898	Thr	AGT	0	0	67.8	Thr	85.7
SciaK46_59	6	7180925	7180849	Gly	ACC	0	0	32.3	Gly	33.5	pseudo
SciaK46_59	7	4546259	4546175	Arg	TCT	4546222	4546211	35.8	Arg	56.4
SciaK46_79	1	2730	2657	Thr	TGT	0	0	75.7	Thr	94.2
SciaK46_89	1	516439	516506	Ser	GCT	0	0	25.7	Gly	41	IPD:-41.00,trunc_start:6
SciaK46_89	2	1938186	1938110	Gly	ACC	0	0	26.9	Gly	34.2	pseudo
SciaK46_109	1	8669035	8668961	Gly	ACC	0	0	29.6	Gly	14.5
SciaK46_111	1	71079	71149	Gly	CCC	0	0	56.3	Gly	79.8
SciaK46_111	2	33680	33609	Gln	CTG	0	0	53.7	Gln	88
SciaK46_127	1	23573260	23573333	Lys	TTT	0	0	48.3	Lys	65.5
SciaK46_127	2	25894370	25894442	Arg	TCT	0	0	46.5	Arg	60.4	pseudo
SciaK46_127	3	19098090	19098018	Arg	ACG	0	0	56.3	Arg	91
SciaK46_127	4	5961057	5960998	Ser	ACT	0	0	34.2	Gly	57.4	IPD:-57.40
SciaK46_127	5	5853725	5853651	Gly	ACC	0	0	23.4	Gly	41.7	pseudo
SciaK46_127	6	5799049	5798979	Phe	AAA	0	0	29.2	Gln	19	IPD:-34.70
SciaK46_127	7	5071686	5071627	Ser	ACT	0	0	24.2	Gly	40.4	pseudo,IPD:-40.40
SciaK46_127	8	2196414	2196333	Leu	CAA	0	0	35	Ser	51.8	pseudo,IPD:-31.20
SciaK46_141	1	2916559	2916631	Arg	CCT	0	0	66.6	Arg	93
SciaK46_141	2	3473305	3473377	Sup	CTA	0	0	25.6	Phe	31.7	pseudo,IPD:-31.70
SciaK46_141	3	3699016	3699091	Lys	TTT	0	0	21.5	Lys	11.9	pseudo,trunc_start:14
SciaK46_141	4	3814613	3814560	Lys	TTT	0	0	20.4	Lys	42.8	pseudo,trunc_start:11,trunc_end:8
SciaK46_141	5	3814198	3814125	Lys	TTT	0	0	38.9	Lys	44.8
SciaK46_141	6	3814014	3813936	Arg	ACG	0	0	28.1	Pro	53.1	pseudo,IPD:-48.20
SciaK46_141	7	3277091	3277017	Arg	CCT	0	0	41.1	Arg	48	pseudo
SciaK46_141	8	1391489	1391419	Sup	TTA	0	0	50.5	Lys	75.4	IPD:-75.40
SciaK46_141	9	1161140	1161069	Ala	TGC	0	0	51.4	Ala	85.4
SciaK46_141	10	1092262	1092190	Lys	TTT	0	0	68	Lys	83.3
SciaK46_141	11	1076098	1076026	Lys	TTT	0	0	32.6	Lys	49.6	pseudo
SciaK46_141	12	1074797	1074725	Lys	TTT	0	0	30.6	Lys	29.7	pseudo
SciaK46_141	13	1071288	1071217	Trp	CCA	0	0	41.4	Trp	47.4
SciaK46_141	14	957459	957388	Ser	TGA	0	0	20.3	Pro	42.1	pseudo,IPD:-42.10
SciaK46_141	15	956770	956698	Lys	TTT	0	0	47.3	Lys	65.6
SciaK46_141	16	120451	120380	Pro	TGG	0	0	41.7	Pro	83
SciaK46_142	1	13673137	13673223	Arg	TCT	13673168	13673187	46.3	Arg	64.3	trunc_start:6
SciaK46_142	2	22510556	22510482	Ser	ACT	0	0	29.2	Gly	44.7	pseudo,IPD:-44.70
SciaK46_142	3	6657545	6657454	Ile	TAT	6657507	6657490	64.8	Ile	92.5
SciaK46_142	4	1569267	1569193	Gly	GCC	0	0	23.9	Gly	22.6	pseudo,trunc_end:10
SciaK46_149	1	1332961	1333039	Gly	ACC	0	0	25	Asp	17	pseudo,IPD:-4.80
SciaK46_149	2	2150141	2150066	Gly	ACC	0	0	24.9	Gly	50.9	pseudo
SciaK46_162	1	2570745	2570816	Glu	TTC	0	0	70.4	Glu	107.6
SciaK46_164	1	1863632	1863551	Thr	AGT	0	0	49.1	Ser	68.2	pseudo,IPD:-37.80
SciaK46_174	1	2901698	2901769	Glu	CTC	0	0	48	Glu	68
SciaK46_174	2	3257626	3257687	Gly	ACC	0	0	30	Gly	47.6	pseudo
SciaK46_174	3	18233141	18233216	Gly	ACC	0	0	33.2	Gly	56.4
SciaK46_174	4	20869091	20869161	Ser	GCT	0	0	31	Gly	59.6	pseudo,IPD:-77.20
SciaK46_174	5	12699556	12699482	Gln	TTG	0	0	44.2	Lys	65.8	pseudo,IPD:-66.50
SciaK46_174	6	7124061	7123986	Leu	GAG	0	0	22	Asp	11.4	pseudo,IPD:-11.40
SciaK46_174	7	3164236	3164171	Ser	GCT	0	0	26	Gly	36.3	pseudo,IPD:-36.30
SciaK46_174	8	355819	355748	Gln	CTG	0	0	71.5	Gln	102
SciaK46_175	1	2212563	2212647	Arg	TCT	2212600	2212611	58.4	Arg	75.2
SciaK46_175	2	4809211	4809285	Ser	ACT	0	0	23.2	Ala	5.6	pseudo,IPD:-5.60
SciaK46_175	3	6037684	6037614	Gly	ACC	0	0	20.4	Gly	20.4	pseudo
SciaK46_175	4	3339104	3339033	Pro	TGG	0	0	49.7	Pro	92.7
SciaK46_175	5	3338483	3338410	Lys	TTT	0	0	51.4	Lys	61.1
SciaK46_175	6	3337755	3337682	Lys	TTT	0	0	37.9	Lys	41	pseudo
SciaK46_175	7	2071414	2071329	Arg	TCT	2071377	2071365	66.4	Arg	91.3
SciaK46_175	8	1403572	1403463	Leu	TAA	1403534	1403509	31.3	Leu	44.1	pseudo
SciaK46_180	1	254621	254692	Ser	GCT	0	0	31.2	Gly	37.4	pseudo,IPD:-37.40
SciaK46_180	2	357682	357753	Glu	TTC	0	0	69.7	Glu	112.3
SciaK46_180	3	256683	256610	Thr	AGT	0	0	73.5	Thr	87.2
SciaK46_180	4	180406	180336	Gly	GCC	0	0	55.2	Gly	83.5
SciaK46_190	1	10351	10424	Thr	TGT	0	0	70.9	Thr	92
SciaK46_204	1	820438	820508	Pro	TGG	0	0	33.1	Arg	58.8	IPD:-58.80
SciaK46_204	2	3203137	3203207	Gly	GCC	0	0	26.7	Gly	38.2	pseudo
SciaK46_204	3	4341684	4341756	Ala	AGC	0	0	58.9	Ala	92.8
SciaK46_204	4	11174661	11174740	Asn	GTT	0	0	22.4	Gly	30.2	pseudo,IPD:-30.20
SciaK46_204	5	8959426	8959354	Arg	TCG	0	0	72.2	Arg	98.3
SciaK46_204	6	4342278	4342206	Ala	AGC	0	0	58.9	Ala	92.8
SciaK46_204	7	4317176	4317104	Ala	AGC	0	0	54.6	Ala	91.8
SciaK46_205	1	398555	398474	Ser	GCT	0	0	22.5	Gly	35.3	pseudo,IPD:-35.30
SciaK46_206	1	186157	186227	Gly	GCC	0	0	76.7	Gly	99.2
SciaK46_206	2	189983	190056	Thr	TGT	0	0	75.7	Thr	94.2
SciaK46_230	1	1543625	1543697	Lys	TTT	0	0	84.5	Lys	104.5
SciaK46_230	2	1537452	1537380	Lys	TTT	0	0	80.5	Lys	102.8
SciaK46_230	3	279836	279765	Ala	TGC	0	0	72.1	Ala	103.7
SciaK46_231	1	829106	829177	Pro	TGG	0	0	25	Pro	49.1
SciaK46_231	2	3296879	3296951	Lys	TTT	0	0	60.5	Lys	81.1
SciaK46_231	3	4109889	4109948	Ser	ACT	0	0	33.5	Gly	60.1	IPD:-60.10
SciaK46_231	4	17553912	17553986	Gly	CCC	0	0	23.1	Ala	7.7	pseudo,IPD:-3.20
SciaK46_231	5	21049239	21049317	Ser	GCT	0	0	24.8	Gly	39.7	pseudo,IPD:-39.70
SciaK46_231	6	21329994	21330068	Gly	ACC	0	0	26.1	Gly	42.8
SciaK46_231	7	21670692	21670765	Thr	AGT	0	0	69	Thr	86.3
SciaK46_231	8	21879185	21879261	Pro	AGG	0	0	27.6	Thr	32.7	pseudo,IPD:-36.70
SciaK46_231	9	27165466	27165532	Leu	CAA	0	0	27.9	Gly	47.9	IPD:-58.60
SciaK46_231	10	29562250	29562320	Gly	GCC	0	0	22.9	Gly	37.8	pseudo
SciaK46_231	11	30773469	30773545	Gly	ACC	0	0	26.1	Gly	34	pseudo
SciaK46_231	12	41871638	41871708	Gly	GCC	0	0	76.7	Gly	99.2
SciaK46_231	13	42254078	42254159	Ser	GCT	0	0	88.4	Ser	127.3
SciaK46_231	14	45434670	45434737	Ser	GCT	0	0	23.3	Gly	27	pseudo,IPD:-27.00,trunc_start:6
SciaK46_231	15	43882079	43882006	Ile	AAT	0	0	47.3	Thr	59	IPD:-23.80
SciaK46_231	16	43557817	43557743	Gly	ACC	0	0	33.3	Gly	28.9	pseudo
SciaK46_231	17	40989133	40989072	Undet	NNN	0	0	39.3	Ile	39.3
SciaK46_231	18	40565348	40565277	Gly	GCC	0	0	33.2	Gly	41.1
SciaK46_231	19	31876056	31875982	Gly	ACC	0	0	28.7	Gly	50.6	pseudo
SciaK46_231	20	26566312	26566240	Undet	NNN	0	0	20.7	Thr	24.4	pseudo
SciaK46_231	21	18883399	18883326	Ile	AAT	0	0	55.7	Ile	74.6
SciaK46_231	22	7700133	7700053	His	GTG	0	0	36.1	Ala	33.5	pseudo,IPD:-25.70
SciaK46_231	23	1682510	1682451	Gly	ACC	0	0	22.5	Gly	41.2	pseudo
SciaK46_231	24	762674	762601	Asp	ATC	0	0	31.4	Gly	40.2	IPD:-21.20,trunc_end:6
SciaK46_235	1	19642	19714	Undet	NNN	0	0	50.7	Thr	57.1
SciaK46_236	1	1932437	1932509	Met	CAT	0	0	82.3	Met	116.4
SciaK46_236	2	5547394	5547466	Ile	TAT	0	0	33	Lys	33.2	pseudo,IPD:-12.50,trunc_start:3
SciaK46_236	3	26723471	26723530	Gly	ACC	0	0	29	Gly	43.7	pseudo
SciaK46_236	4	30098105	30098184	Gly	ACC	0	0	21.5	Gly	22.6	pseudo,trunc_end:6
SciaK46_236	5	20222404	20222332	Thr	TGT	0	0	64.2	Thr	76.4
SciaK46_236	6	17752680	17752610	Gln	TTG	0	0	31.7	Gln	46.4
SciaK46_236	7	15416811	15416738	Thr	AGT	0	0	82.6	Thr	105
SciaK46_236	8	15394709	15394636	Thr	AGT	0	0	62.2	Thr	83.8
SciaK46_236	9	6331730	6331658	Ala	AGC	0	0	32.5	Ala	53.3
SciaK46_236	10	5586006	5585944	Gly	ACC	0	0	28.7	Gly	44.4
SciaK46_239	1	8058397	8058455	Gly	ACC	0	0	21.8	Gly	34.4	pseudo
SciaK46_239	2	9805685	9805768	Ile	AAT	0	0	22.4	Ile	45.2	pseudo
SciaK46_239	3	11109133	11109061	Lys	TTT	0	0	24.5	Lys	22.6	pseudo
SciaK46_239	4	9680714	9680641	Asn	GTT	0	0	80.9	Asn	120.1
SciaK46_239	5	6033955	6033877	Ile	AAT	0	0	23.9	Ile	22.1	pseudo
SciaK46_251	1	1907976	1908048	Ala	TGC	0	0	25.5	Ala	45.5
SciaK46_251	2	10668077	10668001	Gly	GCC	0	0	45.5	Gly	54.1	trunc_end:1
SciaK46_251	3	1905707	1905635	Ser	GCT	0	0	22.6	Ile	26.1	IPD:-26.10
SciaK46_265	1	9433643	9433713	Sup	TTA	0	0	28.7	Lys	60.3	IPD:-60.30
SciaK46_265	2	3825467	3825395	Thr	TGT	0	0	67.2	Thr	74.5
SciaK46_265	3	1628067	1627994	Ser	GCT	0	0	21.6	Gly	38.7	pseudo,IPD:-38.70
SciaK46_280	1	2374965	2375031	Gly	GCC	0	0	24.3	Gly	30.9
SciaK46_280	2	12590104	12590175	Ser	TGA	0	0	22.3	Ala	40.2	IPD:-40.20
SciaK46_280	3	22405814	22405887	Thr	AGT	0	0	76.5	Thr	99.4
SciaK46_280	4	22608128	22608052	Gly	GCC	0	0	36.1	Gly	52.9
SciaK46_280	5	22271824	22271752	Arg	TCG	0	0	61	Arg	84.3
SciaK46_280	6	863109	863037	Met	CAT	0	0	62.4	Met	90.8
SciaK46_291	1	244935	245016	Leu	AAG	0	0	74.8	Leu	116.5
SciaK46_291	2	312629	312557	Arg	TCG	0	0	72.5	Arg	101.2
SciaK46_291	3	301661	301579	Ile	AAT	0	0	36.1	Leu	56.2	pseudo,IPD:-68.10
SciaK46_291	4	248589	248517	Thr	TGT	0	0	78.8	Thr	93.4
SciaK46_291	5	246863	246792	Pro	TGG	0	0	63.7	Pro	111.7
SciaK46_291	6	245797	245725	Val	AAC	0	0	78	Val	114
SciaK46_291	7	242348	242277	Thr	TGT	0	0	46	Thr	47.9
SciaK46_291	8	238686	238615	Pro	TGG	0	0	70.3	Pro	121
SciaK46_291	9	236429	236357	Thr	TGT	0	0	60.5	Val	86.7	IPD:-42.00
SciaK46_324	1	4683	4753	Gly	GCC	0	0	81	Gly	111.7
SciaK46_324	2	280358	280428	Gly	GCC	0	0	81	Gly	111.7
SciaK46_324	3	4099	4029	Gly	GCC	0	0	46.9	Gly	72.9
SciaK46_327	1	2604956	2605026	Ile	AAT	0	0	21.1	Ile	12.2
SciaK46_327	2	6537762	6537701	Ser	GCT	0	0	28.6	Gly	34.2	IPD:-34.20
SciaK46_333	1	24309	24380	Gln	CTG	0	0	64.4	Gln	104.1
SciaK46_333	2	1533179	1533543	Asn	ATT	1533227	1533507	22.5	Leu	20.4	pseudo,IPD:-5.70
SciaK46_333	3	273659	273551	Leu	CAA	273621	273597	43.5	Leu	79.3
SciaK46_341	1	115685	115755	Gly	TCC	0	0	44.8	Gly	68.2
SciaK46_341	2	205414	205342	Lys	CTT	0	0	71.7	Lys	94.2
SciaK46_341	3	89101	88993	Leu	TAA	89063	89039	57	Leu	96.2
SciaK46_343	1	226073	226143	Lys	TTT	0	0	26.8	Glu	28.9	pseudo,IPD:-35.20
SciaK46_343	2	1151904	1151985	Leu	TAG	0	0	73.9	Leu	115.7
SciaK46_343	3	1979819	1979891	Lys	TTT	0	0	85.2	Lys	109.7
SciaK46_343	4	6652316	6652389	Lys	CTT	0	0	26.1	Lys	41.8	pseudo,trunc_end:14
SciaK46_343	5	7065449	7065520	Thr	CGT	0	0	79.6	Thr	97.3
SciaK46_343	6	7298618	7298699	Ser	TGA	0	0	32.1	Ser	53.1	pseudo
SciaK46_343	7	10667510	10667581	Lys	TTT	0	0	28	Lys	29.1	pseudo
SciaK46_343	8	17017955	17017884	Gln	TTG	0	0	44.8	Gln	78.4
SciaK46_343	9	3227988	3227909	Ser	GCT	0	0	39.2	Gly	45.7	pseudo,IPD:-45.70,trunc_end:3
SciaK46_343	10	1100283	1100202	Leu	AAG	0	0	74.8	Leu	116.5
SciaK46_344	1	31575	31645	Gly	CCC	0	0	75.1	Gly	100.7
SciaK46_344	2	2962778	2962852	Sup	TTA	0	0	21.1	Ala	-3.5	pseudo,IPD:3.50
SciaK46_344	3	4834608	4834678	Gly	GCC	0	0	50.9	Gly	75.1
SciaK46_344	4	5306569	5306631	Undet	NNN	0	0	21.5	Ala	34.1	pseudo
SciaK46_344	5	5307621	5307692	Ala	TGC	0	0	78.2	Ala	113.2
SciaK46_344	6	5331360	5331432	Lys	TTT	0	0	61.4	Lys	74.9
SciaK46_344	7	5332563	5332635	Lys	TTT	0	0	67.2	Lys	84.4
SciaK46_344	8	5335907	5335980	Thr	AGT	0	0	76.4	Thr	100.1
SciaK46_344	9	5338711	5338782	Pro	AGG	0	0	55.4	Pro	97.9
SciaK46_344	10	5339528	5339601	Sup	CTA	0	0	30.3	Arg	24.1	IPD:-24.10
SciaK46_344	11	5330630	5330557	Thr	AGT	0	0	77.9	Thr	101.3
SciaK46_344	12	5329551	5329482	Lys	TTT	0	0	53.1	Lys	66.9	pseudo
SciaK46_344	13	5328970	5328898	Pro	AGG	0	0	40.9	Pro	71.5
SciaK46_345	1	1802605	1802677	Sup	TCA	0	0	44.6	Arg	63.7	IPD:-63.70
SciaK46_345	2	5096338	5096410	Lys	TTT	0	0	80.5	Lys	102.8
SciaK46_345	3	5662360	5662292	Thr	TGT	0	0	36.8	Ala	53.2	IPD:-26.30
SciaK46_345	4	4886012	4885931	Ser	TGA	0	0	46.6	Ser	71.3
SciaK46_345	5	2945874	2945804	Thr	AGT	0	0	26.4	Thr	47.9
SciaK46_352	1	1162290	1162362	Cys	ACA	0	0	25.6	Arg	39.2	pseudo,IPD:-27.20
SciaK46_352	2	6161062	6160981	Thr	AGT	0	0	41	Ser	64.1	pseudo,IPD:-45.90
SciaK46_365	1	1173259	1173330	Gly	GCC	0	0	21.4	Gly	39	pseudo,trunc_start:4
SciaK46_365	2	1692880	1692951	Trp	CCA	0	0	76.7	Trp	97.5
SciaK46_365	3	651221	651150	Pro	TGG	0	0	40.2	Pro	68.7
SciaK46_365	4	469	397	Ala	AGC	0	0	44	Ala	70.8
SciaK46_375	1	8995678	8995752	Gly	ACC	0	0	24.3	Gly	42	pseudo
SciaK46_391	1	3370308	3370379	Sup	CTA	0	0	30.6	Trp	45.9	pseudo,IPD:-45.90
SciaK46_391	2	7213765	7213693	Arg	CCT	0	0	22.9	Arg	36.8	pseudo
SciaK46_391	3	7029625	7029554	Glu	TTC	0	0	48.9	Glu	90.1
SciaK46_393	1	3718533	3718472	Asn	GTT	0	0	25.1	Gly	39.5	pseudo,IPD:-39.50
SciaK46_397	1	437279	437351	Lys	TTT	0	0	84.4	Lys	102.4
SciaK46_397	2	492800	492871	Gly	TCC	0	0	73.8	Gly	102.9
SciaK46_397	3	514162	514232	Gly	GCC	0	0	81	Gly	111.7
SciaK46_397	4	517068	517139	Ala	CGC	0	0	78.7	Ala	111.2
SciaK46_397	5	527136	527207	Gly	TCC	0	0	73.8	Gly	102.9
SciaK46_397	6	527455	527526	iMet	CAT	0	0	60.2	iMet	126.5
SciaK46_397	7	545763	545836	Thr	AGT	0	0	82.6	Thr	105
SciaK46_397	8	4624890	4624962	Ala	AGC	0	0	58.9	Ala	92.8
SciaK46_397	9	4864739	4864798	Gly	ACC	0	0	31.6	Gly	52.1	pseudo
SciaK46_397	10	5593730	5593658	Ala	AGC	0	0	58.9	Ala	92.8
SciaK46_397	11	541110	541039	Asp	GTC	0	0	66.5	Asp	109.9
SciaK46_397	12	516957	516876	Ser	GCT	0	0	88.4	Ser	127.3
SciaK46_397	13	516446	516373	Asn	GTT	0	0	80.9	Asn	120.1
SciaK46_397	14	493768	493696	Lys	TTT	0	0	87.8	Lys	113.5
SciaK46_397	15	493392	493321	Gln	CTG	0	0	72.5	Gln	112
SciaK46_397	16	420094	420022	Lys	TTT	0	0	57.5	Lys	81.6
SciaK46_397	17	233923	233839	Ser	AGA	0	0	20.7	Ala	6.6	IPD:-6.60,trunc_start:89
SciaK46_403	1	10754926	10754989	Gly	GCC	0	0	36.6	Gly	54.7
SciaK46_403	2	7424193	7424112	Ser	AGA	0	0	32.4	Ser	54.2	pseudo
SciaK46_409	1	7287496	7287567	Pro	TGG	0	0	26.7	Pro	72.2
SciaK46_409	2	7191708	7191647	Pro	TGG	0	0	31.6	Pro	62.8	pseudo,trunc_start:6,trunc_end:4
SciaK46_409	3	5348055	5347978	Gly	ACC	0	0	24.5	Gly	45.6	pseudo
SciaK46_430	1	2782	2855	Thr	AGT	0	0	33.1	Thr	36.6
SciaK46_444	1	2470820	2470738	Leu	CAG	0	0	80.5	Leu	126.8
SciaK46_456	1	2891248	2891321	Ile	AAT	0	0	28.1	Thr	47	pseudo,IPD:-38.20
SciaK46_456	2	2891688	2891761	Met	CAT	0	0	29.7	Thr	34.6	pseudo,IPD:-25.80
SciaK46_456	3	2892057	2892130	Thr	AGT	0	0	39.5	Thr	64.5	pseudo
SciaK46_456	4	2892618	2892682	Undet	NNN	0	0	31.2	Thr	36.4
SciaK46_456	5	2892777	2892850	Ile	AAT	0	0	41.1	Thr	54.8	IPD:-47.60
SciaK46_456	6	2894133	2894206	Met	CAT	0	0	46.1	Thr	67.6	IPD:-52.60
SciaK46_456	7	2895031	2895105	Thr	AGT	0	0	61.6	Thr	79.4
SciaK46_456	8	2897854	2897925	Thr	CGT	0	0	33.1	Thr	38.8	pseudo
SciaK46_456	9	2898047	2898121	Ser	TGA	0	0	27.7	Thr	38.5	pseudo,IPD:-55.80
SciaK46_456	10	2898212	2898285	Thr	TGT	0	0	61	Thr	76.8
SciaK46_456	11	2898730	2898803	Ser	ACT	0	0	36.8	Thr	58	IPD:-56.30
SciaK46_461	1	525121	525192	Cys	GCA	0	0	64.8	Cys	92.3
SciaK46_461	2	4472440	4472505	Thr	TGT	0	0	35.3	Ala	55.1	IPD:-30.60
SciaK46_461	3	5118274	5118338	Undet	NNN	0	0	22.4	Glu	32.2
SciaK46_476	1	3454454	3454526	Ile	AAT	0	0	21.8	Ile	32.6	pseudo,trunc_start:4
SciaK46_476	2	3623496	3623577	Ser	AGA	0	0	89.6	Ser	133.1
SciaK46_476	3	4429240	4429159	Thr	GGT	0	0	37.5	Ala	45.1	IPD:-14.80
SciaK46_476	4	4403033	4402959	Gly	GCC	0	0	25.3	Gly	37.6	pseudo
SciaK46_476	5	1664079	1664011	Undet	NNN	0	0	26.7	Gly	27.7
SciaK46_487	1	8421325	8421392	Gly	TCC	0	0	24.3	Gly	37.1	pseudo
SciaK46_487	2	15141669	15141732	Asp	ATC	0	0	33.4	Gly	52.2	IPD:-30.60
SciaK46_487	3	19687493	19687421	Ile	AAT	0	0	30.3	Lys	23.9	IPD:-0.20
SciaK46_487	4	12483254	12483184	Pro	TGG	0	0	42.5	Pro	88
SciaK46_487	5	7682828	7682756	Lys	CTT	0	0	41.1	Lys	52
SciaK46_487	6	3018349	3018274	Ile	AAT	0	0	24.3	Thr	17.9	IPD:-3.40
SciaK46_487	7	3018135	3018060	Ile	AAT	0	0	24.3	Thr	17.9	IPD:-3.40
SciaK46_488	1	3648589	3648675	Ser	TGA	0	0	41.5	Ser	57.1	pseudo
SciaK46_488	2	4189081	4189167	SeC	TCA	0	0	146.9	SeC	146.9
SciaK46_488	3	5912983	5913063	Leu	CAA	0	0	48.6	Ser	61.9	IPD:-33.90
SciaK46_488	4	6827948	6828022	Gly	ACC	0	0	20.7	Gly	40.1	pseudo
SciaK46_488	5	6903985	6904056	Undet	NNN	0	0	20.5	Thr	10.3	pseudo
SciaK46_488	6	7041596	7041670	Gly	GCC	0	0	28.3	Gly	49.6	pseudo
SciaK46_488	7	17244564	17244636	Gln	TTG	0	0	48.7	Arg	76.4	IPD:-56.10
SciaK46_488	8	12924345	12924276	Ala	CGC	0	0	22.8	Val	36.5	pseudo,IPD:-29.90
SciaK46_488	9	11798269	11798192	Gly	GCC	0	0	36.3	Gly	42.8
SciaK46_488	10	10914711	10914639	Thr	TGT	0	0	84.1	Thr	97.1
SciaK46_488	11	7622452	7622382	Ile	AAT	0	0	20.3	Ile	25	pseudo
SciaK46_488	12	3619687	3619617	Val	CAC	0	0	35.1	Gly	48	IPD:-31.70
SciaK46_488	13	1996149	1996079	Gly	GCC	0	0	36.9	Gly	43.8
SciaK46_490	1	1812480	1812553	Tyr	ATA	0	0	27.7	Ile	51.3	pseudo,IPD:-64.00
SciaK46_490	2	4027765	4027836	Gln	CTG	0	0	39.5	Trp	46.2	IPD:-33.80
SciaK46_490	3	4027989	4028070	Ser	AGA	0	0	23.8	Ser	43.2	pseudo
SciaK46_490	4	5703593	5703652	Ser	ACT	0	0	29	Gly	46.9	pseudo,IPD:-46.90
SciaK46_490	5	10417942	10418012	Gly	GCC	0	0	72.7	Gly	97.9
SciaK46_490	6	16789486	16789579	Ile	TAT	16789524	16789543	57.9	Ile	87.5
SciaK46_490	7	18536655	18536729	Gly	GCC	0	0	23.2	Gly	29.9	pseudo
SciaK46_490	8	24984165	24984236	Glu	CTC	0	0	32.8	Glu	63.7	pseudo
SciaK46_490	9	25864927	25865001	Gly	ACC	0	0	30.2	Gly	44.8	pseudo
SciaK46_490	10	31219563	31219495	Gly	ACC	0	0	22.8	Gly	33.7
SciaK46_490	11	29767482	29767408	Asp	ATC	0	0	37.3	Gly	46	pseudo,IPD:-26.40
SciaK46_490	12	16789371	16789278	Ile	TAT	16789333	16789314	61	Ile	89.9
SciaK46_490	13	14430727	14430650	Gly	GCC	0	0	27.3	Gly	42.4
SciaK46_523	1	757284	757356	Arg	CCT	0	0	70.1	Arg	96
SciaK46_536	1	1532821	1532896	Thr	AGT	0	0	36.2	Thr	51.2	pseudo
SciaK46_536	2	3668762	3668843	Leu	AAG	0	0	74.1	Leu	113.9
SciaK46_536	3	9274845	9274919	Thr	AGT	0	0	47.8	Thr	49.9	pseudo
SciaK46_536	4	9275055	9275126	Gly	ACC	0	0	34	Gly	52.3	pseudo
SciaK46_536	5	9808410	9808480	Gly	ACC	0	0	32.2	Gly	69.5
SciaK46_536	6	9808505	9808576	Ala	TGC	0	0	37	Ala	51.5	pseudo
SciaK46_536	7	9808588	9808652	Undet	NNN	0	0	36.3	Gln	75.4
SciaK46_536	8	9711954	9711883	Gly	TCC	0	0	73.1	Gly	100.1
SciaK46_536	9	8991083	8991010	Thr	AGT	0	0	66.8	Thr	83.4
SciaK46_536	10	6330076	6330006	Gly	GCC	0	0	46.2	Gly	79.2
SciaK46_536	11	4675963	4675890	Glu	CTC	0	0	36.6	Val	51.2	IPD:-49.60
SciaK46_536	12	26419	26360	Gly	ACC	0	0	34.4	Gly	46.8
SciaK46_550	1	439495	439571	Gly	GCC	0	0	23.4	Gly	27.5	pseudo
SciaK46_552	1	8812268	8812341	Gln	TTG	0	0	34.7	Arg	48.6	IPD:-46.30
SciaK46_552	2	10623932	10624024	Ile	TAT	10623970	10623988	56.2	Ile	84.4
SciaK46_552	3	13293718	13293794	Lys	TTT	0	0	46	Lys	43.7	pseudo
SciaK46_552	4	9810711	9810638	Ile	AAT	0	0	81.2	Ile	114
SciaK46_552	5	3224355	3224283	Thr	TGT	0	0	55.1	Thr	70.1
SciaK46_552	6	1087339	1087266	Lys	CTT	0	0	21.9	Lys	51.9	pseudo,trunc_end:35
SciaK46_555	1	1575344	1575436	Lys	TTT	1575382	1575400	49.4	Ile	70.2	IPD:-46.00
SciaK46_555	2	1890718	1890787	Undet	NNN	0	0	26.3	Arg	14.5	pseudo
SciaK46_555	3	2541402	2541318	Arg	TCT	2541365	2541354	54.1	Arg	63.3
SciaK46_570	1	5413860	5413788	Gly	ACC	0	0	21.3	Cys	3.9	pseudo,IPD:-2.30
SciaK46_588	1	4544468	4544397	Cys	GCA	0	0	82.1	Cys	110.9
SciaK46_607	1	3660757	3660829	Lys	CTT	0	0	31.4	Cys	23	pseudo,IPD:-1.30
SciaK46_607	2	3661519	3661590	Pro	TGG	0	0	28.1	Pro	59.2
SciaK46_607	3	3662144	3662209	Lys	TTT	0	0	27.5	Lys	42.1	pseudo
SciaK46_607	4	7657793	7657864	Glu	CTC	0	0	76.8	Glu	106.4
SciaK46_607	5	7579307	7579236	Leu	GAG	0	0	20.2	Gly	13.9	pseudo,IPD:-13.90
SciaK46_607	6	7257818	7257745	Gln	TTG	0	0	31.1	Ala	34.2	IPD:-41.30
SciaK46_607	7	5496975	5496905	Gly	GCC	0	0	70.9	Gly	92.1
SciaK46_607	8	3677002	3676931	Glu	CTC	0	0	72.6	Glu	103.7
SciaK46_607	9	1131204	1131128	Ser	ACT	0	0	24	Gly	34.8	pseudo,IPD:-34.80
SciaK46_624	1	901515	901589	Gly	ACC	0	0	31.3	Gly	46	pseudo
SciaK46_624	2	4706702	4706795	Ile	TAT	4706740	4706759	73.1	Ile	105.7
SciaK46_624	3	4811819	4811878	Ser	ACT	0	0	21.9	Gly	36.1	IPD:-36.10
SciaK46_635	1	385848	385919	Asp	GTC	0	0	28.9	Asp	69.3	pseudo
SciaK46_635	2	4751035	4750953	Leu	CAG	0	0	63.3	Leu	104.5
SciaK46_658	1	5231602	5231674	Lys	CTT	0	0	43	Lys	58.3	pseudo
SciaK46_658	2	10653584	10653645	Gly	GCC	0	0	25.2	Gly	44.4	pseudo
SciaK46_658	3	24853293	24853367	Thr	GGT	0	0	36.8	Gly	42.1	pseudo,IPD:-17.50
SciaK46_658	4	24189804	24189733	Undet	NNN	0	0	24.5	Glu	51.1
SciaK46_658	5	24187102	24187031	Undet	NNN	0	0	24.5	Glu	51.1
SciaK46_658	6	20482435	20482367	Gly	GCC	0	0	22	Gly	42.7	trunc_start:5
SciaK46_658	7	14439844	14439773	Ala	TGC	0	0	69.4	Ala	103.2
SciaK46_679	1	374899	374980	Val	TAC	0	0	42.8	Ser	58.5	IPD:-58.50
SciaK46_679	2	286050	285979	Pro	TGG	0	0	59.4	Pro	108.7
SciaK46_681	1	12005758	12005682	Gly	GCC	0	0	28	Gly	31.2	pseudo
SciaK46_681	2	10802164	10802086	Val	TAC	10802126	10802122	27.3	Ile	48.1	IPD:-22.10
SciaK46_687	1	27977	28049	Arg	TCT	0	0	68.1	Arg	84.9
SciaK46_698	1	883621	883692	His	GTG	0	0	58.9	His	99.6
SciaK46_698	2	2266568	2266496	Thr	TGT	0	0	79.8	Thr	90.2
SciaK46_698	3	1359420	1359338	Leu	TAA	0	0	76.8	Leu	100.5
SciaK46_698	4	1358148	1358066	Leu	TAA	0	0	76.8	Leu	100.5
SciaK46_698	5	1320972	1320898	Thr	TGT	0	0	28.8	iMet	49.7	pseudo,IPD:-42.70
SciaK46_701	1	794	866	Thr	AGT	0	0	25.8	Thr	28.2	pseudo
SciaK46_701	2	2450	2522	Ala	TGC	0	0	21.2	Ala	43.5	pseudo
SciaK46_707	1	6706348	6706419	Ala	TGC	0	0	78.7	Ala	111.2
SciaK46_707	2	14810119	14810198	Ser	GCT	0	0	22.8	Gly	31.1	pseudo,IPD:-31.10
SciaK46_707	3	9343592	9343518	Gly	GCC	0	0	27.7	Gly	45.3	pseudo
SciaK46_707	4	6706022	6705951	Asp	GTC	0	0	66.5	Asp	108.5
SciaK46_707	5	6704064	6703992	Phe	GAA	0	0	88.9	Phe	124.5
SciaK46_707	6	6703847	6703776	Asp	GTC	0	0	66.5	Asp	108.5
SciaK46_707	7	6703528	6703457	Ala	TGC	0	0	78.7	Ala	111.2
SciaK46_710	1	9201107	9201032	Ser	ACT	0	0	20.8	Gly	6.2	pseudo,IPD:-6.20
SciaK46_710	2	8207196	8207122	Arg	CCT	0	0	34.3	Arg	44.3
SciaK46_710	3	936927	936855	Arg	CCT	0	0	38.6	Thr	42.5	IPD:-4.00
SciaK46_715	1	1169587	1169658	Cys	GCA	0	0	81.8	Cys	118.4
SciaK46_715	2	1203684	1203755	Cys	GCA	0	0	81.8	Cys	118.4
SciaK46_715	3	1263408	1263516	Leu	CAA	1263446	1263470	69.5	Leu	118.7
SciaK46_715	4	1366749	1366820	Cys	GCA	0	0	79.3	Cys	115.9
SciaK46_715	5	4403639	4403566	Thr	TGT	0	0	53	Thr	70.7
SciaK46_715	6	3912882	3912790	Ile	TAT	3912844	3912826	64.7	Ile	92.5
SciaK46_715	7	3518890	3518831	Asp	GTC	0	0	28.2	Gly	43.5	pseudo,IPD:-16.00
SciaK46_715	8	2389839	2389765	Trp	CCA	0	0	25.8	Arg	35.3	IPD:-28.60
SciaK46_715	9	2382329	2382256	Thr	TGT	0	0	75	Thr	92.9
SciaK46_715	10	1024444	1024374	Gly	ACC	0	0	49.1	Gly	62.4
SciaK46_716	1	1869865	1869947	Leu	CAG	0	0	77.3	Leu	124.5
SciaK46_716	2	4340760	4340829	Thr	GGT	0	0	28.5	Gly	65.9	pseudo,IPD:-57.00
SciaK46_716	3	5042901	5042971	Gly	GCC	0	0	29.8	Gly	61.3
SciaK46_716	4	5042988	5043060	Phe	GAA	0	0	70.8	Phe	83.5
SciaK46_716	5	4321971	4321901	Gly	GCC	0	0	27.3	Gly	64.5	pseudo
SciaK46_716	6	2549899	2549840	Asp	ATC	0	0	34.8	Gly	54.3	pseudo,IPD:-26.40
SciaK46_716	7	849813	849743	Gly	GCC	0	0	28.5	Gly	37.1	pseudo
SciaK46_724	1	45038	45109	Pro	AGG	0	0	70.2	Pro	121
SciaK46_733	1	742659	742587	Ser	ACT	0	0	28.1	Gly	20.6	IPD:-20.60
SciaK46_739	1	1081624	1081695	Cys	GCA	0	0	36.9	Cys	73
SciaK46_739	2	3677684	3677756	Ala	AGC	0	0	29.2	Ala	52.1
SciaK46_739	3	4201471	4201541	Pro	TGG	0	0	32.2	Arg	50.4	IPD:-50.40
SciaK46_739	4	4226138	4226210	Arg	ACG	0	0	64.6	Arg	100.6
SciaK46_739	5	4229281	4229370	Tyr	GTA	4229318	4229334	75.4	Tyr	118
SciaK46_739	6	4547583	4547678	Tyr	GTA	4547620	4547642	75.2	Tyr	118
SciaK46_739	7	5490543	5490471	His	ATG	0	0	39.3	Arg	64.3	IPD:-48.50
SciaK46_739	8	4311328	4311162	Tyr	GTA	4311291	4311198	33.3	Tyr	65.9
SciaK46_739	9	4229146	4229074	Arg	ACG	0	0	64.6	Arg	100.6
SciaK46_739	10	4225870	4225781	Tyr	GTA	4225833	4225817	75.4	Tyr	118
SciaK46_739	11	4201918	4201846	Ala	AGC	0	0	36.4	Ala	75.8
SciaK46_739	12	4201038	4200949	Tyr	GTA	4201001	4200985	27.2	Tyr	53.8
SciaK46_739	13	3064890	3064818	Cys	ACA	0	0	22	Arg	38.8	pseudo,IPD:-30.40
SciaK46_739	14	573965	573889	Gly	GCC	0	0	29.9	Gly	38.2	pseudo
SciaK46_740	1	2826384	2826456	Lys	CTT	0	0	88	Lys	119.6
SciaK46_740	2	241349	241276	Gly	GCC	0	0	20.4	Gly	31.3	pseudo
SciaK46_763	1	1411821	1411905	Arg	TCT	1411858	1411869	43.3	Arg	68.2
SciaK46_763	2	3592538	3592611	Pro	AGG	0	0	42.2	Pro	63.6
SciaK46_763	3	7231835	7231908	Thr	AGT	0	0	72.9	Thr	82.4
SciaK46_763	4	8166650	8166724	Pro	TGG	0	0	32.7	Pro	59.1	pseudo
SciaK46_763	5	8427639	8427713	Gly	ACC	0	0	38.7	Gly	49	pseudo
SciaK46_763	6	10365296	10365368	Pro	TGG	0	0	31.3	Pro	55.5
SciaK46_763	7	16112018	16112090	Lys	CTT	0	0	32.1	Lys	45.1	pseudo
SciaK46_763	8	16169018	16169089	Lys	TTT	0	0	34.5	Glu	43.5	pseudo,IPD:-46.70
SciaK46_763	9	14414311	14414232	Ala	TGC	0	0	21.7	Ala	22.5	pseudo
SciaK46_763	10	14254763	14254704	Gly	ACC	0	0	32.7	Gly	56
SciaK46_763	11	14040465	14040392	Asn	GTT	0	0	66.8	Asn	98.9
SciaK46_763	12	14001861	14001787	Thr	AGT	14001823	14001820	38.3	Thr	53.9	pseudo
SciaK46_763	13	10992694	10992635	Gly	ACC	0	0	25.8	Gly	41.6	pseudo
SciaK46_763	14	6764711	6764638	Thr	AGT	0	0	80.7	Thr	98.9
SciaK46_763	15	3109531	3109447	Arg	TCT	3109494	3109483	24.2	Arg	42.9	pseudo
SciaK46_763	16	764058	763999	Undet	NNN	0	0	20.6	Gly	39.9
SciaK46_818	1	62327	62255	Lys	CTT	0	0	87.8	Lys	122.7
SciaK46_818	2	61516	61444	Val	CAC	0	0	78.7	Val	114.3
SciaK46_818	3	59766	59694	Val	CAC	0	0	78.7	Val	114.3
SciaK46_818	4	58060	57988	Val	CAC	0	0	78.7	Val	114.3
SciaK46_818	5	57196	57124	Lys	CTT	0	0	87.8	Lys	122.7
SciaK46_838	1	179	108	Ala	TGC	0	0	60.5	Ala	95.2
SciaK46_842	1	596716	596800	Arg	TCT	596753	596764	24.9	Arg	32.2	pseudo
SciaK46_842	2	4752257	4752198	Gly	ACC	0	0	27.2	Gly	46.6	pseudo
SciaK46_846	1	5490392	5490333	Gly	ACC	0	0	27.8	Gly	49
SciaK46_846	2	2417931	2417860	Gly	ACC	0	0	20.8	Gly	21.6	trunc_start:6
SciaK46_846	3	1268762	1268691	Gly	ACC	0	0	24.5	Gly	44.1
SciaK46_851	1	220666	220595	Gln	CTG	0	0	27.3	Gln	62.6
SciaK46_854	1	909096	909168	Gln	CTG	0	0	21.6	Arg	48.6	pseudo,IPD:-48.60
SciaK46_854	2	1587248	1587318	Gly	GCC	0	0	56.7	Gly	87.7
SciaK46_854	3	3203702	3203773	Phe	GAA	0	0	47.4	Cys	75	IPD:-51.70
SciaK46_854	4	3203785	3203857	Arg	CCG	0	0	65.9	Arg	91.1
SciaK46_854	5	4367289	4367219	Gly	GCC	0	0	68.8	Gly	92.2
SciaK46_854	6	4352376	4352284	Ile	TAT	4352338	4352320	66.2	Ile	91.3
SciaK46_854	7	3639054	3638984	Gly	GCC	0	0	38.1	Gly	59.5
SciaK46_854	8	2210920	2210848	Arg	CCG	0	0	67.6	Arg	96.5
SciaK46_856	1	1508134	1508226	Thr	TGT	1508186	1508190	23.6	Ile	27.4	IPD:-26.00
SciaK46_856	2	269111	269040	Pro	AGG	0	0	59.2	Pro	102.4
SciaK46_856	3	229041	228970	Pro	AGG	0	0	70.2	Pro	121
SciaK46_858	1	63150	63226	Ile	AAT	0	0	24.3	Ile	28.5	pseudo
SciaK46_858	2	63261	63334	Lys	TTT	0	0	28.5	Glu	40.5	IPD:-40.50
SciaK46_862	1	5938982	5939061	Thr	AGT	0	0	35.9	Thr	36.5	pseudo
SciaK46_862	2	6750005	6750081	Thr	GGT	0	0	21.3	Ile	19.3	pseudo,IPD:-22.80
SciaK46_862	3	12300672	12300742	Lys	CTT	0	0	30.6	Asp	42.9	IPD:-54.50
SciaK46_862	4	12300757	12300850	Ile	TAT	12300795	12300814	70	Ile	98.4
SciaK46_862	5	14353880	14353821	Gly	ACC	0	0	29.4	Gly	51.5	pseudo
SciaK46_862	6	8658783	8658711	Arg	ACG	0	0	64.6	Arg	100.6
SciaK46_862	7	8470448	8470378	Val	TAC	0	0	20.7	Gly	10.2	pseudo,IPD:-17.90
SciaK46_862	8	3601999	3601928	Gly	ACC	0	0	20.6	Gly	35.6	pseudo
SciaK46_869	1	3464568	3464639	Gln	CTG	0	0	73.1	Gln	111
SciaK46_869	2	2236607	2236540	Ile	AAT	0	0	22	Ala	17.3	pseudo,IPD:-31.40
SciaK46_869	3	154453	154371	Sup	TCA	0	0	37.2	Leu	47.5	pseudo,IPD:-47.50
SciaK46_883	1	22914	22985	Pro	AGG	0	0	70.2	Pro	121
SciaK46_883	2	23105	23176	Pro	CGG	0	0	70.2	Pro	121
SciaK46_883	3	1027708	1027779	Pro	TGG	0	0	69.5	Pro	117.1
SciaK46_883	4	1756869	1756940	Gln	TTG	0	0	60.8	Gln	101.4
SciaK46_883	5	1761098	1761169	Gln	TTG	0	0	64.3	Gln	101
SciaK46_883	6	3664606	3664699	Arg	TCT	3664643	3664663	67	Arg	93.2
SciaK46_883	7	3839134	3839205	Pro	TGG	0	0	62.2	Pro	110.9
SciaK46_883	8	5048700	5048772	Sup	CTA	0	0	60.4	Arg	80	IPD:-80.00
SciaK46_883	9	6222948	6223013	Undet	NNN	0	0	40	Arg	58.9
SciaK46_883	10	13017053	13017125	Lys	TTT	0	0	62.2	Lys	88.1
SciaK46_883	11	15225752	15225828	Asp	GTC	0	0	34.9	Gly	45.1	pseudo,IPD:-32.80
SciaK46_883	12	9801233	9801167	Undet	NNN	0	0	23.8	Arg	47.4	pseudo
SciaK46_883	13	8692415	8692336	Gly	GCC	0	0	35.1	Gly	52.5	pseudo
SciaK46_883	14	7167108	7167037	Pro	CGG	0	0	65.4	Pro	115.8
SciaK46_883	15	5445561	5445465	Ile	GAT	0	0	31.6	Ile	20.1
SciaK46_883	16	4001096	4001025	Pro	AGG	0	0	26.2	Asp	29.2	pseudo,IPD:-26.70
SciaK46_883	17	2996906	2996835	Pro	CGG	0	0	38.5	Pro	73.2
SciaK46_883	18	130560	130489	Pro	CGG	0	0	69.8	Pro	119
SciaK46_883	19	99378	99307	Pro	CGG	0	0	62.6	Pro	109.9
SciaK46_890	1	256178	256249	Glu	TTC	0	0	69.5	Glu	107.7
SciaK46_890	2	340186	340115	Lys	CTT	0	0	43.8	Glu	64.1	IPD:-64.10
SciaK46_892	1	2535955	2536026	Asp	GTC	0	0	67	Asp	108
SciaK46_892	2	2537315	2537386	Asp	GTC	0	0	30.3	Asp	73
SciaK46_892	3	2563653	2563735	Leu	CAG	0	0	38.8	Leu	69.1
SciaK46_892	4	2802877	2802948	Gly	TCC	0	0	34.2	Gly	43.2
SciaK46_892	5	3220614	3220685	Ala	TGC	0	0	78.2	Ala	113.2
SciaK46_892	6	3221572	3221643	Ala	TGC	0	0	78.2	Ala	113.2
SciaK46_892	7	4090000	4089929	iMet	CAT	0	0	60.4	iMet	130.6
SciaK46_892	8	3327299	3327227	Thr	TGT	0	0	55.3	Thr	72.9
SciaK46_892	9	3221316	3221245	Ala	TGC	0	0	78.2	Ala	113.2
SciaK46_892	10	2803748	2803667	Ser	GCT	0	0	30	Ser	52.4	pseudo
SciaK46_892	11	2802593	2802522	Gln	CTG	0	0	47.2	Gln	71.3
SciaK46_892	12	2565943	2565871	Arg	CCT	0	0	35.9	Met	46.4	pseudo,IPD:-32.60
SciaK46_892	13	2563352	2563279	Asn	GTT	0	0	71.7	Asn	107.5
SciaK46_892	14	2536809	2536728	Ser	TGA	0	0	76.5	Ser	116
SciaK46_892	15	2103131	2103059	Thr	CGT	0	0	78	Thr	90.2
SciaK46_892	16	1799233	1799173	Lys	CTT	0	0	26.2	Lys	63.8	pseudo,trunc_end:21
SciaK46_910	1	80208	80279	Asp	GTC	0	0	66.5	Asp	108.5
SciaK46_910	2	1631171	1631242	Asp	GTC	0	0	65.4	Asp	111
SciaK46_910	3	1632550	1632621	Trp	CCA	0	0	74.3	Trp	103.7
SciaK46_910	4	3135871	3135949	Cys	GCA	0	0	53	Cys	74.4	trunc_start:2
SciaK46_910	5	5825314	5825386	Arg	CCT	0	0	65.6	Arg	98.1
SciaK46_910	6	12384202	12384274	Gln	TTG	0	0	34.9	Arg	62.9	IPD:-50.60
SciaK46_910	7	12761839	12761910	Leu	CAG	0	0	38.2	Pro	85.1	IPD:-98.00
SciaK46_910	8	23000951	23001022	Arg	TCT	0	0	34.3	Gly	60.8	pseudo,IPD:-49.40
SciaK46_910	9	25450716	25450775	Asp	GTC	0	0	24.7	Gly	47	pseudo,IPD:-10.80
SciaK46_910	10	25562644	25562715	Pro	CGG	0	0	65.1	Pro	113.9
SciaK46_910	11	15690194	15690121	Ile	AAT	0	0	47.2	Thr	65	pseudo,IPD:-44.30
SciaK46_910	12	11941568	11941487	Thr	TGT	0	0	25.1	Ala	30.8	pseudo,IPD:-14.70
SciaK46_910	13	1632240	1632169	Asp	GTC	0	0	66.5	Asp	108.5
SciaK46_926	1	281986	281914	Lys	TTT	0	0	52.2	Lys	77.8	pseudo
SciaK46_926	2	24297	24218	Gly	GCC	0	0	23.5	Gly	30.1	pseudo,trunc_end:1
SciaK46_949	1	4991214	4991300	Gly	GCC	0	0	20.1	Gly	12.6	pseudo
SciaK46_949	2	5069514	5069585	Thr	TGT	0	0	22.3	Gly	2.9	pseudo,IPD:-4.40
SciaK46_949	3	6048644	6048714	Gly	GCC	0	0	22.5	Gly	27	pseudo
SciaK46_949	4	4874027	4873935	Ile	TAT	4873989	4873971	28.4	Ile	49.2	pseudo
SciaK46_963	1	3186400	3186471	Trp	CCA	0	0	73.9	Trp	91.3
SciaK46_963	2	3186708	3186779	Trp	CCA	0	0	72	Trp	96.6
SciaK46_963	3	2219626	2219552	Gly	ACC	0	0	35.2	Gly	53.7
SciaK46_973	1	5225434	5225507	Leu	GAG	0	0	22.4	Cys	5.9	pseudo,IPD:-5.90
SciaK46_973	2	13006536	13006607	His	GTG	0	0	62.4	His	96.4
SciaK46_973	3	4371371	4371303	Gly	GCC	0	0	22.6	Gly	38	pseudo
SciaK46_973	4	3289789	3289717	Gln	TTG	0	0	45.7	Arg	65.8	IPD:-52.70
SciaK46_982	1	2058094	2058018	Gly	ACC	0	0	35.5	Gly	47.8
SciaK46_993	1	941969	942053	Leu	AAG	942007	942015	29.9	Leu	30.7	pseudo
SciaK46_993	2	1442320	1442390	Gly	GCC	0	0	81	Gly	111.7
SciaK46_993	3	2218400	2218472	Gly	ACC	0	0	24.6	Gly	31.3	pseudo
SciaK46_993	4	2798341	2798415	Gly	ACC	0	0	20.8	Gly	43.4	pseudo
SciaK46_993	5	4693982	4694064	Leu	TAA	0	0	79.5	Leu	107.2
SciaK46_993	6	6389409	6389491	Leu	TAA	0	0	40.2	Leu	54.9
SciaK46_993	7	6891435	6891506	Gly	TCC	0	0	42.9	Gly	63.6
SciaK46_993	8	9316970	9317030	Gly	GCC	0	0	20.1	Gly	24.4
SciaK46_993	9	10240613	10240695	Ile	TAT	0	0	37.8	Ser	33.5	pseudo,IPD:-17.60
SciaK46_993	10	15039227	15039309	Leu	TAA	0	0	74.3	Leu	99.3
SciaK46_993	11	15641853	15641935	Leu	TAA	0	0	46.8	Leu	70.8
SciaK46_993	12	20270713	20270784	Glu	CTC	0	0	73.2	Glu	113.6
SciaK46_993	13	20284116	20284189	Thr	AGT	0	0	68.8	Thr	88.4
SciaK46_993	14	20386835	20386908	Arg	CCT	0	0	38	Arg	56.5	pseudo
SciaK46_993	15	20730765	20730836	Ser	AGA	0	0	30.1	Pro	61.6	pseudo,IPD:-61.60
SciaK46_993	16	21458816	21458877	Asp	GTC	0	0	22.7	Gly	40.9	pseudo,IPD:-23.30
SciaK46_993	17	22863828	22863899	Glu	TTC	0	0	27.2	Glu	65
SciaK46_993	18	23342579	23342650	Pro	TGG	0	0	65.1	Pro	113.9
SciaK46_993	19	24108509	24108583	Pro	AGG	0	0	24.8	Cys	2.1	IPD:-2.10
SciaK46_993	20	33799346	33799428	Gly	TCC	0	0	41.7	Leu	41.5	pseudo,IPD:-36.30
SciaK46_993	21	35962034	35962109	Gly	ACC	0	0	24.3	Asp	15	pseudo,IPD:-1.30
SciaK46_993	22	36178513	36178572	Gly	ACC	0	0	32	Gly	54.8
SciaK46_993	23	37859853	37859924	Ala	TGC	0	0	78.2	Ala	113.2
SciaK46_993	24	46597374	46597455	Phe	AAA	0	0	59.6	Ser	93.4	IPD:-103.00
SciaK46_993	25	42064064	42063972	Ile	TAT	42064026	42064008	26.2	Ile	47.2	pseudo
SciaK46_993	26	33738034	33737960	Gly	ACC	0	0	32.1	Gly	47.8
SciaK46_993	27	25698168	25698096	Val	GAC	0	0	27.8	Gly	39.4	pseudo,IPD:-37.30
SciaK46_993	28	22834475	22834403	Undet	NNN	0	0	32.6	Glu	51.3
SciaK46_993	29	22191066	22190993	Trp	CCA	0	0	25.7	Arg	29.8	pseudo,IPD:-26.00
SciaK46_993	30	19172083	19172010	Thr	AGT	0	0	74.5	Thr	96.2
SciaK46_993	31	15268293	15268211	Leu	TAA	0	0	68.2	Leu	68.6
SciaK46_993	32	14982936	14982854	Leu	TAA	0	0	34.5	Leu	54.5
SciaK46_993	33	12988511	12988440	Glu	CTC	0	0	33.6	Glu	64.4	pseudo
SciaK46_993	34	10996826	10996744	Leu	TAA	0	0	59.9	Leu	79.4
SciaK46_993	35	7606979	7606907	Gln	TTG	0	0	35.3	Arg	53.5	pseudo,IPD:-45.80
SciaK46_993	36	6927608	6927537	Gly	ACC	0	0	20.8	Ala	10.7	pseudo,IPD:-2.90
SciaK46_993	37	6629749	6629667	Leu	TAA	0	0	84.3	Leu	106.4
SciaK46_993	38	6391054	6390972	Leu	TAA	0	0	35.9	Leu	56.9
SciaK46_993	39	5800924	5800842	Leu	TAA	0	0	88.1	Leu	119
SciaK46_993	40	5653755	5653696	Thr	AGT	0	0	27.5	Gly	43.8	pseudo,IPD:-28.50
SciaK46_993	41	5282115	5282050	Ser	GCT	0	0	22.1	Gly	41.2	pseudo,IPD:-41.20
SciaK46_993	42	4337689	4337617	Lys	TTT	0	0	24.9	Lys	52.1	pseudo
SciaK46_993	43	1137655	1137596	Gly	ACC	0	0	25.3	Gly	45.6	pseudo
SciaK46_1011	1	1385140	1385072	Gly	GCC	0	0	31.6	Gly	47.6	pseudo
SciaK46_1020	1	2157502	2157433	Thr	TGT	0	0	21.3	Gly	30.6	pseudo,IPD:-35.90
SciaK46_1026	1	225048	224956	Ile	TAT	225010	224992	34	Ile	50.9
SciaK46_1030	1	3307420	3307501	Ser	TGA	0	0	42.5	Ser	68.9
SciaK46_1044	1	258028	258103	Gly	GCC	0	0	23.4	Gly	23.9
SciaK46_1044	2	3995933	3996003	Ser	GCT	0	0	21.6	Gly	45.9	pseudo,IPD:-45.90
SciaK46_1044	3	10928346	10928437	Ile	GAT	10928384	10928401	35.4	Ile	53.6
SciaK46_1044	4	11636635	11636717	Leu	CAG	0	0	78.2	Leu	124.9
SciaK46_1044	5	11638561	11638634	Asn	GTT	0	0	78	Asn	114.6
SciaK46_1044	6	11639482	11639555	Asn	GTT	0	0	74.2	Asn	112.8
SciaK46_1044	7	11640089	11640171	Leu	CAG	0	0	78.2	Leu	124.9
SciaK46_1044	8	11641735	11641817	Leu	CAG	0	0	78.2	Leu	124.9
SciaK46_1044	9	11643661	11643734	Asn	GTT	0	0	78	Asn	114.6
SciaK46_1044	10	11644582	11644655	Asn	GTT	0	0	74.2	Asn	112.8
SciaK46_1044	11	11645189	11645271	Leu	CAG	0	0	78.2	Leu	124.9
SciaK46_1044	12	11646934	11647015	Leu	TAG	0	0	69.9	Leu	110.1
SciaK46_1044	13	17230555	17230626	Gly	ACC	0	0	23.3	Gly	26.9	pseudo
SciaK46_1044	14	11657806	11657731	Asn	GTT	0	0	23.6	Asn	50.6	pseudo
SciaK46_1044	15	11654304	11654233	iMet	CAT	0	0	60.4	iMet	130.6
SciaK46_1044	16	11649876	11649784	Ile	TAT	11649838	11649820	69.1	Ile	101.5
SciaK46_1044	17	11633653	11633580	Asn	GTT	0	0	74.2	Asn	109.5
SciaK46_1044	18	11632652	11632570	Leu	CAG	0	0	78.2	Leu	124.9
SciaK46_1044	19	10962648	10962574	Gly	ACC	0	0	20.3	Gly	36.2	pseudo
SciaK46_1046	1	6801721	6801795	Asp	ATC	0	0	41.1	Gly	63.5	IPD:-30.40
SciaK46_1046	2	590590	590518	Lys	CTT	0	0	58.8	Lys	91.8
SciaK46_1047	1	690258	690340	Leu	TAA	0	0	83.8	Leu	110.1
SciaK46_1047	2	230457	230374	Leu	TAA	0	0	44.7	Leu	49.2
SciaK46_1047	3	145778	145695	Val	TAC	145741	145737	21.8	Cys	20.2	pseudo,IPD:-20.20
SciaK46_1048	1	2664258	2664332	Ser	GCT	0	0	20.1	Gly	32.9	pseudo,IPD:-32.90
SciaK46_1052	1	1014351	1014434	Gly	ACC	0	0	36.8	Gly	47.9	pseudo
SciaK46_1061	1	1356089	1356014	Gly	ACC	0	0	32.2	Gly	54.4	pseudo
SciaK46_1062	1	1323939	1324024	Gly	ACC	0	0	22.1	Glu	16.7	IPD:-3.50
SciaK46_1071	1	1495678	1495753	Gly	ACC	0	0	27.6	Ala	15	pseudo,IPD:-8.10
SciaK46_1071	2	1852207	1852133	Gly	ACC	0	0	23.5	Gly	48.2	pseudo
SciaK46_1077	1	4633495	4633569	Gly	ACC	0	0	32.5	Gly	56.5
SciaK46_1077	2	6715216	6715290	Gly	ACC	0	0	30.8	Gly	24.6
SciaK46_1077	3	8186626	8186685	Gly	ACC	0	0	33.2	Gly	55	pseudo
SciaK46_1077	4	10923926	10923850	Gly	GCC	0	0	24.3	Gly	38.4	pseudo
SciaK46_1077	5	7776087	7776014	Gly	ACC	0	0	21.3	Gly	45	pseudo
SciaK46_1077	6	5741636	5741577	Gly	ACC	0	0	36.6	Gly	58.6
SciaK46_1077	7	5274460	5274387	Asn	GTT	0	0	41.7	Asn	71.6
SciaK46_1077	8	3797473	3797390	Gln	TTG	0	0	27.3	Arg	44	pseudo,IPD:-45.00
SciaK46_1077	9	2188624	2188554	Gly	GCC	0	0	46.6	Gly	62.6
SciaK46_1098	1	4393096	4393172	Gly	GCC	0	0	27	Gly	32.3
SciaK46_1098	2	4602515	4602445	Gly	GCC	0	0	32.7	Gly	37	pseudo
SciaK46_1113	1	14604379	14604437	Gly	GCC	0	0	26.7	Gly	47.8	pseudo
SciaK46_1113	2	20212663	20212734	Ala	CGC	0	0	74.4	Ala	109.6
SciaK46_1113	3	29764055	29764120	Cys	GCA	0	0	20.5	Ala	13.8	pseudo,IPD:-6.30,trunc_end:6
SciaK46_1113	4	20212937	20212867	Gly	GCC	0	0	81	Gly	111.7
SciaK46_1113	5	1647338	1647267	Thr	TGT	0	0	27.8	Thr	31.4
SciaK46_1138	1	8299	8371	Met	CAT	0	0	37	Met	56.6
SciaK46_1138	2	17331	17403	Met	CAT	0	0	77.7	Met	108.9
SciaK46_1138	3	17626	17698	Arg	CCT	0	0	43.5	Lys	56.5	IPD:-14.80
SciaK46_1138	4	18481	18553	Lys	CTT	0	0	23.3	Lys	30.7	pseudo
SciaK46_1138	5	30236	30308	Met	CAT	0	0	34.6	Met	47.2
SciaK46_1138	6	36540	36612	Met	CAT	0	0	76.5	Met	104.4
SciaK46_1138	7	43604	43676	Lys	CTT	0	0	48.6	Lys	71.8
SciaK46_1138	8	47223	47295	Met	CAT	0	0	79.2	Met	109.1
SciaK46_1138	9	47498	47570	Lys	CTT	0	0	28.9	Lys	59.5	pseudo
SciaK46_1138	10	51997	52069	Met	CAT	0	0	54.4	Met	70.3
SciaK46_1138	11	52292	52364	Asn	ATT	0	0	30	Lys	38	pseudo,IPD:-22.30
SciaK46_1138	12	109554	109635	Ser	GCT	0	0	48.4	Ser	84.1
SciaK46_1142	1	1000028	1000086	Gly	GCC	0	0	20.5	Gly	42	pseudo
SciaK46_1144	1	3314134	3314204	Gly	GCC	0	0	34.5	Gly	53.2	pseudo
SciaK46_1144	2	4982898	4982980	Gly	GCC	0	0	27.3	Gly	32.9	pseudo
SciaK46_1144	3	7384698	7384631	Gly	ACC	0	0	21.5	Gly	23.2	trunc_start:6
SciaK46_1150	1	2671449	2671520	His	GTG	0	0	53.4	His	95.3
SciaK46_1160	1	1488898	1488969	Undet	NNN	0	0	31.8	Val	47.8
SciaK46_1160	2	2286530	2286600	Ala	AGC	0	0	31.8	Gly	48.3	IPD:-20.90
SciaK46_1160	3	2713357	2713416	Gly	ACC	0	0	23.7	Gly	46.8	pseudo
SciaK46_1160	4	5855543	5855614	Asn	ATT	0	0	40.8	Asn	61.5
SciaK46_1160	5	6603979	6604066	Tyr	GTA	6604016	6604030	62.9	Tyr	96
SciaK46_1160	6	6835084	6835155	Gln	CTG	0	0	74.1	Gln	110.9
SciaK46_1160	7	7417390	7417463	Gly	GCC	0	0	31.8	Gly	47.1	pseudo
SciaK46_1160	8	8201036	8201115	Undet	NNN	0	0	21.2	Gly	20.4
SciaK46_1160	9	16997027	16997096	Gly	GCC	0	0	34.3	Gly	49.1
SciaK46_1160	10	15555284	15555213	Glu	CTC	0	0	28.9	Glu	60.2	pseudo
SciaK46_1160	11	15394502	15394428	Val	CAC	0	0	51.1	Thr	61.7	IPD:-22.00
SciaK46_1160	12	14096882	14096811	Gly	ACC	0	0	24.8	Gly	53.2	pseudo
SciaK46_1160	13	6604386	6604314	Phe	GAA	0	0	66.5	Phe	98.5
SciaK46_1161	1	536	617	Leu	AAG	0	0	74.1	Leu	113.9
SciaK46_1164	1	3124463	3124544	Ser	TGA	0	0	23.8	Ser	23.6	pseudo
SciaK46_1164	2	3342864	3342804	Undet	NNN	0	0	27.5	Arg	45.6
SciaK46_1164	3	2196469	2196395	Gly	ACC	0	0	29.4	Gly	49.6	pseudo
SciaK46_1190	1	4490329	4490257	Thr	TGT	0	0	45.6	Thr	64.1
SciaK46_1190	2	3983603	3983532	Asp	GTC	0	0	66	Asp	105.7
SciaK46_1190	3	3395212	3395140	Thr	TGT	0	0	28.9	Ile	30.2	pseudo,IPD:-4.20,trunc_start:1
SciaK46_1195	1	70397	70468	Glu	TTC	0	0	69.7	Glu	112.3
SciaK46_1195	2	70720	70611	Leu	CAA	70682	70666	70	Leu	98.9
SciaK46_1199	1	179675	179746	His	GTG	0	0	60.1	His	104.9
SciaK46_1199	2	184611	184682	His	GTG	0	0	60.1	His	104.9
SciaK46_1199	3	184791	184862	His	GTG	0	0	31.7	His	71.9
SciaK46_1199	4	2145957	2146029	Lys	CTT	0	0	83.4	Lys	100.3
SciaK46_1199	5	2649936	2650005	Ile	AAT	0	0	30.2	Lys	49.4	pseudo,IPD:-25.80
SciaK46_1199	6	5546964	5546892	Leu	TAG	0	0	42.9	Pro	72.7	IPD:-77.90
SciaK46_1199	7	2630856	2630774	Ser	GCT	0	0	58.2	Ser	88.4
SciaK46_1199	8	2097946	2097875	Gln	TTG	0	0	39.3	Gln	64.2
SciaK46_1199	9	1649152	1649081	Arg	TCT	0	0	66.5	Gly	93.2	IPD:-55.90
SciaK46_1199	10	1644462	1644370	Ile	TAT	1644424	1644406	64	Ile	93.8
SciaK46_1199	11	1522776	1522669	Arg	TCT	1522724	1522705	29.2	Ile	35.3	IPD:-18.10
SciaK46_1199	12	1301627	1301546	Ser	GCT	0	0	88.4	Ser	127.3
SciaK46_1213	1	106	7	Ala	TGC	68	54	39	Leu	68.1	IPD:-59.60
SciaK46_1226	1	5140065	5140135	Gly	GCC	0	0	81	Gly	111.7
SciaK46_1248	1	226261	226190	Gly	TCC	0	0	58.4	Ala	89.1	IPD:-54.10
SciaK46_1261	1	1776860	1776942	Gly	ACC	0	0	20.4	Gly	33.7	pseudo
SciaK46_1261	2	4279225	4279290	Undet	NNN	0	0	21.5	Glu	43.3	pseudo
SciaK46_1261	3	7686337	7686422	Arg	TCT	7686374	7686386	67.3	Arg	89.8
SciaK46_1261	4	8073537	8073609	Val	TAC	0	0	82.9	Val	111.9
SciaK46_1262	1	802243	802182	Ala	AGC	0	0	26.4	Gly	48.9	pseudo,IPD:-24.70
SciaK46_1264	1	146458	146388	Ile	AAT	0	0	29	Ile	29
SciaK46_1273	1	3013914	3013985	Glu	TTC	0	0	23.8	Glu	53.4
SciaK46_1273	2	4049977	4050059	Gly	TCC	0	0	24.9	Gly	26.6	pseudo,trunc_end:14
SciaK46_1273	3	13205761	13205836	Gly	TCC	0	0	20.6	Gly	38.7
SciaK46_1273	4	13739518	13739597	Met	CAT	0	0	20.3	Ile	33.5	pseudo,IPD:-32.80
SciaK46_1273	5	6491267	6491199	Ala	AGC	0	0	21.6	Gly	37.8	IPD:-24.60
SciaK46_1273	6	3524203	3524126	Trp	CCA	0	0	22.5	Thr	19.5	IPD:-14.70,trunc_start:86
SciaK46_1273	7	2035418	2035345	Asn	GTT	0	0	44.8	Asn	70.1
SciaK46_1274	1	865288	865360	Tyr	ATA	0	0	30	Arg	32.8	pseudo,IPD:-47.30
SciaK46_1274	2	3436485	3436559	Ser	ACT	0	0	33.8	Gly	45.8	pseudo,IPD:-45.80
SciaK46_1274	3	8317852	8317925	Ser	GCT	0	0	23	Gly	42.5	IPD:-42.50
SciaK46_1274	4	11889321	11889262	Asp	GTC	0	0	44.1	Gly	59.4	IPD:-20.00
SciaK46_1274	5	11735420	11735348	Thr	TGT	0	0	84.1	Thr	97.1
SciaK46_1274	6	11078380	11078292	Pro	AGG	11078342	11078328	45	Ile	73	IPD:-63.80
SciaK46_1277	1	1748630	1748701	Leu	GAG	0	0	20.7	Thr	10.9	pseudo,IPD:-21.70,trunc_start:9
SciaK46_1277	2	2661441	2661371	Gly	CCC	0	0	79	Gly	103.9
SciaK46_1284	1	2441440	2441523	Arg	TCT	2441477	2441486	22.1	Arg	35.4	pseudo
SciaK46_1284	2	11400377	11400304	Asn	GTT	0	0	29.1	Asn	53.3
SciaK46_1284	3	4078351	4078279	Gly	GCC	0	0	22.4	Gly	35.4	pseudo
SciaK46_1284	4	1023679	1023593	Arg	TCT	1023642	1023631	20.7	Arg	41.4	pseudo
SciaK46_1284	5	329448	329364	Arg	TCT	329411	329400	71.1	Arg	103
SciaK46_1285	1	3565	3484	Ser	CGA	0	0	77.1	Ser	118.1
SciaK46_1286	1	594706	594777	Glu	CTC	0	0	73.2	Glu	113.6
SciaK46_1286	2	11506132	11506206	Asp	ATC	0	0	27.1	Gly	47.6	pseudo,IPD:-23.80
SciaK46_1286	3	14209272	14209345	Gly	GCC	0	0	20.7	Gly	38	pseudo
SciaK46_1286	4	15446632	15446694	Gly	ACC	0	0	29	Gly	42.2	trunc_start:8
SciaK46_1286	5	25363430	25363360	Gly	GCC	0	0	22.8	Thr	23.8	pseudo,IPD:-0.30
SciaK46_1286	6	18341777	18341703	Gly	GCC	0	0	29.6	Gly	38.9	pseudo
SciaK46_1286	7	12909026	12908952	Asp	GTC	0	0	21	Gly	38.6	pseudo,IPD:-18.40
SciaK46_1289	1	9110941	9111020	Asp	ATC	0	0	26.2	Gly	29.7	pseudo,IPD:-19.40
SciaK46_1289	2	1416240	1416169	Ser	ACT	0	0	23.5	Gly	16.8	IPD:-16.80
SciaK46_1295	1	728385	728446	Gly	GCC	0	0	25	Gly	40.8
SciaK46_1295	2	1490478	1490552	Gly	ACC	0	0	21.3	Gly	17.3	pseudo
SciaK46_1295	3	11287352	11287423	Ala	CGC	0	0	22.5	Asp	53.9	pseudo,IPD:-58.40
SciaK46_1295	4	18015288	18015359	Gly	GCC	0	0	41.7	Gly	48.9
SciaK46_1295	5	19221266	19221194	Phe	GAA	0	0	24.3	Phe	43.8	pseudo
SciaK46_1295	6	17939522	17939451	His	GTG	0	0	35.9	His	69.4
SciaK46_1295	7	9070931	9070860	Gly	ACC	0	0	25.1	Gly	28.9	trunc_start:3
SciaK46_1295	8	8190699	8190627	Arg	CCT	0	0	69	Arg	92.7
SciaK46_1295	9	6396800	6396727	Ile	AAT	0	0	39.3	Ile	54.2
SciaK46_1295	10	3572261	3572189	Phe	AAA	0	0	20.4	Ile	33.6	pseudo,IPD:-35.90
SciaK46_1328	1	1303	1231	Cys	GCA	0	0	54.8	Cys	75
SciaK46_1342	1	3744179	3744110	Gly	GCC	0	0	25.8	Gly	38.4
SciaK46_1345	1	551930	552033	Leu	CAA	551968	551987	76.1	Leu	128.6
SciaK46_1345	2	552418	552489	Glu	CTC	0	0	73.2	Glu	113.6
SciaK46_1345	3	558902	559009	Leu	CAA	558940	558963	77.5	Leu	129.2
SciaK46_1345	4	380790	380718	Lys	CTT	0	0	27.6	Lys	55	pseudo
SciaK46_1348	1	33168	33096	Arg	TCT	0	0	34.9	Arg	64.6
SciaK46_1356	1	784293	784374	Asn	ATT	0	0	26.6	Ser	28.4	pseudo,IPD:-28.40
SciaK46_1359	1	3650	3731	Ser	AGA	0	0	89.6	Ser	133.1
SciaK46_1359	2	6015	6086	His	GTG	0	0	60.1	His	104.9
SciaK46_1359	3	6561	6632	Asp	GTC	0	0	66.5	Asp	109.9
SciaK46_1359	4	1285550	1285478	Met	CAT	0	0	31.1	Ile	37.1	pseudo,IPD:-30.80,trunc_start:4
SciaK46_1359	5	463597	463510	Ser	AGA	463560	463545	22.6	Ser	30.4	pseudo
SciaK46_1359	6	52376	52305	His	GTG	0	0	22	His	37.7
SciaK46_1359	7	36068	35997	His	GTG	0	0	55.8	His	90.6
SciaK46_1359	8	8943	8870	Thr	AGT	0	0	74.2	Thr	97.1
SciaK46_1359	9	7219	7138	Ser	AGA	0	0	21.4	Ser	45.5	pseudo
SciaK46_1359	10	4321	4248	Ile	AAT	0	0	81.2	Ile	114
SciaK46_1368	1	44498	44570	Ala	AGC	0	0	47.5	Ala	69.6
SciaK46_1368	2	6305754	6305828	Gly	ACC	0	0	40.7	Gly	51.6
SciaK46_1368	3	6386245	6386316	Gly	GCC	0	0	29.8	Gly	31.4	pseudo
SciaK46_1368	4	7659544	7659625	Gly	GCC	0	0	24.8	Gly	17.4	pseudo
SciaK46_1368	5	12775862	12775930	Gly	GCC	0	0	24	Gly	45.6	pseudo
SciaK46_1368	6	18208924	18208991	Undet	NNN	0	0	25.6	Lys	48.5	pseudo
SciaK46_1368	7	3966975	3966904	iMet	CAT	0	0	21.7	iMet	84.3	pseudo
SciaK46_1368	8	334441	334369	Val	AAC	0	0	79.4	Val	116.7
SciaK46_1368	9	139081	139005	Gly	GCC	0	0	24.1	Gly	36.9	pseudo
SciaK46_1383	1	806164	806090	Gly	ACC	0	0	22	Gly	5.6	pseudo
SciaK46_1383	2	523270	523199	Cys	GCA	0	0	73	Cys	100.2
SciaK46_1387	1	458780	458850	Undet	NNN	0	0	21.2	Thr	32.5	pseudo
SciaK46_1389	1	13257147	13257223	Arg	CCT	0	0	39.5	Arg	50.4	pseudo
SciaK46_1389	2	14093854	14093927	Ile	AAT	0	0	26.5	Ile	39.8	pseudo
SciaK46_1389	3	16719143	16719217	Gly	ACC	0	0	30.6	Gly	39.2
SciaK46_1389	4	20032672	20032746	Gly	ACC	0	0	25.5	Gly	41.3
SciaK46_1389	5	23423487	23423558	iMet	CAT	0	0	31.5	iMet	83.4
SciaK46_1389	6	23690960	23691033	Ser	GCT	0	0	24.3	Ser	18.8	pseudo
SciaK46_1389	7	25553468	25553542	Gly	ACC	0	0	20.2	Gly	37	pseudo
SciaK46_1389	8	28527481	28527556	Glu	TTC	0	0	35.5	Asp	46.7	IPD:-0.70
SciaK46_1389	9	28527559	28527630	Cys	GCA	0	0	72.2	Cys	108.9
SciaK46_1389	10	29409145	29409210	Asp	GTC	0	0	20.9	Gly	39.1	IPD:-9.90,trunc_start:5
SciaK46_1389	11	29541275	29541345	Ala	CGC	0	0	62.7	Ala	95.6
SciaK46_1389	12	34680962	34681044	Leu	CAG	0	0	31.5	Leu	61.4	pseudo
SciaK46_1389	13	34723646	34723708	Undet	NNN	0	0	21.4	Gly	39	pseudo
SciaK46_1389	14	37679053	37679109	Gly	GCC	0	0	25.8	Gly	36.4	pseudo
SciaK46_1389	15	50456510	50456582	Lys	CTT	0	0	75	Lys	105.6
SciaK46_1389	16	51376105	51376177	iMet	CAT	0	0	37.8	iMet	93.3
SciaK46_1389	17	51378305	51378233	Thr	CGT	0	0	58.8	Met	84.1	IPD:-20.20
SciaK46_1389	18	51377539	51377460	Leu	AAG	0	0	23.2	Leu	46.8
SciaK46_1389	19	34398853	34398779	Asp	ATC	0	0	26.9	Gly	42.2	pseudo,IPD:-25.90
SciaK46_1389	20	30987405	30987331	Asp	GTC	0	0	26.2	Gly	40.8	pseudo,IPD:-22.00,trunc_end:14
SciaK46_1389	21	30411758	30411674	Arg	TCT	30411721	30411710	35.4	Val	46.4	pseudo,IPD:-4.70
SciaK46_1389	22	27074688	27074617	Glu	CTC	0	0	34.2	Glu	69.3
SciaK46_1389	23	22733142	22733069	Asn	GTT	0	0	20.9	Asn	48	pseudo
SciaK46_1389	24	22346263	22346187	Ser	ACT	0	0	37.2	Gly	58.6	pseudo,IPD:-58.60
SciaK46_1403	1	4015980	4016051	Gln	TTG	0	0	64	Gln	100.8
SciaK46_1403	2	5175856	5175940	Arg	TCT	5175893	5175904	24.5	Arg	34.9	pseudo
SciaK46_1403	3	5340795	5340879	Arg	TCT	5340832	5340843	61.5	Arg	80
SciaK46_1403	4	5413131	5413215	Arg	TCT	5413168	5413179	34	Arg	62.5
SciaK46_1403	5	6640743	6640659	Arg	TCT	6640706	6640695	47	Arg	60.9
SciaK46_1403	6	6116937	6116853	Arg	TCT	6116900	6116889	38.2	Trp	52.6	pseudo,IPD:-9.70
SciaK46_1403	7	5136022	5135936	Arg	TCT	5135985	5135972	42.9	Arg	64.2	pseudo
SciaK46_1403	8	4899927	4899845	Arg	TCT	4899892	4899881	37.3	Arg	48.8
SciaK46_1406	1	2023415	2023489	Val	AAC	0	0	36.6	Ile	46.3	pseudo,IPD:-44.60
SciaK46_1406	2	2245257	2245328	Cys	GCA	0	0	76.2	Cys	109.5
SciaK46_1406	3	3822016	3822090	Ser	ACT	0	0	45.7	Gly	65.2	IPD:-83.80
SciaK46_1406	4	5457167	5457253	SeC	TCA	0	0	119.6	SeC	119.6
SciaK46_1406	5	10061281	10061363	Gly	GCC	0	0	22.1	Gly	35.3	pseudo
SciaK46_1406	6	10071667	10071725	Gly	ACC	0	0	25.6	Gly	50	pseudo
SciaK46_1406	7	5479496	5479410	SeC	GCA	0	0	60.2	SeC	60.2
SciaK46_1406	8	5459512	5459426	SeC	TCA	0	0	119.6	SeC	119.6
SciaK46_1406	9	5435824	5435739	Undet	NNN	0	0	21	SeC	20.9
SciaK46_1406	10	5419767	5419679	SeC	TCA	0	0	36.9	SeC	36.5
SciaK46_1406	11	2366954	2366883	Pro	TGG	0	0	37.2	Pro	67.6
SciaK46_1406	12	1809141	1809064	Ala	TGC	0	0	35.2	Ala	49.7	pseudo
SciaK46_1421	1	55112	55182	Sup	TTA	0	0	34.3	Lys	63	pseudo,IPD:-63.00
SciaK46_1421	2	2556886	2556956	Gly	CCC	0	0	50.5	Gly	67.8
SciaK46_1421	3	5442334	5442531	Leu	CAG	5442370	5442482	24.1	Ala	12.1	pseudo,IPD:-12.10
SciaK46_1421	4	7761471	7761552	Ser	AGA	0	0	86.8	Ser	124.5
SciaK46_1421	5	8369170	8369251	Ser	AGA	0	0	43.2	Ser	73.6
SciaK46_1421	6	11710559	11710631	Gly	GCC	0	0	50.2	Gly	58.5
SciaK46_1421	7	13307798	13307867	Ser	GCT	0	0	26.9	Gly	33.9	pseudo,IPD:-33.90
SciaK46_1421	8	13371171	13371239	Gly	TCC	0	0	26.1	Gly	42.1
SciaK46_1421	9	15278268	15278349	Ser	AGA	0	0	86.8	Ser	124.5
SciaK46_1421	10	15856130	15856211	Leu	TAA	0	0	48	Ser	67.6	IPD:-38.70
SciaK46_1421	11	18139464	18139545	Ser	TGA	0	0	46.8	Ser	46
SciaK46_1421	12	18212245	18212317	Gln	TTG	0	0	25.7	Arg	38.5	pseudo,IPD:-37.80
SciaK46_1421	13	19096484	19096408	Asp	ATC	0	0	35.8	Gly	58.2	pseudo,IPD:-32.90
SciaK46_1421	14	18279797	18279733	Undet	NNN	0	0	20.2	Ile	24.2	pseudo
SciaK46_1421	15	17269698	17269617	Ser	TGA	0	0	50.7	Ser	68.9
SciaK46_1421	16	14206144	14206072	Arg	CCT	0	0	61.7	Arg	84.7
SciaK46_1421	17	13241154	13241082	Arg	CCT	0	0	46.8	Arg	66.8	pseudo
SciaK46_1421	18	7302756	7302675	Ser	AGA	0	0	86.8	Ser	129.3
SciaK46_1421	19	7187346	7187265	Ser	AGA	0	0	84.7	Ser	125.5
SciaK46_1421	20	1776711	1776639	Thr	TGT	0	0	69.9	Thr	79.1
SciaK46_1432	1	81031	80950	Ser	GCT	0	0	41.5	Ser	67
SciaK46_1435	1	1810276	1810346	Ser	GCT	0	0	47	Gly	71.6	IPD:-71.60
SciaK46_1435	2	4771869	4771939	Gly	GCC	0	0	77.4	Gly	101.1
SciaK46_1441	1	4083655	4083727	Ala	TGC	0	0	44.9	Ala	67.7
SciaK46_1441	2	5383018	5383089	Asp	GTC	0	0	28.3	Gly	36.5	IPD:-19.70
SciaK46_1441	3	6870880	6870972	Ile	TAT	6870918	6870936	64.7	Ile	92.5
SciaK46_1441	4	6870984	6871057	Thr	AGT	0	0	74.2	Thr	89
SciaK46_1441	5	7088829	7088902	Asn	GTT	0	0	71.4	Asn	107.4
SciaK46_1441	6	6829083	6828991	Ile	TAT	6829045	6829027	66.2	Ile	94.3
SciaK46_1441	7	6828979	6828906	Thr	AGT	0	0	74.2	Thr	89
SciaK46_1441	8	5088981	5088890	Ile	TAT	5088943	5088926	66.3	Ile	94.3
SciaK46_1441	9	5088878	5088805	Thr	AGT	0	0	69.1	Thr	75.6
SciaK46_1441	10	5087844	5087771	Thr	AGT	0	0	75.3	Thr	93
SciaK46_1441	11	5087657	5087578	Ser	ACT	0	0	23.2	Thr	15	pseudo,IPD:-15.00,trunc_end:3
SciaK46_1441	12	5086503	5086421	Thr	AGT	0	0	22.9	Met	20.3	pseudo,IPD:-4.90
SciaK46_1441	13	5086194	5086120	Thr	AGT	0	0	29	Thr	39.6	pseudo
SciaK46_1441	14	5085722	5085649	Met	CAT	0	0	42.2	Thr	42.3	pseudo,IPD:-32.90
SciaK46_1441	15	5085352	5085279	Thr	TGT	0	0	61.2	Thr	66.9
SciaK46_1441	16	5084692	5084602	Ile	TAT	5084654	5084638	31.4	Ile	40.3	pseudo
SciaK46_1441	17	5084308	5084235	Thr	TGT	0	0	23.9	Thr	39.1	pseudo
SciaK46_1441	18	5083936	5083863	Asn	ATT	0	0	33.3	Thr	45.4	IPD:-40.50
SciaK46_1441	19	5083493	5083401	Ile	TAT	5083455	5083437	30.6	Ile	50.5
SciaK46_1441	20	5082405	5082311	Ile	TAT	5082367	5082349	23.3	Ile	28.7
SciaK46_1441	21	5082112	5082039	Thr	AGT	0	0	70	Thr	89.6
SciaK46_1441	22	5081161	5081088	Thr	GGT	0	0	42.6	Thr	54.6
SciaK46_1441	23	4006680	4006588	Ile	TAT	4006642	4006624	20.5	Ile	47.6
SciaK46_1441	24	2511438	2511364	Gly	ACC	0	0	20.5	Gly	44.6	pseudo
SciaK46_1441	25	1438616	1438540	Pro	TGG	0	0	23.6	Thr	6.3	pseudo,IPD:-6.30,trunc_start:8
SciaK46_1445	1	236941	237022	Ser	GCT	0	0	39.9	Ser	59.2
SciaK46_1445	2	238531	238612	Ser	GCT	0	0	43.7	Ser	67.1
SciaK46_1445	3	253273	253344	Ala	TGC	0	0	70.9	Ala	106.9
SciaK46_1445	4	266290	266371	Ser	TGA	0	0	53.4	Ser	65.6
SciaK46_1445	5	690196	690125	Ala	TGC	0	0	44	Ala	77.8
SciaK46_1445	6	253931	253860	Ala	TGC	0	0	36.7	Ala	59.7
SciaK46_1445	7	253682	253604	Gly	TCC	0	0	25.7	Ala	51.2	pseudo,IPD:-47.20,trunc_end:13
SciaK46_1445	8	252760	252689	Cys	ACA	0	0	35	Thr	37.2	pseudo,IPD:-19.20
SciaK46_1445	9	238907	238826	Ser	TGA	0	0	67	Ser	77.4
SciaK46_1445	10	237358	237277	Ser	TGA	0	0	86.6	Ser	117.4
SciaK46_1445	11	168272	168202	Gly	GCC	0	0	81	Gly	111.7
SciaK46_1472	1	5080906	5081003	Gly	GCC	0	0	33.1	Gly	37.2	pseudo
SciaK46_1472	2	11240615	11240690	Ser	ACT	0	0	21.8	Gly	10.2	pseudo,IPD:-10.20
SciaK46_1472	3	14530012	14529941	Cys	GCA	0	0	22.6	Thr	12.9	pseudo,IPD:-6.30
SciaK46_1472	4	5415371	5415301	Ser	GCT	0	0	53.6	Gly	69	IPD:-69.00
SciaK46_1472	5	3184905	3184846	Gly	ACC	0	0	26	Gly	46.3
SciaK46_1472	6	733156	733086	Gly	TCC	0	0	27.6	Gly	28.2	pseudo
SciaK46_1490	1	2524121	2524048	Asn	GTT	0	0	46.5	Asn	73
SciaK46_1516	1	4304327	4304244	Arg	TCT	4304292	4304280	29	Arg	30.1	pseudo
SciaK46_1516	2	2423832	2423761	Cys	GCA	0	0	29.4	Cys	58.3	pseudo
SciaK46_1526	1	2577803	2577875	Arg	TCG	0	0	74.8	Arg	107.1
SciaK46_1526	2	2236810	2236738	Sup	TCA	0	0	30	Arg	43.1	IPD:-43.10
SciaK46_1526	3	1108220	1108155	Gly	GCC	0	0	24	Gly	36.2	pseudo
SciaK46_1532	1	142627	142699	Lys	CTT	0	0	67.4	Lys	86.9
SciaK46_1532	2	428859	428936	Thr	TGT	0	0	47.5	Thr	64.1
SciaK46_1532	3	357188	357107	Gly	GCC	0	0	39.1	Ser	72.7	IPD:-69.50
SciaK46_1532	4	219198	219139	Asp	ATC	0	0	22.8	Gly	37	pseudo,IPD:-22.80
SciaK46_1532	5	32089	32017	Ile	AAT	0	0	39.1	Ile	56	pseudo
SciaK46_1549	1	54712	54783	Gly	ACC	0	0	21	Gly	12	pseudo
SciaK46_1558	1	2300197	2300276	Pro	AGG	0	0	28.9	Pro	71	pseudo
SciaK46_1558	2	2300290	2300361	Gly	TCC	0	0	33	Gly	54.1
SciaK46_1558	3	2592840	2592915	Pro	GGG	0	0	21.5	Cys	8.9	pseudo,IPD:-8.90,trunc_start:4
SciaK46_1558	4	2755391	2755462	Pro	AGG	0	0	70.2	Pro	121
SciaK46_1558	5	3447981	3448054	Asn	GTT	0	0	72	Asn	111.6
SciaK46_1558	6	4001885	4001963	Undet	NNN	0	0	22.2	Gly	4.4	trunc_start:29
SciaK46_1558	7	2755784	2755713	Pro	TGG	0	0	70.5	Pro	115.9
SciaK46_1573	1	248589	248517	Thr	AGT	0	0	41.1	Ala	79.3	IPD:-52.60
SciaK46_1576	1	466152	466226	Undet	NNN	0	0	24	Gly	30.4	pseudo
SciaK46_1580	1	2395719	2395821	Ile	TAT	2395757	2395775	24.9	Ile	40.6	pseudo
SciaK46_1580	2	2455864	2455791	Asn	GTT	0	0	80.9	Asn	120.1
SciaK46_1580	3	2455534	2455462	Val	AAC	0	0	73.8	Val	111.6
SciaK46_1591	1	491598	491668	Ile	AAT	0	0	24.7	Ile	28.1
SciaK46_1591	2	1197937	1198012	Gly	ACC	0	0	22.3	Gly	46.8	pseudo
SciaK46_1591	3	2209805	2209877	Arg	ACG	0	0	64.2	Arg	98.9
SciaK46_1591	4	7496218	7496277	Gly	ACC	0	0	26.9	Gly	43	pseudo
SciaK46_1591	5	8731596	8731667	Phe	GAA	0	0	21.4	Thr	13.7	pseudo,IPD:-13.70
SciaK46_1591	6	2400517	2400458	Gly	ACC	0	0	30.4	Gly	51.7	pseudo
SciaK46_1594	1	780407	780481	Gly	ACC	0	0	31.5	Gly	55.1	pseudo
SciaK46_1594	2	11793286	11793345	Gly	GCC	0	0	21.2	Gly	39.5	pseudo
SciaK46_1594	3	11883796	11883868	Ala	AGC	0	0	21.3	Ala	30.1	pseudo
SciaK46_1594	4	12845995	12846066	Gly	ACC	0	0	20.6	Gly	14.7	pseudo
SciaK46_1594	5	12103893	12103820	Pro	GGG	0	0	23	Gly	11.6	pseudo,IPD:-11.60
SciaK46_1609	1	2429	2510	Ser	AGA	0	0	89.6	Ser	133.1
SciaK46_1609	2	2844	2917	Thr	AGT	0	0	72.4	Thr	96.1
SciaK46_1609	3	633526	633599	Ile	AAT	0	0	48.3	Ile	56.9
SciaK46_1609	4	6926585	6926642	Undet	NNN	0	0	37.6	Gln	59.9	pseudo
SciaK46_1609	5	8345671	8345764	Ile	TAT	8345709	8345728	72.6	Ile	106.6
SciaK46_1609	6	8538899	8538972	Undet	NNN	0	0	23.8	Gly	26.9	pseudo
SciaK46_1609	7	19725892	19725963	Pro	AGG	0	0	70.2	Pro	121
SciaK46_1609	8	20094530	20094601	Leu	TAG	0	0	43.8	Pro	90.3	IPD:-90.30
SciaK46_1609	9	20701030	20701105	His	GTG	0	0	32.2	Gly	27.2	pseudo,IPD:-20.50
SciaK46_1609	10	37074053	37074112	Gly	ACC	0	0	20.3	Gly	41	pseudo
SciaK46_1609	11	38893524	38893595	Gly	GCC	0	0	29.7	Gly	64.4	pseudo
SciaK46_1609	12	42065437	42065514	Gln	CTG	0	0	20.7	Ile	19.6	IPD:-19.60
SciaK46_1609	13	43900429	43900506	Ser	GCT	0	0	25.8	Gly	30.1	IPD:-30.10
SciaK46_1609	14	49675371	49675430	Cys	ACA	0	0	30.7	Gly	51.3	pseudo,IPD:-50.70
SciaK46_1609	15	50280400	50280326	Gly	GCC	0	0	22.7	Gly	43	pseudo
SciaK46_1609	16	38868372	38868311	Gly	ACC	0	0	37.9	Gly	54	pseudo
SciaK46_1609	17	33409910	33409841	Ala	GGC	0	0	33	Gly	37.7	pseudo,IPD:-3.40
SciaK46_1609	18	30628125	30628067	Ala	GGC	0	0	29.1	Gly	45.3	pseudo,IPD:-30.30
SciaK46_1609	19	19776030	19775960	Pro	TGG	0	0	24.6	Pro	55.2
SciaK46_1609	20	19726262	19726191	Pro	CGG	0	0	70.2	Pro	121
SciaK46_1609	21	14524675	14524605	Gly	ACC	0	0	21.3	Gly	29
SciaK46_1609	22	4511856	4511777	Ser	GCT	0	0	20.7	Gly	35	pseudo,IPD:-35.00
SciaK46_1609	23	3771	3689	Leu	CAG	0	0	80.5	Leu	126.8
SciaK46_1609	24	3302	3229	Ile	AAT	0	0	81.2	Ile	114
SciaK46_1629	1	3372957	3373028	Gln	TTG	0	0	76	Gln	109.2
SciaK46_1629	2	3693649	3693715	Cys	ACA	0	0	23.9	Gly	32.9	pseudo,IPD:-39.50
SciaK46_1629	3	1366956	1366897	Gly	GCC	0	0	34.2	Gly	53.1
SciaK46_1629	4	1136431	1136354	Ser	ACT	0	0	26.9	Pro	16.7	pseudo,IPD:-33.60
SciaK46_1648	1	389822	389881	Ser	GCT	0	0	29.3	Gly	49.3	IPD:-49.30
SciaK46_1648	2	4322907	4322997	Ser	AGA	4322944	4322967	24.3	Ser	38.2	pseudo
SciaK46_1648	3	15675612	15675683	Pro	CGG	0	0	49.1	Pro	96.2
SciaK46_1648	4	19232476	19232550	Gly	ACC	0	0	21.1	Gly	37.6	pseudo
SciaK46_1648	5	19294685	19294777	Ile	TAT	19294723	19294741	58.4	Ile	86.4
SciaK46_1648	6	24065048	24065119	His	GTG	0	0	58.7	His	104.3
SciaK46_1648	7	24368343	24368413	Arg	CCT	0	0	20.1	Gly	25.2	pseudo,IPD:-37.90
SciaK46_1648	8	25969808	25969882	Ser	GCT	0	0	25	Gly	36.6	pseudo,IPD:-36.60
SciaK46_1648	9	32239044	32239116	Arg	CCG	0	0	70.9	Arg	96.8
SciaK46_1648	10	33465775	33465845	Gly	CCC	0	0	77.2	Gly	98.7
SciaK46_1648	11	33607761	33607833	Cys	ACA	0	0	23.1	Arg	46.1	IPD:-46.80
SciaK46_1648	12	33840995	33841067	Pro	AGG	0	0	60.3	Arg	86.4	IPD:-86.40
SciaK46_1648	13	35212156	35212231	Cys	ACA	0	0	27.5	Arg	39.2	pseudo,IPD:-34.30
SciaK46_1648	14	35213311	35213383	Cys	ACA	0	0	39.7	Arg	56.3	IPD:-34.70
SciaK46_1648	15	35221374	35221446	Ala	AGC	0	0	61.3	Ala	96.3
SciaK46_1648	16	35238076	35238148	Asp	ATC	0	0	20.9	Ala	43.3	IPD:-43.30
SciaK46_1648	17	35248790	35248862	Tyr	ATA	0	0	22.9	Arg	41.1	pseudo,IPD:-39.00
SciaK46_1648	18	35710199	35710127	Arg	CCG	0	0	67.6	Arg	96.5
SciaK46_1648	19	35240577	35240505	His	ATG	0	0	24.9	Arg	36	IPD:-30.30
SciaK46_1648	20	35231641	35231569	Arg	ACG	0	0	64.6	Arg	97.7
SciaK46_1648	21	35230339	35230267	Arg	ACG	0	0	57.2	Arg	86.5
SciaK46_1648	22	35230127	35230055	Ala	AGC	0	0	42.2	Ala	78.8
SciaK46_1648	23	35219697	35219625	Arg	ACG	0	0	62.6	Arg	93.2
SciaK46_1648	24	35214665	35214576	Asn	GTT	35214628	35214612	21.7	Tyr	42.3	pseudo,IPD:-52.60
SciaK46_1648	25	34001137	34001065	Ala	AGC	0	0	27.2	Ala	54.6	pseudo
SciaK46_1648	26	33999087	33999015	Ala	TGC	0	0	21.3	Ala	53.6	pseudo
SciaK46_1648	27	33995616	33995544	Ala	TGC	0	0	59	Ala	94.1
SciaK46_1648	28	33994800	33994728	His	ATG	0	0	31	Arg	59.8	IPD:-45.10
SciaK46_1648	29	33968191	33968120	Gln	CTG	0	0	42	Gln	78.6
SciaK46_1648	30	33435708	33435638	Gly	GCC	0	0	67.5	Gly	93.2
SciaK46_1648	31	33076953	33076881	Gln	CTG	0	0	25.9	Arg	34.6	pseudo,IPD:-34.60
SciaK46_1648	32	31144902	31144830	Lys	TTT	0	0	87.7	Lys	111.3
SciaK46_1648	33	27771449	27771368	Pro	TGG	0	0	47	Ser	48.9	IPD:-60.70
SciaK46_1648	34	26878380	26878308	Gln	TTG	0	0	42	Arg	59.2	IPD:-57.50
SciaK46_1648	35	26601962	26601890	Gln	CTG	0	0	40	Arg	57.1	pseudo,IPD:-47.20
SciaK46_1648	36	25019684	25019612	Arg	CCT	0	0	64.6	Arg	90.9
SciaK46_1648	37	24569996	24569924	His	ATG	0	0	44.8	Arg	76.7	IPD:-45.40
SciaK46_1648	38	24510672	24510601	His	GTG	0	0	57	His	96.7
SciaK46_1648	39	24066683	24066611	Trp	CCA	0	0	27.1	Arg	40.7	pseudo,IPD:-24.90
SciaK46_1648	40	19884502	19884428	Gly	GCC	0	0	27	Gly	40.4	pseudo
SciaK46_1648	41	17124813	17124741	Met	CAT	0	0	81.7	Met	117.6
SciaK46_1648	42	15857120	15857028	Thr	TGT	15857082	15857064	32.7	Asn	42.2	IPD:-18.10
SciaK46_1648	43	13489892	13489816	Gly	ACC	0	0	32.2	Gly	52	pseudo
SciaK46_1648	44	12910285	12910211	Ser	ACT	0	0	20	Gly	39.9	pseudo,IPD:-39.90
SciaK46_1648	45	6599561	6599484	Sup	CTA	0	0	38.5	Arg	54.4	pseudo,IPD:-54.40
SciaK46_1649	1	3521167	3521095	Val	AAC	0	0	39.7	Val	67.5
SciaK46_1649	2	3454835	3454765	Gly	GCC	0	0	71.7	Gly	98.5
SciaK46_1649	3	3284904	3284832	Val	AAC	0	0	31.7	Val	56.2
SciaK46_1649	4	435780	435708	Phe	GAA	0	0	35.2	Phe	45.1	pseudo
SciaK46_1668	1	612	683	Gln	CTG	0	0	45.5	Gln	77.4
SciaK46_1668	2	493362	493434	Arg	CCT	0	0	70.1	Arg	96
SciaK46_1668	3	1817251	1817336	Arg	TCT	1817288	1817300	69.9	Arg	88.8
SciaK46_1668	4	2010691	2010761	Gly	CCC	0	0	78.7	Gly	101.6
SciaK46_1668	5	1872501	1872430	Arg	CCG	0	0	48.7	Gln	78.8	IPD:-36.90
SciaK46_1668	6	1550307	1550237	Gly	CCC	0	0	26.4	Gly	40.9
SciaK46_1668	7	1500577	1500507	Gly	GCC	0	0	64.6	Gly	90.9
SciaK46_1668	8	514608	514538	Gly	CCC	0	0	42.3	Gly	62.6
SciaK46_1678	1	199163	199247	Ala	AGC	0	0	22.6	Ala	28.6	pseudo
SciaK46_1678	2	103911	103839	Cys	ACA	0	0	46.7	Arg	82	IPD:-61.10
SciaK46_1686	1	96976	97048	Lys	CTT	0	0	51.9	Lys	79.6
SciaK46_1696	1	2143011	2142940	Leu	CAG	0	0	28.1	Pro	57.5	IPD:-57.50
SciaK46_1712	1	287494	287563	Gln	TTG	0	0	29.4	Gln	46.7
SciaK46_1712	2	289734	289805	Gln	TTG	0	0	48.3	Gln	67.3
SciaK46_1712	3	292321	292393	Gln	TTG	0	0	39.1	Gln	58.4
SciaK46_1712	4	295349	295420	Gln	TTG	0	0	65.8	Gln	92
SciaK46_1712	5	295943	296014	Gln	TTG	0	0	31.7	Gln	63.7
SciaK46_1712	6	222233	222162	Gln	TTG	0	0	63.1	Gln	89.2
SciaK46_1712	7	220465	220394	Gln	TTG	0	0	59.5	Gln	75.4
SciaK46_1719	1	22129	22200	Ala	TGC	0	0	38.2	Ala	61.1
SciaK46_1719	2	13884	13811	Thr	AGT	0	0	66.3	Thr	83.2
SciaK46_1733	1	2009612	2009693	Ser	TGA	0	0	94	Ser	126.7
SciaK46_1733	2	5110864	5110946	Pro	TGG	0	0	57.5	Ser	71	IPD:-80.60
SciaK46_1733	3	5186753	5186825	Lys	CTT	0	0	30.1	Lys	58.1	pseudo
SciaK46_1733	4	6137584	6137659	Lys	TTT	0	0	34.9	Lys	56.1
SciaK46_1733	5	12820887	12820958	Ser	GCT	0	0	22.5	Gly	40.8	pseudo,IPD:-40.80
SciaK46_1733	6	14585629	14585700	Pro	TGG	0	0	25.3	Pro	62.4	pseudo
SciaK46_1735	1	1297251	1297321	Ser	GCT	0	0	50.5	Gly	58.2	IPD:-58.20
SciaK46_1736	1	370904	370829	Leu	AAG	0	0	26.2	Pro	60.6	IPD:-60.60
SciaK46_1738	1	1585	1514	Gln	CTG	0	0	63.9	Gln	92.3
SciaK46_1738	2	745	675	Gly	CCC	0	0	81.1	Gly	102.8
SciaK46_1747	1	211509	211602	Ile	TAT	211547	211566	40.1	Ile	64
SciaK46_1747	2	1293095	1293173	Ser	AGA	0	0	21	Gly	17.4	pseudo,IPD:-17.40
SciaK46_1747	3	3482912	3482989	Cys	ACA	0	0	37.5	Arg	46.9	IPD:-30.50
SciaK46_1751	1	270640	270568	Arg	CCT	0	0	61.3	Arg	83.6
SciaK46_1755	1	483668	483739	Glu	TTC	0	0	70.1	Glu	94.8
SciaK46_1757	1	836498	836570	Ala	TGC	0	0	41.1	Ala	75
SciaK46_1757	2	867271	867200	Ala	TGC	0	0	38.3	Ala	73.6
SciaK46_1769	1	624	550	Thr	TGT	0	0	38.6	Thr	41.8	pseudo
SciaK46_1799	1	12262883	12262954	Ile	AAT	0	0	20	Ile	32.1	pseudo
SciaK46_1799	2	15141417	15141476	Undet	NNN	0	0	31.5	Gly	46	pseudo
SciaK46_1799	3	13375024	13374951	Ala	TGC	0	0	22.5	Ala	47	pseudo
SciaK46_1799	4	5503662	5503591	Lys	CTT	0	0	56.9	Glu	75.2	IPD:-87.60
SciaK46_1804	1	5887878	5887951	Cys	GCA	0	0	50	Cys	80.1
SciaK46_1804	2	8102090	8102009	Leu	AAG	0	0	77.6	Leu	117.2
SciaK46_1804	3	5888139	5888067	Cys	GCA	0	0	68.7	Cys	101.7
SciaK46_1804	4	5312427	5312345	Leu	CAG	0	0	37.9	Leu	50.5	pseudo
SciaK46_1804	5	3954767	3954689	Ile	AAT	0	0	25.8	Ile	33.5	pseudo
SciaK46_1805	1	1083379	1083450	Gly	TCC	0	0	43.3	Gly	79
SciaK46_1805	2	7260203	7260275	Lys	CTT	0	0	59.8	Lys	89.8
SciaK46_1805	3	6399871	6399799	Gln	TTG	0	0	30.7	Arg	48.8	pseudo,IPD:-44.00
SciaK46_1805	4	6094700	6094628	Lys	CTT	0	0	88	Lys	119.6
SciaK46_1805	5	2687011	2686940	Gln	CTG	0	0	71.5	Gln	112.1
SciaK46_1805	6	2173887	2173815	Lys	TTT	0	0	44.1	Lys	63.2	pseudo
SciaK46_1821	1	505956	506026	Gly	GCC	0	0	30	Gly	36.6	pseudo
SciaK46_1821	2	1404882	1404953	His	GTG	0	0	58.9	His	98.9
SciaK46_1821	3	3793411	3793483	Val	CAC	0	0	80	Val	110.9
SciaK46_1823	1	4568262	4568335	Gln	TTG	0	0	43.7	Arg	56.3	IPD:-50.40
SciaK46_1823	2	4584458	4584529	Gln	CTG	0	0	36.8	Gln	68	pseudo
SciaK46_1823	3	6600645	6600716	Gln	CTG	0	0	74.8	Gln	108.4
SciaK46_1823	4	6600918	6600989	Gln	CTG	0	0	74.8	Gln	108.4
SciaK46_1823	5	7432729	7432800	iMet	CAT	0	0	60.4	iMet	130.6
SciaK46_1823	6	7433506	7433577	Gln	CTG	0	0	71.5	Gln	112.1
SciaK46_1823	7	7434082	7434153	Gln	TTG	0	0	70.8	Gln	111.4
SciaK46_1823	8	8235250	8235321	Gln	TTG	0	0	21.3	Arg	9.6	IPD:-9.60
SciaK46_1823	9	11808965	11809037	Arg	CCT	0	0	71	Arg	88.1
SciaK46_1823	10	11810768	11810843	Sup	TTA	0	0	21.7	Arg	41.6	pseudo,IPD:-41.60
SciaK46_1823	11	11830393	11830465	Arg	CCT	0	0	67.5	Arg	98.1
SciaK46_1823	12	13847426	13847497	Gln	TTG	0	0	38.4	Gln	76.5
SciaK46_1823	13	13851935	13852006	Gln	TTG	0	0	38.4	Gln	76.5
SciaK46_1823	14	15419944	15420003	Gly	ACC	0	0	22.5	Gly	41.1	pseudo
SciaK46_1823	15	17346965	17347036	Trp	CCA	0	0	74.2	Trp	86.7
SciaK46_1823	16	18308656	18308585	Trp	CCA	0	0	29.9	Trp	49.6	pseudo
SciaK46_1823	17	14182533	14182461	Arg	TCG	0	0	63.2	Arg	92.6
SciaK46_1823	18	12535656	12535584	Gln	TTG	0	0	39.9	Arg	69.4	IPD:-64.00
SciaK46_1823	19	11832566	11832497	Arg	TCT	0	0	28.5	Arg	41.5	pseudo
SciaK46_1823	20	11829098	11829026	Arg	TCG	0	0	68.8	Arg	102.3
SciaK46_1823	21	11828187	11828115	Arg	CCT	0	0	67.5	Arg	98.1
SciaK46_1823	22	11809657	11809585	Arg	TCG	0	0	63.2	Arg	92.6
SciaK46_1823	23	10566772	10566698	Gly	GCC	0	0	20.6	Gly	39.3	pseudo
SciaK46_1823	24	7741207	7741133	Gly	ACC	0	0	22.6	Gly	16.8
SciaK46_1823	25	6542697	6542626	Gln	CTG	0	0	70.3	Gln	108.6
SciaK46_1823	26	5727195	5727124	Gln	TTG	0	0	53.3	Gln	90.6
SciaK46_1823	27	5227290	5227219	Gln	TTG	0	0	72.4	Gln	110.2
SciaK46_1823	28	3280030	3279958	Lys	TTT	0	0	35.8	Glu	50.9	IPD:-53.80
SciaK46_1823	29	2615048	2614975	Thr	AGT	0	0	64.3	Thr	83.1
SciaK46_1823	30	333969	333899	Ser	GCT	0	0	34.8	Gly	58.3	pseudo,IPD:-58.30
SciaK46_1842	1	290536	290620	Gly	ACC	0	0	21.5	Gly	29.4	pseudo
SciaK46_1842	2	2427353	2427424	Glu	CTC	0	0	24.3	Asp	64	IPD:-43.10
SciaK46_1842	3	2609359	2609423	Gly	ACC	0	0	24.9	Gly	44.2	trunc_start:6
SciaK46_1842	4	4777325	4777407	Leu	CAG	0	0	26.8	Cys	5.3	IPD:-5.30
SciaK46_1842	5	6820174	6820246	Arg	TCT	0	0	64.3	Arg	90.3
SciaK46_1842	6	11414058	11414130	Lys	TTT	0	0	39.2	Lys	46.5	pseudo
SciaK46_1842	7	16025832	16025904	Lys	CTT	0	0	22.5	Lys	38	pseudo
SciaK46_1842	8	11274657	11274585	Phe	GAA	0	0	88.9	Phe	124.5
SciaK46_1842	9	9012016	9011945	Ala	TGC	0	0	66.3	Ala	92.3
SciaK46_1842	10	704069	703997	Lys	TTT	0	0	43.8	Lys	57.1	pseudo
SciaK46_1842	11	703436	703365	Ser	AGA	0	0	37.2	Pro	65.9	IPD:-79.50
SciaK46_1862	1	1198	1269	Ala	CGC	0	0	77.2	Ala	108.5
SciaK46_1871	1	37414	37485	Pro	CGG	0	0	63.2	Pro	112.3
SciaK46_1871	2	37808	37879	Pro	TGG	0	0	36.9	Pro	61.8
SciaK46_1871	3	40299	40368	Gln	TTG	0	0	20.1	Pro	41.5	pseudo,IPD:-41.50
SciaK46_1878	1	68703	68776	Thr	TGT	0	0	75.7	Thr	94.2
SciaK46_1878	2	271954	272024	Gly	GCC	0	0	74.5	Gly	101
SciaK46_1878	3	314363	314436	Thr	CGT	0	0	74.6	Thr	95.3
SciaK46_1878	4	343559	343631	Glu	CTC	0	0	46.2	Glu	80.7
SciaK46_1878	5	175508	175435	Thr	TGT	0	0	64.3	Thr	87
SciaK46_1878	6	124485	124412	Thr	TGT	0	0	75.7	Thr	94.2
SciaK46_1878	7	116228	116158	Arg	CCT	0	0	27.6	Gly	36.3	pseudo,IPD:-26.50
SciaK46_1878	8	8754	8684	Arg	CCT	0	0	29.4	Gly	39.4	IPD:-24.80
SciaK46_1882	1	1590944	1591015	Gly	TCC	0	0	73.8	Gly	102.9
SciaK46_1882	2	4123094	4123167	Asn	GTT	0	0	78.4	Asn	116.6
SciaK46_1882	3	4122359	4122287	Phe	GAA	0	0	88.9	Phe	124.5
SciaK46_1882	4	1591227	1591155	Val	CAC	0	0	80.4	Val	114.3
SciaK46_1883	1	80826	80900	Gly	ACC	0	0	21.4	Gly	37.8	pseudo
SciaK46_1883	2	152962	153043	Ser	AGA	0	0	26.4	Ser	62.5	pseudo
SciaK46_1904	1	1351638	1351722	Arg	TCT	1351675	1351686	34.2	Val	53.1	pseudo,IPD:-1.50
SciaK46_1904	2	562240	562170	Gly	TCC	0	0	41.9	Gly	53.1
SciaK46_1924	1	794842	794915	Arg	TCT	0	0	78.5	Arg	91.4
SciaK46_1925	1	131157	131228	Glu	TTC	0	0	71.2	Glu	103.6
SciaK46_1925	2	132350	132279	Glu	TTC	0	0	71.2	Glu	103.6
SciaK46_1925	3	131869	131798	Glu	TTC	0	0	71.2	Glu	103.6
SciaK46_1939	1	946549	946621	Val	TAC	0	0	40.2	Val	43.9
SciaK46_1939	2	958819	958891	Lys	TTT	0	0	87.8	Lys	113.5
SciaK46_1939	3	1767367	1767439	Lys	TTT	0	0	52.8	Lys	71.5
SciaK46_1939	4	959305	959233	Val	TAC	0	0	80.1	Val	103.1
SciaK46_1939	5	956585	956513	Lys	TTT	0	0	84.3	Lys	110.8
SciaK46_1939	6	950539	950467	Lys	TTT	0	0	24.8	Lys	29	pseudo
SciaK46_1939	7	947434	947349	Arg	TCT	947397	947385	66.4	Arg	95.6
SciaK46_1939	8	943312	943240	Lys	TTT	0	0	43.8	Lys	65.9	pseudo
SciaK46_1954	1	19357	19428	Ala	TGC	0	0	76.3	Ala	108.6
SciaK46_1954	2	45924	45853	Ala	TGC	0	0	49.6	Ala	67.3
SciaK46_1954	3	35152	35071	Ser	TGA	0	0	64.3	Ser	81.6
SciaK46_1954	4	21576	21495	Ile	TAT	0	0	25.7	Ser	41.9	pseudo,IPD:-35.10
SciaK46_1964	1	10880276	10880343	Thr	GGT	0	0	20.6	Ala	11.4	pseudo,IPD:-3.40,trunc_start:8
SciaK46_1964	2	17106937	17107049	Leu	CAA	17106975	17107003	77.8	Leu	133.2
SciaK46_1964	3	17691187	17691295	Leu	CAG	17691225	17691249	27.9	Leu	69.4	pseudo
SciaK46_1964	4	19851436	19851537	Leu	CAA	19851474	19851491	36.6	Leu	72.1	pseudo
SciaK46_1964	5	25908703	25908779	Gly	GCC	0	0	40.5	Gly	52.1
SciaK46_1964	6	20509716	20509605	Leu	CAA	20509678	20509650	28.6	Leu	74.5	pseudo
SciaK46_1964	7	18888371	18888259	Leu	CAA	18888333	18888305	29	Leu	62	pseudo
SciaK46_1964	8	18387469	18387360	Gly	CCC	18387431	18387406	41.2	Leu	61.7	pseudo,IPD:-39.00
SciaK46_1964	9	16865098	16865027	Ser	GGA	0	0	24.4	His	23.3	pseudo,IPD:-23.30
SciaK46_1964	10	16829967	16829855	Leu	CAA	16829929	16829901	75.5	Leu	127.4
SciaK46_1964	11	3957395	3957320	Gly	GCC	0	0	21	Gly	31.2	trunc_start:89
SciaK46_1966	1	949776	949848	Lys	CTT	0	0	68.4	Lys	100.6
SciaK46_1966	2	14618797	14618860	Gln	CTG	0	0	24.7	Gln	63.4	pseudo,trunc_start:8
SciaK46_1966	3	19649624	19649706	Leu	CAG	0	0	22.5	Leu	35.4	pseudo
SciaK46_1966	4	19929886	19929957	iMet	CAT	0	0	29.8	iMet	92.1
SciaK46_1966	5	21097984	21098056	Gly	GCC	0	0	29.1	Gly	45.6	pseudo
SciaK46_1966	6	21431039	21430969	Gly	GCC	0	0	72.7	Gly	97.9
SciaK46_1966	7	12215914	12215836	Ile	AAT	0	0	27.3	Ile	26.2	pseudo
SciaK46_1966	8	10206021	10205950	Ala	TGC	0	0	31.5	Pro	64.2	IPD:-30.20
SciaK46_1970	1	305344	305415	Pro	TGG	0	0	35.8	Pro	84.1
SciaK46_1970	2	271611	271532	Ser	TGA	0	0	30.1	Ser	48.2	trunc_start:12
SciaK46_1973	1	6393974	6394045	Gly	GCC	0	0	39	Gly	66.6	pseudo
SciaK46_1973	2	9012922	9012841	Ser	AGA	0	0	84.5	Ser	127.9
SciaK46_1973	3	6507036	6506965	Tyr	GTA	0	0	28.7	Cys	52.9	pseudo,IPD:-55.70
SciaK46_1973	4	1787905	1787830	Pro	GGG	0	0	27	Cys	14.2	pseudo,IPD:-16.60
SciaK46_1976	1	113821	113897	Gly	GCC	0	0	31	Gly	42.2
SciaK46_1976	2	12196063	12196131	Ser	ACT	0	0	23.8	Gly	20.4	IPD:-20.40
SciaK46_1976	3	27245457	27245549	Ile	TAT	27245495	27245513	56.9	Ile	85.4
SciaK46_1976	4	36592770	36592842	Arg	TCG	0	0	64.9	Arg	93.2
SciaK46_1976	5	38170054	38169982	Arg	CCG	0	0	65.9	Arg	91.1
SciaK46_1976	6	32199996	32199926	Ser	GCT	0	0	24.7	Gly	46.7	pseudo,IPD:-46.70
SciaK46_1976	7	18669748	18669687	Ser	ACT	0	0	28.1	Gly	45.6	IPD:-45.60
SciaK46_1977	1	1873719	1873800	Ser	TGA	0	0	75.4	Ser	90.8
SciaK46_1977	2	3219428	3219500	Met	CAT	0	0	44.4	Met	62.2
SciaK46_1977	3	6200775	6200703	His	GTG	0	0	40.1	Arg	65.8	IPD:-54.70
SciaK46_1977	4	5070287	5070221	Undet	NNN	0	0	23.4	Arg	28.9	pseudo
SciaK46_1977	5	1709624	1709547	Leu	TAA	0	0	27.3	Ser	33.1	IPD:-17.30
SciaK46_1981	1	105601	105673	Val	AAC	0	0	37.1	Val	66.8
SciaK46_1985	1	517	447	Gly	GCC	0	0	47.7	Gly	75.9	pseudo
SciaK46_2018	1	979317	979391	Pro	GGG	0	0	31.1	His	20.8	IPD:-22.50
SciaK46_2018	2	1525823	1525882	Gly	ACC	0	0	35.8	Gly	50.7
SciaK46_2018	3	4595993	4596064	His	GTG	0	0	32.9	His	74.2
SciaK46_2018	4	7478420	7478494	Ser	GCT	0	0	20.1	Gly	27.5	pseudo,IPD:-27.50
SciaK46_2018	5	8252218	8252291	Ile	AAT	0	0	48.7	Ile	71.7
SciaK46_2018	6	1597371	1597299	Arg	TCG	0	0	63.2	Arg	95.5
SciaK46_2029	1	526945	527027	Gly	GCC	0	0	21.3	Gly	29.6	pseudo
SciaK46_2029	2	3974371	3974445	Gly	GCC	0	0	26.5	Gly	40.6	pseudo
SciaK46_2029	3	10009439	10009521	Leu	TAA	0	0	73.2	Leu	98.2
SciaK46_2029	4	10686114	10686195	Leu	AAG	0	0	24.2	Leu	50.7	pseudo
SciaK46_2029	5	9420955	9420883	Val	CAC	0	0	52.1	Val	73.9
SciaK46_2029	6	9412793	9412721	Val	AAC	0	0	26.5	Val	49
SciaK46_2029	7	6126432	6126359	Undet	NNN	0	0	36.6	Ile	49.6	pseudo
SciaK46_2029	8	4430160	4430099	Gly	TCC	0	0	41.7	Gly	56
SciaK46_2029	9	2510081	2510010	Gly	ACC	0	0	23.5	Gly	38.3	pseudo
SciaK46_2029	10	794878	794805	Asn	GTT	0	0	53.7	Asn	81.6
SciaK46_2029	11	599523	599451	Ala	AGC	0	0	23.3	Thr	17.3	pseudo,IPD:-21.00,trunc_start:87
SciaK46_2033	1	5491223	5491294	Gln	TTG	0	0	72.6	Gln	112
SciaK46_2033	2	6671647	6671740	Ile	TAT	6671685	6671704	68.7	Ile	97.3
SciaK46_2033	3	7754650	7754723	Asn	GTT	0	0	80.9	Asn	120.1
SciaK46_2033	4	7842351	7842429	Cys	ACA	0	0	29.6	Cys	49.3	pseudo
SciaK46_2033	5	8076437	8076530	Ile	TAT	8076475	8076494	73.7	Ile	106.3
SciaK46_2033	6	8080732	8080805	Cys	ACA	0	0	42.7	Cys	74.7
SciaK46_2033	7	9258147	9258220	Cys	ACA	0	0	46.3	Cys	58.9	pseudo
SciaK46_2033	8	9446248	9446322	Sup	CTA	0	0	26.6	Arg	20.7	pseudo,IPD:-20.70,trunc_start:5
SciaK46_2033	9	10795711	10795783	Ser	GCT	0	0	24.3	Gly	26.4	IPD:-26.40
SciaK46_2033	10	13906894	13906965	Asn	GTT	0	0	34.3	Asn	73	pseudo
SciaK46_2033	11	20459325	20459267	Gly	GCC	0	0	22.7	Gly	46.2
SciaK46_2033	12	19148834	19148775	Ser	ACT	0	0	29.3	Gly	51.4	IPD:-51.40
SciaK46_2033	13	10655128	10655057	Cys	GCA	0	0	75.5	Cys	106
SciaK46_2033	14	10332052	10331959	Ile	TAT	10332014	10331995	34.5	Ile	59.7	pseudo
SciaK46_2033	15	8080251	8080179	Cys	ACA	0	0	46	Cys	78.5
SciaK46_2033	16	8069359	8069288	Cys	GCA	0	0	75.7	Cys	112.2
SciaK46_2033	17	8065282	8065211	Cys	GCA	0	0	81.9	Cys	118.5
SciaK46_2033	18	7890100	7890029	Cys	GCA	0	0	81.8	Cys	118.1
SciaK46_2033	19	7864301	7864230	Cys	GCA	0	0	81.9	Cys	118.5
SciaK46_2033	20	7844978	7844907	Cys	GCA	0	0	73.9	Cys	113.8
SciaK46_2033	21	7844634	7844563	Cys	GCA	0	0	76.2	Cys	111.4
SciaK46_2033	22	7841675	7841604	Tyr	GTA	0	0	43	Cys	75	IPD:-55.10
SciaK46_2033	23	7834092	7834020	Cys	GCA	0	0	62.9	Cys	101.3
SciaK46_2033	24	7617995	7617925	Ser	GGA	0	0	27.1	Thr	18.3	IPD:-18.30
SciaK46_2033	25	5504457	5504385	Cys	GCA	0	0	72.5	Cys	109.8
SciaK46_2033	26	2872898	2872810	Gly	GCC	2872862	2872851	21.6	Gly	42.2	pseudo,trunc_end:3
SciaK46_2056	1	385675	385748	Gly	ACC	0	0	22.6	Gly	14	pseudo
SciaK46_2056	2	9798577	9798651	Leu	GAG	0	0	20.3	Phe	29.9	pseudo,IPD:-29.90
SciaK46_2056	3	17392275	17392346	Gly	TCC	0	0	56.6	Ala	78.6	IPD:-53.50
SciaK46_2057	1	2094278	2094203	Lys	TTT	0	0	33	Lys	48.6
SciaK46_2057	2	681386	681313	Thr	TGT	0	0	51.2	Thr	69
SciaK46_2065	1	926963	926887	Gly	GCC	0	0	31.7	Gly	46.4	pseudo
SciaK46_2071	1	1119869	1119936	Gly	GCC	0	0	24.7	Gly	39.4	pseudo
SciaK46_2072	1	5670217	5670296	Leu	AAG	0	0	21.2	Gly	5.7	pseudo,IPD:-5.70
SciaK46_2072	2	22981716	22981798	Asn	ATT	0	0	23.7	Ser	56.7	pseudo,IPD:-56.70
SciaK46_2072	3	22424275	22424205	Glu	CTC	0	0	36.5	Gly	54.9	pseudo,IPD:-44.00
SciaK46_2072	4	20276671	20276612	Asn	ATT	0	0	20.8	Gly	43.4	pseudo,IPD:-43.40
SciaK46_2072	5	13706549	13706505	Leu	CAA	0	0	23.6	Gly	24.4	pseudo,IPD:-24.40
SciaK46_2072	6	12143576	12143502	Gly	ACC	0	0	23.8	Gly	42.8	pseudo
SciaK46_2072	7	6673338	6673267	His	GTG	0	0	41.3	His	76
SciaK46_2084	1	7062972	7063043	Cys	GCA	0	0	78.2	Cys	114.3
SciaK46_2084	2	13682768	13682839	Ala	TGC	0	0	73.2	Ala	106.6
SciaK46_2084	3	17409236	17409302	Gly	GCC	0	0	27.4	Gly	39.4	trunc_start:6
SciaK46_2084	4	21094239	21094298	Gly	CCC	0	0	20.5	Gly	36.6	pseudo
SciaK46_2084	5	21245874	21245945	Gln	CTG	0	0	55.4	Gln	80
SciaK46_2084	6	25484645	25484575	Asn	GTT	0	0	26.8	Gly	48.3	pseudo,IPD:-48.30
SciaK46_2084	7	25031854	25031781	Ile	AAT	0	0	36	Ile	37.2
SciaK46_2084	8	9617791	9617717	Ser	ACT	0	0	33	Gly	44.4	IPD:-44.40
SciaK46_2084	9	7486633	7486563	Gly	GCC	0	0	51.3	Gly	66.7
SciaK46_2089	1	447103	447174	Gly	GCC	0	0	50.7	Gly	83.1	pseudo
SciaK46_2089	2	1022110	1022039	Trp	CCA	0	0	74.3	Trp	103.7

## Sheet: Sheet1
Pseudogenes:
Sequence Name	tRNA #	tRNA Begin	tRNA End	tRNA Type	Anticodon	Intron Begin	Intron End	Isotype Score	Isotype model	Infernal Score	Note
SciaK46_8	4	737423	737342	Val	TAC	0	0	28.4	Ser	36.7	pseudo,IPD:-31.40
SciaK46_12	1	238013	238082	Pro	AGG	0	0	24	Gly	13.3	pseudo,IPD:-13.30
SciaK46_12	3	3954507	3954580	Asn	GTT	0	0	27.3	Asn	49.5	pseudo
SciaK46_12	4	5146687	5146753	Undet	NNN	0	0	29.1	Lys	49.5	pseudo
SciaK46_12	5	15192877	15192953	Gly	CCC	0	0	33.8	Gly	53.4	pseudo
SciaK46_12	6	5602150	5602065	Arg	CCT	5602113	5602101	21.2	Arg	36.3	pseudo
SciaK46_24	1	3645798	3645875	Ser	ACT	0	0	20.9	Gly	35.8	pseudo,IPD:-35.80
SciaK46_24	5	12807585	12807646	Gly	GCC	0	0	20.2	Gly	40.1	pseudo
SciaK46_24	9	51123939	51124013	Gly	ACC	0	0	24	Gly	30.2	pseudo
SciaK46_24	10	54319286	54319366	Ser	GCT	0	0	27.3	Gly	35.9	pseudo,IPD:-35.90
SciaK46_24	11	55317452	55317526	Gly	ACC	0	0	25.9	Gly	51.1	pseudo
SciaK46_24	14	37659845	37659774	iMet	CAT	0	0	22.5	iMet	80.5	pseudo
SciaK46_24	15	37024619	37024539	Ser	TGA	0	0	23.1	Ser	25.2	pseudo
SciaK46_24	18	24860547	24860488	Gly	TCC	0	0	32.4	Gly	52.2	pseudo
SciaK46_24	19	12646289	12646216	Gly	ACC	0	0	28.9	Gly	34.5	pseudo
SciaK46_24	20	10030403	10030317	Arg	TCT	10030364	10030353	22.7	Arg	35.7	pseudo
SciaK46_24	21	9983153	9983083	Gly	TCC	0	0	39.2	Gly	62.7	pseudo
SciaK46_35	1	5742017	5742094	Gly	GCC	0	0	24.7	Gly	39.4	pseudo
SciaK46_35	2	5867028	5867087	Val	AAC	0	0	23.5	Gly	48.4	pseudo,IPD:-37.50
SciaK46_35	3	3376486	3376427	Gly	ACC	0	0	22.9	Gly	35.7	pseudo
SciaK46_59	1	618406	618476	Leu	CAA	0	0	20.4	Arg	11.2	pseudo,IPD:-11.20
SciaK46_59	3	3972024	3972096	Gly	GCC	0	0	22.1	Gly	28.2	pseudo
SciaK46_59	6	7180925	7180849	Gly	ACC	0	0	32.3	Gly	33.5	pseudo
SciaK46_89	2	1938186	1938110	Gly	ACC	0	0	26.9	Gly	34.2	pseudo
SciaK46_127	2	25894370	25894442	Arg	TCT	0	0	46.5	Arg	60.4	pseudo
SciaK46_127	5	5853725	5853651	Gly	ACC	0	0	23.4	Gly	41.7	pseudo
SciaK46_127	7	5071686	5071627	Ser	ACT	0	0	24.2	Gly	40.4	pseudo,IPD:-40.40
SciaK46_127	8	2196414	2196333	Leu	CAA	0	0	35	Ser	51.8	pseudo,IPD:-31.20
SciaK46_141	2	3473305	3473377	Sup	CTA	0	0	25.6	Phe	31.7	pseudo,IPD:-31.70
SciaK46_141	3	3699016	3699091	Lys	TTT	0	0	21.5	Lys	11.9	pseudo,trunc_start:14
SciaK46_141	4	3814613	3814560	Lys	TTT	0	0	20.4	Lys	42.8	pseudo,trunc_start:11,trunc_end:8
SciaK46_141	6	3814014	3813936	Arg	ACG	0	0	28.1	Pro	53.1	pseudo,IPD:-48.20
SciaK46_141	7	3277091	3277017	Arg	CCT	0	0	41.1	Arg	48	pseudo
SciaK46_141	11	1076098	1076026	Lys	TTT	0	0	32.6	Lys	49.6	pseudo
SciaK46_141	12	1074797	1074725	Lys	TTT	0	0	30.6	Lys	29.7	pseudo
SciaK46_141	14	957459	957388	Ser	TGA	0	0	20.3	Pro	42.1	pseudo,IPD:-42.10
SciaK46_142	2	22510556	22510482	Ser	ACT	0	0	29.2	Gly	44.7	pseudo,IPD:-44.70
SciaK46_142	4	1569267	1569193	Gly	GCC	0	0	23.9	Gly	22.6	pseudo,trunc_end:10
SciaK46_149	1	1332961	1333039	Gly	ACC	0	0	25	Asp	17	pseudo,IPD:-4.80
SciaK46_149	2	2150141	2150066	Gly	ACC	0	0	24.9	Gly	50.9	pseudo
SciaK46_164	1	1863632	1863551	Thr	AGT	0	0	49.1	Ser	68.2	pseudo,IPD:-37.80
SciaK46_174	2	3257626	3257687	Gly	ACC	0	0	30	Gly	47.6	pseudo
SciaK46_174	4	20869091	20869161	Ser	GCT	0	0	31	Gly	59.6	pseudo,IPD:-77.20
SciaK46_174	5	12699556	12699482	Gln	TTG	0	0	44.2	Lys	65.8	pseudo,IPD:-66.50
SciaK46_174	6	7124061	7123986	Leu	GAG	0	0	22	Asp	11.4	pseudo,IPD:-11.40
SciaK46_174	7	3164236	3164171	Ser	GCT	0	0	26	Gly	36.3	pseudo,IPD:-36.30
SciaK46_175	2	4809211	4809285	Ser	ACT	0	0	23.2	Ala	5.6	pseudo,IPD:-5.60
SciaK46_175	3	6037684	6037614	Gly	ACC	0	0	20.4	Gly	20.4	pseudo
SciaK46_175	6	3337755	3337682	Lys	TTT	0	0	37.9	Lys	41	pseudo
SciaK46_175	8	1403572	1403463	Leu	TAA	1403534	1403509	31.3	Leu	44.1	pseudo
SciaK46_180	1	254621	254692	Ser	GCT	0	0	31.2	Gly	37.4	pseudo,IPD:-37.40
SciaK46_204	2	3203137	3203207	Gly	GCC	0	0	26.7	Gly	38.2	pseudo
SciaK46_204	4	11174661	11174740	Asn	GTT	0	0	22.4	Gly	30.2	pseudo,IPD:-30.20
SciaK46_205	1	398555	398474	Ser	GCT	0	0	22.5	Gly	35.3	pseudo,IPD:-35.30
SciaK46_231	4	17553912	17553986	Gly	CCC	0	0	23.1	Ala	7.7	pseudo,IPD:-3.20
SciaK46_231	5	21049239	21049317	Ser	GCT	0	0	24.8	Gly	39.7	pseudo,IPD:-39.70
SciaK46_231	8	21879185	21879261	Pro	AGG	0	0	27.6	Thr	32.7	pseudo,IPD:-36.70
SciaK46_231	10	29562250	29562320	Gly	GCC	0	0	22.9	Gly	37.8	pseudo
SciaK46_231	11	30773469	30773545	Gly	ACC	0	0	26.1	Gly	34	pseudo
SciaK46_231	14	45434670	45434737	Ser	GCT	0	0	23.3	Gly	27	pseudo,IPD:-27.00,trunc_start:6
SciaK46_231	16	43557817	43557743	Gly	ACC	0	0	33.3	Gly	28.9	pseudo
SciaK46_231	19	31876056	31875982	Gly	ACC	0	0	28.7	Gly	50.6	pseudo
SciaK46_231	20	26566312	26566240	Undet	NNN	0	0	20.7	Thr	24.4	pseudo
SciaK46_231	22	7700133	7700053	His	GTG	0	0	36.1	Ala	33.5	pseudo,IPD:-25.70
SciaK46_231	23	1682510	1682451	Gly	ACC	0	0	22.5	Gly	41.2	pseudo
SciaK46_236	2	5547394	5547466	Ile	TAT	0	0	33	Lys	33.2	pseudo,IPD:-12.50,trunc_start:3
SciaK46_236	3	26723471	26723530	Gly	ACC	0	0	29	Gly	43.7	pseudo
SciaK46_236	4	30098105	30098184	Gly	ACC	0	0	21.5	Gly	22.6	pseudo,trunc_end:6
SciaK46_239	1	8058397	8058455	Gly	ACC	0	0	21.8	Gly	34.4	pseudo
SciaK46_239	2	9805685	9805768	Ile	AAT	0	0	22.4	Ile	45.2	pseudo
SciaK46_239	3	11109133	11109061	Lys	TTT	0	0	24.5	Lys	22.6	pseudo
SciaK46_239	5	6033955	6033877	Ile	AAT	0	0	23.9	Ile	22.1	pseudo
SciaK46_265	3	1628067	1627994	Ser	GCT	0	0	21.6	Gly	38.7	pseudo,IPD:-38.70
SciaK46_291	3	301661	301579	Ile	AAT	0	0	36.1	Leu	56.2	pseudo,IPD:-68.10
SciaK46_333	2	1533179	1533543	Asn	ATT	1533227	1533507	22.5	Leu	20.4	pseudo,IPD:-5.70
SciaK46_343	1	226073	226143	Lys	TTT	0	0	26.8	Glu	28.9	pseudo,IPD:-35.20
SciaK46_343	4	6652316	6652389	Lys	CTT	0	0	26.1	Lys	41.8	pseudo,trunc_end:14
SciaK46_343	6	7298618	7298699	Ser	TGA	0	0	32.1	Ser	53.1	pseudo
SciaK46_343	7	10667510	10667581	Lys	TTT	0	0	28	Lys	29.1	pseudo
SciaK46_343	9	3227988	3227909	Ser	GCT	0	0	39.2	Gly	45.7	pseudo,IPD:-45.70,trunc_end:3
SciaK46_344	2	2962778	2962852	Sup	TTA	0	0	21.1	Ala	-3.5	pseudo,IPD:3.50
SciaK46_344	4	5306569	5306631	Undet	NNN	0	0	21.5	Ala	34.1	pseudo
SciaK46_344	12	5329551	5329482	Lys	TTT	0	0	53.1	Lys	66.9	pseudo
SciaK46_352	1	1162290	1162362	Cys	ACA	0	0	25.6	Arg	39.2	pseudo,IPD:-27.20
SciaK46_352	2	6161062	6160981	Thr	AGT	0	0	41	Ser	64.1	pseudo,IPD:-45.90
SciaK46_365	1	1173259	1173330	Gly	GCC	0	0	21.4	Gly	39	pseudo,trunc_start:4
SciaK46_375	1	8995678	8995752	Gly	ACC	0	0	24.3	Gly	42	pseudo
SciaK46_391	1	3370308	3370379	Sup	CTA	0	0	30.6	Trp	45.9	pseudo,IPD:-45.90
SciaK46_391	2	7213765	7213693	Arg	CCT	0	0	22.9	Arg	36.8	pseudo
SciaK46_393	1	3718533	3718472	Asn	GTT	0	0	25.1	Gly	39.5	pseudo,IPD:-39.50
SciaK46_397	9	4864739	4864798	Gly	ACC	0	0	31.6	Gly	52.1	pseudo
SciaK46_403	2	7424193	7424112	Ser	AGA	0	0	32.4	Ser	54.2	pseudo
SciaK46_409	2	7191708	7191647	Pro	TGG	0	0	31.6	Pro	62.8	pseudo,trunc_start:6,trunc_end:4
SciaK46_409	3	5348055	5347978	Gly	ACC	0	0	24.5	Gly	45.6	pseudo
SciaK46_456	1	2891248	2891321	Ile	AAT	0	0	28.1	Thr	47	pseudo,IPD:-38.20
SciaK46_456	2	2891688	2891761	Met	CAT	0	0	29.7	Thr	34.6	pseudo,IPD:-25.80
SciaK46_456	3	2892057	2892130	Thr	AGT	0	0	39.5	Thr	64.5	pseudo
SciaK46_456	8	2897854	2897925	Thr	CGT	0	0	33.1	Thr	38.8	pseudo
SciaK46_456	9	2898047	2898121	Ser	TGA	0	0	27.7	Thr	38.5	pseudo,IPD:-55.80
SciaK46_476	1	3454454	3454526	Ile	AAT	0	0	21.8	Ile	32.6	pseudo,trunc_start:4
SciaK46_476	4	4403033	4402959	Gly	GCC	0	0	25.3	Gly	37.6	pseudo
SciaK46_487	1	8421325	8421392	Gly	TCC	0	0	24.3	Gly	37.1	pseudo
SciaK46_488	1	3648589	3648675	Ser	TGA	0	0	41.5	Ser	57.1	pseudo
SciaK46_488	4	6827948	6828022	Gly	ACC	0	0	20.7	Gly	40.1	pseudo
SciaK46_488	5	6903985	6904056	Undet	NNN	0	0	20.5	Thr	10.3	pseudo
SciaK46_488	6	7041596	7041670	Gly	GCC	0	0	28.3	Gly	49.6	pseudo
SciaK46_488	8	12924345	12924276	Ala	CGC	0	0	22.8	Val	36.5	pseudo,IPD:-29.90
SciaK46_488	11	7622452	7622382	Ile	AAT	0	0	20.3	Ile	25	pseudo
SciaK46_490	1	1812480	1812553	Tyr	ATA	0	0	27.7	Ile	51.3	pseudo,IPD:-64.00
SciaK46_490	3	4027989	4028070	Ser	AGA	0	0	23.8	Ser	43.2	pseudo
SciaK46_490	4	5703593	5703652	Ser	ACT	0	0	29	Gly	46.9	pseudo,IPD:-46.90
SciaK46_490	7	18536655	18536729	Gly	GCC	0	0	23.2	Gly	29.9	pseudo
SciaK46_490	8	24984165	24984236	Glu	CTC	0	0	32.8	Glu	63.7	pseudo
SciaK46_490	9	25864927	25865001	Gly	ACC	0	0	30.2	Gly	44.8	pseudo
SciaK46_490	11	29767482	29767408	Asp	ATC	0	0	37.3	Gly	46	pseudo,IPD:-26.40
SciaK46_536	1	1532821	1532896	Thr	AGT	0	0	36.2	Thr	51.2	pseudo
SciaK46_536	3	9274845	9274919	Thr	AGT	0	0	47.8	Thr	49.9	pseudo
SciaK46_536	4	9275055	9275126	Gly	ACC	0	0	34	Gly	52.3	pseudo
SciaK46_536	6	9808505	9808576	Ala	TGC	0	0	37	Ala	51.5	pseudo
SciaK46_550	1	439495	439571	Gly	GCC	0	0	23.4	Gly	27.5	pseudo
SciaK46_552	3	13293718	13293794	Lys	TTT	0	0	46	Lys	43.7	pseudo
SciaK46_552	6	1087339	1087266	Lys	CTT	0	0	21.9	Lys	51.9	pseudo,trunc_end:35
SciaK46_555	2	1890718	1890787	Undet	NNN	0	0	26.3	Arg	14.5	pseudo
SciaK46_570	1	5413860	5413788	Gly	ACC	0	0	21.3	Cys	3.9	pseudo,IPD:-2.30
SciaK46_607	1	3660757	3660829	Lys	CTT	0	0	31.4	Cys	23	pseudo,IPD:-1.30
SciaK46_607	3	3662144	3662209	Lys	TTT	0	0	27.5	Lys	42.1	pseudo
SciaK46_607	5	7579307	7579236	Leu	GAG	0	0	20.2	Gly	13.9	pseudo,IPD:-13.90
SciaK46_607	9	1131204	1131128	Ser	ACT	0	0	24	Gly	34.8	pseudo,IPD:-34.80
SciaK46_624	1	901515	901589	Gly	ACC	0	0	31.3	Gly	46	pseudo
SciaK46_635	1	385848	385919	Asp	GTC	0	0	28.9	Asp	69.3	pseudo
SciaK46_658	1	5231602	5231674	Lys	CTT	0	0	43	Lys	58.3	pseudo
SciaK46_658	2	10653584	10653645	Gly	GCC	0	0	25.2	Gly	44.4	pseudo
SciaK46_658	3	24853293	24853367	Thr	GGT	0	0	36.8	Gly	42.1	pseudo,IPD:-17.50
SciaK46_681	1	12005758	12005682	Gly	GCC	0	0	28	Gly	31.2	pseudo
SciaK46_698	5	1320972	1320898	Thr	TGT	0	0	28.8	iMet	49.7	pseudo,IPD:-42.70
SciaK46_701	1	794	866	Thr	AGT	0	0	25.8	Thr	28.2	pseudo
SciaK46_701	2	2450	2522	Ala	TGC	0	0	21.2	Ala	43.5	pseudo
SciaK46_707	2	14810119	14810198	Ser	GCT	0	0	22.8	Gly	31.1	pseudo,IPD:-31.10
SciaK46_707	3	9343592	9343518	Gly	GCC	0	0	27.7	Gly	45.3	pseudo
SciaK46_710	1	9201107	9201032	Ser	ACT	0	0	20.8	Gly	6.2	pseudo,IPD:-6.20
SciaK46_715	7	3518890	3518831	Asp	GTC	0	0	28.2	Gly	43.5	pseudo,IPD:-16.00
SciaK46_716	2	4340760	4340829	Thr	GGT	0	0	28.5	Gly	65.9	pseudo,IPD:-57.00
SciaK46_716	5	4321971	4321901	Gly	GCC	0	0	27.3	Gly	64.5	pseudo
SciaK46_716	6	2549899	2549840	Asp	ATC	0	0	34.8	Gly	54.3	pseudo,IPD:-26.40
SciaK46_716	7	849813	849743	Gly	GCC	0	0	28.5	Gly	37.1	pseudo
SciaK46_739	13	3064890	3064818	Cys	ACA	0	0	22	Arg	38.8	pseudo,IPD:-30.40
SciaK46_739	14	573965	573889	Gly	GCC	0	0	29.9	Gly	38.2	pseudo
SciaK46_740	2	241349	241276	Gly	GCC	0	0	20.4	Gly	31.3	pseudo
SciaK46_763	4	8166650	8166724	Pro	TGG	0	0	32.7	Pro	59.1	pseudo
SciaK46_763	5	8427639	8427713	Gly	ACC	0	0	38.7	Gly	49	pseudo
SciaK46_763	7	16112018	16112090	Lys	CTT	0	0	32.1	Lys	45.1	pseudo
SciaK46_763	8	16169018	16169089	Lys	TTT	0	0	34.5	Glu	43.5	pseudo,IPD:-46.70
SciaK46_763	9	14414311	14414232	Ala	TGC	0	0	21.7	Ala	22.5	pseudo
SciaK46_763	12	14001861	14001787	Thr	AGT	14001823	14001820	38.3	Thr	53.9	pseudo
SciaK46_763	13	10992694	10992635	Gly	ACC	0	0	25.8	Gly	41.6	pseudo
SciaK46_763	15	3109531	3109447	Arg	TCT	3109494	3109483	24.2	Arg	42.9	pseudo
SciaK46_842	1	596716	596800	Arg	TCT	596753	596764	24.9	Arg	32.2	pseudo
SciaK46_842	2	4752257	4752198	Gly	ACC	0	0	27.2	Gly	46.6	pseudo
SciaK46_854	1	909096	909168	Gln	CTG	0	0	21.6	Arg	48.6	pseudo,IPD:-48.60
SciaK46_858	1	63150	63226	Ile	AAT	0	0	24.3	Ile	28.5	pseudo
SciaK46_862	1	5938982	5939061	Thr	AGT	0	0	35.9	Thr	36.5	pseudo
SciaK46_862	2	6750005	6750081	Thr	GGT	0	0	21.3	Ile	19.3	pseudo,IPD:-22.80
SciaK46_862	5	14353880	14353821	Gly	ACC	0	0	29.4	Gly	51.5	pseudo
SciaK46_862	7	8470448	8470378	Val	TAC	0	0	20.7	Gly	10.2	pseudo,IPD:-17.90
SciaK46_862	8	3601999	3601928	Gly	ACC	0	0	20.6	Gly	35.6	pseudo
SciaK46_869	2	2236607	2236540	Ile	AAT	0	0	22	Ala	17.3	pseudo,IPD:-31.40
SciaK46_869	3	154453	154371	Sup	TCA	0	0	37.2	Leu	47.5	pseudo,IPD:-47.50
SciaK46_883	11	15225752	15225828	Asp	GTC	0	0	34.9	Gly	45.1	pseudo,IPD:-32.80
SciaK46_883	12	9801233	9801167	Undet	NNN	0	0	23.8	Arg	47.4	pseudo
SciaK46_883	13	8692415	8692336	Gly	GCC	0	0	35.1	Gly	52.5	pseudo
SciaK46_883	16	4001096	4001025	Pro	AGG	0	0	26.2	Asp	29.2	pseudo,IPD:-26.70
SciaK46_892	10	2803748	2803667	Ser	GCT	0	0	30	Ser	52.4	pseudo
SciaK46_892	12	2565943	2565871	Arg	CCT	0	0	35.9	Met	46.4	pseudo,IPD:-32.60
SciaK46_892	16	1799233	1799173	Lys	CTT	0	0	26.2	Lys	63.8	pseudo,trunc_end:21
SciaK46_910	8	23000951	23001022	Arg	TCT	0	0	34.3	Gly	60.8	pseudo,IPD:-49.40
SciaK46_910	9	25450716	25450775	Asp	GTC	0	0	24.7	Gly	47	pseudo,IPD:-10.80
SciaK46_910	11	15690194	15690121	Ile	AAT	0	0	47.2	Thr	65	pseudo,IPD:-44.30
SciaK46_910	12	11941568	11941487	Thr	TGT	0	0	25.1	Ala	30.8	pseudo,IPD:-14.70
SciaK46_926	1	281986	281914	Lys	TTT	0	0	52.2	Lys	77.8	pseudo
SciaK46_926	2	24297	24218	Gly	GCC	0	0	23.5	Gly	30.1	pseudo,trunc_end:1
SciaK46_949	1	4991214	4991300	Gly	GCC	0	0	20.1	Gly	12.6	pseudo
SciaK46_949	2	5069514	5069585	Thr	TGT	0	0	22.3	Gly	2.9	pseudo,IPD:-4.40
SciaK46_949	3	6048644	6048714	Gly	GCC	0	0	22.5	Gly	27	pseudo
SciaK46_949	4	4874027	4873935	Ile	TAT	4873989	4873971	28.4	Ile	49.2	pseudo
SciaK46_973	1	5225434	5225507	Leu	GAG	0	0	22.4	Cys	5.9	pseudo,IPD:-5.90
SciaK46_973	3	4371371	4371303	Gly	GCC	0	0	22.6	Gly	38	pseudo
SciaK46_993	1	941969	942053	Leu	AAG	942007	942015	29.9	Leu	30.7	pseudo
SciaK46_993	3	2218400	2218472	Gly	ACC	0	0	24.6	Gly	31.3	pseudo
SciaK46_993	4	2798341	2798415	Gly	ACC	0	0	20.8	Gly	43.4	pseudo
SciaK46_993	9	10240613	10240695	Ile	TAT	0	0	37.8	Ser	33.5	pseudo,IPD:-17.60
SciaK46_993	14	20386835	20386908	Arg	CCT	0	0	38	Arg	56.5	pseudo
SciaK46_993	15	20730765	20730836	Ser	AGA	0	0	30.1	Pro	61.6	pseudo,IPD:-61.60
SciaK46_993	16	21458816	21458877	Asp	GTC	0	0	22.7	Gly	40.9	pseudo,IPD:-23.30
SciaK46_993	20	33799346	33799428	Gly	TCC	0	0	41.7	Leu	41.5	pseudo,IPD:-36.30
SciaK46_993	21	35962034	35962109	Gly	ACC	0	0	24.3	Asp	15	pseudo,IPD:-1.30
SciaK46_993	25	42064064	42063972	Ile	TAT	42064026	42064008	26.2	Ile	47.2	pseudo
SciaK46_993	27	25698168	25698096	Val	GAC	0	0	27.8	Gly	39.4	pseudo,IPD:-37.30
SciaK46_993	29	22191066	22190993	Trp	CCA	0	0	25.7	Arg	29.8	pseudo,IPD:-26.00
SciaK46_993	33	12988511	12988440	Glu	CTC	0	0	33.6	Glu	64.4	pseudo
SciaK46_993	35	7606979	7606907	Gln	TTG	0	0	35.3	Arg	53.5	pseudo,IPD:-45.80
SciaK46_993	36	6927608	6927537	Gly	ACC	0	0	20.8	Ala	10.7	pseudo,IPD:-2.90
SciaK46_993	40	5653755	5653696	Thr	AGT	0	0	27.5	Gly	43.8	pseudo,IPD:-28.50
SciaK46_993	41	5282115	5282050	Ser	GCT	0	0	22.1	Gly	41.2	pseudo,IPD:-41.20
SciaK46_993	42	4337689	4337617	Lys	TTT	0	0	24.9	Lys	52.1	pseudo
SciaK46_993	43	1137655	1137596	Gly	ACC	0	0	25.3	Gly	45.6	pseudo
SciaK46_1011	1	1385140	1385072	Gly	GCC	0	0	31.6	Gly	47.6	pseudo
SciaK46_1020	1	2157502	2157433	Thr	TGT	0	0	21.3	Gly	30.6	pseudo,IPD:-35.90
SciaK46_1044	2	3995933	3996003	Ser	GCT	0	0	21.6	Gly	45.9	pseudo,IPD:-45.90
SciaK46_1044	13	17230555	17230626	Gly	ACC	0	0	23.3	Gly	26.9	pseudo
SciaK46_1044	14	11657806	11657731	Asn	GTT	0	0	23.6	Asn	50.6	pseudo
SciaK46_1044	19	10962648	10962574	Gly	ACC	0	0	20.3	Gly	36.2	pseudo
SciaK46_1047	3	145778	145695	Val	TAC	145741	145737	21.8	Cys	20.2	pseudo,IPD:-20.20
SciaK46_1048	1	2664258	2664332	Ser	GCT	0	0	20.1	Gly	32.9	pseudo,IPD:-32.90
SciaK46_1052	1	1014351	1014434	Gly	ACC	0	0	36.8	Gly	47.9	pseudo
SciaK46_1061	1	1356089	1356014	Gly	ACC	0	0	32.2	Gly	54.4	pseudo
SciaK46_1071	1	1495678	1495753	Gly	ACC	0	0	27.6	Ala	15	pseudo,IPD:-8.10
SciaK46_1071	2	1852207	1852133	Gly	ACC	0	0	23.5	Gly	48.2	pseudo
SciaK46_1077	3	8186626	8186685	Gly	ACC	0	0	33.2	Gly	55	pseudo
SciaK46_1077	4	10923926	10923850	Gly	GCC	0	0	24.3	Gly	38.4	pseudo
SciaK46_1077	5	7776087	7776014	Gly	ACC	0	0	21.3	Gly	45	pseudo
SciaK46_1077	8	3797473	3797390	Gln	TTG	0	0	27.3	Arg	44	pseudo,IPD:-45.00
SciaK46_1098	2	4602515	4602445	Gly	GCC	0	0	32.7	Gly	37	pseudo
SciaK46_1113	1	14604379	14604437	Gly	GCC	0	0	26.7	Gly	47.8	pseudo
SciaK46_1113	3	29764055	29764120	Cys	GCA	0	0	20.5	Ala	13.8	pseudo,IPD:-6.30,trunc_end:6
SciaK46_1138	4	18481	18553	Lys	CTT	0	0	23.3	Lys	30.7	pseudo
SciaK46_1138	9	47498	47570	Lys	CTT	0	0	28.9	Lys	59.5	pseudo
SciaK46_1138	11	52292	52364	Asn	ATT	0	0	30	Lys	38	pseudo,IPD:-22.30
SciaK46_1142	1	1000028	1000086	Gly	GCC	0	0	20.5	Gly	42	pseudo
SciaK46_1144	1	3314134	3314204	Gly	GCC	0	0	34.5	Gly	53.2	pseudo
SciaK46_1144	2	4982898	4982980	Gly	GCC	0	0	27.3	Gly	32.9	pseudo
SciaK46_1160	3	2713357	2713416	Gly	ACC	0	0	23.7	Gly	46.8	pseudo
SciaK46_1160	7	7417390	7417463	Gly	GCC	0	0	31.8	Gly	47.1	pseudo
SciaK46_1160	10	15555284	15555213	Glu	CTC	0	0	28.9	Glu	60.2	pseudo
SciaK46_1160	12	14096882	14096811	Gly	ACC	0	0	24.8	Gly	53.2	pseudo
SciaK46_1164	1	3124463	3124544	Ser	TGA	0	0	23.8	Ser	23.6	pseudo
SciaK46_1164	3	2196469	2196395	Gly	ACC	0	0	29.4	Gly	49.6	pseudo
SciaK46_1190	3	3395212	3395140	Thr	TGT	0	0	28.9	Ile	30.2	pseudo,IPD:-4.20,trunc_start:1
SciaK46_1199	5	2649936	2650005	Ile	AAT	0	0	30.2	Lys	49.4	pseudo,IPD:-25.80
SciaK46_1261	1	1776860	1776942	Gly	ACC	0	0	20.4	Gly	33.7	pseudo
SciaK46_1261	2	4279225	4279290	Undet	NNN	0	0	21.5	Glu	43.3	pseudo
SciaK46_1262	1	802243	802182	Ala	AGC	0	0	26.4	Gly	48.9	pseudo,IPD:-24.70
SciaK46_1273	2	4049977	4050059	Gly	TCC	0	0	24.9	Gly	26.6	pseudo,trunc_end:14
SciaK46_1273	4	13739518	13739597	Met	CAT	0	0	20.3	Ile	33.5	pseudo,IPD:-32.80
SciaK46_1274	1	865288	865360	Tyr	ATA	0	0	30	Arg	32.8	pseudo,IPD:-47.30
SciaK46_1274	2	3436485	3436559	Ser	ACT	0	0	33.8	Gly	45.8	pseudo,IPD:-45.80
SciaK46_1277	1	1748630	1748701	Leu	GAG	0	0	20.7	Thr	10.9	pseudo,IPD:-21.70,trunc_start:9
SciaK46_1284	1	2441440	2441523	Arg	TCT	2441477	2441486	22.1	Arg	35.4	pseudo
SciaK46_1284	3	4078351	4078279	Gly	GCC	0	0	22.4	Gly	35.4	pseudo
SciaK46_1284	4	1023679	1023593	Arg	TCT	1023642	1023631	20.7	Arg	41.4	pseudo
SciaK46_1286	2	11506132	11506206	Asp	ATC	0	0	27.1	Gly	47.6	pseudo,IPD:-23.80
SciaK46_1286	3	14209272	14209345	Gly	GCC	0	0	20.7	Gly	38	pseudo
SciaK46_1286	5	25363430	25363360	Gly	GCC	0	0	22.8	Thr	23.8	pseudo,IPD:-0.30
SciaK46_1286	6	18341777	18341703	Gly	GCC	0	0	29.6	Gly	38.9	pseudo
SciaK46_1286	7	12909026	12908952	Asp	GTC	0	0	21	Gly	38.6	pseudo,IPD:-18.40
SciaK46_1289	1	9110941	9111020	Asp	ATC	0	0	26.2	Gly	29.7	pseudo,IPD:-19.40
SciaK46_1295	2	1490478	1490552	Gly	ACC	0	0	21.3	Gly	17.3	pseudo
SciaK46_1295	3	11287352	11287423	Ala	CGC	0	0	22.5	Asp	53.9	pseudo,IPD:-58.40
SciaK46_1295	5	19221266	19221194	Phe	GAA	0	0	24.3	Phe	43.8	pseudo
SciaK46_1295	10	3572261	3572189	Phe	AAA	0	0	20.4	Ile	33.6	pseudo,IPD:-35.90
SciaK46_1345	4	380790	380718	Lys	CTT	0	0	27.6	Lys	55	pseudo
SciaK46_1356	1	784293	784374	Asn	ATT	0	0	26.6	Ser	28.4	pseudo,IPD:-28.40
SciaK46_1359	4	1285550	1285478	Met	CAT	0	0	31.1	Ile	37.1	pseudo,IPD:-30.80,trunc_start:4
SciaK46_1359	5	463597	463510	Ser	AGA	463560	463545	22.6	Ser	30.4	pseudo
SciaK46_1359	9	7219	7138	Ser	AGA	0	0	21.4	Ser	45.5	pseudo
SciaK46_1368	3	6386245	6386316	Gly	GCC	0	0	29.8	Gly	31.4	pseudo
SciaK46_1368	4	7659544	7659625	Gly	GCC	0	0	24.8	Gly	17.4	pseudo
SciaK46_1368	5	12775862	12775930	Gly	GCC	0	0	24	Gly	45.6	pseudo
SciaK46_1368	6	18208924	18208991	Undet	NNN	0	0	25.6	Lys	48.5	pseudo
SciaK46_1368	7	3966975	3966904	iMet	CAT	0	0	21.7	iMet	84.3	pseudo
SciaK46_1368	9	139081	139005	Gly	GCC	0	0	24.1	Gly	36.9	pseudo
SciaK46_1383	1	806164	806090	Gly	ACC	0	0	22	Gly	5.6	pseudo
SciaK46_1387	1	458780	458850	Undet	NNN	0	0	21.2	Thr	32.5	pseudo
SciaK46_1389	1	13257147	13257223	Arg	CCT	0	0	39.5	Arg	50.4	pseudo
SciaK46_1389	2	14093854	14093927	Ile	AAT	0	0	26.5	Ile	39.8	pseudo
SciaK46_1389	6	23690960	23691033	Ser	GCT	0	0	24.3	Ser	18.8	pseudo
SciaK46_1389	7	25553468	25553542	Gly	ACC	0	0	20.2	Gly	37	pseudo
SciaK46_1389	12	34680962	34681044	Leu	CAG	0	0	31.5	Leu	61.4	pseudo
SciaK46_1389	13	34723646	34723708	Undet	NNN	0	0	21.4	Gly	39	pseudo
SciaK46_1389	14	37679053	37679109	Gly	GCC	0	0	25.8	Gly	36.4	pseudo
SciaK46_1389	19	34398853	34398779	Asp	ATC	0	0	26.9	Gly	42.2	pseudo,IPD:-25.90
SciaK46_1389	20	30987405	30987331	Asp	GTC	0	0	26.2	Gly	40.8	pseudo,IPD:-22.00,trunc_end:14
SciaK46_1389	21	30411758	30411674	Arg	TCT	30411721	30411710	35.4	Val	46.4	pseudo,IPD:-4.70
SciaK46_1389	23	22733142	22733069	Asn	GTT	0	0	20.9	Asn	48	pseudo
SciaK46_1389	24	22346263	22346187	Ser	ACT	0	0	37.2	Gly	58.6	pseudo,IPD:-58.60
SciaK46_1403	2	5175856	5175940	Arg	TCT	5175893	5175904	24.5	Arg	34.9	pseudo
SciaK46_1403	6	6116937	6116853	Arg	TCT	6116900	6116889	38.2	Trp	52.6	pseudo,IPD:-9.70
SciaK46_1403	7	5136022	5135936	Arg	TCT	5135985	5135972	42.9	Arg	64.2	pseudo
SciaK46_1406	1	2023415	2023489	Val	AAC	0	0	36.6	Ile	46.3	pseudo,IPD:-44.60
SciaK46_1406	5	10061281	10061363	Gly	GCC	0	0	22.1	Gly	35.3	pseudo
SciaK46_1406	6	10071667	10071725	Gly	ACC	0	0	25.6	Gly	50	pseudo
SciaK46_1406	12	1809141	1809064	Ala	TGC	0	0	35.2	Ala	49.7	pseudo
SciaK46_1421	1	55112	55182	Sup	TTA	0	0	34.3	Lys	63	pseudo,IPD:-63.00
SciaK46_1421	3	5442334	5442531	Leu	CAG	5442370	5442482	24.1	Ala	12.1	pseudo,IPD:-12.10
SciaK46_1421	7	13307798	13307867	Ser	GCT	0	0	26.9	Gly	33.9	pseudo,IPD:-33.90
SciaK46_1421	12	18212245	18212317	Gln	TTG	0	0	25.7	Arg	38.5	pseudo,IPD:-37.80
SciaK46_1421	13	19096484	19096408	Asp	ATC	0	0	35.8	Gly	58.2	pseudo,IPD:-32.90
SciaK46_1421	14	18279797	18279733	Undet	NNN	0	0	20.2	Ile	24.2	pseudo
SciaK46_1421	17	13241154	13241082	Arg	CCT	0	0	46.8	Arg	66.8	pseudo
SciaK46_1441	11	5087657	5087578	Ser	ACT	0	0	23.2	Thr	15	pseudo,IPD:-15.00,trunc_end:3
SciaK46_1441	12	5086503	5086421	Thr	AGT	0	0	22.9	Met	20.3	pseudo,IPD:-4.90
SciaK46_1441	13	5086194	5086120	Thr	AGT	0	0	29	Thr	39.6	pseudo
SciaK46_1441	14	5085722	5085649	Met	CAT	0	0	42.2	Thr	42.3	pseudo,IPD:-32.90
SciaK46_1441	16	5084692	5084602	Ile	TAT	5084654	5084638	31.4	Ile	40.3	pseudo
SciaK46_1441	17	5084308	5084235	Thr	TGT	0	0	23.9	Thr	39.1	pseudo
SciaK46_1441	24	2511438	2511364	Gly	ACC	0	0	20.5	Gly	44.6	pseudo
SciaK46_1441	25	1438616	1438540	Pro	TGG	0	0	23.6	Thr	6.3	pseudo,IPD:-6.30,trunc_start:8
SciaK46_1445	7	253682	253604	Gly	TCC	0	0	25.7	Ala	51.2	pseudo,IPD:-47.20,trunc_end:13
SciaK46_1445	8	252760	252689	Cys	ACA	0	0	35	Thr	37.2	pseudo,IPD:-19.20
SciaK46_1472	1	5080906	5081003	Gly	GCC	0	0	33.1	Gly	37.2	pseudo
SciaK46_1472	2	11240615	11240690	Ser	ACT	0	0	21.8	Gly	10.2	pseudo,IPD:-10.20
SciaK46_1472	3	14530012	14529941	Cys	GCA	0	0	22.6	Thr	12.9	pseudo,IPD:-6.30
SciaK46_1472	6	733156	733086	Gly	TCC	0	0	27.6	Gly	28.2	pseudo
SciaK46_1516	1	4304327	4304244	Arg	TCT	4304292	4304280	29	Arg	30.1	pseudo
SciaK46_1516	2	2423832	2423761	Cys	GCA	0	0	29.4	Cys	58.3	pseudo
SciaK46_1526	3	1108220	1108155	Gly	GCC	0	0	24	Gly	36.2	pseudo
SciaK46_1532	4	219198	219139	Asp	ATC	0	0	22.8	Gly	37	pseudo,IPD:-22.80
SciaK46_1532	5	32089	32017	Ile	AAT	0	0	39.1	Ile	56	pseudo
SciaK46_1549	1	54712	54783	Gly	ACC	0	0	21	Gly	12	pseudo
SciaK46_1558	1	2300197	2300276	Pro	AGG	0	0	28.9	Pro	71	pseudo
SciaK46_1558	3	2592840	2592915	Pro	GGG	0	0	21.5	Cys	8.9	pseudo,IPD:-8.90,trunc_start:4
SciaK46_1576	1	466152	466226	Undet	NNN	0	0	24	Gly	30.4	pseudo
SciaK46_1580	1	2395719	2395821	Ile	TAT	2395757	2395775	24.9	Ile	40.6	pseudo
SciaK46_1591	2	1197937	1198012	Gly	ACC	0	0	22.3	Gly	46.8	pseudo
SciaK46_1591	4	7496218	7496277	Gly	ACC	0	0	26.9	Gly	43	pseudo
SciaK46_1591	5	8731596	8731667	Phe	GAA	0	0	21.4	Thr	13.7	pseudo,IPD:-13.70
SciaK46_1591	6	2400517	2400458	Gly	ACC	0	0	30.4	Gly	51.7	pseudo
SciaK46_1594	1	780407	780481	Gly	ACC	0	0	31.5	Gly	55.1	pseudo
SciaK46_1594	2	11793286	11793345	Gly	GCC	0	0	21.2	Gly	39.5	pseudo
SciaK46_1594	3	11883796	11883868	Ala	AGC	0	0	21.3	Ala	30.1	pseudo
SciaK46_1594	4	12845995	12846066	Gly	ACC	0	0	20.6	Gly	14.7	pseudo
SciaK46_1594	5	12103893	12103820	Pro	GGG	0	0	23	Gly	11.6	pseudo,IPD:-11.60
SciaK46_1609	4	6926585	6926642	Undet	NNN	0	0	37.6	Gln	59.9	pseudo
SciaK46_1609	6	8538899	8538972	Undet	NNN	0	0	23.8	Gly	26.9	pseudo
SciaK46_1609	9	20701030	20701105	His	GTG	0	0	32.2	Gly	27.2	pseudo,IPD:-20.50
SciaK46_1609	10	37074053	37074112	Gly	ACC	0	0	20.3	Gly	41	pseudo
SciaK46_1609	11	38893524	38893595	Gly	GCC	0	0	29.7	Gly	64.4	pseudo
SciaK46_1609	14	49675371	49675430	Cys	ACA	0	0	30.7	Gly	51.3	pseudo,IPD:-50.70
SciaK46_1609	15	50280400	50280326	Gly	GCC	0	0	22.7	Gly	43	pseudo
SciaK46_1609	16	38868372	38868311	Gly	ACC	0	0	37.9	Gly	54	pseudo
SciaK46_1609	17	33409910	33409841	Ala	GGC	0	0	33	Gly	37.7	pseudo,IPD:-3.40
SciaK46_1609	18	30628125	30628067	Ala	GGC	0	0	29.1	Gly	45.3	pseudo,IPD:-30.30
SciaK46_1609	22	4511856	4511777	Ser	GCT	0	0	20.7	Gly	35	pseudo,IPD:-35.00
SciaK46_1629	2	3693649	3693715	Cys	ACA	0	0	23.9	Gly	32.9	pseudo,IPD:-39.50
SciaK46_1629	4	1136431	1136354	Ser	ACT	0	0	26.9	Pro	16.7	pseudo,IPD:-33.60
SciaK46_1648	2	4322907	4322997	Ser	AGA	4322944	4322967	24.3	Ser	38.2	pseudo
SciaK46_1648	4	19232476	19232550	Gly	ACC	0	0	21.1	Gly	37.6	pseudo
SciaK46_1648	7	24368343	24368413	Arg	CCT	0	0	20.1	Gly	25.2	pseudo,IPD:-37.90
SciaK46_1648	8	25969808	25969882	Ser	GCT	0	0	25	Gly	36.6	pseudo,IPD:-36.60
SciaK46_1648	13	35212156	35212231	Cys	ACA	0	0	27.5	Arg	39.2	pseudo,IPD:-34.30
SciaK46_1648	17	35248790	35248862	Tyr	ATA	0	0	22.9	Arg	41.1	pseudo,IPD:-39.00
SciaK46_1648	24	35214665	35214576	Asn	GTT	35214628	35214612	21.7	Tyr	42.3	pseudo,IPD:-52.60
SciaK46_1648	25	34001137	34001065	Ala	AGC	0	0	27.2	Ala	54.6	pseudo
SciaK46_1648	26	33999087	33999015	Ala	TGC	0	0	21.3	Ala	53.6	pseudo
SciaK46_1648	31	33076953	33076881	Gln	CTG	0	0	25.9	Arg	34.6	pseudo,IPD:-34.60
SciaK46_1648	35	26601962	26601890	Gln	CTG	0	0	40	Arg	57.1	pseudo,IPD:-47.20
SciaK46_1648	39	24066683	24066611	Trp	CCA	0	0	27.1	Arg	40.7	pseudo,IPD:-24.90
SciaK46_1648	40	19884502	19884428	Gly	GCC	0	0	27	Gly	40.4	pseudo
SciaK46_1648	43	13489892	13489816	Gly	ACC	0	0	32.2	Gly	52	pseudo
SciaK46_1648	44	12910285	12910211	Ser	ACT	0	0	20	Gly	39.9	pseudo,IPD:-39.90
SciaK46_1648	45	6599561	6599484	Sup	CTA	0	0	38.5	Arg	54.4	pseudo,IPD:-54.40
SciaK46_1649	4	435780	435708	Phe	GAA	0	0	35.2	Phe	45.1	pseudo
SciaK46_1678	1	199163	199247	Ala	AGC	0	0	22.6	Ala	28.6	pseudo
SciaK46_1733	3	5186753	5186825	Lys	CTT	0	0	30.1	Lys	58.1	pseudo
SciaK46_1733	5	12820887	12820958	Ser	GCT	0	0	22.5	Gly	40.8	pseudo,IPD:-40.80
SciaK46_1733	6	14585629	14585700	Pro	TGG	0	0	25.3	Pro	62.4	pseudo
SciaK46_1747	2	1293095	1293173	Ser	AGA	0	0	21	Gly	17.4	pseudo,IPD:-17.40
SciaK46_1769	1	624	550	Thr	TGT	0	0	38.6	Thr	41.8	pseudo
SciaK46_1799	1	12262883	12262954	Ile	AAT	0	0	20	Ile	32.1	pseudo
SciaK46_1799	2	15141417	15141476	Undet	NNN	0	0	31.5	Gly	46	pseudo
SciaK46_1799	3	13375024	13374951	Ala	TGC	0	0	22.5	Ala	47	pseudo
SciaK46_1804	4	5312427	5312345	Leu	CAG	0	0	37.9	Leu	50.5	pseudo
SciaK46_1804	5	3954767	3954689	Ile	AAT	0	0	25.8	Ile	33.5	pseudo
SciaK46_1805	3	6399871	6399799	Gln	TTG	0	0	30.7	Arg	48.8	pseudo,IPD:-44.00
SciaK46_1805	6	2173887	2173815	Lys	TTT	0	0	44.1	Lys	63.2	pseudo
SciaK46_1821	1	505956	506026	Gly	GCC	0	0	30	Gly	36.6	pseudo
SciaK46_1823	2	4584458	4584529	Gln	CTG	0	0	36.8	Gln	68	pseudo
SciaK46_1823	10	11810768	11810843	Sup	TTA	0	0	21.7	Arg	41.6	pseudo,IPD:-41.60
SciaK46_1823	14	15419944	15420003	Gly	ACC	0	0	22.5	Gly	41.1	pseudo
SciaK46_1823	16	18308656	18308585	Trp	CCA	0	0	29.9	Trp	49.6	pseudo
SciaK46_1823	19	11832566	11832497	Arg	TCT	0	0	28.5	Arg	41.5	pseudo
SciaK46_1823	23	10566772	10566698	Gly	GCC	0	0	20.6	Gly	39.3	pseudo
SciaK46_1823	30	333969	333899	Ser	GCT	0	0	34.8	Gly	58.3	pseudo,IPD:-58.30
SciaK46_1842	1	290536	290620	Gly	ACC	0	0	21.5	Gly	29.4	pseudo
SciaK46_1842	6	11414058	11414130	Lys	TTT	0	0	39.2	Lys	46.5	pseudo
SciaK46_1842	7	16025832	16025904	Lys	CTT	0	0	22.5	Lys	38	pseudo
SciaK46_1842	10	704069	703997	Lys	TTT	0	0	43.8	Lys	57.1	pseudo
SciaK46_1871	3	40299	40368	Gln	TTG	0	0	20.1	Pro	41.5	pseudo,IPD:-41.50
SciaK46_1878	7	116228	116158	Arg	CCT	0	0	27.6	Gly	36.3	pseudo,IPD:-26.50
SciaK46_1883	1	80826	80900	Gly	ACC	0	0	21.4	Gly	37.8	pseudo
SciaK46_1883	2	152962	153043	Ser	AGA	0	0	26.4	Ser	62.5	pseudo
SciaK46_1904	1	1351638	1351722	Arg	TCT	1351675	1351686	34.2	Val	53.1	pseudo,IPD:-1.50
SciaK46_1939	6	950539	950467	Lys	TTT	0	0	24.8	Lys	29	pseudo
SciaK46_1939	8	943312	943240	Lys	TTT	0	0	43.8	Lys	65.9	pseudo
SciaK46_1954	4	21576	21495	Ile	TAT	0	0	25.7	Ser	41.9	pseudo,IPD:-35.10
SciaK46_1964	1	10880276	10880343	Thr	GGT	0	0	20.6	Ala	11.4	pseudo,IPD:-3.40,trunc_start:8
SciaK46_1964	3	17691187	17691295	Leu	CAG	17691225	17691249	27.9	Leu	69.4	pseudo
SciaK46_1964	4	19851436	19851537	Leu	CAA	19851474	19851491	36.6	Leu	72.1	pseudo
SciaK46_1964	6	20509716	20509605	Leu	CAA	20509678	20509650	28.6	Leu	74.5	pseudo
SciaK46_1964	7	18888371	18888259	Leu	CAA	18888333	18888305	29	Leu	62	pseudo
SciaK46_1964	8	18387469	18387360	Gly	CCC	18387431	18387406	41.2	Leu	61.7	pseudo,IPD:-39.00
SciaK46_1964	9	16865098	16865027	Ser	GGA	0	0	24.4	His	23.3	pseudo,IPD:-23.30
SciaK46_1966	2	14618797	14618860	Gln	CTG	0	0	24.7	Gln	63.4	pseudo,trunc_start:8
SciaK46_1966	3	19649624	19649706	Leu	CAG	0	0	22.5	Leu	35.4	pseudo
SciaK46_1966	5	21097984	21098056	Gly	GCC	0	0	29.1	Gly	45.6	pseudo
SciaK46_1966	7	12215914	12215836	Ile	AAT	0	0	27.3	Ile	26.2	pseudo
SciaK46_1973	1	6393974	6394045	Gly	GCC	0	0	39	Gly	66.6	pseudo
SciaK46_1973	3	6507036	6506965	Tyr	GTA	0	0	28.7	Cys	52.9	pseudo,IPD:-55.70
SciaK46_1973	4	1787905	1787830	Pro	GGG	0	0	27	Cys	14.2	pseudo,IPD:-16.60
SciaK46_1976	6	32199996	32199926	Ser	GCT	0	0	24.7	Gly	46.7	pseudo,IPD:-46.70
SciaK46_1977	4	5070287	5070221	Undet	NNN	0	0	23.4	Arg	28.9	pseudo
SciaK46_1985	1	517	447	Gly	GCC	0	0	47.7	Gly	75.9	pseudo
SciaK46_2018	4	7478420	7478494	Ser	GCT	0	0	20.1	Gly	27.5	pseudo,IPD:-27.50
SciaK46_2029	1	526945	527027	Gly	GCC	0	0	21.3	Gly	29.6	pseudo
SciaK46_2029	2	3974371	3974445	Gly	GCC	0	0	26.5	Gly	40.6	pseudo
SciaK46_2029	4	10686114	10686195	Leu	AAG	0	0	24.2	Leu	50.7	pseudo
SciaK46_2029	7	6126432	6126359	Undet	NNN	0	0	36.6	Ile	49.6	pseudo
SciaK46_2029	9	2510081	2510010	Gly	ACC	0	0	23.5	Gly	38.3	pseudo
SciaK46_2029	11	599523	599451	Ala	AGC	0	0	23.3	Thr	17.3	pseudo,IPD:-21.00,trunc_start:87
SciaK46_2033	4	7842351	7842429	Cys	ACA	0	0	29.6	Cys	49.3	pseudo
SciaK46_2033	7	9258147	9258220	Cys	ACA	0	0	46.3	Cys	58.9	pseudo
SciaK46_2033	8	9446248	9446322	Sup	CTA	0	0	26.6	Arg	20.7	pseudo,IPD:-20.70,trunc_start:5
SciaK46_2033	10	13906894	13906965	Asn	GTT	0	0	34.3	Asn	73	pseudo
SciaK46_2033	14	10332052	10331959	Ile	TAT	10332014	10331995	34.5	Ile	59.7	pseudo
SciaK46_2033	26	2872898	2872810	Gly	GCC	2872862	2872851	21.6	Gly	42.2	pseudo,trunc_end:3
SciaK46_2056	1	385675	385748	Gly	ACC	0	0	22.6	Gly	14	pseudo
SciaK46_2056	2	9798577	9798651	Leu	GAG	0	0	20.3	Phe	29.9	pseudo,IPD:-29.90
SciaK46_2065	1	926963	926887	Gly	GCC	0	0	31.7	Gly	46.4	pseudo
SciaK46_2071	1	1119869	1119936	Gly	GCC	0	0	24.7	Gly	39.4	pseudo
SciaK46_2072	1	5670217	5670296	Leu	AAG	0	0	21.2	Gly	5.7	pseudo,IPD:-5.70
SciaK46_2072	2	22981716	22981798	Asn	ATT	0	0	23.7	Ser	56.7	pseudo,IPD:-56.70
SciaK46_2072	3	22424275	22424205	Glu	CTC	0	0	36.5	Gly	54.9	pseudo,IPD:-44.00
SciaK46_2072	4	20276671	20276612	Asn	ATT	0	0	20.8	Gly	43.4	pseudo,IPD:-43.40
SciaK46_2072	5	13706549	13706505	Leu	CAA	0	0	23.6	Gly	24.4	pseudo,IPD:-24.40
SciaK46_2072	6	12143576	12143502	Gly	ACC	0	0	23.8	Gly	42.8	pseudo
SciaK46_2084	4	21094239	21094298	Gly	CCC	0	0	20.5	Gly	36.6	pseudo
SciaK46_2084	6	25484645	25484575	Asn	GTT	0	0	26.8	Gly	48.3	pseudo,IPD:-48.30
SciaK46_2089	1	447103	447174	Gly	GCC	0	0	50.7	Gly	83.1	pseudo

## Sheet: Sheet2
tRNAs with undetermined isotypes:
Sequence Name	tRNA #	tRNA Begin	tRNA End	tRNA Type	Anticodon	Intron Begin	Intron End	Isotype Score	Isotype model	Infernal Score	Note
SciaK46_231	17	40989133	40989072	Undet	NNN	0	0	39.3	Ile	39.3
SciaK46_235	1	19642	19714	Undet	NNN	0	0	50.7	Thr	57.1
SciaK46_456	4	2892618	2892682	Undet	NNN	0	0	31.2	Thr	36.4
SciaK46_461	3	5118274	5118338	Undet	NNN	0	0	22.4	Glu	32.2
SciaK46_476	5	1664079	1664011	Undet	NNN	0	0	26.7	Gly	27.7
SciaK46_536	7	9808588	9808652	Undet	NNN	0	0	36.3	Gln	75.4
SciaK46_658	4	24189804	24189733	Undet	NNN	0	0	24.5	Glu	51.1
SciaK46_658	5	24187102	24187031	Undet	NNN	0	0	24.5	Glu	51.1
SciaK46_763	16	764058	763999	Undet	NNN	0	0	20.6	Gly	39.9
SciaK46_883	9	6222948	6223013	Undet	NNN	0	0	40	Arg	58.9
SciaK46_993	28	22834475	22834403	Undet	NNN	0	0	32.6	Glu	51.3
SciaK46_1160	1	1488898	1488969	Undet	NNN	0	0	31.8	Val	47.8
SciaK46_1160	8	8201036	8201115	Undet	NNN	0	0	21.2	Gly	20.4
SciaK46_1164	2	3342864	3342804	Undet	NNN	0	0	27.5	Arg	45.6
SciaK46_1406	9	5435824	5435739	Undet	NNN	0	0	21	SeC	20.9
SciaK46_1558	6	4001885	4001963	Undet	NNN	0	0	22.2	Gly	4.4	trunc_start:29
Chimeric tRNAs:
Sequence Name	tRNA #	tRNA Begin	tRNA End	tRNA Type	Anticodon	Intron Begin	Intron End	Isotype Score	Isotype model	Infernal Score	Note
SciaK46_8	1	2161074	2161142	Gln	TTG	0	0	45.9	Ala	74.5	IPD:-76.90
SciaK46_8	2	3489104	3489173	Ala	GGC	0	0	27.7	Gly	42.1	IPD:-23.70
SciaK46_8	3	885369	885296	Gln	CTG	0	0	44.5	Arg	59	IPD:-46.10
SciaK46_12	7	3981907	3981836	Lys	TTT	0	0	50.5	Glu	56.9	IPD:-43.90
SciaK46_24	7	34123587	34123665	Ser	ACT	0	0	29.9	Gly	46	IPD:-46.00
SciaK46_24	12	47580128	47580061	Ser	ACT	0	0	20.3	Gly	13.6	IPD:-13.60
SciaK46_24	17	26840668	26840607	Arg	CCT	0	0	29	Gly	48.2	IPD:-37.90
SciaK46_24	22	5388396	5388312	Lys	TTT	5388359	5388348	24	Thr	26.8	IPD:-28.90
SciaK46_35	4	3040552	3040491	Cys	ACA	0	0	21.3	Gly	41.5	IPD:-48.90
SciaK46_59	2	3918400	3918467	Ser	GCT	0	0	24.8	Gly	34.8	IPD:-34.80
SciaK46_89	1	516439	516506	Ser	GCT	0	0	25.7	Gly	41	IPD:-41.00,trunc_start:6
SciaK46_127	4	5961057	5960998	Ser	ACT	0	0	34.2	Gly	57.4	IPD:-57.40
SciaK46_127	6	5799049	5798979	Phe	AAA	0	0	29.2	Gln	19	IPD:-34.70
SciaK46_141	8	1391489	1391419	Sup	TTA	0	0	50.5	Lys	75.4	IPD:-75.40
SciaK46_204	1	820438	820508	Pro	TGG	0	0	33.1	Arg	58.8	IPD:-58.80
SciaK46_231	3	4109889	4109948	Ser	ACT	0	0	33.5	Gly	60.1	IPD:-60.10
SciaK46_231	9	27165466	27165532	Leu	CAA	0	0	27.9	Gly	47.9	IPD:-58.60
SciaK46_231	15	43882079	43882006	Ile	AAT	0	0	47.3	Thr	59	IPD:-23.80
SciaK46_231	24	762674	762601	Asp	ATC	0	0	31.4	Gly	40.2	IPD:-21.20,trunc_end:6
SciaK46_251	3	1905707	1905635	Ser	GCT	0	0	22.6	Ile	26.1	IPD:-26.10
SciaK46_265	1	9433643	9433713	Sup	TTA	0	0	28.7	Lys	60.3	IPD:-60.30
SciaK46_280	2	12590104	12590175	Ser	TGA	0	0	22.3	Ala	40.2	IPD:-40.20
SciaK46_291	9	236429	236357	Thr	TGT	0	0	60.5	Val	86.7	IPD:-42.00
SciaK46_327	2	6537762	6537701	Ser	GCT	0	0	28.6	Gly	34.2	IPD:-34.20
SciaK46_344	10	5339528	5339601	Sup	CTA	0	0	30.3	Arg	24.1	IPD:-24.10
SciaK46_345	1	1802605	1802677	Sup	TCA	0	0	44.6	Arg	63.7	IPD:-63.70
SciaK46_345	3	5662360	5662292	Thr	TGT	0	0	36.8	Ala	53.2	IPD:-26.30
SciaK46_397	17	233923	233839	Ser	AGA	0	0	20.7	Ala	6.6	IPD:-6.60,trunc_start:89
SciaK46_456	5	2892777	2892850	Ile	AAT	0	0	41.1	Thr	54.8	IPD:-47.60
SciaK46_456	6	2894133	2894206	Met	CAT	0	0	46.1	Thr	67.6	IPD:-52.60
SciaK46_456	11	2898730	2898803	Ser	ACT	0	0	36.8	Thr	58	IPD:-56.30
SciaK46_461	2	4472440	4472505	Thr	TGT	0	0	35.3	Ala	55.1	IPD:-30.60
SciaK46_476	3	4429240	4429159	Thr	GGT	0	0	37.5	Ala	45.1	IPD:-14.80
SciaK46_487	2	15141669	15141732	Asp	ATC	0	0	33.4	Gly	52.2	IPD:-30.60
SciaK46_487	3	19687493	19687421	Ile	AAT	0	0	30.3	Lys	23.9	IPD:-0.20
SciaK46_487	6	3018349	3018274	Ile	AAT	0	0	24.3	Thr	17.9	IPD:-3.40
SciaK46_487	7	3018135	3018060	Ile	AAT	0	0	24.3	Thr	17.9	IPD:-3.40
SciaK46_488	3	5912983	5913063	Leu	CAA	0	0	48.6	Ser	61.9	IPD:-33.90
SciaK46_488	7	17244564	17244636	Gln	TTG	0	0	48.7	Arg	76.4	IPD:-56.10
SciaK46_488	12	3619687	3619617	Val	CAC	0	0	35.1	Gly	48	IPD:-31.70
SciaK46_490	2	4027765	4027836	Gln	CTG	0	0	39.5	Trp	46.2	IPD:-33.80
SciaK46_536	11	4675963	4675890	Glu	CTC	0	0	36.6	Val	51.2	IPD:-49.60
SciaK46_552	1	8812268	8812341	Gln	TTG	0	0	34.7	Arg	48.6	IPD:-46.30
SciaK46_555	1	1575344	1575436	Lys	TTT	1575382	1575400	49.4	Ile	70.2	IPD:-46.00
SciaK46_607	6	7257818	7257745	Gln	TTG	0	0	31.1	Ala	34.2	IPD:-41.30
SciaK46_624	3	4811819	4811878	Ser	ACT	0	0	21.9	Gly	36.1	IPD:-36.10
SciaK46_679	1	374899	374980	Val	TAC	0	0	42.8	Ser	58.5	IPD:-58.50
SciaK46_681	2	10802164	10802086	Val	TAC	10802126	10802122	27.3	Ile	48.1	IPD:-22.10
SciaK46_710	3	936927	936855	Arg	CCT	0	0	38.6	Thr	42.5	IPD:-4.00
SciaK46_715	8	2389839	2389765	Trp	CCA	0	0	25.8	Arg	35.3	IPD:-28.60
SciaK46_733	1	742659	742587	Ser	ACT	0	0	28.1	Gly	20.6	IPD:-20.60
SciaK46_739	3	4201471	4201541	Pro	TGG	0	0	32.2	Arg	50.4	IPD:-50.40
SciaK46_739	7	5490543	5490471	His	ATG	0	0	39.3	Arg	64.3	IPD:-48.50
SciaK46_854	3	3203702	3203773	Phe	GAA	0	0	47.4	Cys	75	IPD:-51.70
SciaK46_856	1	1508134	1508226	Thr	TGT	1508186	1508190	23.6	Ile	27.4	IPD:-26.00
SciaK46_858	2	63261	63334	Lys	TTT	0	0	28.5	Glu	40.5	IPD:-40.50
SciaK46_862	3	12300672	12300742	Lys	CTT	0	0	30.6	Asp	42.9	IPD:-54.50
SciaK46_883	8	5048700	5048772	Sup	CTA	0	0	60.4	Arg	80	IPD:-80.00
SciaK46_890	2	340186	340115	Lys	CTT	0	0	43.8	Glu	64.1	IPD:-64.10
SciaK46_910	6	12384202	12384274	Gln	TTG	0	0	34.9	Arg	62.9	IPD:-50.60
SciaK46_910	7	12761839	12761910	Leu	CAG	0	0	38.2	Pro	85.1	IPD:-98.00
SciaK46_973	4	3289789	3289717	Gln	TTG	0	0	45.7	Arg	65.8	IPD:-52.70
SciaK46_993	19	24108509	24108583	Pro	AGG	0	0	24.8	Cys	2.1	IPD:-2.10
SciaK46_993	24	46597374	46597455	Phe	AAA	0	0	59.6	Ser	93.4	IPD:-103.00
SciaK46_1046	1	6801721	6801795	Asp	ATC	0	0	41.1	Gly	63.5	IPD:-30.40
SciaK46_1062	1	1323939	1324024	Gly	ACC	0	0	22.1	Glu	16.7	IPD:-3.50
SciaK46_1138	3	17626	17698	Arg	CCT	0	0	43.5	Lys	56.5	IPD:-14.80
SciaK46_1160	2	2286530	2286600	Ala	AGC	0	0	31.8	Gly	48.3	IPD:-20.90
SciaK46_1160	11	15394502	15394428	Val	CAC	0	0	51.1	Thr	61.7	IPD:-22.00
SciaK46_1199	6	5546964	5546892	Leu	TAG	0	0	42.9	Pro	72.7	IPD:-77.90
SciaK46_1199	9	1649152	1649081	Arg	TCT	0	0	66.5	Gly	93.2	IPD:-55.90
SciaK46_1199	11	1522776	1522669	Arg	TCT	1522724	1522705	29.2	Ile	35.3	IPD:-18.10
SciaK46_1213	1	106	7	Ala	TGC	68	54	39	Leu	68.1	IPD:-59.60
SciaK46_1248	1	226261	226190	Gly	TCC	0	0	58.4	Ala	89.1	IPD:-54.10
SciaK46_1273	5	6491267	6491199	Ala	AGC	0	0	21.6	Gly	37.8	IPD:-24.60
SciaK46_1273	6	3524203	3524126	Trp	CCA	0	0	22.5	Thr	19.5	IPD:-14.70,trunc_start:86
SciaK46_1274	3	8317852	8317925	Ser	GCT	0	0	23	Gly	42.5	IPD:-42.50
SciaK46_1274	4	11889321	11889262	Asp	GTC	0	0	44.1	Gly	59.4	IPD:-20.00
SciaK46_1274	6	11078380	11078292	Pro	AGG	11078342	11078328	45	Ile	73	IPD:-63.80
SciaK46_1289	2	1416240	1416169	Ser	ACT	0	0	23.5	Gly	16.8	IPD:-16.80
SciaK46_1389	8	28527481	28527556	Glu	TTC	0	0	35.5	Asp	46.7	IPD:-0.70
SciaK46_1389	10	29409145	29409210	Asp	GTC	0	0	20.9	Gly	39.1	IPD:-9.90,trunc_start:5
SciaK46_1389	17	51378305	51378233	Thr	CGT	0	0	58.8	Met	84.1	IPD:-20.20
SciaK46_1406	3	3822016	3822090	Ser	ACT	0	0	45.7	Gly	65.2	IPD:-83.80
SciaK46_1421	10	15856130	15856211	Leu	TAA	0	0	48	Ser	67.6	IPD:-38.70
SciaK46_1435	1	1810276	1810346	Ser	GCT	0	0	47	Gly	71.6	IPD:-71.60
SciaK46_1441	2	5383018	5383089	Asp	GTC	0	0	28.3	Gly	36.5	IPD:-19.70
SciaK46_1441	18	5083936	5083863	Asn	ATT	0	0	33.3	Thr	45.4	IPD:-40.50
SciaK46_1472	4	5415371	5415301	Ser	GCT	0	0	53.6	Gly	69	IPD:-69.00
SciaK46_1526	2	2236810	2236738	Sup	TCA	0	0	30	Arg	43.1	IPD:-43.10
SciaK46_1532	3	357188	357107	Gly	GCC	0	0	39.1	Ser	72.7	IPD:-69.50
SciaK46_1573	1	248589	248517	Thr	AGT	0	0	41.1	Ala	79.3	IPD:-52.60
SciaK46_1609	8	20094530	20094601	Leu	TAG	0	0	43.8	Pro	90.3	IPD:-90.30
SciaK46_1609	12	42065437	42065514	Gln	CTG	0	0	20.7	Ile	19.6	IPD:-19.60
SciaK46_1609	13	43900429	43900506	Ser	GCT	0	0	25.8	Gly	30.1	IPD:-30.10
SciaK46_1648	1	389822	389881	Ser	GCT	0	0	29.3	Gly	49.3	IPD:-49.30
SciaK46_1648	11	33607761	33607833	Cys	ACA	0	0	23.1	Arg	46.1	IPD:-46.80
SciaK46_1648	12	33840995	33841067	Pro	AGG	0	0	60.3	Arg	86.4	IPD:-86.40
SciaK46_1648	14	35213311	35213383	Cys	ACA	0	0	39.7	Arg	56.3	IPD:-34.70
SciaK46_1648	16	35238076	35238148	Asp	ATC	0	0	20.9	Ala	43.3	IPD:-43.30
SciaK46_1648	19	35240577	35240505	His	ATG	0	0	24.9	Arg	36	IPD:-30.30
SciaK46_1648	28	33994800	33994728	His	ATG	0	0	31	Arg	59.8	IPD:-45.10
SciaK46_1648	33	27771449	27771368	Pro	TGG	0	0	47	Ser	48.9	IPD:-60.70
SciaK46_1648	34	26878380	26878308	Gln	TTG	0	0	42	Arg	59.2	IPD:-57.50
SciaK46_1648	37	24569996	24569924	His	ATG	0	0	44.8	Arg	76.7	IPD:-45.40
SciaK46_1648	42	15857120	15857028	Thr	TGT	15857082	15857064	32.7	Asn	42.2	IPD:-18.10
SciaK46_1668	5	1872501	1872430	Arg	CCG	0	0	48.7	Gln	78.8	IPD:-36.90
SciaK46_1678	2	103911	103839	Cys	ACA	0	0	46.7	Arg	82	IPD:-61.10
SciaK46_1696	1	2143011	2142940	Leu	CAG	0	0	28.1	Pro	57.5	IPD:-57.50
SciaK46_1733	2	5110864	5110946	Pro	TGG	0	0	57.5	Ser	71	IPD:-80.60
SciaK46_1735	1	1297251	1297321	Ser	GCT	0	0	50.5	Gly	58.2	IPD:-58.20
SciaK46_1736	1	370904	370829	Leu	AAG	0	0	26.2	Pro	60.6	IPD:-60.60
SciaK46_1747	3	3482912	3482989	Cys	ACA	0	0	37.5	Arg	46.9	IPD:-30.50
SciaK46_1799	4	5503662	5503591	Lys	CTT	0	0	56.9	Glu	75.2	IPD:-87.60
SciaK46_1823	1	4568262	4568335	Gln	TTG	0	0	43.7	Arg	56.3	IPD:-50.40
SciaK46_1823	8	8235250	8235321	Gln	TTG	0	0	21.3	Arg	9.6	IPD:-9.60
SciaK46_1823	18	12535656	12535584	Gln	TTG	0	0	39.9	Arg	69.4	IPD:-64.00
SciaK46_1823	28	3280030	3279958	Lys	TTT	0	0	35.8	Glu	50.9	IPD:-53.80
SciaK46_1842	2	2427353	2427424	Glu	CTC	0	0	24.3	Asp	64	IPD:-43.10
SciaK46_1842	4	4777325	4777407	Leu	CAG	0	0	26.8	Cys	5.3	IPD:-5.30
SciaK46_1842	11	703436	703365	Ser	AGA	0	0	37.2	Pro	65.9	IPD:-79.50
SciaK46_1878	8	8754	8684	Arg	CCT	0	0	29.4	Gly	39.4	IPD:-24.80
SciaK46_1966	8	10206021	10205950	Ala	TGC	0	0	31.5	Pro	64.2	IPD:-30.20
SciaK46_1976	2	12196063	12196131	Ser	ACT	0	0	23.8	Gly	20.4	IPD:-20.40
SciaK46_1976	7	18669748	18669687	Ser	ACT	0	0	28.1	Gly	45.6	IPD:-45.60
SciaK46_1977	3	6200775	6200703	His	GTG	0	0	40.1	Arg	65.8	IPD:-54.70
SciaK46_1977	5	1709624	1709547	Leu	TAA	0	0	27.3	Ser	33.1	IPD:-17.30
SciaK46_2018	1	979317	979391	Pro	GGG	0	0	31.1	His	20.8	IPD:-22.50
SciaK46_2033	9	10795711	10795783	Ser	GCT	0	0	24.3	Gly	26.4	IPD:-26.40
SciaK46_2033	12	19148834	19148775	Ser	ACT	0	0	29.3	Gly	51.4	IPD:-51.40
SciaK46_2033	22	7841675	7841604	Tyr	GTA	0	0	43	Cys	75	IPD:-55.10
SciaK46_2033	24	7617995	7617925	Ser	GGA	0	0	27.1	Thr	18.3	IPD:-18.30
SciaK46_2056	3	17392275	17392346	Gly	TCC	0	0	56.6	Ala	78.6	IPD:-53.50
SciaK46_2084	8	9617791	9617717	Ser	ACT	0	0	33	Gly	44.4	IPD:-44.40

## Sheet: Sheet3
tRNAs coding for Selenocysteine:
Sequence Name	tRNA #	tRNA Begin	tRNA End	tRNA Type	Anticodon	Intron Begin	Intron End	Isotype Score	Isotype model	Infernal Score	Note
SciaK46_488	2	4189081	4189167	SeC	TCA	0	0	146.9	SeC	146.9
SciaK46_1406	4	5457167	5457253	SeC	TCA	0	0	119.6	SeC	119.6
SciaK46_1406	7	5479496	5479410	SeC	GCA	0	0	60.2	SeC	60.2
SciaK46_1406	8	5459512	5459426	SeC	TCA	0	0	119.6	SeC	119.6
SciaK46_1406	10	5419767	5419679	SeC	TCA	0	0	36.9	SeC	36.5
tRNAs coding for 20 standard amino acids
Sequence Name	tRNA #	tRNA Begin	tRNA End	tRNA Type	Anticodon	Intron Begin	Intron End	Isotype Score	Isotype model	Infernal Score	Note
SciaK46_3	1	361	442	Ser	GCT	0	0	42.9	Ser	75.7
SciaK46_12	2	2914977	2915050	Thr	AGT	0	0	74.8	Thr	98.8
SciaK46_24	2	3750120	3750191	Ala	TGC	0	0	74.5	Ala	105.7
SciaK46_24	3	4254440	4254521	Ser	TGA	0	0	82.1	Ser	109.9
SciaK46_24	4	9582518	9582591	Thr	AGT	0	0	73	Thr	87.1
SciaK46_24	6	27441600	27441671	His	GTG	0	0	60.1	His	104.9
SciaK46_24	8	38781743	38781802	Gly	ACC	0	0	32.4	Gly	49.8
SciaK46_24	13	41153787	41153715	Lys	TTT	0	0	83.4	Lys	107.9
SciaK46_24	16	27409072	27409001	His	GTG	0	0	51.3	His	89.5
SciaK46_24	23	2746769	2746698	Ala	TGC	0	0	78.2	Ala	111.4
SciaK46_24	24	1070450	1070375	Gly	ACC	0	0	41.6	Gly	62.6
SciaK46_42	1	217	298	Ser	GCT	0	0	52.9	Ser	72.8
SciaK46_59	4	5544694	5544785	Ile	TAT	5544732	5544749	55.4	Ile	83.2
SciaK46_59	5	7572971	7572898	Thr	AGT	0	0	67.8	Thr	85.7
SciaK46_59	7	4546259	4546175	Arg	TCT	4546222	4546211	35.8	Arg	56.4
SciaK46_79	1	2730	2657	Thr	TGT	0	0	75.7	Thr	94.2
SciaK46_109	1	8669035	8668961	Gly	ACC	0	0	29.6	Gly	14.5
SciaK46_111	1	71079	71149	Gly	CCC	0	0	56.3	Gly	79.8
SciaK46_111	2	33680	33609	Gln	CTG	0	0	53.7	Gln	88
SciaK46_127	1	23573260	23573333	Lys	TTT	0	0	48.3	Lys	65.5
SciaK46_127	3	19098090	19098018	Arg	ACG	0	0	56.3	Arg	91
SciaK46_141	1	2916559	2916631	Arg	CCT	0	0	66.6	Arg	93
SciaK46_141	5	3814198	3814125	Lys	TTT	0	0	38.9	Lys	44.8
SciaK46_141	9	1161140	1161069	Ala	TGC	0	0	51.4	Ala	85.4	trunc_start:6
SciaK46_141	10	1092262	1092190	Lys	TTT	0	0	68	Lys	83.3
SciaK46_141	13	1071288	1071217	Trp	CCA	0	0	41.4	Trp	47.4
SciaK46_141	15	956770	956698	Lys	TTT	0	0	47.3	Lys	65.6
SciaK46_141	16	120451	120380	Pro	TGG	0	0	41.7	Pro	83
SciaK46_142	1	13673137	13673223	Arg	TCT	13673168	13673187	46.3	Arg	64.3
SciaK46_142	3	6657545	6657454	Ile	TAT	6657507	6657490	64.8	Ile	92.5
SciaK46_162	1	2570745	2570816	Glu	TTC	0	0	70.4	Glu	107.6
SciaK46_174	1	2901698	2901769	Glu	CTC	0	0	48	Glu	68
SciaK46_174	3	18233141	18233216	Gly	ACC	0	0	33.2	Gly	56.4
SciaK46_174	8	355819	355748	Gln	CTG	0	0	71.5	Gln	102
SciaK46_175	1	2212563	2212647	Arg	TCT	2212600	2212611	58.4	Arg	75.2
SciaK46_175	4	3339104	3339033	Pro	TGG	0	0	49.7	Pro	92.7
SciaK46_175	5	3338483	3338410	Lys	TTT	0	0	51.4	Lys	61.1
SciaK46_175	7	2071414	2071329	Arg	TCT	2071377	2071365	66.4	Arg	91.3
SciaK46_180	2	357682	357753	Glu	TTC	0	0	69.7	Glu	112.3
SciaK46_180	3	256683	256610	Thr	AGT	0	0	73.5	Thr	87.2
SciaK46_180	4	180406	180336	Gly	GCC	0	0	55.2	Gly	83.5
SciaK46_190	1	10351	10424	Thr	TGT	0	0	70.9	Thr	92
SciaK46_204	3	4341684	4341756	Ala	AGC	0	0	58.9	Ala	92.8
SciaK46_204	5	8959426	8959354	Arg	TCG	0	0	72.2	Arg	98.3
SciaK46_204	6	4342278	4342206	Ala	AGC	0	0	58.9	Ala	92.8
SciaK46_204	7	4317176	4317104	Ala	AGC	0	0	54.6	Ala	91.8
SciaK46_206	1	186157	186227	Gly	GCC	0	0	76.7	Gly	99.2
SciaK46_206	2	189983	190056	Thr	TGT	0	0	75.7	Thr	94.2
SciaK46_230	1	1543625	1543697	Lys	TTT	0	0	84.5	Lys	104.5
SciaK46_230	2	1537452	1537380	Lys	TTT	0	0	80.5	Lys	102.8
SciaK46_230	3	279836	279765	Ala	TGC	0	0	72.1	Ala	103.7
SciaK46_231	1	829106	829177	Pro	TGG	0	0	25	Pro	49.1
SciaK46_231	2	3296879	3296951	Lys	TTT	0	0	60.5	Lys	81.1
SciaK46_231	6	21329994	21330068	Gly	ACC	0	0	26.1	Gly	42.8
SciaK46_231	7	21670692	21670765	Thr	AGT	0	0	69	Thr	86.3
SciaK46_231	12	41871638	41871708	Gly	GCC	0	0	76.7	Gly	99.2
SciaK46_231	13	42254078	42254159	Ser	GCT	0	0	88.4	Ser	127.3
SciaK46_231	18	40565348	40565277	Gly	GCC	0	0	33.2	Gly	41.1
SciaK46_231	21	18883399	18883326	Ile	AAT	0	0	55.7	Ile	74.6
SciaK46_236	1	1932437	1932509	Met	CAT	0	0	82.3	Met	116.4
SciaK46_236	5	20222404	20222332	Thr	TGT	0	0	64.2	Thr	76.4
SciaK46_236	6	17752680	17752610	Gln	TTG	0	0	31.7	Gln	46.4
SciaK46_236	7	15416811	15416738	Thr	AGT	0	0	82.6	Thr	105
SciaK46_236	8	15394709	15394636	Thr	AGT	0	0	62.2	Thr	83.8	trunc_end:1
SciaK46_236	9	6331730	6331658	Ala	AGC	0	0	32.5	Ala	53.3
SciaK46_236	10	5586006	5585944	Gly	ACC	0	0	28.7	Gly	44.4
SciaK46_239	4	9680714	9680641	Asn	GTT	0	0	80.9	Asn	120.1
SciaK46_251	1	1907976	1908048	Ala	TGC	0	0	25.5	Ala	45.5
SciaK46_251	2	10668077	10668001	Gly	GCC	0	0	45.5	Gly	54.1
SciaK46_265	2	3825467	3825395	Thr	TGT	0	0	67.2	Thr	74.5
SciaK46_280	1	2374965	2375031	Gly	GCC	0	0	24.3	Gly	30.9
SciaK46_280	3	22405814	22405887	Thr	AGT	0	0	76.5	Thr	99.4
SciaK46_280	4	22608128	22608052	Gly	GCC	0	0	36.1	Gly	52.9
SciaK46_280	5	22271824	22271752	Arg	TCG	0	0	61	Arg	84.3
SciaK46_280	6	863109	863037	Met	CAT	0	0	62.4	Met	90.8
SciaK46_291	1	244935	245016	Leu	AAG	0	0	74.8	Leu	116.5
SciaK46_291	2	312629	312557	Arg	TCG	0	0	72.5	Arg	101.2
SciaK46_291	4	248589	248517	Thr	TGT	0	0	78.8	Thr	93.4
SciaK46_291	5	246863	246792	Pro	TGG	0	0	63.7	Pro	111.7
SciaK46_291	6	245797	245725	Val	AAC	0	0	78	Val	114
SciaK46_291	7	242348	242277	Thr	TGT	0	0	46	Thr	47.9
SciaK46_291	8	238686	238615	Pro	TGG	0	0	70.3	Pro	121
SciaK46_324	1	4683	4753	Gly	GCC	0	0	81	Gly	111.7
SciaK46_324	2	280358	280428	Gly	GCC	0	0	81	Gly	111.7
SciaK46_324	3	4099	4029	Gly	GCC	0	0	46.9	Gly	72.9
SciaK46_327	1	2604956	2605026	Ile	AAT	0	0	21.1	Ile	12.2
SciaK46_333	1	24309	24380	Gln	CTG	0	0	64.4	Gln	104.1
SciaK46_333	3	273659	273551	Leu	CAA	273621	273597	43.5	Leu	79.3
SciaK46_341	1	115685	115755	Gly	TCC	0	0	44.8	Gly	68.2
SciaK46_341	2	205414	205342	Lys	CTT	0	0	71.7	Lys	94.2
SciaK46_341	3	89101	88993	Leu	TAA	89063	89039	57	Leu	96.2
SciaK46_343	2	1151904	1151985	Leu	TAG	0	0	73.9	Leu	115.7
SciaK46_343	3	1979819	1979891	Lys	TTT	0	0	85.2	Lys	109.7
SciaK46_343	5	7065449	7065520	Thr	CGT	0	0	79.6	Thr	97.3
SciaK46_343	8	17017955	17017884	Gln	TTG	0	0	44.8	Gln	78.4
SciaK46_343	10	1100283	1100202	Leu	AAG	0	0	74.8	Leu	116.5
SciaK46_344	1	31575	31645	Gly	CCC	0	0	75.1	Gly	100.7
SciaK46_344	3	4834608	4834678	Gly	GCC	0	0	50.9	Gly	75.1
SciaK46_344	5	5307621	5307692	Ala	TGC	0	0	78.2	Ala	113.2
SciaK46_344	6	5331360	5331432	Lys	TTT	0	0	61.4	Lys	74.9
SciaK46_344	7	5332563	5332635	Lys	TTT	0	0	67.2	Lys	84.4
SciaK46_344	8	5335907	5335980	Thr	AGT	0	0	76.4	Thr	100.1
SciaK46_344	9	5338711	5338782	Pro	AGG	0	0	55.4	Pro	97.9
SciaK46_344	11	5330630	5330557	Thr	AGT	0	0	77.9	Thr	101.3
SciaK46_344	13	5328970	5328898	Pro	AGG	0	0	40.9	Pro	71.5
SciaK46_345	2	5096338	5096410	Lys	TTT	0	0	80.5	Lys	102.8
SciaK46_345	4	4886012	4885931	Ser	TGA	0	0	46.6	Ser	71.3
SciaK46_345	5	2945874	2945804	Thr	AGT	0	0	26.4	Thr	47.9
SciaK46_365	2	1692880	1692951	Trp	CCA	0	0	76.7	Trp	97.5
SciaK46_365	3	651221	651150	Pro	TGG	0	0	40.2	Pro	68.7
SciaK46_365	4	469	397	Ala	AGC	0	0	44	Ala	70.8
SciaK46_391	3	7029625	7029554	Glu	TTC	0	0	48.9	Glu	90.1
SciaK46_397	1	437279	437351	Lys	TTT	0	0	84.4	Lys	102.4
SciaK46_397	2	492800	492871	Gly	TCC	0	0	73.8	Gly	102.9
SciaK46_397	3	514162	514232	Gly	GCC	0	0	81	Gly	111.7
SciaK46_397	4	517068	517139	Ala	CGC	0	0	78.7	Ala	111.2
SciaK46_397	5	527136	527207	Gly	TCC	0	0	73.8	Gly	102.9
SciaK46_397	6	527455	527526	iMet	CAT	0	0	60.2	iMet	126.5
SciaK46_397	7	545763	545836	Thr	AGT	0	0	82.6	Thr	105
SciaK46_397	8	4624890	4624962	Ala	AGC	0	0	58.9	Ala	92.8
SciaK46_397	10	5593730	5593658	Ala	AGC	0	0	58.9	Ala	92.8
SciaK46_397	11	541110	541039	Asp	GTC	0	0	66.5	Asp	109.9
SciaK46_397	12	516957	516876	Ser	GCT	0	0	88.4	Ser	127.3
SciaK46_397	13	516446	516373	Asn	GTT	0	0	80.9	Asn	120.1
SciaK46_397	14	493768	493696	Lys	TTT	0	0	87.8	Lys	113.5
SciaK46_397	15	493392	493321	Gln	CTG	0	0	72.5	Gln	112
SciaK46_397	16	420094	420022	Lys	TTT	0	0	57.5	Lys	81.6
SciaK46_403	1	10754926	10754989	Gly	GCC	0	0	36.6	Gly	54.7
SciaK46_409	1	7287496	7287567	Pro	TGG	0	0	26.7	Pro	72.2
SciaK46_430	1	2782	2855	Thr	AGT	0	0	33.1	Thr	36.6
SciaK46_444	1	2470820	2470738	Leu	CAG	0	0	80.5	Leu	126.8
SciaK46_456	7	2895031	2895105	Thr	AGT	0	0	61.6	Thr	79.4
SciaK46_456	10	2898212	2898285	Thr	TGT	0	0	61	Thr	76.8
SciaK46_461	1	525121	525192	Cys	GCA	0	0	64.8	Cys	92.3
SciaK46_476	2	3623496	3623577	Ser	AGA	0	0	89.6	Ser	133.1
SciaK46_487	4	12483254	12483184	Pro	TGG	0	0	42.5	Pro	88
SciaK46_487	5	7682828	7682756	Lys	CTT	0	0	41.1	Lys	52
SciaK46_488	9	11798269	11798192	Gly	GCC	0	0	36.3	Gly	42.8
SciaK46_488	10	10914711	10914639	Thr	TGT	0	0	84.1	Thr	97.1
SciaK46_488	13	1996149	1996079	Gly	GCC	0	0	36.9	Gly	43.8
SciaK46_490	5	10417942	10418012	Gly	GCC	0	0	72.7	Gly	97.9
SciaK46_490	6	16789486	16789579	Ile	TAT	16789524	16789543	57.9	Ile	87.5
SciaK46_490	10	31219563	31219495	Gly	ACC	0	0	22.8	Gly	33.7
SciaK46_490	12	16789371	16789278	Ile	TAT	16789333	16789314	61	Ile	89.9
SciaK46_490	13	14430727	14430650	Gly	GCC	0	0	27.3	Gly	42.4
SciaK46_523	1	757284	757356	Arg	CCT	0	0	70.1	Arg	96
SciaK46_536	2	3668762	3668843	Leu	AAG	0	0	74.1	Leu	113.9
SciaK46_536	5	9808410	9808480	Gly	ACC	0	0	32.2	Gly	69.5
SciaK46_536	8	9711954	9711883	Gly	TCC	0	0	73.1	Gly	100.1
SciaK46_536	9	8991083	8991010	Thr	AGT	0	0	66.8	Thr	83.4
SciaK46_536	10	6330076	6330006	Gly	GCC	0	0	46.2	Gly	79.2
SciaK46_536	12	26419	26360	Gly	ACC	0	0	34.4	Gly	46.8
SciaK46_552	2	10623932	10624024	Ile	TAT	10623970	10623988	56.2	Ile	84.4
SciaK46_552	4	9810711	9810638	Ile	AAT	0	0	81.2	Ile	114
SciaK46_552	5	3224355	3224283	Thr	TGT	0	0	55.1	Thr	70.1
SciaK46_555	3	2541402	2541318	Arg	TCT	2541365	2541354	54.1	Arg	63.3
SciaK46_588	1	4544468	4544397	Cys	GCA	0	0	82.1	Cys	110.9
SciaK46_607	2	3661519	3661590	Pro	TGG	0	0	28.1	Pro	59.2
SciaK46_607	4	7657793	7657864	Glu	CTC	0	0	76.8	Glu	106.4	trunc_start:5
SciaK46_607	7	5496975	5496905	Gly	GCC	0	0	70.9	Gly	92.1
SciaK46_607	8	3677002	3676931	Glu	CTC	0	0	72.6	Glu	103.7
SciaK46_624	2	4706702	4706795	Ile	TAT	4706740	4706759	73.1	Ile	105.7
SciaK46_635	2	4751035	4750953	Leu	CAG	0	0	63.3	Leu	104.5
SciaK46_658	6	20482435	20482367	Gly	GCC	0	0	22	Gly	42.7
SciaK46_658	7	14439844	14439773	Ala	TGC	0	0	69.4	Ala	103.2
SciaK46_679	2	286050	285979	Pro	TGG	0	0	59.4	Pro	108.7
SciaK46_687	1	27977	28049	Arg	TCT	0	0	68.1	Arg	84.9
SciaK46_698	1	883621	883692	His	GTG	0	0	58.9	His	99.6
SciaK46_698	2	2266568	2266496	Thr	TGT	0	0	79.8	Thr	90.2
SciaK46_698	3	1359420	1359338	Leu	TAA	0	0	76.8	Leu	100.5
SciaK46_698	4	1358148	1358066	Leu	TAA	0	0	76.8	Leu	100.5
SciaK46_707	1	6706348	6706419	Ala	TGC	0	0	78.7	Ala	111.2
SciaK46_707	4	6706022	6705951	Asp	GTC	0	0	66.5	Asp	108.5
SciaK46_707	5	6704064	6703992	Phe	GAA	0	0	88.9	Phe	124.5
SciaK46_707	6	6703847	6703776	Asp	GTC	0	0	66.5	Asp	108.5
SciaK46_707	7	6703528	6703457	Ala	TGC	0	0	78.7	Ala	111.2
SciaK46_710	2	8207196	8207122	Arg	CCT	0	0	34.3	Arg	44.3
SciaK46_715	1	1169587	1169658	Cys	GCA	0	0	81.8	Cys	118.4
SciaK46_715	2	1203684	1203755	Cys	GCA	0	0	81.8	Cys	118.4
SciaK46_715	3	1263408	1263516	Leu	CAA	1263446	1263470	69.5	Leu	118.7
SciaK46_715	4	1366749	1366820	Cys	GCA	0	0	79.3	Cys	115.9
SciaK46_715	5	4403639	4403566	Thr	TGT	0	0	53	Thr	70.7
SciaK46_715	6	3912882	3912790	Ile	TAT	3912844	3912826	64.7	Ile	92.5
SciaK46_715	9	2382329	2382256	Thr	TGT	0	0	75	Thr	92.9
SciaK46_715	10	1024444	1024374	Gly	ACC	0	0	49.1	Gly	62.4
SciaK46_716	1	1869865	1869947	Leu	CAG	0	0	77.3	Leu	124.5
SciaK46_716	3	5042901	5042971	Gly	GCC	0	0	29.8	Gly	61.3
SciaK46_716	4	5042988	5043060	Phe	GAA	0	0	70.8	Phe	83.5
SciaK46_724	1	45038	45109	Pro	AGG	0	0	70.2	Pro	121
SciaK46_739	1	1081624	1081695	Cys	GCA	0	0	36.9	Cys	73
SciaK46_739	2	3677684	3677756	Ala	AGC	0	0	29.2	Ala	52.1
SciaK46_739	4	4226138	4226210	Arg	ACG	0	0	64.6	Arg	100.6
SciaK46_739	5	4229281	4229370	Tyr	GTA	4229318	4229334	75.4	Tyr	118
SciaK46_739	6	4547583	4547678	Tyr	GTA	4547620	4547642	75.2	Tyr	118
SciaK46_739	8	4311328	4311162	Tyr	GTA	4311291	4311198	33.3	Tyr	65.9
SciaK46_739	9	4229146	4229074	Arg	ACG	0	0	64.6	Arg	100.6
SciaK46_739	10	4225870	4225781	Tyr	GTA	4225833	4225817	75.4	Tyr	118
SciaK46_739	11	4201918	4201846	Ala	AGC	0	0	36.4	Ala	75.8
SciaK46_739	12	4201038	4200949	Tyr	GTA	4201001	4200985	27.2	Tyr	53.8
SciaK46_740	1	2826384	2826456	Lys	CTT	0	0	88	Lys	119.6
SciaK46_763	1	1411821	1411905	Arg	TCT	1411858	1411869	43.3	Arg	68.2
SciaK46_763	2	3592538	3592611	Pro	AGG	0	0	42.2	Pro	63.6
SciaK46_763	3	7231835	7231908	Thr	AGT	0	0	72.9	Thr	82.4
SciaK46_763	6	10365296	10365368	Pro	TGG	0	0	31.3	Pro	55.5
SciaK46_763	10	14254763	14254704	Gly	ACC	0	0	32.7	Gly	56
SciaK46_763	11	14040465	14040392	Asn	GTT	0	0	66.8	Asn	98.9
SciaK46_763	14	6764711	6764638	Thr	AGT	0	0	80.7	Thr	98.9
SciaK46_818	1	62327	62255	Lys	CTT	0	0	87.8	Lys	122.7
SciaK46_818	2	61516	61444	Val	CAC	0	0	78.7	Val	114.3
SciaK46_818	3	59766	59694	Val	CAC	0	0	78.7	Val	114.3	trunc_start:6
SciaK46_818	4	58060	57988	Val	CAC	0	0	78.7	Val	114.3
SciaK46_818	5	57196	57124	Lys	CTT	0	0	87.8	Lys	122.7
SciaK46_838	1	179	108	Ala	TGC	0	0	60.5	Ala	95.2
SciaK46_846	1	5490392	5490333	Gly	ACC	0	0	27.8	Gly	49
SciaK46_846	2	2417931	2417860	Gly	ACC	0	0	20.8	Gly	21.6
SciaK46_846	3	1268762	1268691	Gly	ACC	0	0	24.5	Gly	44.1
SciaK46_851	1	220666	220595	Gln	CTG	0	0	27.3	Gln	62.6
SciaK46_854	2	1587248	1587318	Gly	GCC	0	0	56.7	Gly	87.7
SciaK46_854	4	3203785	3203857	Arg	CCG	0	0	65.9	Arg	91.1
SciaK46_854	5	4367289	4367219	Gly	GCC	0	0	68.8	Gly	92.2
SciaK46_854	6	4352376	4352284	Ile	TAT	4352338	4352320	66.2	Ile	91.3
SciaK46_854	7	3639054	3638984	Gly	GCC	0	0	38.1	Gly	59.5
SciaK46_854	8	2210920	2210848	Arg	CCG	0	0	67.6	Arg	96.5
SciaK46_856	2	269111	269040	Pro	AGG	0	0	59.2	Pro	102.4
SciaK46_856	3	229041	228970	Pro	AGG	0	0	70.2	Pro	121
SciaK46_862	4	12300757	12300850	Ile	TAT	12300795	12300814	70	Ile	98.4
SciaK46_862	6	8658783	8658711	Arg	ACG	0	0	64.6	Arg	100.6
SciaK46_869	1	3464568	3464639	Gln	CTG	0	0	73.1	Gln	111
SciaK46_883	1	22914	22985	Pro	AGG	0	0	70.2	Pro	121
SciaK46_883	2	23105	23176	Pro	CGG	0	0	70.2	Pro	121
SciaK46_883	3	1027708	1027779	Pro	TGG	0	0	69.5	Pro	117.1
SciaK46_883	4	1756869	1756940	Gln	TTG	0	0	60.8	Gln	101.4
SciaK46_883	5	1761098	1761169	Gln	TTG	0	0	64.3	Gln	101
SciaK46_883	6	3664606	3664699	Arg	TCT	3664643	3664663	67	Arg	93.2
SciaK46_883	7	3839134	3839205	Pro	TGG	0	0	62.2	Pro	110.9
SciaK46_883	10	13017053	13017125	Lys	TTT	0	0	62.2	Lys	88.1
SciaK46_883	14	7167108	7167037	Pro	CGG	0	0	65.4	Pro	115.8
SciaK46_883	15	5445561	5445465	Ile	GAT	0	0	31.6	Ile	20.1
SciaK46_883	17	2996906	2996835	Pro	CGG	0	0	38.5	Pro	73.2
SciaK46_883	18	130560	130489	Pro	CGG	0	0	69.8	Pro	119
SciaK46_883	19	99378	99307	Pro	CGG	0	0	62.6	Pro	109.9
SciaK46_890	1	256178	256249	Glu	TTC	0	0	69.5	Glu	107.7
SciaK46_892	1	2535955	2536026	Asp	GTC	0	0	67	Asp	108
SciaK46_892	2	2537315	2537386	Asp	GTC	0	0	30.3	Asp	73
SciaK46_892	3	2563653	2563735	Leu	CAG	0	0	38.8	Leu	69.1
SciaK46_892	4	2802877	2802948	Gly	TCC	0	0	34.2	Gly	43.2
SciaK46_892	5	3220614	3220685	Ala	TGC	0	0	78.2	Ala	113.2
SciaK46_892	6	3221572	3221643	Ala	TGC	0	0	78.2	Ala	113.2
SciaK46_892	7	4090000	4089929	iMet	CAT	0	0	60.4	iMet	130.6
SciaK46_892	8	3327299	3327227	Thr	TGT	0	0	55.3	Thr	72.9
SciaK46_892	9	3221316	3221245	Ala	TGC	0	0	78.2	Ala	113.2
SciaK46_892	11	2802593	2802522	Gln	CTG	0	0	47.2	Gln	71.3
SciaK46_892	13	2563352	2563279	Asn	GTT	0	0	71.7	Asn	107.5
SciaK46_892	14	2536809	2536728	Ser	TGA	0	0	76.5	Ser	116	trunc_start:2
SciaK46_892	15	2103131	2103059	Thr	CGT	0	0	78	Thr	90.2
SciaK46_910	1	80208	80279	Asp	GTC	0	0	66.5	Asp	108.5
SciaK46_910	2	1631171	1631242	Asp	GTC	0	0	65.4	Asp	111
SciaK46_910	3	1632550	1632621	Trp	CCA	0	0	74.3	Trp	103.7
SciaK46_910	4	3135871	3135949	Cys	GCA	0	0	53	Cys	74.4
SciaK46_910	5	5825314	5825386	Arg	CCT	0	0	65.6	Arg	98.1
SciaK46_910	10	25562644	25562715	Pro	CGG	0	0	65.1	Pro	113.9
SciaK46_910	13	1632240	1632169	Asp	GTC	0	0	66.5	Asp	108.5
SciaK46_963	1	3186400	3186471	Trp	CCA	0	0	73.9	Trp	91.3
SciaK46_963	2	3186708	3186779	Trp	CCA	0	0	72	Trp	96.6
SciaK46_963	3	2219626	2219552	Gly	ACC	0	0	35.2	Gly	53.7
SciaK46_973	2	13006536	13006607	His	GTG	0	0	62.4	His	96.4
SciaK46_982	1	2058094	2058018	Gly	ACC	0	0	35.5	Gly	47.8
SciaK46_993	2	1442320	1442390	Gly	GCC	0	0	81	Gly	111.7
SciaK46_993	5	4693982	4694064	Leu	TAA	0	0	79.5	Leu	107.2
SciaK46_993	6	6389409	6389491	Leu	TAA	0	0	40.2	Leu	54.9
SciaK46_993	7	6891435	6891506	Gly	TCC	0	0	42.9	Gly	63.6
SciaK46_993	8	9316970	9317030	Gly	GCC	0	0	20.1	Gly	24.4
SciaK46_993	10	15039227	15039309	Leu	TAA	0	0	74.3	Leu	99.3
SciaK46_993	11	15641853	15641935	Leu	TAA	0	0	46.8	Leu	70.8
SciaK46_993	12	20270713	20270784	Glu	CTC	0	0	73.2	Glu	113.6
SciaK46_993	13	20284116	20284189	Thr	AGT	0	0	68.8	Thr	88.4
SciaK46_993	17	22863828	22863899	Glu	TTC	0	0	27.2	Glu	65
SciaK46_993	18	23342579	23342650	Pro	TGG	0	0	65.1	Pro	113.9
SciaK46_993	22	36178513	36178572	Gly	ACC	0	0	32	Gly	54.8
SciaK46_993	23	37859853	37859924	Ala	TGC	0	0	78.2	Ala	113.2
SciaK46_993	26	33738034	33737960	Gly	ACC	0	0	32.1	Gly	47.8
SciaK46_993	30	19172083	19172010	Thr	AGT	0	0	74.5	Thr	96.2
SciaK46_993	31	15268293	15268211	Leu	TAA	0	0	68.2	Leu	68.6
SciaK46_993	32	14982936	14982854	Leu	TAA	0	0	34.5	Leu	54.5
SciaK46_993	34	10996826	10996744	Leu	TAA	0	0	59.9	Leu	79.4
SciaK46_993	37	6629749	6629667	Leu	TAA	0	0	84.3	Leu	106.4
SciaK46_993	38	6391054	6390972	Leu	TAA	0	0	35.9	Leu	56.9
SciaK46_993	39	5800924	5800842	Leu	TAA	0	0	88.1	Leu	119
SciaK46_1026	1	225048	224956	Ile	TAT	225010	224992	34	Ile	50.9
SciaK46_1030	1	3307420	3307501	Ser	TGA	0	0	42.5	Ser	68.9
SciaK46_1044	1	258028	258103	Gly	GCC	0	0	23.4	Gly	23.9
SciaK46_1044	3	10928346	10928437	Ile	GAT	10928384	10928401	35.4	Ile	53.6
SciaK46_1044	4	11636635	11636717	Leu	CAG	0	0	78.2	Leu	124.9
SciaK46_1044	5	11638561	11638634	Asn	GTT	0	0	78	Asn	114.6
SciaK46_1044	6	11639482	11639555	Asn	GTT	0	0	74.2	Asn	112.8
SciaK46_1044	7	11640089	11640171	Leu	CAG	0	0	78.2	Leu	124.9
SciaK46_1044	8	11641735	11641817	Leu	CAG	0	0	78.2	Leu	124.9
SciaK46_1044	9	11643661	11643734	Asn	GTT	0	0	78	Asn	114.6
SciaK46_1044	10	11644582	11644655	Asn	GTT	0	0	74.2	Asn	112.8
SciaK46_1044	11	11645189	11645271	Leu	CAG	0	0	78.2	Leu	124.9
SciaK46_1044	12	11646934	11647015	Leu	TAG	0	0	69.9	Leu	110.1
SciaK46_1044	15	11654304	11654233	iMet	CAT	0	0	60.4	iMet	130.6
SciaK46_1044	16	11649876	11649784	Ile	TAT	11649838	11649820	69.1	Ile	101.5
SciaK46_1044	17	11633653	11633580	Asn	GTT	0	0	74.2	Asn	109.5
SciaK46_1044	18	11632652	11632570	Leu	CAG	0	0	78.2	Leu	124.9
SciaK46_1046	2	590590	590518	Lys	CTT	0	0	58.8	Lys	91.8
SciaK46_1047	1	690258	690340	Leu	TAA	0	0	83.8	Leu	110.1
SciaK46_1047	2	230457	230374	Leu	TAA	0	0	44.7	Leu	49.2
SciaK46_1077	1	4633495	4633569	Gly	ACC	0	0	32.5	Gly	56.5
SciaK46_1077	2	6715216	6715290	Gly	ACC	0	0	30.8	Gly	24.6
SciaK46_1077	6	5741636	5741577	Gly	ACC	0	0	36.6	Gly	58.6
SciaK46_1077	7	5274460	5274387	Asn	GTT	0	0	41.7	Asn	71.6
SciaK46_1077	9	2188624	2188554	Gly	GCC	0	0	46.6	Gly	62.6
SciaK46_1098	1	4393096	4393172	Gly	GCC	0	0	27	Gly	32.3
SciaK46_1113	2	20212663	20212734	Ala	CGC	0	0	74.4	Ala	109.6
SciaK46_1113	4	20212937	20212867	Gly	GCC	0	0	81	Gly	111.7
SciaK46_1113	5	1647338	1647267	Thr	TGT	0	0	27.8	Thr	31.4
SciaK46_1138	1	8299	8371	Met	CAT	0	0	37	Met	56.6
SciaK46_1138	2	17331	17403	Met	CAT	0	0	77.7	Met	108.9
SciaK46_1138	5	30236	30308	Met	CAT	0	0	34.6	Met	47.2
SciaK46_1138	6	36540	36612	Met	CAT	0	0	76.5	Met	104.4	trunc_start:6
SciaK46_1138	7	43604	43676	Lys	CTT	0	0	48.6	Lys	71.8
SciaK46_1138	8	47223	47295	Met	CAT	0	0	79.2	Met	109.1
SciaK46_1138	10	51997	52069	Met	CAT	0	0	54.4	Met	70.3
SciaK46_1138	12	109554	109635	Ser	GCT	0	0	48.4	Ser	84.1
SciaK46_1144	3	7384698	7384631	Gly	ACC	0	0	21.5	Gly	23.2
SciaK46_1150	1	2671449	2671520	His	GTG	0	0	53.4	His	95.3
SciaK46_1160	4	5855543	5855614	Asn	ATT	0	0	40.8	Asn	61.5
SciaK46_1160	5	6603979	6604066	Tyr	GTA	6604016	6604030	62.9	Tyr	96
SciaK46_1160	6	6835084	6835155	Gln	CTG	0	0	74.1	Gln	110.9
SciaK46_1160	9	16997027	16997096	Gly	GCC	0	0	34.3	Gly	49.1
SciaK46_1160	13	6604386	6604314	Phe	GAA	0	0	66.5	Phe	98.5
SciaK46_1161	1	536	617	Leu	AAG	0	0	74.1	Leu	113.9
SciaK46_1190	1	4490329	4490257	Thr	TGT	0	0	45.6	Thr	64.1
SciaK46_1190	2	3983603	3983532	Asp	GTC	0	0	66	Asp	105.7
SciaK46_1195	1	70397	70468	Glu	TTC	0	0	69.7	Glu	112.3
SciaK46_1195	2	70720	70611	Leu	CAA	70682	70666	70	Leu	98.9
SciaK46_1199	1	179675	179746	His	GTG	0	0	60.1	His	104.9
SciaK46_1199	2	184611	184682	His	GTG	0	0	60.1	His	104.9
SciaK46_1199	3	184791	184862	His	GTG	0	0	31.7	His	71.9
SciaK46_1199	4	2145957	2146029	Lys	CTT	0	0	83.4	Lys	100.3
SciaK46_1199	7	2630856	2630774	Ser	GCT	0	0	58.2	Ser	88.4
SciaK46_1199	8	2097946	2097875	Gln	TTG	0	0	39.3	Gln	64.2
SciaK46_1199	10	1644462	1644370	Ile	TAT	1644424	1644406	64	Ile	93.8
SciaK46_1199	12	1301627	1301546	Ser	GCT	0	0	88.4	Ser	127.3
SciaK46_1226	1	5140065	5140135	Gly	GCC	0	0	81	Gly	111.7
SciaK46_1261	3	7686337	7686422	Arg	TCT	7686374	7686386	67.3	Arg	89.8
SciaK46_1261	4	8073537	8073609	Val	TAC	0	0	82.9	Val	111.9
SciaK46_1264	1	146458	146388	Ile	AAT	0	0	29	Ile	29
SciaK46_1273	1	3013914	3013985	Glu	TTC	0	0	23.8	Glu	53.4
SciaK46_1273	3	13205761	13205836	Gly	TCC	0	0	20.6	Gly	38.7
SciaK46_1273	7	2035418	2035345	Asn	GTT	0	0	44.8	Asn	70.1
SciaK46_1274	5	11735420	11735348	Thr	TGT	0	0	84.1	Thr	97.1
SciaK46_1277	2	2661441	2661371	Gly	CCC	0	0	79	Gly	103.9	trunc_start:8
SciaK46_1284	2	11400377	11400304	Asn	GTT	0	0	29.1	Asn	53.3
SciaK46_1284	5	329448	329364	Arg	TCT	329411	329400	71.1	Arg	103
SciaK46_1285	1	3565	3484	Ser	CGA	0	0	77.1	Ser	118.1
SciaK46_1286	1	594706	594777	Glu	CTC	0	0	73.2	Glu	113.6	trunc_start:3
SciaK46_1286	4	15446632	15446694	Gly	ACC	0	0	29	Gly	42.2
SciaK46_1295	1	728385	728446	Gly	GCC	0	0	25	Gly	40.8
SciaK46_1295	4	18015288	18015359	Gly	GCC	0	0	41.7	Gly	48.9
SciaK46_1295	6	17939522	17939451	His	GTG	0	0	35.9	His	69.4
SciaK46_1295	7	9070931	9070860	Gly	ACC	0	0	25.1	Gly	28.9
SciaK46_1295	8	8190699	8190627	Arg	CCT	0	0	69	Arg	92.7
SciaK46_1295	9	6396800	6396727	Ile	AAT	0	0	39.3	Ile	54.2
SciaK46_1328	1	1303	1231	Cys	GCA	0	0	54.8	Cys	75
SciaK46_1342	1	3744179	3744110	Gly	GCC	0	0	25.8	Gly	38.4
SciaK46_1345	1	551930	552033	Leu	CAA	551968	551987	76.1	Leu	128.6
SciaK46_1345	2	552418	552489	Glu	CTC	0	0	73.2	Glu	113.6
SciaK46_1345	3	558902	559009	Leu	CAA	558940	558963	77.5	Leu	129.2
SciaK46_1348	1	33168	33096	Arg	TCT	0	0	34.9	Arg	64.6
SciaK46_1359	1	3650	3731	Ser	AGA	0	0	89.6	Ser	133.1
SciaK46_1359	2	6015	6086	His	GTG	0	0	60.1	His	104.9
SciaK46_1359	3	6561	6632	Asp	GTC	0	0	66.5	Asp	109.9
SciaK46_1359	6	52376	52305	His	GTG	0	0	22	His	37.7
SciaK46_1359	7	36068	35997	His	GTG	0	0	55.8	His	90.6
SciaK46_1359	8	8943	8870	Thr	AGT	0	0	74.2	Thr	97.1
SciaK46_1359	10	4321	4248	Ile	AAT	0	0	81.2	Ile	114
SciaK46_1368	1	44498	44570	Ala	AGC	0	0	47.5	Ala	69.6
SciaK46_1368	2	6305754	6305828	Gly	ACC	0	0	40.7	Gly	51.6
SciaK46_1368	8	334441	334369	Val	AAC	0	0	79.4	Val	116.7
SciaK46_1383	2	523270	523199	Cys	GCA	0	0	73	Cys	100.2
SciaK46_1389	3	16719143	16719217	Gly	ACC	0	0	30.6	Gly	39.2
SciaK46_1389	4	20032672	20032746	Gly	ACC	0	0	25.5	Gly	41.3
SciaK46_1389	5	23423487	23423558	iMet	CAT	0	0	31.5	iMet	83.4
SciaK46_1389	9	28527559	28527630	Cys	GCA	0	0	72.2	Cys	108.9
SciaK46_1389	11	29541275	29541345	Ala	CGC	0	0	62.7	Ala	95.6
SciaK46_1389	15	50456510	50456582	Lys	CTT	0	0	75	Lys	105.6
SciaK46_1389	16	51376105	51376177	iMet	CAT	0	0	37.8	iMet	93.3
SciaK46_1389	18	51377539	51377460	Leu	AAG	0	0	23.2	Leu	46.8
SciaK46_1389	22	27074688	27074617	Glu	CTC	0	0	34.2	Glu	69.3
SciaK46_1403	1	4015980	4016051	Gln	TTG	0	0	64	Gln	100.8
SciaK46_1403	3	5340795	5340879	Arg	TCT	5340832	5340843	61.5	Arg	80
SciaK46_1403	4	5413131	5413215	Arg	TCT	5413168	5413179	34	Arg	62.5
SciaK46_1403	5	6640743	6640659	Arg	TCT	6640706	6640695	47	Arg	60.9
SciaK46_1403	8	4899927	4899845	Arg	TCT	4899892	4899881	37.3	Arg	48.8
SciaK46_1406	2	2245257	2245328	Cys	GCA	0	0	76.2	Cys	109.5
SciaK46_1406	11	2366954	2366883	Pro	TGG	0	0	37.2	Pro	67.6
SciaK46_1421	2	2556886	2556956	Gly	CCC	0	0	50.5	Gly	67.8
SciaK46_1421	4	7761471	7761552	Ser	AGA	0	0	86.8	Ser	124.5
SciaK46_1421	5	8369170	8369251	Ser	AGA	0	0	43.2	Ser	73.6
SciaK46_1421	6	11710559	11710631	Gly	GCC	0	0	50.2	Gly	58.5
SciaK46_1421	8	13371171	13371239	Gly	TCC	0	0	26.1	Gly	42.1
SciaK46_1421	9	15278268	15278349	Ser	AGA	0	0	86.8	Ser	124.5
SciaK46_1421	11	18139464	18139545	Ser	TGA	0	0	46.8	Ser	46
SciaK46_1421	15	17269698	17269617	Ser	TGA	0	0	50.7	Ser	68.9
SciaK46_1421	16	14206144	14206072	Arg	CCT	0	0	61.7	Arg	84.7
SciaK46_1421	18	7302756	7302675	Ser	AGA	0	0	86.8	Ser	129.3
SciaK46_1421	19	7187346	7187265	Ser	AGA	0	0	84.7	Ser	125.5
SciaK46_1421	20	1776711	1776639	Thr	TGT	0	0	69.9	Thr	79.1
SciaK46_1432	1	81031	80950	Ser	GCT	0	0	41.5	Ser	67
SciaK46_1435	2	4771869	4771939	Gly	GCC	0	0	77.4	Gly	101.1
SciaK46_1441	1	4083655	4083727	Ala	TGC	0	0	44.9	Ala	67.7
SciaK46_1441	3	6870880	6870972	Ile	TAT	6870918	6870936	64.7	Ile	92.5
SciaK46_1441	4	6870984	6871057	Thr	AGT	0	0	74.2	Thr	89
SciaK46_1441	5	7088829	7088902	Asn	GTT	0	0	71.4	Asn	107.4
SciaK46_1441	6	6829083	6828991	Ile	TAT	6829045	6829027	66.2	Ile	94.3
SciaK46_1441	7	6828979	6828906	Thr	AGT	0	0	74.2	Thr	89
SciaK46_1441	8	5088981	5088890	Ile	TAT	5088943	5088926	66.3	Ile	94.3
SciaK46_1441	9	5088878	5088805	Thr	AGT	0	0	69.1	Thr	75.6
SciaK46_1441	10	5087844	5087771	Thr	AGT	0	0	75.3	Thr	93
SciaK46_1441	15	5085352	5085279	Thr	TGT	0	0	61.2	Thr	66.9
SciaK46_1441	19	5083493	5083401	Ile	TAT	5083455	5083437	30.6	Ile	50.5
SciaK46_1441	20	5082405	5082311	Ile	TAT	5082367	5082349	23.3	Ile	28.7
SciaK46_1441	21	5082112	5082039	Thr	AGT	0	0	70	Thr	89.6
SciaK46_1441	22	5081161	5081088	Thr	GGT	0	0	42.6	Thr	54.6
SciaK46_1441	23	4006680	4006588	Ile	TAT	4006642	4006624	20.5	Ile	47.6
SciaK46_1445	1	236941	237022	Ser	GCT	0	0	39.9	Ser	59.2
SciaK46_1445	2	238531	238612	Ser	GCT	0	0	43.7	Ser	67.1
SciaK46_1445	3	253273	253344	Ala	TGC	0	0	70.9	Ala	106.9
SciaK46_1445	4	266290	266371	Ser	TGA	0	0	53.4	Ser	65.6
SciaK46_1445	5	690196	690125	Ala	TGC	0	0	44	Ala	77.8
SciaK46_1445	6	253931	253860	Ala	TGC	0	0	36.7	Ala	59.7
SciaK46_1445	9	238907	238826	Ser	TGA	0	0	67	Ser	77.4
SciaK46_1445	10	237358	237277	Ser	TGA	0	0	86.6	Ser	117.4
SciaK46_1445	11	168272	168202	Gly	GCC	0	0	81	Gly	111.7
SciaK46_1472	5	3184905	3184846	Gly	ACC	0	0	26	Gly	46.3
SciaK46_1490	1	2524121	2524048	Asn	GTT	0	0	46.5	Asn	73
SciaK46_1526	1	2577803	2577875	Arg	TCG	0	0	74.8	Arg	107.1
SciaK46_1532	1	142627	142699	Lys	CTT	0	0	67.4	Lys	86.9
SciaK46_1532	2	428859	428936	Thr	TGT	0	0	47.5	Thr	64.1
SciaK46_1558	2	2300290	2300361	Gly	TCC	0	0	33	Gly	54.1
SciaK46_1558	4	2755391	2755462	Pro	AGG	0	0	70.2	Pro	121
SciaK46_1558	5	3447981	3448054	Asn	GTT	0	0	72	Asn	111.6
SciaK46_1558	7	2755784	2755713	Pro	TGG	0	0	70.5	Pro	115.9
SciaK46_1580	2	2455864	2455791	Asn	GTT	0	0	80.9	Asn	120.1
SciaK46_1580	3	2455534	2455462	Val	AAC	0	0	73.8	Val	111.6
SciaK46_1591	1	491598	491668	Ile	AAT	0	0	24.7	Ile	28.1
SciaK46_1591	3	2209805	2209877	Arg	ACG	0	0	64.2	Arg	98.9
SciaK46_1609	1	2429	2510	Ser	AGA	0	0	89.6	Ser	133.1
SciaK46_1609	2	2844	2917	Thr	AGT	0	0	72.4	Thr	96.1
SciaK46_1609	3	633526	633599	Ile	AAT	0	0	48.3	Ile	56.9
SciaK46_1609	5	8345671	8345764	Ile	TAT	8345709	8345728	72.6	Ile	106.6
SciaK46_1609	7	19725892	19725963	Pro	AGG	0	0	70.2	Pro	121
SciaK46_1609	19	19776030	19775960	Pro	TGG	0	0	24.6	Pro	55.2
SciaK46_1609	20	19726262	19726191	Pro	CGG	0	0	70.2	Pro	121
SciaK46_1609	21	14524675	14524605	Gly	ACC	0	0	21.3	Gly	29
SciaK46_1609	23	3771	3689	Leu	CAG	0	0	80.5	Leu	126.8
SciaK46_1609	24	3302	3229	Ile	AAT	0	0	81.2	Ile	114
SciaK46_1629	1	3372957	3373028	Gln	TTG	0	0	76	Gln	109.2
SciaK46_1629	3	1366956	1366897	Gly	GCC	0	0	34.2	Gly	53.1
SciaK46_1648	3	15675612	15675683	Pro	CGG	0	0	49.1	Pro	96.2
SciaK46_1648	5	19294685	19294777	Ile	TAT	19294723	19294741	58.4	Ile	86.4
SciaK46_1648	6	24065048	24065119	His	GTG	0	0	58.7	His	104.3
SciaK46_1648	9	32239044	32239116	Arg	CCG	0	0	70.9	Arg	96.8
SciaK46_1648	10	33465775	33465845	Gly	CCC	0	0	77.2	Gly	98.7
SciaK46_1648	15	35221374	35221446	Ala	AGC	0	0	61.3	Ala	96.3
SciaK46_1648	18	35710199	35710127	Arg	CCG	0	0	67.6	Arg	96.5
SciaK46_1648	20	35231641	35231569	Arg	ACG	0	0	64.6	Arg	97.7
SciaK46_1648	21	35230339	35230267	Arg	ACG	0	0	57.2	Arg	86.5
SciaK46_1648	22	35230127	35230055	Ala	AGC	0	0	42.2	Ala	78.8
SciaK46_1648	23	35219697	35219625	Arg	ACG	0	0	62.6	Arg	93.2
SciaK46_1648	27	33995616	33995544	Ala	TGC	0	0	59	Ala	94.1
SciaK46_1648	29	33968191	33968120	Gln	CTG	0	0	42	Gln	78.6
SciaK46_1648	30	33435708	33435638	Gly	GCC	0	0	67.5	Gly	93.2
SciaK46_1648	32	31144902	31144830	Lys	TTT	0	0	87.7	Lys	111.3
SciaK46_1648	36	25019684	25019612	Arg	CCT	0	0	64.6	Arg	90.9
SciaK46_1648	38	24510672	24510601	His	GTG	0	0	57	His	96.7
SciaK46_1648	41	17124813	17124741	Met	CAT	0	0	81.7	Met	117.6
SciaK46_1649	1	3521167	3521095	Val	AAC	0	0	39.7	Val	67.5
SciaK46_1649	2	3454835	3454765	Gly	GCC	0	0	71.7	Gly	98.5
SciaK46_1649	3	3284904	3284832	Val	AAC	0	0	31.7	Val	56.2
SciaK46_1668	1	612	683	Gln	CTG	0	0	45.5	Gln	77.4
SciaK46_1668	2	493362	493434	Arg	CCT	0	0	70.1	Arg	96
SciaK46_1668	3	1817251	1817336	Arg	TCT	1817288	1817300	69.9	Arg	88.8
SciaK46_1668	4	2010691	2010761	Gly	CCC	0	0	78.7	Gly	101.6
SciaK46_1668	6	1550307	1550237	Gly	CCC	0	0	26.4	Gly	40.9
SciaK46_1668	7	1500577	1500507	Gly	GCC	0	0	64.6	Gly	90.9
SciaK46_1668	8	514608	514538	Gly	CCC	0	0	42.3	Gly	62.6
SciaK46_1686	1	96976	97048	Lys	CTT	0	0	51.9	Lys	79.6
SciaK46_1712	1	287494	287563	Gln	TTG	0	0	29.4	Gln	46.7
SciaK46_1712	2	289734	289805	Gln	TTG	0	0	48.3	Gln	67.3
SciaK46_1712	3	292321	292393	Gln	TTG	0	0	39.1	Gln	58.4
SciaK46_1712	4	295349	295420	Gln	TTG	0	0	65.8	Gln	92
SciaK46_1712	5	295943	296014	Gln	TTG	0	0	31.7	Gln	63.7
SciaK46_1712	6	222233	222162	Gln	TTG	0	0	63.1	Gln	89.2
SciaK46_1712	7	220465	220394	Gln	TTG	0	0	59.5	Gln	75.4
SciaK46_1719	1	22129	22200	Ala	TGC	0	0	38.2	Ala	61.1
SciaK46_1719	2	13884	13811	Thr	AGT	0	0	66.3	Thr	83.2
SciaK46_1733	1	2009612	2009693	Ser	TGA	0	0	94	Ser	126.7
SciaK46_1733	4	6137584	6137659	Lys	TTT	0	0	34.9	Lys	56.1
SciaK46_1738	1	1585	1514	Gln	CTG	0	0	63.9	Gln	92.3
SciaK46_1738	2	745	675	Gly	CCC	0	0	81.1	Gly	102.8
SciaK46_1747	1	211509	211602	Ile	TAT	211547	211566	40.1	Ile	64
SciaK46_1751	1	270640	270568	Arg	CCT	0	0	61.3	Arg	83.6
SciaK46_1755	1	483668	483739	Glu	TTC	0	0	70.1	Glu	94.8
SciaK46_1757	1	836498	836570	Ala	TGC	0	0	41.1	Ala	75
SciaK46_1757	2	867271	867200	Ala	TGC	0	0	38.3	Ala	73.6
SciaK46_1804	1	5887878	5887951	Cys	GCA	0	0	50	Cys	80.1
SciaK46_1804	2	8102090	8102009	Leu	AAG	0	0	77.6	Leu	117.2
SciaK46_1804	3	5888139	5888067	Cys	GCA	0	0	68.7	Cys	101.7
SciaK46_1805	1	1083379	1083450	Gly	TCC	0	0	43.3	Gly	79
SciaK46_1805	2	7260203	7260275	Lys	CTT	0	0	59.8	Lys	89.8
SciaK46_1805	4	6094700	6094628	Lys	CTT	0	0	88	Lys	119.6
SciaK46_1805	5	2687011	2686940	Gln	CTG	0	0	71.5	Gln	112.1
SciaK46_1821	2	1404882	1404953	His	GTG	0	0	58.9	His	98.9
SciaK46_1821	3	3793411	3793483	Val	CAC	0	0	80	Val	110.9
SciaK46_1823	3	6600645	6600716	Gln	CTG	0	0	74.8	Gln	108.4
SciaK46_1823	4	6600918	6600989	Gln	CTG	0	0	74.8	Gln	108.4
SciaK46_1823	5	7432729	7432800	iMet	CAT	0	0	60.4	iMet	130.6
SciaK46_1823	6	7433506	7433577	Gln	CTG	0	0	71.5	Gln	112.1
SciaK46_1823	7	7434082	7434153	Gln	TTG	0	0	70.8	Gln	111.4
SciaK46_1823	9	11808965	11809037	Arg	CCT	0	0	71	Arg	88.1
SciaK46_1823	11	11830393	11830465	Arg	CCT	0	0	67.5	Arg	98.1
SciaK46_1823	12	13847426	13847497	Gln	TTG	0	0	38.4	Gln	76.5
SciaK46_1823	13	13851935	13852006	Gln	TTG	0	0	38.4	Gln	76.5
SciaK46_1823	15	17346965	17347036	Trp	CCA	0	0	74.2	Trp	86.7
SciaK46_1823	17	14182533	14182461	Arg	TCG	0	0	63.2	Arg	92.6
SciaK46_1823	20	11829098	11829026	Arg	TCG	0	0	68.8	Arg	102.3
SciaK46_1823	21	11828187	11828115	Arg	CCT	0	0	67.5	Arg	98.1
SciaK46_1823	22	11809657	11809585	Arg	TCG	0	0	63.2	Arg	92.6
SciaK46_1823	24	7741207	7741133	Gly	ACC	0	0	22.6	Gly	16.8	trunc_start:6
SciaK46_1823	25	6542697	6542626	Gln	CTG	0	0	70.3	Gln	108.6
SciaK46_1823	26	5727195	5727124	Gln	TTG	0	0	53.3	Gln	90.6
SciaK46_1823	27	5227290	5227219	Gln	TTG	0	0	72.4	Gln	110.2
SciaK46_1823	29	2615048	2614975	Thr	AGT	0	0	64.3	Thr	83.1
SciaK46_1842	3	2609359	2609423	Gly	ACC	0	0	24.9	Gly	44.2
SciaK46_1842	5	6820174	6820246	Arg	TCT	0	0	64.3	Arg	90.3
SciaK46_1842	8	11274657	11274585	Phe	GAA	0	0	88.9	Phe	124.5
SciaK46_1842	9	9012016	9011945	Ala	TGC	0	0	66.3	Ala	92.3
SciaK46_1862	1	1198	1269	Ala	CGC	0	0	77.2	Ala	108.5
SciaK46_1871	1	37414	37485	Pro	CGG	0	0	63.2	Pro	112.3
SciaK46_1871	2	37808	37879	Pro	TGG	0	0	36.9	Pro	61.8
SciaK46_1878	1	68703	68776	Thr	TGT	0	0	75.7	Thr	94.2
SciaK46_1878	2	271954	272024	Gly	GCC	0	0	74.5	Gly	101
SciaK46_1878	3	314363	314436	Thr	CGT	0	0	74.6	Thr	95.3
SciaK46_1878	4	343559	343631	Glu	CTC	0	0	46.2	Glu	80.7
SciaK46_1878	5	175508	175435	Thr	TGT	0	0	64.3	Thr	87
SciaK46_1878	6	124485	124412	Thr	TGT	0	0	75.7	Thr	94.2
SciaK46_1882	1	1590944	1591015	Gly	TCC	0	0	73.8	Gly	102.9
SciaK46_1882	2	4123094	4123167	Asn	GTT	0	0	78.4	Asn	116.6
SciaK46_1882	3	4122359	4122287	Phe	GAA	0	0	88.9	Phe	124.5
SciaK46_1882	4	1591227	1591155	Val	CAC	0	0	80.4	Val	114.3
SciaK46_1904	2	562240	562170	Gly	TCC	0	0	41.9	Gly	53.1
SciaK46_1924	1	794842	794915	Arg	TCT	0	0	78.5	Arg	91.4
SciaK46_1925	1	131157	131228	Glu	TTC	0	0	71.2	Glu	103.6
SciaK46_1925	2	132350	132279	Glu	TTC	0	0	71.2	Glu	103.6
SciaK46_1925	3	131869	131798	Glu	TTC	0	0	71.2	Glu	103.6
SciaK46_1939	1	946549	946621	Val	TAC	0	0	40.2	Val	43.9
SciaK46_1939	2	958819	958891	Lys	TTT	0	0	87.8	Lys	113.5
SciaK46_1939	3	1767367	1767439	Lys	TTT	0	0	52.8	Lys	71.5
SciaK46_1939	4	959305	959233	Val	TAC	0	0	80.1	Val	103.1
SciaK46_1939	5	956585	956513	Lys	TTT	0	0	84.3	Lys	110.8
SciaK46_1939	7	947434	947349	Arg	TCT	947397	947385	66.4	Arg	95.6
SciaK46_1954	1	19357	19428	Ala	TGC	0	0	76.3	Ala	108.6
SciaK46_1954	2	45924	45853	Ala	TGC	0	0	49.6	Ala	67.3	trunc_start:89
SciaK46_1954	3	35152	35071	Ser	TGA	0	0	64.3	Ser	81.6
SciaK46_1964	2	17106937	17107049	Leu	CAA	17106975	17107003	77.8	Leu	133.2
SciaK46_1964	5	25908703	25908779	Gly	GCC	0	0	40.5	Gly	52.1
SciaK46_1964	10	16829967	16829855	Leu	CAA	16829929	16829901	75.5	Leu	127.4
SciaK46_1964	11	3957395	3957320	Gly	GCC	0	0	21	Gly	31.2	trunc_start:12
SciaK46_1966	1	949776	949848	Lys	CTT	0	0	68.4	Lys	100.6
SciaK46_1966	4	19929886	19929957	iMet	CAT	0	0	29.8	iMet	92.1
SciaK46_1966	6	21431039	21430969	Gly	GCC	0	0	72.7	Gly	97.9
SciaK46_1970	1	305344	305415	Pro	TGG	0	0	35.8	Pro	84.1
SciaK46_1970	2	271611	271532	Ser	TGA	0	0	30.1	Ser	48.2
SciaK46_1973	2	9012922	9012841	Ser	AGA	0	0	84.5	Ser	127.9
SciaK46_1976	1	113821	113897	Gly	GCC	0	0	31	Gly	42.2
SciaK46_1976	3	27245457	27245549	Ile	TAT	27245495	27245513	56.9	Ile	85.4
SciaK46_1976	4	36592770	36592842	Arg	TCG	0	0	64.9	Arg	93.2
SciaK46_1976	5	38170054	38169982	Arg	CCG	0	0	65.9	Arg	91.1
SciaK46_1977	1	1873719	1873800	Ser	TGA	0	0	75.4	Ser	90.8
SciaK46_1977	2	3219428	3219500	Met	CAT	0	0	44.4	Met	62.2
SciaK46_1981	1	105601	105673	Val	AAC	0	0	37.1	Val	66.8
SciaK46_2018	2	1525823	1525882	Gly	ACC	0	0	35.8	Gly	50.7
SciaK46_2018	3	4595993	4596064	His	GTG	0	0	32.9	His	74.2
SciaK46_2018	5	8252218	8252291	Ile	AAT	0	0	48.7	Ile	71.7
SciaK46_2018	6	1597371	1597299	Arg	TCG	0	0	63.2	Arg	95.5
SciaK46_2029	3	10009439	10009521	Leu	TAA	0	0	73.2	Leu	98.2
SciaK46_2029	5	9420955	9420883	Val	CAC	0	0	52.1	Val	73.9
SciaK46_2029	6	9412793	9412721	Val	AAC	0	0	26.5	Val	49
SciaK46_2029	8	4430160	4430099	Gly	TCC	0	0	41.7	Gly	56
SciaK46_2029	10	794878	794805	Asn	GTT	0	0	53.7	Asn	81.6
SciaK46_2033	1	5491223	5491294	Gln	TTG	0	0	72.6	Gln	112
SciaK46_2033	2	6671647	6671740	Ile	TAT	6671685	6671704	68.7	Ile	97.3
SciaK46_2033	3	7754650	7754723	Asn	GTT	0	0	80.9	Asn	120.1
SciaK46_2033	5	8076437	8076530	Ile	TAT	8076475	8076494	73.7	Ile	106.3
SciaK46_2033	6	8080732	8080805	Cys	ACA	0	0	42.7	Cys	74.7
SciaK46_2033	11	20459325	20459267	Gly	GCC	0	0	22.7	Gly	46.2
SciaK46_2033	13	10655128	10655057	Cys	GCA	0	0	75.5	Cys	106
SciaK46_2033	15	8080251	8080179	Cys	ACA	0	0	46	Cys	78.5
SciaK46_2033	16	8069359	8069288	Cys	GCA	0	0	75.7	Cys	112.2
SciaK46_2033	17	8065282	8065211	Cys	GCA	0	0	81.9	Cys	118.5
SciaK46_2033	18	7890100	7890029	Cys	GCA	0	0	81.8	Cys	118.1
SciaK46_2033	19	7864301	7864230	Cys	GCA	0	0	81.9	Cys	118.5
SciaK46_2033	20	7844978	7844907	Cys	GCA	0	0	73.9	Cys	113.8
SciaK46_2033	21	7844634	7844563	Cys	GCA	0	0	76.2	Cys	111.4
SciaK46_2033	23	7834092	7834020	Cys	GCA	0	0	62.9	Cys	101.3
SciaK46_2033	25	5504457	5504385	Cys	GCA	0	0	72.5	Cys	109.8
SciaK46_2057	1	2094278	2094203	Lys	TTT	0	0	33	Lys	48.6	trunc_start:6
SciaK46_2057	2	681386	681313	Thr	TGT	0	0	51.2	Thr	69
SciaK46_2072	7	6673338	6673267	His	GTG	0	0	41.3	His	76
SciaK46_2084	1	7062972	7063043	Cys	GCA	0	0	78.2	Cys	114.3
SciaK46_2084	2	13682768	13682839	Ala	TGC	0	0	73.2	Ala	106.6
SciaK46_2084	3	17409236	17409302	Gly	GCC	0	0	27.4	Gly	39.4
SciaK46_2084	5	21245874	21245945	Gln	CTG	0	0	55.4	Gln	80
SciaK46_2084	7	25031854	25031781	Ile	AAT	0	0	36	Ile	37.2
SciaK46_2084	9	7486633	7486563	Gly	GCC	0	0	51.3	Gly	66.7
SciaK46_2089	2	1022110	1022039	Trp	CCA	0	0	74.3	Trp	103.7

## Sheet: Sheet4
tRNAs having Introns :
Sequence Name	tRNA #	tRNA Begin	tRNA End	tRNA Type	Anticodon	Intron Begin	Intron End	Isotype Score	Isotype model	Infernal Score	Note
SciaK46_12	6	5602150	5602065	Arg	CCT	5602113	5602101	21.2	Arg	36.3	pseudo
SciaK46_24	20	10030403	10030317	Arg	TCT	10030364	10030353	22.7	Arg	35.7	pseudo
SciaK46_24	22	5388396	5388312	Lys	TTT	5388359	5388348	24	Thr	26.8	IPD:-28.90
SciaK46_59	4	5544694	5544785	Ile	TAT	5544732	5544749	55.4	Ile	83.2
SciaK46_59	7	4546259	4546175	Arg	TCT	4546222	4546211	35.8	Arg	56.4
SciaK46_142	1	13673137	13673223	Arg	TCT	13673168	13673187	46.3	Arg	64.3	trunc_start:6
SciaK46_142	3	6657545	6657454	Ile	TAT	6657507	6657490	64.8	Ile	92.5
SciaK46_175	1	2212563	2212647	Arg	TCT	2212600	2212611	58.4	Arg	75.2
SciaK46_175	7	2071414	2071329	Arg	TCT	2071377	2071365	66.4	Arg	91.3
SciaK46_175	8	1403572	1403463	Leu	TAA	1403534	1403509	31.3	Leu	44.1	pseudo
SciaK46_333	2	1533179	1533543	Asn	ATT	1533227	1533507	22.5	Leu	20.4	pseudo,IPD:-5.70
SciaK46_333	3	273659	273551	Leu	CAA	273621	273597	43.5	Leu	79.3
SciaK46_341	3	89101	88993	Leu	TAA	89063	89039	57	Leu	96.2
SciaK46_490	6	16789486	16789579	Ile	TAT	16789524	16789543	57.9	Ile	87.5
SciaK46_490	12	16789371	16789278	Ile	TAT	16789333	16789314	61	Ile	89.9
SciaK46_552	2	10623932	10624024	Ile	TAT	10623970	10623988	56.2	Ile	84.4
SciaK46_555	1	1575344	1575436	Lys	TTT	1575382	1575400	49.4	Ile	70.2	IPD:-46.00
SciaK46_555	3	2541402	2541318	Arg	TCT	2541365	2541354	54.1	Arg	63.3
SciaK46_624	2	4706702	4706795	Ile	TAT	4706740	4706759	73.1	Ile	105.7
SciaK46_681	2	10802164	10802086	Val	TAC	10802126	10802122	27.3	Ile	48.1	IPD:-22.10
SciaK46_715	3	1263408	1263516	Leu	CAA	1263446	1263470	69.5	Leu	118.7
SciaK46_715	6	3912882	3912790	Ile	TAT	3912844	3912826	64.7	Ile	92.5
SciaK46_739	5	4229281	4229370	Tyr	GTA	4229318	4229334	75.4	Tyr	118
SciaK46_739	6	4547583	4547678	Tyr	GTA	4547620	4547642	75.2	Tyr	118
SciaK46_739	8	4311328	4311162	Tyr	GTA	4311291	4311198	33.3	Tyr	65.9
SciaK46_739	10	4225870	4225781	Tyr	GTA	4225833	4225817	75.4	Tyr	118
SciaK46_739	12	4201038	4200949	Tyr	GTA	4201001	4200985	27.2	Tyr	53.8
SciaK46_763	1	1411821	1411905	Arg	TCT	1411858	1411869	43.3	Arg	68.2
SciaK46_763	12	14001861	14001787	Thr	AGT	14001823	14001820	38.3	Thr	53.9	pseudo
SciaK46_763	15	3109531	3109447	Arg	TCT	3109494	3109483	24.2	Arg	42.9	pseudo
SciaK46_842	1	596716	596800	Arg	TCT	596753	596764	24.9	Arg	32.2	pseudo
SciaK46_854	6	4352376	4352284	Ile	TAT	4352338	4352320	66.2	Ile	91.3
SciaK46_856	1	1508134	1508226	Thr	TGT	1508186	1508190	23.6	Ile	27.4	IPD:-26.00
SciaK46_862	4	12300757	12300850	Ile	TAT	12300795	12300814	70	Ile	98.4
SciaK46_883	6	3664606	3664699	Arg	TCT	3664643	3664663	67	Arg	93.2
SciaK46_949	4	4874027	4873935	Ile	TAT	4873989	4873971	28.4	Ile	49.2	pseudo
SciaK46_993	1	941969	942053	Leu	AAG	942007	942015	29.9	Leu	30.7	pseudo
SciaK46_993	25	42064064	42063972	Ile	TAT	42064026	42064008	26.2	Ile	47.2	pseudo
SciaK46_1026	1	225048	224956	Ile	TAT	225010	224992	34	Ile	50.9
SciaK46_1044	3	10928346	10928437	Ile	GAT	10928384	10928401	35.4	Ile	53.6
SciaK46_1044	16	11649876	11649784	Ile	TAT	11649838	11649820	69.1	Ile	101.5
SciaK46_1047	3	145778	145695	Val	TAC	145741	145737	21.8	Cys	20.2	pseudo,IPD:-20.20
SciaK46_1160	5	6603979	6604066	Tyr	GTA	6604016	6604030	62.9	Tyr	96
SciaK46_1195	2	70720	70611	Leu	CAA	70682	70666	70	Leu	98.9
SciaK46_1199	10	1644462	1644370	Ile	TAT	1644424	1644406	64	Ile	93.8
SciaK46_1199	11	1522776	1522669	Arg	TCT	1522724	1522705	29.2	Ile	35.3	IPD:-18.10
SciaK46_1261	3	7686337	7686422	Arg	TCT	7686374	7686386	67.3	Arg	89.8
SciaK46_1274	6	11078380	11078292	Pro	AGG	11078342	11078328	45	Ile	73	IPD:-63.80
SciaK46_1284	1	2441440	2441523	Arg	TCT	2441477	2441486	22.1	Arg	35.4	pseudo
SciaK46_1284	4	1023679	1023593	Arg	TCT	1023642	1023631	20.7	Arg	41.4	pseudo
SciaK46_1284	5	329448	329364	Arg	TCT	329411	329400	71.1	Arg	103
SciaK46_1345	1	551930	552033	Leu	CAA	551968	551987	76.1	Leu	128.6
SciaK46_1345	3	558902	559009	Leu	CAA	558940	558963	77.5	Leu	129.2
SciaK46_1359	5	463597	463510	Ser	AGA	463560	463545	22.6	Ser	30.4	pseudo
SciaK46_1389	21	30411758	30411674	Arg	TCT	30411721	30411710	35.4	Val	46.4	pseudo,IPD:-4.70
SciaK46_1403	2	5175856	5175940	Arg	TCT	5175893	5175904	24.5	Arg	34.9	pseudo
SciaK46_1403	3	5340795	5340879	Arg	TCT	5340832	5340843	61.5	Arg	80
SciaK46_1403	4	5413131	5413215	Arg	TCT	5413168	5413179	34	Arg	62.5
SciaK46_1403	5	6640743	6640659	Arg	TCT	6640706	6640695	47	Arg	60.9
SciaK46_1403	6	6116937	6116853	Arg	TCT	6116900	6116889	38.2	Trp	52.6	pseudo,IPD:-9.70
SciaK46_1403	7	5136022	5135936	Arg	TCT	5135985	5135972	42.9	Arg	64.2	pseudo
SciaK46_1403	8	4899927	4899845	Arg	TCT	4899892	4899881	37.3	Arg	48.8
SciaK46_1421	3	5442334	5442531	Leu	CAG	5442370	5442482	24.1	Ala	12.1	pseudo,IPD:-12.10
SciaK46_1441	3	6870880	6870972	Ile	TAT	6870918	6870936	64.7	Ile	92.5
SciaK46_1441	6	6829083	6828991	Ile	TAT	6829045	6829027	66.2	Ile	94.3
SciaK46_1441	8	5088981	5088890	Ile	TAT	5088943	5088926	66.3	Ile	94.3
SciaK46_1441	16	5084692	5084602	Ile	TAT	5084654	5084638	31.4	Ile	40.3	pseudo
SciaK46_1441	19	5083493	5083401	Ile	TAT	5083455	5083437	30.6	Ile	50.5
SciaK46_1441	20	5082405	5082311	Ile	TAT	5082367	5082349	23.3	Ile	28.7
SciaK46_1441	23	4006680	4006588	Ile	TAT	4006642	4006624	20.5	Ile	47.6
SciaK46_1516	1	4304327	4304244	Arg	TCT	4304292	4304280	29	Arg	30.1	pseudo
SciaK46_1580	1	2395719	2395821	Ile	TAT	2395757	2395775	24.9	Ile	40.6	pseudo
SciaK46_1609	5	8345671	8345764	Ile	TAT	8345709	8345728	72.6	Ile	106.6
SciaK46_1648	2	4322907	4322997	Ser	AGA	4322944	4322967	24.3	Ser	38.2	pseudo
SciaK46_1648	5	19294685	19294777	Ile	TAT	19294723	19294741	58.4	Ile	86.4
SciaK46_1648	24	35214665	35214576	Asn	GTT	35214628	35214612	21.7	Tyr	42.3	pseudo,IPD:-52.60
SciaK46_1648	42	15857120	15857028	Thr	TGT	15857082	15857064	32.7	Asn	42.2	IPD:-18.10
SciaK46_1668	3	1817251	1817336	Arg	TCT	1817288	1817300	69.9	Arg	88.8
SciaK46_1747	1	211509	211602	Ile	TAT	211547	211566	40.1	Ile	64
SciaK46_1904	1	1351638	1351722	Arg	TCT	1351675	1351686	34.2	Val	53.1	pseudo,IPD:-1.50
SciaK46_1939	7	947434	947349	Arg	TCT	947397	947385	66.4	Arg	95.6
SciaK46_1964	2	17106937	17107049	Leu	CAA	17106975	17107003	77.8	Leu	133.2
SciaK46_1964	3	17691187	17691295	Leu	CAG	17691225	17691249	27.9	Leu	69.4	pseudo
SciaK46_1964	4	19851436	19851537	Leu	CAA	19851474	19851491	36.6	Leu	72.1	pseudo
SciaK46_1964	6	20509716	20509605	Leu	CAA	20509678	20509650	28.6	Leu	74.5	pseudo
SciaK46_1964	7	18888371	18888259	Leu	CAA	18888333	18888305	29	Leu	62	pseudo
SciaK46_1964	8	18387469	18387360	Gly	CCC	18387431	18387406	41.2	Leu	61.7	pseudo,IPD:-39.00
SciaK46_1964	10	16829967	16829855	Leu	CAA	16829929	16829901	75.5	Leu	127.4
SciaK46_1976	3	27245457	27245549	Ile	TAT	27245495	27245513	56.9	Ile	85.4
SciaK46_2033	2	6671647	6671740	Ile	TAT	6671685	6671704	68.7	Ile	97.3
SciaK46_2033	5	8076437	8076530	Ile	TAT	8076475	8076494	73.7	Ile	106.3
SciaK46_2033	14	10332052	10331959	Ile	TAT	10332014	10331995	34.5	Ile	59.7	pseudo
SciaK46_2033	26	2872898	2872810	Gly	GCC	2872862	2872851	21.6	Gly	42.2	pseudo,trunc_end:3

## Sheet: Sheet5
>SciaK46_3.trna1 SciaK46_3:361-442 (+) Ser (GCT) 82 bp Sc: 42.9
GGCAAGGTGACTGAGTGGTTAAGGCGATGGACTGCTACTCCATTGTGCTCTGTACACGTG
GGTTCAAAGCTCATCCTTGTTG
>SciaK46_8.trna1 SciaK46_8:2161074-2161142 (+) Gln (TTG) 69 bp Sc: 45.9
GGGGATGTAGCTCAGTGGTAGAGTGCATGCTTTGTGTATAGGTCCTGGGTTTAATCCCCA
GTATCTCCA
>SciaK46_8.trna2 SciaK46_8:3489104-3489173 (+) Ala (GGC) 70 bp Sc: 27.7
CTGTTGTTGTTCAGTGGTAGAATCCTTGTCTGGCCTACAGGAGACACAGGTTCAATTCCT
GGATGCACGT
>SciaK46_8.trna3 SciaK46_8:885296-885369 (-) Gln (CTG) 74 bp Sc: 44.5
GACCCAGTGGCCTAAAGGATAAGGCATCAGTCTCTGAAGTTGATGAGTATGGGTTCAAGT
TCCTATCTGGGTCA
>SciaK46_8.trna4 SciaK46_8:737342-737423 (-) Val (TAC) 82 bp Sc: 28.4 Possible pseudogene
GCAGTGATGGCCTAGTGGTTAAGGTGTTGGCCTTACAATCCTCTGGGATATCCCCACACA
GGTTCCAGCCCTGCTCACTGAT
>SciaK46_12.trna1 SciaK46_12:238013-238082 (+) Pro (AGG) 70 bp Sc: 24.0 Possible pseudogene
GGTTGGTTCAATGGCAAAGGTGCTAGGCTAGGATTCTAGTGATATGGGTTCAGCTCCCAT
CTCAGCAACA
>SciaK46_12.trna2 SciaK46_12:2914977-2915050 (+) Thr (AGT) 74 bp Sc: 74.8
GGCCTTGTGGCTTAGTTGGCTAAAGCACCTGTCTAGTAAACAGGAGATCCTGGGTTCAAA
TCCCAGCAGGGCCT
>SciaK46_12.trna3 SciaK46_12:3954507-3954580 (+) Asn (GTT) 74 bp Sc: 27.3 Possible pseudogene
GTCTTTGTGGTGCAACTAGTTAGTGCATTTGGTTGTTAACTGAAAGGTTGGTGGTTTGAG
CCCACCCAGGTGCA
>SciaK46_12.trna4 SciaK46_12:5146687-5146753 (+) Undet (NNN) 67 bp Sc: 29.1 Possible pseudogene
GCCTGGCTAGCTCAGTTGGTAGAGGATGAGACTCTCAAGGTCAAGGGTTCACGCCCTATG
TTGGGCA
>SciaK46_12.trna5 SciaK46_12:15192877-15192953 (+) Gly (CCC) 77 bp Sc: 33.8 Possible pseudogene
GCATATGTGGTTTAATGGTAGCATTCCTGCCTCCCATGCAGGAGACCAGGGTTCAATCCC
CAGCCAGTACAAGTGCT
>SciaK46_12.trna6 SciaK46_12:5602065-5602150 (-) Arg (CCT) 86 bp Sc: 21.2 Possible pseudogene
GGCTCTGTGGTGTAATAGATAGTGCATTGGCCTCCTGCTAATAGTAAGCTATCCAAAGGT
TATGGGTTCAAGTCCTACTGGAGTTG
>SciaK46_12.trna7 SciaK46_12:3981836-3981907 (-) Lys (TTT) 72 bp Sc: 50.5
TCCCACATGGCCTAGCAGTGAGGCTTCCTGGTTTTTACCCAGGTGGCCTGGGTTTAACTC
CCAGTGTGGGAG
>SciaK46_24.trna1 SciaK46_24:3645798-3645875 (+) Ser (ACT) 78 bp Sc: 20.9 Possible pseudogene
TCCCCTATGGTTCAGTGGTAAAATCCTTGCCTACTGCATTGGAGACCTAGGTTTGATTCC
TAGCCATGGAGGCCCCAA
>SciaK46_24.trna2 SciaK46_24:3750120-3750191 (+) Ala (TGC) 72 bp Sc: 74.5
GGGGATGTAGCTCAGTGGTAGAGCACATGCTTTGCATGTATGAGGTCCTGGGTTCAATCC
CCAGCATTTCCA
>SciaK46_24.trna3 SciaK46_24:4254440-4254521 (+) Ser (TGA) 82 bp Sc: 82.1
GCTGTGATGGCTGAGAGGTTAAGGCGTTGGACTTGAAATCCAATGGGGTTTCCCCACGCA
GGTTCAAGTCCTGCTCACAGCG
>SciaK46_24.trna4 SciaK46_24:9582518-9582591 (+) Thr (AGT) 74 bp Sc: 73.0
GGCACTGTGGCTTAGCTGGTTAAAGCCCCTGTCTAGTAAACAGGTGATCCTGGGTTCAAA
TCCCAGCAGTGCCT
>SciaK46_24.trna5 SciaK46_24:12807585-12807646 (+) Gly (GCC) 62 bp Sc: 20.2 Possible pseudogene
GTGTTTCAGTGGTAGAATCCTTGTCTGCCACACAGGAGACCTGGGTTTAATTCCTGGATG
CT
>SciaK46_24.trna6 SciaK46_24:27441600-27441671 (+) His (GTG) 72 bp Sc: 60.1
GCCGTGATCGTATAGTGGTTAGTACTCTGCGTTGTGGCCGCAGCAACCTCGGTTCGAATC
CGAGTCACGGCA
>SciaK46_24.trna7 SciaK46_24:34123587-34123665 (+) Ser (ACT) 79 bp Sc: 29.9
GTATGAACCCTATGGTTCAGTGGTAGAATCCTTGTCTACTATGCAGGAAACCTGGGCTTG
ATTCCCAGACACTTATACA
>SciaK46_24.trna8 SciaK46_24:38781743-38781802 (+) Gly (ACC) 60 bp Sc: 32.4
GTGGTTCAGTGGTAGAATCTTTGTCTACCACACAGGAGATCTGGGCTCAATTCCCAGACA
>SciaK46_24.trna9 SciaK46_24:51123939-51124013 (+) Gly (ACC) 75 bp Sc: 24.0 Possible pseudogene
GTCCCCTGTGGTTCAGTGGTAGGCTCCTTGTCTACCACATAAGACATCTGGGTTCAATTC
CCAGACACTTATACA
>SciaK46_24.trna10 SciaK46_24:54319286-54319366 (+) Ser (GCT) 81 bp Sc: 27.3 Possible pseudogene
GTCCCCTGTGGTTCAGTGGTAAAATCTTTGTCTGCTGCACAGAAGACCTGGGCTTGATTC
CCAGATGTTTTTACAGCTACA
>SciaK46_24.trna11 SciaK46_24:55317452-55317526 (+) Gly (ACC) 75 bp Sc: 25.9 Possible pseudogene
GTCACCTGTGGTTCAGTGGCAGAATCCTTGCCTACCACACAGAAGACCTGGGTTTGATTC
CCAGACACTTATACA
>SciaK46_24.trna12 SciaK46_24:47580061-47580128 (-) Ser (ACT) 68 bp Sc: 20.3
GTGGTGGCTGTGTGGTAATGTTCCTGCCTACTATGTGGGAAATCTGGGTTTAAGTCCCAG
CTGAAGTG
>SciaK46_24.trna13 SciaK46_24:41153715-41153787 (-) Lys (TTT) 73 bp Sc: 83.4
GCCTGGATAGCTCAGTTGGTAGAGCATCAGACTTTTAATCTGAGGGTCCAGGGTTCAAGT
CCCTGTTCAGGTG
>SciaK46_24.trna14 SciaK46_24:37659774-37659845 (-) iMet (CAT) 72 bp Sc: 22.5 Possible pseudogene
AGCAGAGTGGTGCAGCTAAAGTGTGCTGGGCCCATAACCCAGAGGTCGATGGATTGAAAC
CATGCTCTGCTA
>SciaK46_24.trna15 SciaK46_24:37024539-37024619 (-) Ser (TGA) 81 bp Sc: 23.1 Possible pseudogene
GTTGTGATGCCTGAGAGGTTAAGGTACTGGACTTGAAATCTAACGGGTTTCCTCGCCCTG
GTTTGAGTTCAGTTCACAGCC
>SciaK46_24.trna16 SciaK46_24:27409001-27409072 (-) His (GTG) 72 bp Sc: 51.3
GCCGTGATCGTATAGTGGTTAGTACTCTGTGTTGTGGCCACAGCAACCTCGGTTCAAATC
CGAGTCATGGCA
>SciaK46_24.trna17 SciaK46_24:26840607-26840668 (-) Arg (CCT) 62 bp Sc: 29.0
GTGGTTCAGTGGTAGAATCCTCATCTCCTGCACAGGAGACCCAGGTTCAATTCCTGGATG
CA
>SciaK46_24.trna18 SciaK46_24:24860488-24860547 (-) Gly (TCC) 60 bp Sc: 32.4 Possible pseudogene
GTGGTTCAGTGGTAGAATCCTTGTTTTCCACACAGGAGACCTAGTTTCAATTCCTAGACA
>SciaK46_24.trna19 SciaK46_24:12646216-12646289 (-) Gly (ACC) 74 bp Sc: 28.9 Possible pseudogene
TCACCTATGGCTCAGTGGTAGAATCCTTATCTACCACACAAGAGCCCTGGGTTCAATTCC
TGGATGCCTGTGAA
>SciaK46_24.trna20 SciaK46_24:10030317-10030403 (-) Arg (TCT) 87 bp Sc: 22.7 Possible pseudogene
GGCTCTGTGGTGCAATGAATAGTACATTGGAGACTTCTATAGCAAAAGATTATTCAAAGG
CAGTGGGTTCAAGTCCTCCCAGAGTCA
>SciaK46_24.trna21 SciaK46_24:9983083-9983153 (-) Gly (TCC) 71 bp Sc: 39.2 Possible pseudogene
GCATTGGTGGTTCAGTGGTAGAATTCTTGTTTTCCCCATGGGAGGCCTGAGTTCAATTCC
TGGCCAATACA
>SciaK46_24.trna22 SciaK46_24:5388312-5388396 (-) Lys (TTT) 85 bp Sc: 24.0
GGCTTTATGGCACAATGCATAGTGCATTGGGCTTTTAGAGGCTGAAGGGATTCAAAGGTT
CAGGGCTCAAGTCCTGATGGAGTCA
>SciaK46_24.trna23 SciaK46_24:2746698-2746769 (-) Ala (TGC) 72 bp Sc: 78.2
GGGGATGTAGCTCAGTGGTAGAGCGCATGCTTTGCATGTATGAGGCCCTGGGTTCAATCC
CCAGCATCTCCA
>SciaK46_24.trna24 SciaK46_24:1070375-1070450 (-) Gly (ACC) 76 bp Sc: 41.6
GTCCCCCTGTGGTTCAGTGGTAGAATCCTTGTCTACCACACAGGAGACCTGGGTTTGATT
CCCAGATGCATATACA
>SciaK46_35.trna1 SciaK46_35:5742017-5742094 (+) Gly (GCC) 78 bp Sc: 24.7 Possible pseudogene
GTTGTGTCTGCTTCAGTGGTAGAATCTTTGTCTGCCATGCAGGAGACCGGGGTTTGATTC
CCAGACGCACATATAACT
>SciaK46_35.trna2 SciaK46_35:5867028-5867087 (+) Val (AAC) 60 bp Sc: 23.5 Possible pseudogene
GTGGTTCAGTGGTAGACTCCTTGTCTAACACACAGGAGACCTAGGTTTGATTCCCAGACA
>SciaK46_35.trna3 SciaK46_35:3376427-3376486 (-) Gly (ACC) 60 bp Sc: 22.9 Possible pseudogene
GTGGTTCAGTGGTAGACTCCTTGTCTACCACACAGGACACCTGGGTTCAATTCACAGACA
>SciaK46_35.trna4 SciaK46_35:3040491-3040552 (-) Cys (ACA) 62 bp Sc: 21.3
GTGGTTCAGTGGTAGCATTCTTGTCTACAACACAGGAGACCTTGGTTCAGTTCCCAGACA
CA
>SciaK46_42.trna1 SciaK46_42:217-298 (+) Ser (GCT) 82 bp Sc: 52.9
GACAAGGTGGCTGAGTGGTTAAGGTGATAGACTGCTAATCCATTGTGTTCTGCATGCATG
GGTTCAACTCCCACCTTTGTTA
>SciaK46_59.trna1 SciaK46_59:618406-618476 (+) Leu (CAA) 71 bp Sc: 20.4 Possible pseudogene
GATCTGGTATCTTAATGGATAAGGCAATAACTTCTAGAACTTCATTGTAGGTTCAAGTCC
CACCTAGGTCA
>SciaK46_59.trna2 SciaK46_59:3918400-3918467 (+) Ser (GCT) 68 bp Sc: 24.8
GTAGTTCAGTGGTAGAATCCTTTTCTGCTATTCAAGGGACCTGGGTTCAATTTCCAGATG
TTTATACA
>SciaK46_59.trna3 SciaK46_59:3972024-3972096 (+) Gly (GCC) 73 bp Sc: 22.1 Possible pseudogene
GTTTAATGTGATTCAGTGGTAGAATCCTTGTCTGCCCTGCAGGAGACTTGGGTTCAAATC
CTGCACGTACACA
>SciaK46_59.trna4 SciaK46_59:5544694-5544785 (+) Ile (TAT) 92 bp Sc: 55.4
GTTCCAGTAGTGCAATTGGTTAGCGCACAATACTTATACAGCAGTACAACAGAGCCATGC
TGAGGTTGTGAGTTCAAGCCTCACCTGGAACA
>SciaK46_59.trna5 SciaK46_59:7572898-7572971 (-) Thr (AGT) 74 bp Sc: 67.8
GGTGCCGTGGCTTAGTTGGTTAAAGCACCTGTCTAGTAAACAGGAGACCCTGGGTTCAAA
TTCCAGCGGTGCCT
>SciaK46_59.trna6 SciaK46_59:7180849-7180925 (-) Gly (ACC) 77 bp Sc: 32.3 Possible pseudogene
GCCCAGGTATTGGTAGCTGAGTAGTACAGCTTTTGCCTACCATGTAGCAGATCTGGGTTT
GATTCCTAGCCAGGGCA
>SciaK46_59.trna7 SciaK46_59:4546175-4546259 (-) Arg (TCT) 85 bp Sc: 35.8
GGCTCTGTAGTGCAATGGACAGGACATTGAACTTCTGTTGTAAAATATCATTCAACAGTT
GTGGGTTCAAGTCCTACCAGAGTTG
>SciaK46_79.trna1 SciaK46_79:2657-2730 (-) Thr (TGT) 74 bp Sc: 75.7
GGCACTGTGGCTTAGCTGGTTAAAGCACCTGTCTTGTAAACAGGGGATCCTGGGTTCAAA
TCCCAGCAGTGCCT
>SciaK46_89.trna1 SciaK46_89:516439-516506 (+) Ser (GCT) 68 bp Sc: 25.7
GTGGTTCAGTGGTAGAATCTTTGTCTGCTACACAGGAGACCCAGGTTCAGTTCCTGAATG
TTTGTACA
>SciaK46_89.trna2 SciaK46_89:1938110-1938186 (-) Gly (ACC) 77 bp Sc: 26.9 Possible pseudogene
GTGTCCCTTGTGGTTCAGTGGTAGACTCCTTGTCTACCACACAAGAGACTGGGGTTCAAT
TCCCAGATGCTTATACA
>SciaK46_109.trna1 SciaK46_109:8668961-8669035 (-) Gly (ACC) 75 bp Sc: 29.6
ACCACCAGTGGTGCCTGTGTGGCAGCATTCCTGTCTACCACATGGAAGGTCTGGGTTCAA
GTCCCAGCTGAGGTG
>SciaK46_111.trna1 SciaK46_111:71079-71149 (+) Gly (CCC) 71 bp Sc: 56.3
GCATTGGTGCTTCAATGGTAGAATTCCTGCCTCCCATGCAGGAGACCTAGGTTCCATTCC
CAGCCAGTGCA
>SciaK46_111.trna2 SciaK46_111:33609-33680 (-) Gln (CTG) 72 bp Sc: 53.7
GGTTCTGTGGTGTAACGGCCAGCACCCTGGGCTCTGAATCCAGTAATCCGAGTTCGAGTC
TCGGCAGAACCT
>SciaK46_127.trna1 SciaK46_127:23573260-23573333 (+) Lys (TTT) 74 bp Sc: 48.3
GCCCTGGGTAGCTCAGTTGGCAGACCTTCAGATTTTTAATCTGAGGCTCCAAGGTTCAAG
TCCCTGTTCAGGCA
>SciaK46_127.trna2 SciaK46_127:25894370-25894442 (+) Arg (TCT) 73 bp Sc: 46.5 Possible pseudogene
GCCCCAGTGGCCTAATGGGTAAGGCACTGGCCTTCTAATTCAGTGACTGTGGGTTCAAGT
CCCTTCTGGGATA
>SciaK46_127.trna3 SciaK46_127:19098018-19098090 (-) Arg (ACG) 73 bp Sc: 56.3
GGGCCAGTGGTGCAATGGATAACACATCTGACTACGGATCAGAAGATTGTAGGTTCAACT
CCTGCCTGGCTTG
>SciaK46_127.trna4 SciaK46_127:5960998-5961057 (-) Ser (ACT) 60 bp Sc: 34.2
GTGGTTCAGTGGTAGAATCCTTGTCTACTACACAGGAGACTTGGGTTTGATTCCCAGACA
>SciaK46_127.trna5 SciaK46_127:5853651-5853725 (-) Gly (ACC) 75 bp Sc: 23.4 Possible pseudogene
GTCCTCTGTGGTTCAGTGGTAAAATCCTTGTCTACCACACAGGAGAGCTGGGCTTGATTC
CCAGATACTTATACA
>SciaK46_127.trna6 SciaK46_127:5798979-5799049 (-) Phe (AAA) 71 bp Sc: 29.2
AGCAGGGTAGTTTAAGGGCAGAGCCTTAGCCTAAAATTCTAGATAGCTGGGTTGGATTCC
CAGCTCTGCTG
>SciaK46_127.trna7 SciaK46_127:5071627-5071686 (-) Ser (ACT) 60 bp Sc: 24.2 Possible pseudogene
GTGGTTCAGTGACAGAATCCTTGTCTACTGTACAGGAAACCTGGGTTTGATTCCCAGACA
>SciaK46_127.trna8 SciaK46_127:2196333-2196414 (-) Leu (CAA) 82 bp Sc: 35.0 Possible pseudogene
GTAGTTGGGGCTGAGTGGTTAAGGTGATGGGTTCAAAATCTGTTGAAGTCTCCTTGTGCA
GGTTCAAATCCTGCTGACTGCA
>SciaK46_141.trna1 SciaK46_141:2916559-2916631 (+) Arg (CCT) 73 bp Sc: 66.6
GCTCCAGTGGCCTAATGGATAAGGCATTGGCCTCCTAAGCCAGAGATTGTGGGTTCAAGT
CCCATCTGGAGTA
>SciaK46_141.trna2 SciaK46_141:3473305-3473377 (+) Sup (CTA) 73 bp Sc: 25.6 Possible pseudogene
GCTGGTGTTACTCACCTGGGAGAGTGTTGGCTTCTAAATTCAAGCGCTATTGGTTCAATC
CCTGTCTTTAGCA
>SciaK46_141.trna3 SciaK46_141:3699016-3699091 (+) Lys (TTT) 76 bp Sc: 21.5 Possible pseudogene
GCAATCATGGTAAAGAGACAAAAGCTGTTTCTGACTTTTAATCTGAGGGGCCAGGGTTCA
AGTCCCTGTGAAGGCA
>SciaK46_141.trna4 SciaK46_141:3814560-3814613 (-) Lys (TTT) 54 bp Sc: 20.4 Possible pseudogene
TCAGTTGGTAGAGCTTCAGACTTTTAATCTGAGGGTTCAGGGTTCGAGTCCCTG
>SciaK46_141.trna5 SciaK46_141:3814125-3814198 (-) Lys (TTT) 74 bp Sc: 38.9
GCCTGGGTGGCTCTGTTGGTAGAGATTTCAGACTTTTAATCTCCACGTTCAGGGTTCAAG
TTCCTGTTCAGGCA
>SciaK46_141.trna6 SciaK46_141:3813936-3814014 (-) Arg (ACG) 79 bp Sc: 28.1 Possible pseudogene
GGCCCCTCTTTTGTTGGTTTAGTGGCATGATTCCTGCTTACGGTGTGGGAGGTCCTGGGT
TCAACTCCTGGACGAGCCC
>SciaK46_141.trna7 SciaK46_141:3277017-3277091 (-) Arg (CCT) 75 bp Sc: 41.1 Possible pseudogene
ATCCCCAGTGGCCTAATGGACAAGATGTTGGCCTCCTAAGCCAGGGATTGTGGGTTCATA
GTCCCATCTGGGATA
>SciaK46_141.trna8 SciaK46_141:1391419-1391489 (-) Sup (TTA) 71 bp Sc: 50.5
ACCCAGATAGCTCAGTTGGTAGAGCATGAGACTTAATTTCAGGGTCATAGGTTCAAGTCC
CATGCTGGGTG
>SciaK46_141.trna9 SciaK46_141:1161069-1161140 (-) Ala (TGC) 72 bp Sc: 51.4
GGGGATGTAGCTCAGTAGTAGAGTGTGTGTTTTGCATGTATGAGGTCCTGGGTTCAATCC
CTAGCATCTCCA
>SciaK46_141.trna10 SciaK46_141:1092190-1092262 (-) Lys (TTT) 73 bp Sc: 68.0
GCCTGGATAGCTCAGTTGGTAAAGCTTCAGACTTTTAATCTGAGGGTCCAGGATTCAAGT
CTCTGTTCAGGCA
>SciaK46_141.trna11 SciaK46_141:1076026-1076098 (-) Lys (TTT) 73 bp Sc: 32.6 Possible pseudogene
GCTTGGGTAGCTCAGTTGGTAGACCTTTGGACTTTTAATCTGAGGGTCCAGCATTCAAGT
GCATGCTCAGGCA
>SciaK46_141.trna12 SciaK46_141:1074725-1074797 (-) Lys (TTT) 73 bp Sc: 30.6 Possible pseudogene
TTCTTGATAGCTCAGTTGGTAGAACTTCTGACTTTTATTCTGAGGATCCAGGCTTCAAGT
CTTTCTCAGGCAA
>SciaK46_141.trna13 SciaK46_141:1071217-1071288 (-) Trp (CCA) 72 bp Sc: 41.4
GGCTCCATGGTGCAGCAGTAGTATGTCTGACTCCAGATCAGACGGTTGTATGGTCAAATC
ACACTGGGGTCA
>SciaK46_141.trna14 SciaK46_141:957388-957459 (-) Ser (TGA) 72 bp Sc: 20.3 Possible pseudogene
GGCTTGTTGGTCTAAGGGCATGATTTCTGGTTTGAGTGCAGGAGATCCTGGATTCAATTC
CCCAATGAGCCC
>SciaK46_141.trna15 SciaK46_141:956698-956770 (-) Lys (TTT) 73 bp Sc: 47.3
TTCTGGGTAGCCCAGTTGGTAGAGCCTCAGACTTTTAATCTGAGGGTCCAGGATTCAAGT
TCCTGTTCAGGTA
>SciaK46_141.trna16 SciaK46_141:120380-120451 (-) Pro (TGG) 72 bp Sc: 41.7
GGCCTGTTGGTCTAGGGGTATGATTCTCGGTTTGGGTCCGAGAGGTCCCAGGTTTAACTC
CCAGACAAGCCC
>SciaK46_142.trna1 SciaK46_142:13673137-13673223 (+) Arg (TCT) 87 bp Sc: 46.3
GTGGCGCAATGGATAGCGCATTGGACTTCTAGCGCGGCGGCGGCGGGCGGCATTCAAAGG
TTGTGGGTTCGAGTCCCACCAGAGTCG
>SciaK46_142.trna2 SciaK46_142:22510482-22510556 (-) Ser (ACT) 75 bp Sc: 29.2 Possible pseudogene
GTCCCCTGTGGTTCAGTGGTAGCATCTTTGTCTACTACACAGGAGACCTGGGTTTGATTC
CCAGATACTTATACA
>SciaK46_142.trna3 SciaK46_142:6657454-6657545 (-) Ile (TAT) 92 bp Sc: 64.8
GCTCCAGTGGTGCAATGGGTTAGCATGTGGTACTTATAAAGCAGTATGGAGAAGTGATGC
CAAGGTTGTGAGTTCAAGCCTCACCTGGAGCA
>SciaK46_142.trna4 SciaK46_142:1569193-1569267 (-) Gly (GCC) 75 bp Sc: 23.9 Possible pseudogene
GGCATTGATGGCTCAGTGGTAGAGTTCTTGTCTGCCATGTGGGAGACCCTGGTTTAATCT
GCAGCCAAAGTGCCA
>SciaK46_149.trna1 SciaK46_149:1332961-1333039 (+) Gly (ACC) 79 bp Sc: 25.0 Possible pseudogene
GCCTGGAGCAGTGCCCCCAGTGGTGGCTGTGTTCCTGCCTACCACGTGGGAGATCTGGGT
TCAAGTCCCAGCTGAGATG
>SciaK46_149.trna2 SciaK46_149:2150066-2150141 (-) Gly (ACC) 76 bp Sc: 24.9 Possible pseudogene
GTCCCCTGTGGCTCAGTGGTAGAATCCTTGCCTACCACACAGGCGACCTGGGTTCGTATT
CCCAGGCACTTATACA
>SciaK46_162.trna1 SciaK46_162:2570745-2570816 (+) Glu (TTC) 72 bp Sc: 70.4
TCCCATATGGTCTAGCGGTTAGGATTCCTGGTTTTCACCCAGGCGGCCCGGGTTCGACTC
CCGGTATGGGAA
>SciaK46_164.trna1 SciaK46_164:1863551-1863632 (-) Thr (AGT) 82 bp Sc: 49.1 Possible pseudogene
GATAAGGTGGCTGAGTGGTTAAGGTGCTGGACTAGTATTTCATTGTTTTCTGCATGCATG
GGTTCAAGTCCCACCCTTGTCA
>SciaK46_174.trna1 SciaK46_174:2901698-2901769 (+) Glu (CTC) 72 bp Sc: 48.0
TCCCTGGTGGTCTAGTGGTTAGGCTTTGGCATGCTCACTGCCATTGCCTGGGTTCAATTC
CTAGCCAGGGAA
>SciaK46_174.trna2 SciaK46_174:3257626-3257687 (+) Gly (ACC) 62 bp Sc: 30.0 Possible pseudogene
GTTGTTCAGTGGTAGAAGCCCTGTCTACCACACAGGAGACCTGGGTTTGATTCCCAGACA
CA
>SciaK46_174.trna3 SciaK46_174:18233141-18233216 (+) Gly (ACC) 76 bp Sc: 33.2
GTTCCTTGTGGTTCAGTGGTAGAATCCTTGTCTACCACACAGGAGACCTGGGTTTGTATT
CCCAGACACTTATACA
>SciaK46_174.trna4 SciaK46_174:20869091-20869161 (+) Ser (GCT) 71 bp Sc: 31.0 Possible pseudogene
GCATTGGTGGTTCAATGGTAGCAGTCTCACCTGCTGCAGGGGAGGCCTGGGTTCAATTCC
TGGCCAATGCA
>SciaK46_174.trna5 SciaK46_174:12699482-12699556 (-) Gln (TTG) 75 bp Sc: 44.2 Possible pseudogene
CCCTGGATAGCTCAGTTGGTAGAGCATCAGACTTTGAATCTGAGGGTCCATGTTCAAGTC
CCTGTTCAAATGGGA
>SciaK46_174.trna6 SciaK46_174:7123986-7124061 (-) Leu (GAG) 76 bp Sc: 22.0 Possible pseudogene
CCTTGTCTAGGGCCTAGTGGTTAGTGCACTTCACTGAGAAGGAGGAGATGGAGGTTCAAG
CCCCTCTGGGTGAGGG
>SciaK46_174.trna7 SciaK46_174:3164171-3164236 (-) Ser (GCT) 66 bp Sc: 26.0 Possible pseudogene
TGTGGTTCAGTGGTAGAATCCTTGTCTGCTATGTAGGAGGCTGGGGTTCAATTCCCAGGT
GCTTAT
>SciaK46_174.trna8 SciaK46_174:355748-355819 (-) Gln (CTG) 72 bp Sc: 71.5
GGTTCTATGGTGTAATGGTTAGCACGCTGGACTCTGACTCCAGTGATCTGAGTTCAAGTC
TCAGTAGAACCT
>SciaK46_175.trna1 SciaK46_175:2212563-2212647 (+) Arg (TCT) 85 bp Sc: 58.4
GGCTCTGTGGTGCAATGGATAGCATGTTGGACTTCTATAACAAAATGCCATTCAATGGTT
GTGGGTTCAAATCCCACCAGCGTCA
>SciaK46_175.trna2 SciaK46_175:4809211-4809285 (+) Ser (ACT) 75 bp Sc: 23.2 Possible pseudogene
ACCGGTACTGGTGGCTATGTGGTAGAGCTTCTGCCTACTGTGTTGATGCTCTGAGTTCAA
AACCCAGCTGGGGTG
>SciaK46_175.trna3 SciaK46_175:6037614-6037684 (-) Gly (ACC) 71 bp Sc: 20.4 Possible pseudogene
GCCCTGGTGGTTGTATGGTAGAATTTCTGCTTACCATGTAGAAGATCTGACTTCAAATCC
CAGTTGGGGAG
>SciaK46_175.trna4 SciaK46_175:3339033-3339104 (-) Pro (TGG) 72 bp Sc: 49.7
GGCTCGTTGATCTAGGGGCATGATTCCTGCTTTGGGTGCGGGAGGTCCCGGGTTCAACTC
CCGGAGGAGCCC
>SciaK46_175.trna5 SciaK46_175:3338410-3338483 (-) Lys (TTT) 74 bp Sc: 51.4
GCCTGGGTGGCTCAGTTAGTCAGCGCTTCAGGCTTTTAACCTGAGGGTCCAGGCTTCACG
TCCCTGCTCAGGCA
>SciaK46_175.trna6 SciaK46_175:3337682-3337755 (-) Lys (TTT) 74 bp Sc: 37.9 Possible pseudogene
GCCTGGGTGGCTCAGTTAGTCAGCACTTCAAGCTTTTAACCTGAGGGTCCAGGCTTCACA
TCCCTGCTCAGGCA
>SciaK46_175.trna7 SciaK46_175:2071329-2071414 (-) Arg (TCT) 86 bp Sc: 66.4
GGCTCTGTGGTGCAATGGATAGCATGTTGGACTTCTATAATATTGATGCCATTCAATGGT
TGTGGGTTCAAGTCCCACCAGAGTCA
>SciaK46_175.trna8 SciaK46_175:1403463-1403572 (-) Leu (TAA) 110 bp Sc: 31.3 Possible pseudogene
GCCAGGGTGGCTGAGTGGTCTAAAATACTAGGCTTAAGGTTGTATCTTTCCCTTGTTCTG
GGTGTCCTGGTCTCCCCTTGGAAGTGGGGATTCAATTCCCATTCCTGGCA
>SciaK46_180.trna1 SciaK46_180:254621-254692 (+) Ser (GCT) 72 bp Sc: 31.2 Possible pseudogene
AGCATTGGTGGCTCAATGGTAGCATTCTTGCTTGCTGTGTAGGAGACCTGGGTTCAATTC
CCAGCTACGTGT
>SciaK46_180.trna2 SciaK46_180:357682-357753 (+) Glu (TTC) 72 bp Sc: 69.7
TCCCTGGTGGTCTAGTGGCTAGGATTTGGCGCTTTCACCGCCGCGGCCCGGGTTCGATTC
CCGGCCAGGGAA
>SciaK46_180.trna3 SciaK46_180:256610-256683 (-) Thr (AGT) 74 bp Sc: 73.5
GGCACTGTGGCTTAGTTGGTTAAAGCACCTGCCTAGTAAGCAGGGGATCCTGGGTTCAAG
TCCTAGCAGTGCCT
>SciaK46_180.trna4 SciaK46_180:180336-180406 (-) Gly (GCC) 71 bp Sc: 55.2
GCATTGGTGGTTCAATGGTAGAATTCCTGCTTGCCATCCAGGAGACCTGGGTTCAACTCC
AAGCCAATGCA
>SciaK46_190.trna1 SciaK46_190:10351-10424 (+) Thr (TGT) 74 bp Sc: 70.9
GGCACTGTGGCTTAGTTGGTTAAAGCACCTGTCTTGTAAATAGGGGATCCTGGGTTCAAC
TCCCAGCAGTGCCT
>SciaK46_204.trna1 SciaK46_204:820438-820508 (+) Pro (TGG) 71 bp Sc: 33.1
GGGCCAGTAGTGCAATGGATAATGCATCTGACTGGTTCAGAAGATTGTAGGTTCAACTCC
TGCCTGGCTTG
>SciaK46_204.trna2 SciaK46_204:3203137-3203207 (+) Gly (GCC) 71 bp Sc: 26.7 Possible pseudogene
GCATTGATAGCTCAGAGGTACAGTTTTTGCCTGCCATGTAGGAGACTGGGATTTGATTCC
CAGCCAGGGCA
>SciaK46_204.trna3 SciaK46_204:4341684-4341756 (+) Ala (AGC) 73 bp Sc: 58.9
GGGGAATTAGCTCAAATGGTAGAGCGCTCGCTTAGCATGCGAGAGGTAGCGGGATCGATG
CCCGCATTCTCCA
>SciaK46_204.trna4 SciaK46_204:11174661-11174740 (+) Asn (GTT) 80 bp Sc: 22.4 Possible pseudogene
GTTGTTGTAGTTCAGTGGTAGAATCCTTGTCTGTTACACAGGAAACTTGGGTTTGATTCT
TGAATGTGTATATAACTACA
>SciaK46_204.trna5 SciaK46_204:8959354-8959426 (-) Arg (TCG) 73 bp Sc: 72.2
GACTGCGTGGCCTAATGGATAAGGCGTCTGACTTCGGATCAGAAGATTGCAGGTTCAAGT
CCTGCCGTGGTCA
>SciaK46_204.trna6 SciaK46_204:4342206-4342278 (-) Ala (AGC) 73 bp Sc: 58.9
GGGGAATTAGCTCAAATGGTAGAGCGCTCGCTTAGCATGCGAGAGGTAGCGGGATCGATG
CCCGCATTCTCCA
>SciaK46_204.trna7 SciaK46_204:4317104-4317176 (-) Ala (AGC) 73 bp Sc: 54.6
GGGGAATTAGCTCAAATGGTAGAGCGCTCGCTTAGCATGTGAGAGGTAGCGGGATCGATG
CCCGCATTCTCCA
>SciaK46_205.trna1 SciaK46_205:398474-398555 (-) Ser (GCT) 82 bp Sc: 22.5 Possible pseudogene
GTGTGGAGTTTCCTGTGGTTCAGTGGTAGAATCCTTGTTTGCTGTACAGGAGATCTGTGT
TCAATTCCTGGGTGCTTATACA
>SciaK46_206.trna1 SciaK46_206:186157-186227 (+) Gly (GCC) 71 bp Sc: 76.7
GCATTGGTGGTTCAATGGTAGAATTCCTGCTTGCCATGCAGGAGACCTGGGTTCAATTCC
CAGCCAGTGCA
>SciaK46_206.trna2 SciaK46_206:189983-190056 (+) Thr (TGT) 74 bp Sc: 75.7
GGCACTGTGGCTTAGCTGGTTAAAGCACCTGTCTTGTAAACAGGGGATCCTGGGTTCAAA
TCCCAGCAGTGCCT
>SciaK46_230.trna1 SciaK46_230:1543625-1543697 (+) Lys (TTT) 73 bp Sc: 84.5
GCCTGGGTAGCTCAGTTGGTAGAGCATCAGACTTTTAATTTGAGGGTCCAGGGTTCAAGT
CCCTGCTCGGGCA
>SciaK46_230.trna2 SciaK46_230:1537380-1537452 (-) Lys (TTT) 73 bp Sc: 80.5
GCCTGAGTAGCTCAGTTGGTAGAGCATCAGACTTTTAATCTGAGGGTCCAGGGTTCAAGT
CCCTGTTCAGGTG
>SciaK46_230.trna3 SciaK46_230:279765-279836 (-) Ala (TGC) 72 bp Sc: 72.1
GGGGATGTAGCTCAGTGGTAGAGCACATGCTTTGCATGTATGAGGTCCTGGGTTCAATCC
CCAGCTTTTCCA
>SciaK46_231.trna1 SciaK46_231:829106-829177 (+) Pro (TGG) 72 bp Sc: 25.0
GGCTTATTGATCTAGGTAGATGATTCTTGTTTTGGGTGTAAGAGGTCCTGGGTTCAAATC
CCAGCCAAGTCC
>SciaK46_231.trna2 SciaK46_231:3296879-3296951 (+) Lys (TTT) 73 bp Sc: 60.5
GCTTGGGTAACTCAGTTGGTAGAGCATCAGACTTTTAATCTGAGAGTCTAGGGTTCAATT
CCCTGTTCAGGCA
>SciaK46_231.trna3 SciaK46_231:4109889-4109948 (+) Ser (ACT) 60 bp Sc: 33.5
GTGGTTCAGTGGTAGAATCCTTGCCTACTATGCAGGAGACCTTGGTTTGATTCCCAGACA
>SciaK46_231.trna4 SciaK46_231:17553912-17553986 (+) Gly (CCC) 75 bp Sc: 23.1 Possible pseudogene
GCCATCATTGGTGGTTGTGTGGTAAAGCTTCTGCCTCCCATGTGGAAAATCTGAGTTCAA
GTCCTAGCTGTGGTG
>SciaK46_231.trna5 SciaK46_231:21049239-21049317 (+) Ser (GCT) 79 bp Sc: 24.8 Possible pseudogene
TGAGTGAGTCTCCTGTGGTTCAGTGGCAGAATTCTTGACTGCTACACAGGAGACCCAGGT
TCAATTCCCAGGTACTTAT
>SciaK46_231.trna6 SciaK46_231:21329994-21330068 (+) Gly (ACC) 75 bp Sc: 26.1
GTCCCCTGTGGTTCAGTGATAGAATCCTTGTCTACCTGACAGGAGACCTGGGTTCAATTC
CCAGACACTTATACA
>SciaK46_231.trna7 SciaK46_231:21670692-21670765 (+) Thr (AGT) 74 bp Sc: 69.0
GGTACTGTGGCTTAGTTGGTTAAAGCACCTGTCTAGTAAACAGGGGATCCTGGGTTCAAA
TCCCAGCAATACCT
>SciaK46_231.trna8 SciaK46_231:21879185-21879261 (+) Pro (AGG) 77 bp Sc: 27.6 Possible pseudogene
GGCCATATGGTTGAGCAGGCTAAAGTGCTTGTTTAGGAAGCAGGAGATCCTGGGTTAGAG
TCCCAGAGGGGCTCCCA
>SciaK46_231.trna9 SciaK46_231:27165466-27165532 (+) Leu (CAA) 67 bp Sc: 27.9
GCATTGGTGGTATAGTAGCAAGCTACCTTCTAAGCAGTTGACCTGGGTTCAATTCCCAGC
CAATACA
>SciaK46_231.trna10 SciaK46_231:29562250-29562320 (+) Gly (GCC) 71 bp Sc: 22.9 Possible pseudogene
GCATTGCTAGCTCAGTGCTAGAGTTCTCGTCTGCCACGTGGGAGACCTGAGTTTGATCCC
TAGCTAAAGCA
>SciaK46_231.trna11 SciaK46_231:30773469-30773545 (+) Gly (ACC) 77 bp Sc: 26.1 Possible pseudogene
GCATCCCCTGTGGTTCAGTGGTACAATTCTTGTCTACCATGCAGGAGTCCTGAGTTCAAT
TCTTGGATGCTTATACA
>SciaK46_231.trna12 SciaK46_231:41871638-41871708 (+) Gly (GCC) 71 bp Sc: 76.7
GCATTGGTGGTTCAATGGTAGAATTCCTGCTTGCCATGCAGGAGACCTGGGTTCAATTCC
CAGCCAGTGCA
>SciaK46_231.trna13 SciaK46_231:42254078-42254159 (+) Ser (GCT) 82 bp Sc: 88.4
GACGAGGTGGCCGAGTGGTTAAGGCGATGGACTGCTAATCCATTGTGCTCTGCACGCGTG
GGTTCGAATCCCATCCTCGTCG
>SciaK46_231.trna14 SciaK46_231:45434670-45434737 (+) Ser (GCT) 68 bp Sc: 23.3 Possible pseudogene
GTGGTTCAGTGGCAGAATCCTTGTCTGCTACATAGGAGTCCTAGGTTCAATTCCTTAATG
CTTATACA
>SciaK46_231.trna15 SciaK46_231:43882006-43882079 (-) Ile (AAT) 74 bp Sc: 47.3
GGTCCCATGGCTGAGCAGATTAAAGCTCCTGTCTAATAAACAGGAAATCCTGGGTTTGAT
TCCTAGTGGGGTCT
>SciaK46_231.trna16 SciaK46_231:43557743-43557817 (-) Gly (ACC) 75 bp Sc: 33.3 Possible pseudogene
AGCATGGTGGTGGCTGTGTGGTAGCATTCCTGCCTACCATGTAGGAGATCTGGGTTCAAG
TCCCAGCTGAGGTGA
>SciaK46_231.trna17 SciaK46_231:40989072-40989133 (-) Undet (NNN) 62 bp Sc: 39.3
GGCTGGCTAGCTCAGCTGGTAAGAGCATGCCAAGACCATTGGTTCAATCCCCATGCTGGC
CA
>SciaK46_231.trna18 SciaK46_231:40565277-40565348 (-) Gly (GCC) 72 bp Sc: 33.2
GTGTTGGTGGTTTCACTGGTAGAATTCCTGCTTGCCATGCCAGGTGTCTGGGTTCAGTTC
CTAGCCAGTACA
>SciaK46_231.trna19 SciaK46_231:31875982-31876056 (-) Gly (ACC) 75 bp Sc: 28.7 Possible pseudogene
GTCCCCTGTGGTTCAGTGGTAGAATCCTAGCCTACCACACAGGAGACCTGGGTTAGATTC
CCAGGCACTTATACA
>SciaK46_231.trna20 SciaK46_231:26566240-26566312 (-) Undet (NNN) 73 bp Sc: 20.7 Possible pseudogene
GCTGTTGTGGTTCAGTGGTAGAAACACTGCCACCTACGAGACCTGGGTTCAATTCCCAGA
CGGGCATATAACT
>SciaK46_231.trna21 SciaK46_231:18883326-18883399 (-) Ile (AAT) 74 bp Sc: 55.7
GGCCGACTAGCTCAGCTGGAGAGAGCGTGGTGCTAATAACACCAAGGCCGTGGGTTGGAT
CCCCACACTGGCCA
>SciaK46_231.trna22 SciaK46_231:7700053-7700133 (-) His (GTG) 81 bp Sc: 36.1 Possible pseudogene
CTTGATTTAATAGCTCAGTGGTTAGAGCACTTGCCTGTGATGTAAGAGACCTGGGTTTAA
GTCCTATCCCTGGCTGAAAGA
>SciaK46_231.trna23 SciaK46_231:1682451-1682510 (-) Gly (ACC) 60 bp Sc: 22.5 Possible pseudogene
GTGGTTCGGTGGTAGAATCCTTGTCTACCACATAGGAGACCTAGGTTCACTTCCTAGACA
>SciaK46_231.trna24 SciaK46_231:762601-762674 (-) Asp (ATC) 74 bp Sc: 31.4
GGAGTCCCTTGTGGTTCAGTGGTAGAATCCTTGTCTATCACACAGGAGACCTGGCTTCAA
TTTCCAGGTCTCCT
>SciaK46_235.trna1 SciaK46_235:19642-19714 (+) Undet (NNN) 73 bp Sc: 50.7
GGCGCTGTGCTTTGTTGGTTAACGTACCTGCTTTCTAAGCAGGAGGTCCTGGGTTCAAAT
CCCAGCAGTGCCT
>SciaK46_236.trna1 SciaK46_236:1932437-1932509 (+) Met (CAT) 73 bp Sc: 82.3
GCCTCGTTAGCGCAGTAGGTAGCGCGTCAGTCTCATAATCTGAAGGTCGTGAGTTCGATC
CTCACACGGGGCA
>SciaK46_236.trna2 SciaK46_236:5547394-5547466 (+) Ile (TAT) 73 bp Sc: 33.0 Possible pseudogene
TCATTAGTGCAGTAGGTAGCACATCAGTCTTATAATGTGAAGGTTGTGAGTTTGATCCCC
ACACAAAGCAGAA
>SciaK46_236.trna3 SciaK46_236:26723471-26723530 (+) Gly (ACC) 60 bp Sc: 29.0 Possible pseudogene
GTGATTCAGTAGTAGAATCTTTGTCTACCACACAGGAGACCTGGGTTTGATTCCCAGACA
>SciaK46_236.trna4 SciaK46_236:30098105-30098184 (+) Gly (ACC) 80 bp Sc: 21.5 Possible pseudogene
GCCCCTGTGGTTTAGCATCCTTGGTAGAATCTTTGTCTACCGCACAGGAGACCTAGGTTC
AATTCCCAGACACTTATACA
>SciaK46_236.trna5 SciaK46_236:20222332-20222404 (-) Thr (TGT) 73 bp Sc: 64.2
GGCTCCATAGCTCAGTGGTTAGAGCACTAGTCTTGTAAATCAGGGGTTGTGAGTTCAAAT
CTCACTGGAGCTT
>SciaK46_236.trna6 SciaK46_236:17752610-17752680 (-) Gln (TTG) 71 bp Sc: 31.7
GTTAACTAATGTAATGGTTAGCCCTCTGGACTTTGAATCCAGTGATCCGAGTTCAAATCT
CGGTGGGACCT
>SciaK46_236.trna7 SciaK46_236:15416738-15416811 (-) Thr (AGT) 74 bp Sc: 82.6
GGCGCCGTGGCTTAGTTGGTTAAAGCGCCTGTCTAGTAAACAGGAGATCCTGGGTTCGAA
TCCCAGCGGTGCCT
>SciaK46_236.trna8 SciaK46_236:15394636-15394709 (-) Thr (AGT) 74 bp Sc: 62.2
GGCACTGTGGCTTAGCTGGTTAAAGCACCTGCCTAGTAAACAGGAGATCCTGGGTTCAAA
TCCTAGTGGTGCCT
>SciaK46_236.trna9 SciaK46_236:6331658-6331730 (-) Ala (AGC) 73 bp Sc: 32.5
GGGGAATTAGCTCAAATGGTAGAGCACTTGTTTAGCATGCAAGAGGTAGTAGGAGTGATA
CCTGCATCCTCCA
>SciaK46_236.trna10 SciaK46_236:5585944-5586006 (-) Gly (ACC) 63 bp Sc: 28.7
GTGGTTCAGTGGTAGCATCCTTGTCTACCTCACAGGAGACCTGGGTTCAAGTCCCAGGCA
CCA
>SciaK46_239.trna1 SciaK46_239:8058397-8058455 (+) Gly (ACC) 59 bp Sc: 21.8 Possible pseudogene
GAGTTCAGCGGTAGAATCCTTGTCTACCACACAAGAAACCTGGGTTCAGTTCCAAGACA
>SciaK46_239.trna2 SciaK46_239:9805685-9805768 (+) Ile (AAT) 84 bp Sc: 22.4 Possible pseudogene
GATTACTTTTAGCTCAGTTGATTAGAGTGTGGTGCTAATAACACCAAGGTTGCAGATTCA
ATCCCCTGTTGGACTAGATGATCT
>SciaK46_239.trna3 SciaK46_239:11109061-11109133 (-) Lys (TTT) 73 bp Sc: 24.5 Possible pseudogene
ACCTGTGTAGCTCAACTGGTAGAATTTCACACTTTTACTCAGAGGGTCCACGATTCAAAT
CCCTGTTCAGGTA
>SciaK46_239.trna4 SciaK46_239:9680641-9680714 (-) Asn (GTT) 74 bp Sc: 80.9
GTCTCTGTGGCGCAATCGGTTAGCGCGTTCGGCTGTTAACCGAAAGGTTGGTGGTTCGAG
CCCACCCAGGGACG
>SciaK46_239.trna5 SciaK46_239:6033877-6033955 (-) Ile (AAT) 79 bp Sc: 23.9 Possible pseudogene
ATCATTAGAAACTCAGTTGGTCAGAGCATCCTGCTAATAACAGCAAGGTCACAGGTTCAA
TTCCTGGTTGGACTAGATG
>SciaK46_251.trna1 SciaK46_251:1907976-1908048 (+) Ala (TGC) 73 bp Sc: 25.5
GGGAAACTAGCTCAAGTGGTAGAGTGCTTGTTTTGCATGCAAGAGATAGCAGGATTGATG
CCCCTGTTCTCCA
>SciaK46_251.trna2 SciaK46_251:10668001-10668077 (-) Gly (GCC) 77 bp Sc: 45.5
GCAGTTGTAGTTCAGTGGTAGAATCCTTATCTGCCACGTAAGAGACCTGGGTTCAATTCC
CAGACACACACAACTAC
>SciaK46_251.trna3 SciaK46_251:1905635-1905707 (-) Ser (GCT) 73 bp Sc: 22.6
GGCGGGTAGTTCAACTGGTTAGAGCATGGTGTTGCTAACACCAAGGCTGTGGTTTTGATC
TCTATGCTAACCA
>SciaK46_265.trna1 SciaK46_265:9433643-9433713 (+) Sup (TTA) 71 bp Sc: 28.7
TCCCAGCTAGCTCAGTTGGTAGAACATGAGACTTAATCTCATGTTCATAGGCTTGAGCCC
CATGTTGGGTG
>SciaK46_265.trna2 SciaK46_265:3825395-3825467 (-) Thr (TGT) 73 bp Sc: 67.2
GGCTCCATAGCTCAGTGGTAAGAGTATTGGTCTTGTAAATCAGTGGTTGTGAGTTTAAAC
CTCACTGGGGCCT
>SciaK46_265.trna3 SciaK46_265:1627994-1628067 (-) Ser (GCT) 74 bp Sc: 21.6 Possible pseudogene
GTCCCTGTGGTTCAGTAGTAGAATACTTGTCTGCTACATAGGAGACTTGGGTTTGATTCT
CAAGCACTTATACA
>SciaK46_280.trna1 SciaK46_280:2374965-2375031 (+) Gly (GCC) 67 bp Sc: 24.3
GTTTTGGTTCAGTGGTAGAATCCTTGACTGCCGCATGAGAGATTCAGGTTCAATTCCTGG
ATGTACA
>SciaK46_280.trna2 SciaK46_280:12590104-12590175 (+) Ser (TGA) 72 bp Sc: 22.3
GGAAATACAGGTCAGTGGTAGACTGCCTGCTTTGAATGTAGGAGGCCCAAGATTCAATCC
CCAGCATCTCCG
>SciaK46_280.trna3 SciaK46_280:22405814-22405887 (+) Thr (AGT) 74 bp Sc: 76.5
GGCTCTGTGGCTTAGTGGGTTAAAGCACCTGTCTAGTAAACAGGAGATCCTGGGTTCAAG
TCCCAGCAGAGCCT
>SciaK46_280.trna4 SciaK46_280:22608052-22608128 (-) Gly (GCC) 77 bp Sc: 36.1
GCTGTTATGGTTCAGTGGTAGAATCCTTGTCTGCCACACAGGTGACCTGGGTTTGATTTC
CAGACACACATGTAGCT
>SciaK46_280.trna5 SciaK46_280:22271752-22271824 (-) Arg (TCG) 73 bp Sc: 61.0
GACCATGTGGCCTAATGGATAAGGCATCTGACTTCGGATCAGAAGACTGAGGGTTCAATT
CCCTTCGTGGTTG
>SciaK46_280.trna6 SciaK46_280:863037-863109 (-) Met (CAT) 73 bp Sc: 62.4
GCCTTCTTTGTGCAGCTGGCAGCGCATCAGTCTCATAATCTGGAGGTCCTGAGTTCAAGC
CTCAGAGAAGGCA
>SciaK46_291.trna1 SciaK46_291:244935-245016 (+) Leu (AAG) 82 bp Sc: 74.8
GGTAGCGTGGCCGAGCGGTCTAAGGCGCTGGATTAAGGCTCCAGTCTCTTCGGGGGCGTG
GGTTCGAATCCCACCGCTGCCA
>SciaK46_291.trna2 SciaK46_291:312557-312629 (-) Arg (TCG) 73 bp Sc: 72.5
GGCCACGTGGCCTAATGGATAAGGTGTCTGACTTCGGATCAGAAGATTGCAGGTTCGAGT
CCTGCCGTGGTCA
>SciaK46_291.trna3 SciaK46_291:301579-301661 (-) Ile (AAT) 83 bp Sc: 36.1 Possible pseudogene
GTGGTAGTGTGGCTGAGTGGTCTAAGACACTGGATTAATGCTCCAGTCTCTTTGGGGGGG
GGGTTTGAATCCCACCGCTCACA
>SciaK46_291.trna4 SciaK46_291:248517-248589 (-) Thr (TGT) 73 bp Sc: 78.8
GGCTCCATAGCTCAGGGGTTAGAGCACTGGTCTTGTAAACCAGGGGTCGCGAGTTCAAAT
CTCGCTGGGGCCT
>SciaK46_291.trna5 SciaK46_291:246792-246863 (-) Pro (TGG) 72 bp Sc: 63.7
GGCTCGTTGGTCTAGGGGTATGATTCTCGCTTTGGGTGCAAGAGGTCCCGGGTTCAAATC
CCGGACGAGCCC
>SciaK46_291.trna6 SciaK46_291:245725-245797 (-) Val (AAC) 73 bp Sc: 78.0
GTTTCTGTAGTGTAGTGGTTATCACGTTCGCCTAACACGCGAAAGGTCCCCGGTTCGAGA
CCGGGCAGAAACA
>SciaK46_291.trna7 SciaK46_291:242277-242348 (-) Thr (TGT) 72 bp Sc: 46.0
GGCTCCATAGTTCAGGGGTTAAAGCACTGGTTTTGTAAACCAAGGGTATGAGTTCAAATC
TCACTGGAGCTC
>SciaK46_291.trna8 SciaK46_291:238615-238686 (-) Pro (TGG) 72 bp Sc: 70.3
GGCTCGTTGGTCTAGGGGTATGATTCTCGCTTTGGGTGCGAGAGGTCCCGGGTTCAAATC
CCGGACGAGCCC
>SciaK46_291.trna9 SciaK46_291:236357-236429 (-) Thr (TGT) 73 bp Sc: 60.5
GTTTCTGTAGTGCAGTGGTTATCATGTTTGCCTTGTATGCAAAAGGTCCCTGGTTTGAAA
CCTGGCAGAAACA
>SciaK46_324.trna1 SciaK46_324:4683-4753 (+) Gly (GCC) 71 bp Sc: 81.0
GCATTGGTGGTTCAGTGGTAGAATTCTCGCCTGCCACGCGGGAGGCCCGGGTTCGATTCC
CGGCCAATGCA
>SciaK46_324.trna2 SciaK46_324:280358-280428 (+) Gly (GCC) 71 bp Sc: 81.0
GCATTGGTGGTTCAGTGGTAGAATTCTCGCCTGCCACGCGGGAGGCCCGGGTTCGATTCC
CGGCCAATGCA
>SciaK46_324.trna3 SciaK46_324:4029-4099 (-) Gly (GCC) 71 bp Sc: 46.9
GCATTGGTGGTTCAGTAGTAGAATTCTCGCCTGCCACGTGGGAGGCTGGGGTTCGATTCC
CAGTCAATACA
>SciaK46_327.trna1 SciaK46_327:2604956-2605026 (+) Ile (AAT) 71 bp Sc: 21.1
AGGATTGGCTTGGTTGCTTGAATGTGGTGCTAATGACACCAAGGTCCTAGGTTCAATCCC
TGGTTGGACTA
>SciaK46_327.trna2 SciaK46_327:6537701-6537762 (-) Ser (GCT) 62 bp Sc: 28.6
GTGGTTCAGTGGTAGAATTCTTGTTGGCTGCACAGGAGACCCTGGTTCAATTCCTGGATG
CT
>SciaK46_333.trna1 SciaK46_333:24309-24380 (+) Gln (CTG) 72 bp Sc: 64.4
GGTCCCATGGTGTAATGGTTAGCACTCTGGACTCTGACTCCAGCAATCCAAGTTCAAGTC
TTGGTGGGACCT
>SciaK46_333.trna2 SciaK46_333:1533179-1533543 (+) Asn (ATT) 365 bp Sc: 22.5 Possible pseudogene
GCTGGGATGCCCAAGTGGTTCAGGGCCACTGAGGCTATATGGCTATTAGTTTGAAGGCCT
CCAAAAAAAGTTCTGGGTCATCATCCTTAGTTGTCTGGGCCATACCTGTGGGCCCTAGAC
TGGCTGCTGAGGCTCCAAAGACACTCTGCTCCAAGACCCGTACCATGGCTCTCCTCAATG
ACCCCCTTTAGCTGCTCAGTGGCCTGTATGTGTAATTGTACCAGGCCATTCATGTGGGCT
CCTTGCTGTTTGGCCATTGCTGTCTGCTGCTGCACCAGCTCCATGGTGCTGACTAGGGCC
TACTTCCAGCTGCCCTTCATTCACAATATACCATGGAGGTGTGGGTTCGAGTCCCACTCC
TGACA
>SciaK46_333.trna3 SciaK46_333:273551-273659 (-) Leu (CAA) 109 bp Sc: 43.5
GTCAGGATGGCTGAGTGGTCTAAGGTGCCAGACTCAAAACTTTGTTTTCCCTTCTAATGG
GTGTTCTGGTTTCTGCTTGGAGGTGTGTGTTCAGATCCCACTTCTGACA
>SciaK46_341.trna1 SciaK46_341:115685-115755 (+) Gly (TCC) 71 bp Sc: 44.8
GCATTGGTGGTTCAATAGTAGAATTCCTGCCTTCCATGCAGGAGACTTGCATTCAATTCC
CAGCCAGTGCA
>SciaK46_341.trna2 SciaK46_341:205342-205414 (-) Lys (CTT) 73 bp Sc: 71.7
ACCCAGCTAGCTCAGTTGGTAGAGTATGGGACTCTTAATCCCAGGGTCATGGGTTCAAGT
CTCATGTTGGGTG
>SciaK46_341.trna3 SciaK46_341:88993-89101 (-) Leu (TAA) 109 bp Sc: 57.0
GTCAGGCTGGCTGAGTGGTCCAAGGCGCCAGACTTAAGGCTTTGTTTTCCCCTCTTCTGG
GTATTCTGGTCTCTGTATGGAGGCGTGGGTTCAAATCCCACTTCTGGCA
>SciaK46_343.trna1 SciaK46_343:226073-226143 (+) Lys (TTT) 71 bp Sc: 26.8 Possible pseudogene
TCCCATATAGTCCCAGATAGGATTCTGGGTTTTTGACCCAGGCGGCCTGGGTTTGACTCC
CAATATGGAAA
>SciaK46_343.trna2 SciaK46_343:1151904-1151985 (+) Leu (TAG) 82 bp Sc: 73.9
GGTAGCGTGGCCGAGTGGTCTAAGGCGCTGGATTTAGGCTCCAGTCATTTCGATGGCGTG
GGTTCGAATCCCACCGCTGCCA
>SciaK46_343.trna3 SciaK46_343:1979819-1979891 (+) Lys (TTT) 73 bp Sc: 85.2
GCCTGGGTAGCTCAGTTGGTAGAGCATCAGACTTTTAATCTGAGGGTCCAGGGTTCAAGT
CCCTGTTCAGGCG
>SciaK46_343.trna4 SciaK46_343:6652316-6652389 (+) Lys (CTT) 74 bp Sc: 26.1 Possible pseudogene
ACCCTGACTAGCTCAGTTGGTAGAGCATGAGATACTTACTCTCAGGGTTGTGGGTTCAAG
CTTTGTGCTAGGTA
>SciaK46_343.trna5 SciaK46_343:7065449-7065520 (+) Thr (CGT) 72 bp Sc: 79.6
GGCGCGGTGGCCAAGTGGTAAGGCGTCGGTCTCGTAAACCGAAGATCACGGGTTCGAACC
CCGTCCGTGCCT
>SciaK46_343.trna6 SciaK46_343:7298618-7298699 (+) Ser (TGA) 82 bp Sc: 32.1 Possible pseudogene
GTAGCTGGGACTGAGAGGTTAAGGTGATGGACTTGAAATGCATTGGGGTCTCCTGCCACA
GGTTTAAATTCTGTCAGCTACC
>SciaK46_343.trna7 SciaK46_343:10667510-10667581 (+) Lys (TTT) 72 bp Sc: 28.0 Possible pseudogene
GCCCGAATAGTTCAGCTGGTAGGACATCAGACTTTTTATCCGAGGGTCCAGGGTTCAAAT
TCCTTTCAGGAA
>SciaK46_343.trna8 SciaK46_343:17017884-17017955 (-) Gln (TTG) 72 bp Sc: 44.8
GGGTCTATGGTGTAATGGTTAGCACTCTGGACTTTGAATCCAGCGATCCAAGTTCAAATT
GTGGTAGAACCT
>SciaK46_343.trna9 SciaK46_343:3227909-3227988 (-) Ser (GCT) 80 bp Sc: 39.2 Possible pseudogene
GCTGTTGTGGTTCAGTAGTAGAATTTTTGTCTGCTATGCAGGAGATCTGGGTTCAATTCC
CAGACCTACATATAACTACA
>SciaK46_343.trna10 SciaK46_343:1100202-1100283 (-) Leu (AAG) 82 bp Sc: 74.8
GGTAGCGTGGCCGAGCGGTCTAAGGCGCTGGATTAAGGCTCCAGTCTCTTCGGGGGCGTG
GGTTCGAATCCCACCGCTGCCA
>SciaK46_344.trna1 SciaK46_344:31575-31645 (+) Gly (CCC) 71 bp Sc: 75.1
GCGCCGCTGGTGTAGTGGTATCATGCAAGATTCCCATTCTTGCGACCCGGGTTCGATTCC
CGGGCGGCGCA
>SciaK46_344.trna2 SciaK46_344:2962778-2962852 (+) Sup (TTA) 75 bp Sc: 21.1 Possible pseudogene
AATTCCTTGAGCTTAAGCGGTAGAGGTTCATGCTTTTAGTGCCAAAGGCCCTAGGTTCAA
AATCTAGAGGGATGG
>SciaK46_344.trna3 SciaK46_344:4834608-4834678 (+) Gly (GCC) 71 bp Sc: 50.9
GCACTGGTGGTTCAATGGCAGAATTCCTGCTTGCCATGTAGAAGACCTGGGTCCAATTCC
CAGCCAATGCA
>SciaK46_344.trna4 SciaK46_344:5306569-5306631 (+) Undet (NNN) 63 bp Sc: 21.5 Possible pseudogene
GGTGATGTAGCTCAGTGGTAGCATGCAAGTTTGAGGTTTTGGGTTCAACCCCCAGCATCT
CCA
>SciaK46_344.trna5 SciaK46_344:5307621-5307692 (+) Ala (TGC) 72 bp Sc: 78.2
GGGGATGTAGCTCAGTGGTAGAGCGCATGCTTTGCATGTATGAGGTCCTGGGTTCAATCC
CCAGCATCTCCA
>SciaK46_344.trna6 SciaK46_344:5331360-5331432 (+) Lys (TTT) 73 bp Sc: 61.4
GTCTGGATAGCTCAGCTGGCAGAGCTTTGGACTTTTAATCTGAGGTTCCAGGGTTCAAGT
CCCTGTTCAGGCA
>SciaK46_344.trna7 SciaK46_344:5332563-5332635 (+) Lys (TTT) 73 bp Sc: 67.2
GCCTGCATAGCTCAGTTGGTAGAGCTTTAGACTTTTAATCTGAATGTCCAGGGTTCAAGT
CCCTGGTCAGGCT
>SciaK46_344.trna8 SciaK46_344:5335907-5335980 (+) Thr (AGT) 74 bp Sc: 76.4
GGCTCTGTGGCTTAGTTGGCTAAAGCACCTGTCTAGTAAACAGGAGATCCTGGGTTCAAA
TCCCAGCAGGGCCT
>SciaK46_344.trna9 SciaK46_344:5338711-5338782 (+) Pro (AGG) 72 bp Sc: 55.4
GGCTCGTTGGTCTAGGGGCATGATTCCCACTTAGGGTGTGGGAGGTCCTGGGTTCAACTC
CCAGACGAGCCC
>SciaK46_344.trna10 SciaK46_344:5339528-5339601 (+) Sup (CTA) 74 bp Sc: 30.3
GAGCCCATAGTGCAATGGTAGCATCTCTGACTCTAGCTGAGAAGGTTGTGTGTTCAAATT
GCACTGGGGGGTCA
>SciaK46_344.trna11 SciaK46_344:5330557-5330630 (-) Thr (AGT) 74 bp Sc: 77.9
GGCCCTGTGGCTTAGTTGGCTAAAGCACCTGTCTAGTAAACAGGAGATCCTGGGTTCAAA
TCCCAGCAGGGCCT
>SciaK46_344.trna12 SciaK46_344:5329482-5329551 (-) Lys (TTT) 70 bp Sc: 53.1 Possible pseudogene
GCCATAGCTCAGTTGGTAGTGCTTCAGACTTTTAATCTGAATGTCCAGGGTTCAAGTCCC
TGTTCAGGCT
>SciaK46_344.trna13 SciaK46_344:5328898-5328970 (-) Pro (AGG) 73 bp Sc: 40.9
GGCTTGTTGGTCTAGGCGTATGATTCCTGTTTAGGGTGCAGGAGGTCCTGGGTTCAACTC
CCAGATGAGTACT
>SciaK46_345.trna1 SciaK46_345:1802605-1802677 (+) Sup (TCA) 73 bp Sc: 44.6
GACTGTGTGGCCTACTGGATAAGGCATCTGACTTCAAGTCAGAAGATTGAGGGTTCAACT
CCTTTCATGGTCA
>SciaK46_345.trna2 SciaK46_345:5096338-5096410 (+) Lys (TTT) 73 bp Sc: 80.5
GCCTGAGTAGCTCAGTTGGTAGAGCATCAGACTTTTAATCTGAGGGTCCAGGGTTCAAGT
CCCTGTTCAGGTG
>SciaK46_345.trna3 SciaK46_345:5662292-5662360 (-) Thr (TGT) 69 bp Sc: 36.8
GGGATGTAGCTCAGTGGTAGAGTGCCTGCATTGTATGTATGAGGTCTTGGGTTCAAGTCC
CACCAAGCA
>SciaK46_345.trna4 SciaK46_345:4885931-4886012 (-) Ser (TGA) 82 bp Sc: 46.6
GCTGTGATGGCTGAGAGGTTAAGGTGTTAGAGCTGAGATCTAATGGGGTTTCCCCTTGTA
GGTTCAAATCTTGCTCACAGTG
>SciaK46_345.trna5 SciaK46_345:2945804-2945874 (-) Thr (AGT) 71 bp Sc: 26.4
GGTGTTATTGCTTAGGTTAAAGCACCTGCCTAGTAAACAGGAGATACTGGGTTCAAATCC
TAGTAATGCTT
>SciaK46_352.trna1 SciaK46_352:1162290-1162362 (+) Cys (ACA) 73 bp Sc: 25.6 Possible pseudogene
GGGGCAGTGGTGCGATGGATAATGCATCTGACTACAGATCAGAAGATTGTAGGTTTATTT
CCTGCCTGGCTCG
>SciaK46_352.trna2 SciaK46_352:6160981-6161062 (-) Thr (AGT) 82 bp Sc: 41.0 Possible pseudogene
GTAGTTGTGGTGGTGTGGTTAAGGTGCTGGATTAGTAATCCATTGGGGTTTGCCTGTACA
GGTTCAAATCCTGTTAACTACA
>SciaK46_365.trna1 SciaK46_365:1173259-1173330 (+) Gly (GCC) 72 bp Sc: 21.4 Possible pseudogene
TGTTGCAGTTCAGTGGTAGAATCCTTGTCTGCCACATAGAAGACCTGGGTTTGACTCCTG
GACATGCAACAG
>SciaK46_365.trna2 SciaK46_365:1692880-1692951 (+) Trp (CCA) 72 bp Sc: 76.7
GACCCTGTGGCGCAATGGCAGCGCGTCTGACTCCAGATCAGAAGGCTGTGTGTTCAAATC
ACACCAGGGTCA
>SciaK46_365.trna3 SciaK46_365:651150-651221 (-) Pro (TGG) 72 bp Sc: 40.2
GGCTTGTTGGTCTAGGGGTATGATTTTCACTTTGGGTATGAGAGGGCCTGGGTTCAAATC
CTGGACAAGCTC
>SciaK46_365.trna4 SciaK46_365:397-469 (-) Ala (AGC) 73 bp Sc: 44.0
AGGGGCCTAGCTCAAGTGGTAGAGCGCTCGCTTAGCATGCGAGAGGTAGCAGGATCGATG
CCTGCGCCCTCCA
>SciaK46_375.trna1 SciaK46_375:8995678-8995752 (+) Gly (ACC) 75 bp Sc: 24.3 Possible pseudogene
GTCCCCTATGGTTCAGCAGTAGAATCCTTATCTACCACACAGGAGACCTGGGTTTGATTC
CCAGACACTTATACA
>SciaK46_391.trna1 SciaK46_391:3370308-3370379 (+) Sup (CTA) 72 bp Sc: 30.6 Possible pseudogene
GGCCTTGTGGTGCAATGGTGGTATGTCTGCCTCTAGATCAGAAAGTTATGTGTTCAAACC
ACACCAGGATCA
>SciaK46_391.trna2 SciaK46_391:7213693-7213765 (-) Arg (CCT) 73 bp Sc: 22.9 Possible pseudogene
GCCTCAGTGACCTAATGGGTGAAATACTGGCCTCCTAATCCAGGGATTGTGGGCTCAAGT
CCCATCTGGGGTG
>SciaK46_391.trna3 SciaK46_391:7029554-7029625 (-) Glu (TTC) 72 bp Sc: 48.9
TTCCTGGTGGTCTAGTGGCTAGGATTTGGCACTTTCACTGCTGTGGCCTGGGTTCAATTC
CTGGTCAGGGAA
>SciaK46_393.trna1 SciaK46_393:3718472-3718533 (-) Asn (GTT) 62 bp Sc: 25.1 Possible pseudogene
GTGGTTCAGTGGTAGAATCCTTGTTTGTTGCACAGGAGACCCAGGTTTAGTTCCTGGATG
CT
>SciaK46_397.trna1 SciaK46_397:437279-437351 (+) Lys (TTT) 73 bp Sc: 84.4
GCCTGGATAGCTCAGGTGGTAGAGCATCAGACTTTTAATCTGAGGGTCCAGGGTTCAAGT
CCCTGTTCAGGCA
>SciaK46_397.trna2 SciaK46_397:492800-492871 (+) Gly (TCC) 72 bp Sc: 73.8
GCGTTGGTGGTATAGTGGTGAGCATAGCTGCCTTCCAAGCAGTTGACCCGGGTTCGATTC
CCGGCCAACGCA
>SciaK46_397.trna3 SciaK46_397:514162-514232 (+) Gly (GCC) 71 bp Sc: 81.0
GCATTGGTGGTTCAGTGGTAGAATTCTCGCCTGCCACGCGGGAGGCCCGGGTTCGATTCC
CGGCCAATGCA
>SciaK46_397.trna4 SciaK46_397:517068-517139 (+) Ala (CGC) 72 bp Sc: 78.7
GGGGATGTAGCTCAGTGGTAGAGCGCATGCTTCGCATGTATGAGGCCCCGGGTTCAATCC
CCGGCATCTCCA
>SciaK46_397.trna5 SciaK46_397:527136-527207 (+) Gly (TCC) 72 bp Sc: 73.8
GCGTTGGTGGTATAGTGGTGAGCATAGCTGCCTTCCAAGCAGTTGACCCGGGTTCGATTC
CCGGCCAACGCA
>SciaK46_397.trna6 SciaK46_397:527455-527526 (+) iMet (CAT) 72 bp Sc: 60.2
AGCAGAGTGGCGCAGCGGGAGCGTGCTGGGCCCATAACCCAGAGGTCGATGGATCGAAAC
CATCCTCTGCTA
>SciaK46_397.trna7 SciaK46_397:545763-545836 (+) Thr (AGT) 74 bp Sc: 82.6
GGCGCCGTGGCTTAGTTGGTTAAAGCGCCTGTCTAGTAAACAGGAGATCCTGGGTTCGAA
TCCCAGCGGTGCCT
>SciaK46_397.trna8 SciaK46_397:4624890-4624962 (+) Ala (AGC) 73 bp Sc: 58.9
GGGGAATTAGCTCAAATGGTAGAGCGCTCGCTTAGCATGCGAGAGGTAGCGGGATCGATG
CCCGCATTCTCCA
>SciaK46_397.trna9 SciaK46_397:4864739-4864798 (+) Gly (ACC) 60 bp Sc: 31.6 Possible pseudogene
GTGGTTCGGTGGTAGAATCCTTATCTACCACACAGGAGACCTGGGTTCAATTCCCAGACA
>SciaK46_397.trna10 SciaK46_397:5593658-5593730 (-) Ala (AGC) 73 bp Sc: 58.9
GGGGAATTAGCTCAAATGGTAGAGCGCTCGCTTAGCATGCGAGAGGTAGCGGGATCGATG
CCCGCATTCTCCA
>SciaK46_397.trna11 SciaK46_397:541039-541110 (-) Asp (GTC) 72 bp Sc: 66.5
TCCTCGTTAGTATAGTGGTGAGTATCCCCGCCTGTCACGCGGGAGACCGGGGTTCGATTC
CCCGACGGGGAG
>SciaK46_397.trna12 SciaK46_397:516876-516957 (-) Ser (GCT) 82 bp Sc: 88.4
GACGAGGTGGCCGAGTGGTTAAGGCGATGGACTGCTAATCCATTGTGCTCTGCACGCGTG
GGTTCGAATCCCATCCTCGTCG
>SciaK46_397.trna13 SciaK46_397:516373-516446 (-) Asn (GTT) 74 bp Sc: 80.9
GTCTCTGTGGCGCAATCGGTTAGCGCGTTCGGCTGTTAACCGAAAGGTTGGTGGTTCGAG
CCCACCCAGGGACG
>SciaK46_397.trna14 SciaK46_397:493696-493768 (-) Lys (TTT) 73 bp Sc: 87.8
GCCCGGATAGCTCAGTCGGTAGAGCATCAGACTTTTAATCTGAGGGTCCAGGGTTCAAGT
CCCTGTTCGGGCG
>SciaK46_397.trna15 SciaK46_397:493321-493392 (-) Gln (CTG) 72 bp Sc: 72.5
GGTCCCATGGTGTAATGGTTAGCACTCTGGACTCTGAATCCAGCGATCCGAGTTCAAATC
TCGGTGGGACCT
>SciaK46_397.trna16 SciaK46_397:420022-420094 (-) Lys (TTT) 73 bp Sc: 57.5
GCCTGGATAGCTCCGTTGGTAGCGCATCAGACTTTTAATCTGAGGGTCCAGGGTTCAAGT
CTCTGTTCAGACA
>SciaK46_397.trna17 SciaK46_397:233839-233923 (-) Ser (AGA) 85 bp Sc: 20.7
ACCTTTTGTGCAATAACCTAATTGGTAGGGCACTCACCTAGAAAGTGAGAGACTTGGGTT
CTACACCTTCCCCAACCTAAGGGTA
>SciaK46_403.trna1 SciaK46_403:10754926-10754989 (+) Gly (GCC) 64 bp Sc: 36.6
TATGGTTCAGTGGTAGAATTCTTGTCTGCCACACAGGAGACCTAGGTTCAATTCCAAGAC
AAAA
>SciaK46_403.trna2 SciaK46_403:7424112-7424193 (-) Ser (AGA) 82 bp Sc: 32.4 Possible pseudogene
GTAGTTGTGCCTGAGTGGTTAAGGAACTGGACTAGAAATCTATTGGAGTTTCCCTCCACA
GGTTTGAATCCTGCTGACTATG
>SciaK46_409.trna1 SciaK46_409:7287496-7287567 (+) Pro (TGG) 72 bp Sc: 26.7
GGCTTGTTGGTCTAGGGGTATGATCCTTGCTTTGGGTGTGAGAGGTCCTGGCTTCAAATT
TTAGATGAGCCC
>SciaK46_409.trna2 SciaK46_409:7191647-7191708 (-) Pro (TGG) 62 bp Sc: 31.6 Possible pseudogene
TTGGTCTAGGGGTATGATTCTTGTTTTGGGTGCAAGAGGTCCTGGCTTCAAATCCCAGAC
AA
>SciaK46_409.trna3 SciaK46_409:5347978-5348055 (-) Gly (ACC) 78 bp Sc: 24.5 Possible pseudogene
GTACTCACCTGTTGTTCAGTGGTAGAATCCTTGTCTACCACACAGGAGACCTGGGTTCAA
TTTCTAGACACTTATACA
>SciaK46_430.trna1 SciaK46_430:2782-2855 (+) Thr (AGT) 74 bp Sc: 33.1
GGCACTGTGACTTAGTTGGTGAAAGCCTTTCTCCAGTAAACAGGGATCCTGGGTTCACAA
TCCCAGCAGTGCCT
>SciaK46_444.trna1 SciaK46_444:2470738-2470820 (-) Leu (CAG) 83 bp Sc: 80.5
GTCAGGATGGCCGAGCGGTCTAAGGCGCTGCGTTCAGGTCGCAGTCTCCTCTGGAGGCGT
GGGTTCGAATCCCACTCCTGACA
>SciaK46_456.trna1 SciaK46_456:2891248-2891321 (+) Ile (AAT) 74 bp Sc: 28.1 Possible pseudogene
GGTGCCATGGCCTAGTTGGTTAAAGTGCCTGCCTAATAAACAGGAAATCCTCCATTCAAA
TCCTAGTGGTACCT
>SciaK46_456.trna2 SciaK46_456:2891688-2891761 (+) Met (CAT) 74 bp Sc: 29.7 Possible pseudogene
GGTACTGTGGCTTAGTTGGTTTAAGTGCCTGTCTCATAAGGAAGACCTCCTGGGTTCAAA
TTCCAGTGGTACTT
>SciaK46_456.trna3 SciaK46_456:2892057-2892130 (+) Thr (AGT) 74 bp Sc: 39.5 Possible pseudogene
GGTGCCATGGCTTAGTGGGTTAAAGTGCCTGCCTAGTAAACAAGAAGTTCTGGGTTCAGA
TCCCAGTAGTACCT
>SciaK46_456.trna4 SciaK46_456:2892618-2892682 (+) Undet (NNN) 65 bp Sc: 31.2
GGTGCTATGGCTTAGATGGTTAAAGCAGCTGCTGGGGGTCCTGGGTTCAAATCCCAGTAG
TTCCT
>SciaK46_456.trna5 SciaK46_456:2892777-2892850 (+) Ile (AAT) 74 bp Sc: 41.1
GGTGCCATGGCTTAGCTGGTGAAAGCACCTACCTAATGAACAGGGAGTCCTGGCTTCAAA
TCTCAGTGGTACCT
>SciaK46_456.trna6 SciaK46_456:2894133-2894206 (+) Met (CAT) 74 bp Sc: 46.1
GTTGCCATGGCTTAGTTGGTTCAAGTGCCTGTCTCATAAACAGGAGATCCTGGTTTCAAA
TCCTAGTGGTACCT
>SciaK46_456.trna7 SciaK46_456:2895031-2895105 (+) Thr (AGT) 75 bp Sc: 61.6
GGTGCCATGGCTTAGCTGGTTAAAGTGCCTGTCTAGTAAACAGGAAGATCCTGGGATCAA
ATCCCAGTGGTACCT
>SciaK46_456.trna8 SciaK46_456:2897854-2897925 (+) Thr (CGT) 72 bp Sc: 33.1 Possible pseudogene
GGCCATGGCTTAGTTGGTTTAAGTGTCTGCCTCGTAAACAGGAGGTCCTGCATTCAAATC
CCAGTGGTACTT
>SciaK46_456.trna9 SciaK46_456:2898047-2898121 (+) Ser (TGA) 75 bp Sc: 27.7 Possible pseudogene
GGTGCTGTGGCTTAGCAGGTTAAAAGCATCTGTCTTGACAACTTGAAATCCTGAGCTCAA
ATCCCAGTGGTACCT
>SciaK46_456.trna10 SciaK46_456:2898212-2898285 (+) Thr (TGT) 74 bp Sc: 61.0
GGTACCATGGCTCAGTTGGTTAAAGCACCTGCCTTGTAAACAGGAAGTTCTGGGTTCAAA
TCCCAGTAGTACCT
>SciaK46_456.trna11 SciaK46_456:2898730-2898803 (+) Ser (ACT) 74 bp Sc: 36.8
GGTACTATGGCTTAGTTGGTTAAAGCACCTGTCTACTAAACAGAAAGTCCTTGGTTCTTA
TCCCAATGGTACCT
>SciaK46_461.trna1 SciaK46_461:525121-525192 (+) Cys (GCA) 72 bp Sc: 64.8
GGGGGTATAGCTCAGTGGTAGAGCATTTGATTGCAGCTTAAGGGGTCCCTAGTTCAAATC
CAGGTACCCCCT
>SciaK46_461.trna2 SciaK46_461:4472440-4472505 (+) Thr (TGT) 66 bp Sc: 35.3
TGAGCTCAGTGGTAGAGTGCTTGCTTTGTATGTTTGAGGTCCTGGATTCAATCCCCAGCA
TCTCAA
>SciaK46_461.trna3 SciaK46_461:5118274-5118338 (+) Undet (NNN) 65 bp Sc: 22.4
TCTCTGGTGGTCTAGGGTTTGGTGCTCTTATTGCCCCAGCCTGGGTTCAATTCCCAGCCA
GGGAA
>SciaK46_476.trna1 SciaK46_476:3454454-3454526 (+) Ile (AAT) 73 bp Sc: 21.8 Possible pseudogene
TATTAGCTCAGTTGGTTAGAGTGTGGTACTAATAATGCCAAAGTTGCAAGTTTGATCTCC
TTATGGGACACAA
>SciaK46_476.trna2 SciaK46_476:3623496-3623577 (+) Ser (AGA) 82 bp Sc: 89.6
GTAGTCGTGGCCGAGTGGTTAAGGCGATGGACTAGAAATCCATTGGGGTCTCCCCGCGCA
GGTTCGAATCCTGCCGACTACG
>SciaK46_476.trna3 SciaK46_476:4429159-4429240 (-) Thr (GGT) 82 bp Sc: 37.5
GGTGTTGTAGCTCAGTGGTAGAGTGCATGGTCTGGTAAAGTGTGTGCTTTGCAGTCTTGG
GTTCAATTCCCCAGCATCTCCA
>SciaK46_476.trna4 SciaK46_476:4402959-4403033 (-) Gly (GCC) 75 bp Sc: 25.3 Possible pseudogene
GTCCCCTGTGGTTCATTGGTAGAATCCTTGTCTGCCACACAGGAGACCTGGGCTCAATTC
CCATGTGCTTATACA
>SciaK46_476.trna5 SciaK46_476:1664011-1664079 (-) Undet (NNN) 69 bp Sc: 26.7
GGTCTTGTGCTCAGTGGAAGCCTCTGTCTAATCATACAGATGATCCAGGTTCGAATCCTG
GCAAGGCCA
>SciaK46_487.trna1 SciaK46_487:8421325-8421392 (+) Gly (TCC) 68 bp Sc: 24.3 Possible pseudogene
GAGGTTCAGTGATAGAATCCTTGTCTTCCATACAGGAGACCCAGGTTCAATTCATGGATG
CTTATACA
>SciaK46_487.trna2 SciaK46_487:15141669-15141732 (+) Asp (ATC) 64 bp Sc: 33.4
GTGGTTCAGTGGTAGCATCCTTGCCTATCATGCAGGAGGCCTGGGTTTGAGTCCCAGACC
CTCA
>SciaK46_487.trna3 SciaK46_487:19687421-19687493 (-) Ile (AAT) 73 bp Sc: 30.3
GACCTAGCTCAGTTGGTTAGAGCATGGTGCTAATAACATCCAGGCCACAGGTTTGATTCC
TTGTTGAGCTACA
>SciaK46_487.trna4 SciaK46_487:12483184-12483254 (-) Pro (TGG) 71 bp Sc: 42.5
GGCTCATTGGTCTAGGGGTATGATTCTTGCTTTGGGTGCGAGAGGTCCTGGTTCAAATCC
CTGATGAGCCC
>SciaK46_487.trna5 SciaK46_487:7682756-7682828 (-) Lys (CTT) 73 bp Sc: 41.1
GCCCAGCTAGCTGGGCTGGTGCAGCATGAGACTCTTAATCTCACACTTGTGGGTTTGAGT
CCCATGTTGGGCA
>SciaK46_487.trna6 SciaK46_487:3018274-3018349 (-) Ile (AAT) 76 bp Sc: 24.3
GTCTGCATTATGCACAGCAGGGTAGAGTATGGTGCTAATAACACCAAGGTCATAGGTTTA
ATCCCTGCTGGGGACT
>SciaK46_487.trna7 SciaK46_487:3018060-3018135 (-) Ile (AAT) 76 bp Sc: 24.3
GTCTGCATTATGCACAGCAGGGTAGAGTATGGTGCTAATAACACCAAGGTCATAGGTTTA
ATCCCTGCTGGGGACT
>SciaK46_488.trna1 SciaK46_488:3648589-3648675 (+) Ser (TGA) 87 bp Sc: 41.5 Possible pseudogene
GCTGTGATGGCTGAGTGGTGATGGTGTTGGATTTGAAATCTGATGGGGGGGAGTCTCCCC
TCAAAGGTTTGAATCCTGCTCACAGCA
>SciaK46_488.trna2 SciaK46_488:4189081-4189167 (+) SeC (TCA) 87 bp Sc: 146.9
GCCCGGATGATCCTCAGTGGTCTGGGGTGCAGGCTTCAAACCTGTAGCTGTCTAGCGACA
GAGTGGTTCAATTCCACCTTTCGGGCG
>SciaK46_488.trna3 SciaK46_488:5912983-5913063 (+) Leu (CAA) 81 bp Sc: 48.6
GTAGTTGTGGATGAGGGGTAAAAGCGATGGACTCAAAATCCATTGGGGTTTCCTGTACAG
GTTTATATCCTGTTAACTACA
>SciaK46_488.trna4 SciaK46_488:6827948-6828022 (+) Gly (ACC) 75 bp Sc: 20.7 Possible pseudogene
GTCCCCTGTGGTTCAGTGCTAGAATCCTTATCTACCACACAGGAGACCTGCGTTCAATTC
CCAGCCACTTAAACA
>SciaK46_488.trna5 SciaK46_488:6903985-6904056 (+) Undet (NNN) 72 bp Sc: 20.5 Possible pseudogene
GCTGTGGTGGTTGTGTGGTAGAGTATCTGCTGACCATATAGGAAGATCTGGGTTCAAGTC
CCAGCTAGGGTG
>SciaK46_488.trna6 SciaK46_488:7041596-7041670 (+) Gly (GCC) 75 bp Sc: 28.3 Possible pseudogene
GTCCCCTGTGGTTCAGTGGTAGAATCCTTGTCTGCCACACTGGAGACCTGGGTTCAATTC
CAGGACACTTATACA
>SciaK46_488.trna7 SciaK46_488:17244564-17244636 (+) Gln (TTG) 73 bp Sc: 48.7
GACTGCATGGCCTAATGGATAAGGTGTCTGACTTTGGATCAGAAAACTGAGGGTTTGAGT
CCCTTTGTGGTTG
>SciaK46_488.trna8 SciaK46_488:12924276-12924345 (-) Ala (CGC) 70 bp Sc: 22.8 Possible pseudogene
GTTTCTATAGTGTAGTGGCTACCACATTTGGCTCGCAAATAAGTCCCTGGTTCAAACCCT
GGCATAAACA
>SciaK46_488.trna9 SciaK46_488:11798192-11798269 (-) Gly (GCC) 78 bp Sc: 36.3
GCAGTTGTGATTCAGTGGTAGAATTCTTGTCTGCCACGTGGGTGACCCAGGTTCAGTTCC
TGGATGCACACAACTACA
>SciaK46_488.trna10 SciaK46_488:10914639-10914711 (-) Thr (TGT) 73 bp Sc: 84.1
GGCTCCATAGCTCAGTGGTTAGAGCACTGGTCTTGTAAACCAGGGGTCGCGAGTTCGATC
CTCGCTGGGGCCT
>SciaK46_488.trna11 SciaK46_488:7622382-7622452 (-) Ile (AAT) 71 bp Sc: 20.3 Possible pseudogene
GGTTAGCTCAGCTGGTTAGAGCCTAGTACTAATAACACCAAGGCTGCAGGTTCAATCCCA
GATCGGATCCT
>SciaK46_488.trna12 SciaK46_488:3619617-3619687 (-) Val (CAC) 71 bp Sc: 35.1
GTATTGGTGGTTCAGTGATAGATGTCCTACTACACGTGCAGGGGACCTGGGTTCAATTCC
CAGCCAATACA
>SciaK46_488.trna13 SciaK46_488:1996079-1996149 (-) Gly (GCC) 71 bp Sc: 36.9
GCTGTGGTTCAGTAGTAGAATCCTTGTCTGCCACATAGGAGACCTGGGTTCAATTCCCAG
ATGCTTATACA
>SciaK46_490.trna1 SciaK46_490:1812480-1812553 (+) Tyr (ATA) 74 bp Sc: 27.7 Possible pseudogene
GGCTGATTAGTTCAGCTGGTTAGAATGTGATGCTTATAATGCCAAGGTTGCAGGTTTGTT
CCCTATATGGGACA
>SciaK46_490.trna2 SciaK46_490:4027765-4027836 (+) Gln (CTG) 72 bp Sc: 39.5
AGCTCTGTGGTGTAATGGTAGCGCATCTGACTCTGCATCAGAAAGTTGTGTGTTCAAGTT
ATACCAGGGTCA
>SciaK46_490.trna3 SciaK46_490:4027989-4028070 (+) Ser (AGA) 82 bp Sc: 23.8 Possible pseudogene
GTAGCTGTGGCTGAGAAGTTAAGGTGGTGGGCTAGAAATCAGGTGGGATGTCCCTGTACA
GGTTTGAATCCTGTCAGCTATG
>SciaK46_490.trna4 SciaK46_490:5703593-5703652 (+) Ser (ACT) 60 bp Sc: 29.0 Possible pseudogene
GTGGTTCAGTGGTAGATTCCTTGTCTACTACACAGGAGTCCTGGGTTTGACTCCCAGACA
>SciaK46_490.trna5 SciaK46_490:10417942-10418012 (+) Gly (GCC) 71 bp Sc: 72.7
GCATTGGTGGTTCAATGGTAGAATTCCTGCTTGCCATGTAGGAGACCTGGGTTCAATTCC
CAGCCAATGCA
>SciaK46_490.trna6 SciaK46_490:16789486-16789579 (+) Ile (TAT) 94 bp Sc: 57.9
GCTCCAGTGGTGCAATTGGTTAGCACATGGTACTTATATAGCAGTACATAGTAGAGCAAT
GCCAAGGTTGTGAGTTCAAGGCTTACCTGGAGCA
>SciaK46_490.trna7 SciaK46_490:18536655-18536729 (+) Gly (GCC) 75 bp Sc: 23.2 Possible pseudogene
GTCCCTTATGGTTCAGTGGTAAAATCATTGTCTGCCAAACAGGAGACCCAAGTTCAATTT
CTGGGTGCTTATACA
>SciaK46_490.trna8 SciaK46_490:24984165-24984236 (+) Glu (CTC) 72 bp Sc: 32.8 Possible pseudogene
TCCCTGGTGGTCTAGTGGTTAGGATTTAGAGCTCTCACTGCTGTGGTCCAGGTTCAATTC
CCAGTCAGAGAA
>SciaK46_490.trna9 SciaK46_490:25864927-25865001 (+) Gly (ACC) 75 bp Sc: 30.2 Possible pseudogene
GTCCCCTATGGTTCAATGATAGAATCCTTTTCTACCACACAAGAGACCTGGGTTCGATTC
CCAGACACTTATACA
>SciaK46_490.trna10 SciaK46_490:31219495-31219563 (-) Gly (ACC) 69 bp Sc: 22.8
TATTGTGATTCAGTGTTAGAACTTTTGTCTACCAAACAGGAGACCTGGGTTTGATTTCCA
GATGCACAC
>SciaK46_490.trna11 SciaK46_490:29767408-29767482 (-) Asp (ATC) 75 bp Sc: 37.3 Possible pseudogene
GTCCCCTGTGGTTCTGTGGTAGAATCTTTGTCTATCACACAAGAGGTCTGGGTTCAATTC
CCAGACACTTATACA
>SciaK46_490.trna12 SciaK46_490:16789278-16789371 (-) Ile (TAT) 94 bp Sc: 61.0
GCTCCAGTGGTGCAATTGGTTAGCACGTGGTACTTATATAGCAGTACACAGTAGGGCAAT
GCCAAGGTTGTGAGTTCAAGGCTCACCTGGAGTA
>SciaK46_490.trna13 SciaK46_490:14430650-14430727 (-) Gly (GCC) 78 bp Sc: 27.3
GAGGCATCTATGGTTCAGTGGTACAATCCTTGTCTGCCCCACAGGAGACCTGGGTTCATA
TTCCCAGATGCTTATACA
>SciaK46_523.trna1 SciaK46_523:757284-757356 (+) Arg (CCT) 73 bp Sc: 70.1
GCCCCAGTGGCCTAATGGATAAGGCACTGGCCTCCTAAGCCAGGGATTGTGGGTTCAAGT
CCCACCTGGGGTG
>SciaK46_536.trna1 SciaK46_536:1532821-1532896 (+) Thr (AGT) 76 bp Sc: 36.2 Possible pseudogene
GGTGCCATGGTTTAGTTGATTAAAGCACCTGCCTAGTAAACAGGAGATCTTGGGTTCAAA
TCCCAGGGGTGTGTCA
>SciaK46_536.trna2 SciaK46_536:3668762-3668843 (+) Leu (AAG) 82 bp Sc: 74.1
GGTAGTGTGGCCGAGCGGTCTAAGGCGCTGGATTAAGGCTCCAGTCTCTTCGGGGGCGTG
GGTTCGAATCCCACCACTGCCA
>SciaK46_536.trna3 SciaK46_536:9274845-9274919 (+) Thr (AGT) 75 bp Sc: 47.8 Possible pseudogene
GGTGCTGTGGCTTAGTTGGTTAAAAATGCCTGTCTAGTAACCAGGAGGTCCTGGGTTCAA
ATCCTAGCAGCATAT
>SciaK46_536.trna4 SciaK46_536:9275055-9275126 (+) Gly (ACC) 72 bp Sc: 34.0 Possible pseudogene
GTCATTGGTGGTTCAGTGGTAACAGTCTCATCTACCACATGGGTGACCTGGGTTCAACTC
CCAGCCAGTACA
>SciaK46_536.trna5 SciaK46_536:9808410-9808480 (+) Gly (ACC) 71 bp Sc: 32.2
GCATTGGTAGTTCAGTGGTGCAATTCTTGCCTACCATGTGGGAGGCCTGGGCTTGATTCC
TGGCCAATGCA
>SciaK46_536.trna6 SciaK46_536:9808505-9808576 (+) Ala (TGC) 72 bp Sc: 37.0 Possible pseudogene
GCAGACGTAGCTTAGTGGTAGAGCATATGCTTTGCATATACAAGGCTGTGGGTTCAATCC
CTGGCATCTGCA
>SciaK46_536.trna7 SciaK46_536:9808588-9808652 (+) Undet (NNN) 65 bp Sc: 36.3
GGTCCCATGGTGTAATGGTTAGCACTCTGAATCTAGCAATCCAAGTTCAAATCTTGGTGG
GACCT
>SciaK46_536.trna8 SciaK46_536:9711883-9711954 (-) Gly (TCC) 72 bp Sc: 73.1
GCATTGGTGGTATAGTGGTAAGCATAGCTGCCTTCCAAGCAGTTGACCCGGGTTCAATTC
CCGGCCAATGCA
>SciaK46_536.trna9 SciaK46_536:8991010-8991083 (-) Thr (AGT) 74 bp Sc: 66.8
GGTGCTGTGGCTTAGTTGGTTAAAGTGCCTGCCTAGTAAGCAGGAGATCCTGGGTTTAAG
TCCCAGTAGTGCCT
>SciaK46_536.trna10 SciaK46_536:6330006-6330076 (-) Gly (GCC) 71 bp Sc: 46.2
GCATTGGTGGTTCAGTGGTAGAATTCTCACTTGCCACATGGGAGGGCTGGGTTCGAGTCC
AGGCCAATGCA
>SciaK46_536.trna11 SciaK46_536:4675890-4675963 (-) Glu (CTC) 74 bp Sc: 36.6
GTTTCTGTAGTATAGTAGTTAATCATGTTTGCCTCTCATACACAAAGGCCTTGGTTTGAA
ACCAGGCAGAAACA
>SciaK46_536.trna12 SciaK46_536:26360-26419 (-) Gly (ACC) 60 bp Sc: 34.4
GTGGTTCAGTGGTAGAATCCTTGTCTACCATACTAGAGACCTGGGTTCGATACTCAGACA
>SciaK46_550.trna1 SciaK46_550:439495-439571 (+) Gly (GCC) 77 bp Sc: 23.4 Possible pseudogene
GCTGTTTTAGTTCAGTGGTAGAATCTCTATCCGCCAAGCAGGAGACCCGTGTTGGATTCC
TGGACACACATACAGCT
>SciaK46_552.trna1 SciaK46_552:8812268-8812341 (+) Gln (TTG) 74 bp Sc: 34.7
GGCCCAGTGGCCTGATGGATAAGGCATTAGCCTTTGGAGCTGGCGATTGTGGGTTCATGC
TCCCACTTGGGTTG
>SciaK46_552.trna2 SciaK46_552:10623932-10624024 (+) Ile (TAT) 93 bp Sc: 56.2
GCTCCAGTGGTGCAATGGGTTAGCATGTGGTACTTATAAGGCAGTACTAGGAAAGTGATG
CCAAGGTTGTGAATTCAAACCTCACCTGGAGCA
>SciaK46_552.trna3 SciaK46_552:13293718-13293794 (+) Lys (TTT) 77 bp Sc: 46.0 Possible pseudogene
GTGCAGCTAGCTCAGCTGGTAAGGCATGGGACTTTTAATCCTAGGGTTGTGGGTTTGAGT
CCCATGATGGTTGCATA
>SciaK46_552.trna4 SciaK46_552:9810638-9810711 (-) Ile (AAT) 74 bp Sc: 81.2
GGCCGGTTAGCTCAGTTGGTTAGAGCGTGGTGCTAATAACGCCAAGGTCGCGGGTTCGAT
CCCCGTACGGGCCA
>SciaK46_552.trna5 SciaK46_552:3224283-3224355 (-) Thr (TGT) 73 bp Sc: 55.1
GGCTTCATAGCTCAGGGGTTAGAGCACTGGTCTTGTAAATCAGTGGTCTTGAGTTCAAAT
CTCATGGGAGCCT
>SciaK46_552.trna6 SciaK46_552:1087266-1087339 (-) Lys (CTT) 74 bp Sc: 21.9 Possible pseudogene
GCCCAGCTAGCTCAGCTGGTAGAGCATGGGACTCTTAATCCCAGGGTCATTGGGTGCATT
TTTGATCTGGAGTT
>SciaK46_555.trna1 SciaK46_555:1575344-1575436 (+) Lys (TTT) 93 bp Sc: 49.4
GCTTCAGTGGTGCAATAGGCTAGCATGTGGTACTTTTACAGCAGTACTGGAGAAATGATG
CCAAGGTTGTGAGTTCAAGCCTCAGCTGGAGCA
>SciaK46_555.trna2 SciaK46_555:1890718-1890787 (+) Undet (NNN) 70 bp Sc: 26.3 Possible pseudogene
GGCTTTATCAGTGGCCTAAAGGATAGGGCATCAGCCTCCAAAGCCGTGGGTTCAAGCCCC
ATCTGGGTCA
>SciaK46_555.trna3 SciaK46_555:2541318-2541402 (-) Arg (TCT) 85 bp Sc: 54.1
GGCTCTATGGTGCAATGCCCAGCATATTGGACTTCTATAGTAAGATGCTATCCAAAGGCT
GTGGGTTCAAGTCCCACCAGAGTCA
>SciaK46_570.trna1 SciaK46_570:5413788-5413860 (-) Gly (ACC) 73 bp Sc: 21.3 Possible pseudogene
AGCACTGGTGGCTGTGTGGTAAAGCTTTTTGCCTACCACATGGGAGATCTGAGTTCAAGT
CTCAGCTGTGGTG
>SciaK46_588.trna1 SciaK46_588:4544397-4544468 (-) Cys (GCA) 72 bp Sc: 82.1
GGGGGTATAGCTCAGTGGTAGAGCATTTGACTGCAGATCAAGAGGTCCCTGGTTCAAATC
CAGGTATCCCCT
>SciaK46_607.trna1 SciaK46_607:3660757-3660829 (+) Lys (CTT) 73 bp Sc: 31.4 Possible pseudogene
ATTTGGATAGCTCAGCTGGTTGAACTTCAGATGCTTGATCTGAGAGTCCAGGGTTCAAAT
CTCTGTACGAACA
>SciaK46_607.trna2 SciaK46_607:3661519-3661590 (+) Pro (TGG) 72 bp Sc: 28.1
GGCTTGTTTGTCTAGGGGCATGATTCTTGCTTTGGGTGCAGGTGATACTGGGTTCAACTC
CTGGATGAGCCC
>SciaK46_607.trna3 SciaK46_607:3662144-3662209 (+) Lys (TTT) 66 bp Sc: 27.5 Possible pseudogene
GCCTGGAGAACTCAGCTGGTAGAGCTTCAGACTTTTAATCTCAGGGTTCAAGTCCCTGTT
TAGGCA
>SciaK46_607.trna4 SciaK46_607:7657793-7657864 (+) Glu (CTC) 72 bp Sc: 76.8
TCCCTGGTGGTCTAGTGGTTAGGATTTGGCACTCTCACTGCCACGGCCTGGGTTCGATTC
CCAGCCAGGGAA
>SciaK46_607.trna5 SciaK46_607:7579236-7579307 (-) Leu (GAG) 72 bp Sc: 20.2 Possible pseudogene
TGTTTTGTAGTCTAGGGGTTAGGGTACTACCTTGAGAAGATGATGACATGGGTTCAAATC
TCCTCTGGGTAA
>SciaK46_607.trna6 SciaK46_607:7257745-7257818 (-) Gln (TTG) 74 bp Sc: 31.1
GGGATGCACTTAGAAAGTGGTAGAGCACATACTTTGCATGTCTGAGGTCCTGGGTTCAAT
CCCCAGTATCTCCA
>SciaK46_607.trna7 SciaK46_607:5496905-5496975 (-) Gly (GCC) 71 bp Sc: 70.9
GCATTGGTGGTTCAATGGTAGAATTCCTGCTTGCCATGCAGGAGACCTGGGTTCAATTCC
CAGCCAGGGCA
>SciaK46_607.trna8 SciaK46_607:3676931-3677002 (-) Glu (CTC) 72 bp Sc: 72.6
TCCCTGGTAGTCTAGTGGTTAGGATTTGGCACTCTCACTGCCACGGCCTGGGTTCAATTC
CCAGTCAGGGAA
>SciaK46_607.trna9 SciaK46_607:1131128-1131204 (-) Ser (ACT) 77 bp Sc: 24.0 Possible pseudogene
GAATCCCCTGTGGTTCAGTGATAGAACCCTTGTCTACTACACAGGAAACCTGAGTTTGAT
TCCCAGACGCTTATACA
>SciaK46_624.trna1 SciaK46_624:901515-901589 (+) Gly (ACC) 75 bp Sc: 31.3 Possible pseudogene
GTCCCCTGTGGCTCAGTGGTAGATTCCTTGTCTACCATGCAGGAGACCTGGGTTTGATTC
CCAGACACTTATACA
>SciaK46_624.trna2 SciaK46_624:4706702-4706795 (+) Ile (TAT) 94 bp Sc: 73.1
GCTCCAGTGGCGCAATCGGTTAGCGCGCGGTACTTATACAGCAGTACGCAGCAGAGCCAT
GCCGAGGTTGTGAGTTCGAGCCTCACCTGGAGCA
>SciaK46_624.trna3 SciaK46_624:4811819-4811878 (+) Ser (ACT) 60 bp Sc: 21.9
GTGGTTCAGTGGTAGGATCCTTGTCTACTGCACAGGAGACCTATGTTCAATTCCCAGACA
>SciaK46_635.trna1 SciaK46_635:385848-385919 (+) Asp (GTC) 72 bp Sc: 28.9 Possible pseudogene
TCCTCCTTAGTATAGTGGTAAGTATCCCCGCCTGTCATGTGGGAGACTGGGGTTCAATTC
CCGGATGGTGAG
>SciaK46_635.trna2 SciaK46_635:4750953-4751035 (-) Leu (CAG) 83 bp Sc: 63.3
GTCAGGATGGCTGAGTAGTCTAAGGTGCTACATTCAGGTTGTAGTCTCCCCTGGAGGTGT
GGGTTCAAATCCCACTTCTGACA
>SciaK46_658.trna1 SciaK46_658:5231602-5231674 (+) Lys (CTT) 73 bp Sc: 43.0 Possible pseudogene
GCCTGACTAGCTCAGTTGGTAGAGCATGGGACTCTTAATCTTAAGATTGTGGGTGTGAGC
CCCATGCTGGGTG
>SciaK46_658.trna2 SciaK46_658:10653584-10653645 (+) Gly (GCC) 62 bp Sc: 25.2 Possible pseudogene
GTGGTTCAGTGGTAGAATCCTTGTCTGCCACACAAGAGACCCGTGTTTAACTCCTGGACA
CA
>SciaK46_658.trna3 SciaK46_658:24853293-24853367 (+) Thr (GGT) 75 bp Sc: 36.8 Possible pseudogene
GTCCCCTGTGGTTCAGTGATAGAACCTTTGTCTGGTACACAGGTGACCTGGGTTCAATTC
CCAGATGCTTGTACA
>SciaK46_658.trna4 SciaK46_658:24189733-24189804 (-) Undet (NNN) 72 bp Sc: 24.5
TCCTTGGTGGTCTAGCAGCTAGGATTTGGTATTCTCACCATTACAGCCTGGGTTTGATTC
CTAGCCAGGGAA
>SciaK46_658.trna5 SciaK46_658:24187031-24187102 (-) Undet (NNN) 72 bp Sc: 24.5
TCCTTGGTGGTCTAGCAGCTAGGATTTGGTATTCTCACCATTACAGCCTGGGTTTGATTC
CTAGCCAGGGAA
>SciaK46_658.trna6 SciaK46_658:20482367-20482435 (-) Gly (GCC) 69 bp Sc: 22.0
TTCTGGTTTAGTGGTAGAATCCTTGTCTGCCATGCAGGAGACCTGGGTTGCATTCCCAGA
CGTGCATAT
>SciaK46_658.trna7 SciaK46_658:14439773-14439844 (-) Ala (TGC) 72 bp Sc: 69.4
GGGGATGTAGCTCAGTAGTAGAGCACATGCTTTGCATGTATGAGGTCCTGGGTTCAATCC
CCAGCATCTCCA
>SciaK46_679.trna1 SciaK46_679:374899-374980 (+) Val (TAC) 82 bp Sc: 42.8
GTAGTTGTGGACGAGTGGCAAAGGCATTGGACTTACATTCCTATGGGGTTACCCCACGCA
GGCTCAAATCCTGTCAATTATG
>SciaK46_679.trna2 SciaK46_679:285979-286050 (-) Pro (TGG) 72 bp Sc: 59.4
GGCTTGTTGGTCTAGGGGTATGATTCTCGCTTTGGGTGTGAGAGGTCCTGGGTTCAAATC
CCGGACGAGCCC
>SciaK46_681.trna1 SciaK46_681:12005682-12005758 (-) Gly (GCC) 77 bp Sc: 28.0 Possible pseudogene
GCCCAGGTATTGATAGTTCCGTGGTACAGCTTTTGCCTGCCACATAGGAGACCTGGGTTT
GATTCCCAGCTAGGGCA
>SciaK46_681.trna2 SciaK46_681:10802086-10802164 (-) Val (TAC) 79 bp Sc: 27.3
GATCTAGTGGTGCAATAGGTTAGTAAGCAGTACTTACAAAGCAATGCTGAGGTTGTAAGT
TTGAGCCTCACCTAGAGCA
>SciaK46_687.trna1 SciaK46_687:27977-28049 (+) Arg (TCT) 73 bp Sc: 68.1
ACCCCAGTGGCCCAATGGATAAGGCACTGGCTTTCTAAGCCAGGGATTGTGGGTTCAAAT
CCCACCTGGGGTG
>SciaK46_698.trna1 SciaK46_698:883621-883692 (+) His (GTG) 72 bp Sc: 58.9
GCCGTGATCGTATAGTGGTTAGTACTCTGCGTTGTGGCCGCAGCAACCTCGGTTCGAATC
CGAGTCACGGCG
>SciaK46_698.trna2 SciaK46_698:2266496-2266568 (-) Thr (TGT) 73 bp Sc: 79.8
GGCTCCATAGCTCAGTGGTAAGAGCACTGGTCTTGTAAATCAGTGGTCGTGAGTTCAAAC
CTCACTGGGGCCT
>SciaK46_698.trna3 SciaK46_698:1359338-1359420 (-) Leu (TAA) 83 bp Sc: 76.8
ACCAGGATGGCTGAGTGGTTAAGGTGTTGGACTTAAGATCCAATGGACATATGTCTGCGT
GGGTTCAAACCCCACTCCTGGTA
>SciaK46_698.trna4 SciaK46_698:1358066-1358148 (-) Leu (TAA) 83 bp Sc: 76.8
ACCAGGATGGCTGAGTGGTTAAGGTGTTGGACTTAAGATCCAATGGACATATGTCTGCGT
GGGTTCAAACCCCACTCCTGGTA
>SciaK46_698.trna5 SciaK46_698:1320898-1320972 (-) Thr (TGT) 75 bp Sc: 28.8 Possible pseudogene
GGCTAACGTGTGATGCAGCAGGAGCATGCTGGGTCTGTAACCCAGTGGTCGATGGATCAA
AACCATCCTTTGCTA
>SciaK46_701.trna1 SciaK46_701:794-866 (+) Thr (AGT) 73 bp Sc: 25.8 Possible pseudogene
GGCACTGTGACTTAGTTGGTGAAAGCCTTTCTCCAGTAAACAGGGATCCTGGGTTCAAAT
TCCAGCAGTACCT
>SciaK46_701.trna2 SciaK46_701:2450-2522 (+) Ala (TGC) 73 bp Sc: 21.2 Possible pseudogene
GGGGGCTGTAGCTCAGTGGTGGAGTGCATGCTTTGCATGTAAGACATCCTGGATTCAGTC
CCCAGTATCTCCC
>SciaK46_707.trna1 SciaK46_707:6706348-6706419 (+) Ala (TGC) 72 bp Sc: 78.7
GGGGATGTAGCTCAGTGGTAGAGCGCATGCTTTGCATGTATGAGGCCCCGGGTTCAATCC
CCGGCATCTCCA
>SciaK46_707.trna2 SciaK46_707:14810119-14810198 (+) Ser (GCT) 80 bp Sc: 22.8 Possible pseudogene
GCTGTTGTGGTTCAGTGGTAGACTCCTTGTTTGCTGCGCAGGAGACTGGGGTTCAATTCT
CTAGCGCACATATAACAGCC
>SciaK46_707.trna3 SciaK46_707:9343518-9343592 (-) Gly (GCC) 75 bp Sc: 27.7 Possible pseudogene
GTCCTCTGTGGTTCAGTGGTAGAATCCTTGTCTGCCACACTGGAGGCCCAGGTTGAATTC
CCGGACACTTAAACA
>SciaK46_707.trna4 SciaK46_707:6705951-6706022 (-) Asp (GTC) 72 bp Sc: 66.5
TCCTCGTTAGTATAGTGGTAAGTATCCCCGCCTGTCACGCGGGAGACCGGGGTTCGATTC
CCCGACGGGGAG
>SciaK46_707.trna5 SciaK46_707:6703992-6704064 (-) Phe (GAA) 73 bp Sc: 88.9
GCCGAAATAGCTCAGTTGGGAGAGCGTTAGACTGAAGATCTAAAGGTCCCTGGTTCGATC
CCGGGTTTCGGCA
>SciaK46_707.trna6 SciaK46_707:6703776-6703847 (-) Asp (GTC) 72 bp Sc: 66.5
TCCTCGTTAGTATAGTGGTAAGTATCCCCGCCTGTCACGCGGGAGACCGGGGTTCGATTC
CCCGACGGGGAG
>SciaK46_707.trna7 SciaK46_707:6703457-6703528 (-) Ala (TGC) 72 bp Sc: 78.7
GGGGATGTAGCTCAGTGGTAGAGCGCATGCTTTGCATGTATGAGGCCCCGGGTTCAATCC
CCGGCATCTCCA
>SciaK46_710.trna1 SciaK46_710:9201032-9201107 (-) Ser (ACT) 76 bp Sc: 20.8 Possible pseudogene
TGCTACCAGTGGTGGCTGTGGGGCAGCATTCCTGCCTACTATGTGGGAGATCTGAGTTCA
AGTCTCAGCTGGGTTG
>SciaK46_710.trna2 SciaK46_710:8207122-8207196 (-) Arg (CCT) 75 bp Sc: 34.3
CCCCCCATGGCCTAATGGATAAGGCACTGGCCTCCTCAGTCAGGAATTGTGGGTTTGAGC
CCCATCTGGGGTAGA
>SciaK46_710.trna3 SciaK46_710:936855-936927 (-) Arg (CCT) 73 bp Sc: 38.6
GCCCCAGTGGCTTAACGGGTCAAGCACTAGCCTCCTAAACTAAGAAGCATAGGTTCAAGT
CCCATCTGGGGTG
>SciaK46_715.trna1 SciaK46_715:1169587-1169658 (+) Cys (GCA) 72 bp Sc: 81.8
GGGGGTATAGCTCAGTGGTAGAGCATTTGACTGCAGATCAAGAGGTCCCTGGTTCAAATC
CAGGTGCCCCCT
>SciaK46_715.trna2 SciaK46_715:1203684-1203755 (+) Cys (GCA) 72 bp Sc: 81.8
GGGGGTATAGCTCAGTGGTAGAGCATTTGACTGCAGATCAAGAGGTCCCTGGTTCAAATC
CAGGTGCCCCCT
>SciaK46_715.trna3 SciaK46_715:1263408-1263516 (+) Leu (CAA) 109 bp Sc: 69.5
GTCAGGATGGCTGAGTGGTCTAAGGCGCCAGACTCAAGGGTTTGTCTGCCCTTCTCCTGG
GTGTTCTGGTCTCTATATGGAGGCGTGGGTTCAAATCCCACTTCTGACA
>SciaK46_715.trna4 SciaK46_715:1366749-1366820 (+) Cys (GCA) 72 bp Sc: 79.3
GGGGGTGTAGCTCAGTGGTAGAGCATTTGACTGCAGATCAAGAGGTCCCTGGTTCAAATC
CAGGTGCCCCCT
>SciaK46_715.trna5 SciaK46_715:4403566-4403639 (-) Thr (TGT) 74 bp Sc: 53.0
GGCACTGTGGCTTAGGTGGTTAAAGCATCTACTTTGTAAATAGGGGGTCCTGGGTTCAGA
TCCCAGCAGTGCCT
>SciaK46_715.trna6 SciaK46_715:3912790-3912882 (-) Ile (TAT) 93 bp Sc: 64.7
GCTCCAGTGGTGCAATGGGTTAGCATGTGGTACTTATAAGGCAGTATTGGGTAGGTAATG
CCAAGGTTGTGAGTTCAAGCCTCACCTGGAGCA
>SciaK46_715.trna7 SciaK46_715:3518831-3518890 (-) Asp (GTC) 60 bp Sc: 28.2 Possible pseudogene
GTGATTCAGTGGTAGAATCCTTGTCTGTCCCACAGGAGACCTGGGTTCAATTCCTGGACA
>SciaK46_715.trna8 SciaK46_715:2389765-2389839 (-) Trp (CCA) 75 bp Sc: 25.8
CCTGCCCCTGGCCTAACATATAAGGCACTGGCCTCCAAAGCCAGGGACTGTGGGTTTGAG
TCCCATCTGGTGGGG
>SciaK46_715.trna9 SciaK46_715:2382256-2382329 (-) Thr (TGT) 74 bp Sc: 75.0
GGCATTGTGGCTTAGATGGTTAAAGCACCTGTCTTGTAAACAGGAGATCCTGGGTTCAAA
TCCCAGCAATGCCT
>SciaK46_715.trna10 SciaK46_715:1024374-1024444 (-) Gly (ACC) 71 bp Sc: 49.1
GCACTGGTGGTTCAATGGTATAATTTCTGCTTACCATGTAGTGGATCTGGGTTCAATTCC
CAGCCAGTGTA
>SciaK46_716.trna1 SciaK46_716:1869865-1869947 (+) Leu (CAG) 83 bp Sc: 77.3
GTCAGGATGGCCGAGCGGTCTAAGGCGCTGCGTTCAGGTCGCAGTCTCCCCTGGAGGCGT
GGGTTCGAATCCCACTTCTGACA
>SciaK46_716.trna2 SciaK46_716:4340760-4340829 (+) Thr (GGT) 70 bp Sc: 28.5 Possible pseudogene
GCATTGGTGGTTCAGTGGTAGAATTCTCACCTGGTATGCAGGGGACTTGGTTAGGTTCCC
GGCCAATGCA
>SciaK46_716.trna3 SciaK46_716:5042901-5042971 (+) Gly (GCC) 71 bp Sc: 29.8
GCATTGGTGGTTCAGTAATAGACTTCTTTCCTGCCATGTGGGAGGCCCAGGTTTGATTCC
TGGCCAATACA
>SciaK46_716.trna4 SciaK46_716:5042988-5043060 (+) Phe (GAA) 73 bp Sc: 70.8
GCCAAAGTAGCTCAATTGGGAGAGCATTGGACTGAAAATCTAAAGGTCCCTGGATCAATC
CCGGGCTTCGGCA
>SciaK46_716.trna5 SciaK46_716:4321901-4321971 (-) Gly (GCC) 71 bp Sc: 27.3 Possible pseudogene
GCATTGGTGGTTCAGTGGTAGACTTCTCGCCTGCCACACGGGAGGCTCAGCTTTGATTCC
CAGCCAATGCA
>SciaK46_716.trna6 SciaK46_716:2549840-2549899 (-) Asp (ATC) 60 bp Sc: 34.8 Possible pseudogene
GTGGTTCAGTGGTAGAATCCTTGTCTATCACACAGGAAATCTGGGTTTGATTCCCAGACA
>SciaK46_716.trna7 SciaK46_716:849743-849813 (-) Gly (GCC) 71 bp Sc: 28.5 Possible pseudogene
GCACTGATAGCTCAGTGGTAGAGTTCTTGTCTGCCCCATAAGTGACCTGGGTTTCATTCC
TGGCCAAGGCC
>SciaK46_724.trna1 SciaK46_724:45038-45109 (+) Pro (AGG) 72 bp Sc: 70.2
GGCTCGTTGGTCTAGGGGTATGATTCTCGCTTAGGGTGCGAGAGGTCCCGGGTTCAAATC
CCGGACGAGCCC
>SciaK46_733.trna1 SciaK46_733:742587-742659 (-) Ser (ACT) 73 bp Sc: 28.1
GCCACCAGTGGTGGCTGTGGCAGCATTCCTGCCTACTGTGTAAGAGATCTGGGTTCAAGT
CCCAGCTGAGGTG
>SciaK46_739.trna1 SciaK46_739:1081624-1081695 (+) Cys (GCA) 72 bp Sc: 36.9
GGGGATACAGCTTAAGGGTAGAGCATTTGACTGCAGATCAAGAGGTTCCCAGCCCAAATC
TGGGTGCCCCCT
>SciaK46_739.trna2 SciaK46_739:3677684-3677756 (+) Ala (AGC) 73 bp Sc: 29.2
GGGGAATTAGTTCAGATGGTAGAACACTTGCCTAGCATGCAAGAAGTAGTGGAATCAATG
CCTGCAGTCTCCA
>SciaK46_739.trna3 SciaK46_739:4201471-4201541 (+) Pro (TGG) 71 bp Sc: 32.2
AGGCCAGTGGCGCAACGGCTAATGTGTCTGACTGGATCAGAAGATTGTAGGTTTGACTCC
TACCTGGCTCA
>SciaK46_739.trna4 SciaK46_739:4226138-4226210 (+) Arg (ACG) 73 bp Sc: 64.6
GGGCCAGTGGCGCAATGGATAACGCGTCTGACTACGGATCAGAAGATTGTAGGTTCGACT
CCTGCCTGGCTCG
>SciaK46_739.trna5 SciaK46_739:4229281-4229370 (+) Tyr (GTA) 90 bp Sc: 75.4
CCTTCGATAGCTCAGCTGGTAGAGCGGAGGACTGTAGTATAACCCCTTGCTGACATCCTT
AGGTCGCTGGTTCGATTCCGGCTCGAAGGA
>SciaK46_739.trna6 SciaK46_739:4547583-4547678 (+) Tyr (GTA) 96 bp Sc: 75.2
CCTTCGATAGCTCAGCTGGTAGAGCGGAGGACTGTAGAGGTATAGCCAAGGCCCACAGGG
ATCCTTAGGTCGCTGGTTCGATTCCGGCTCGAAGGA
>SciaK46_739.trna7 SciaK46_739:5490471-5490543 (-) His (ATG) 73 bp Sc: 39.3
GGGCCAGTGGCTCAATGGATAATGTATCTGACTATGAATCAGAAGATTGTAGGGTCAACT
CCTACCTAGCTCA
>SciaK46_739.trna8 SciaK46_739:4311162-4311328 (-) Tyr (GTA) 167 bp Sc: 33.3
CCTTCAATAGCTCAGCTGGTAGAGTGGAGGACTGTAGTGGAGGACTTTAACCTACTGCAT
AGTAGTACTGGCATATCCCTTTGCTAGCTGAGTTGGAGGAGTGGAAGATTATCACAGTGC
TGTCTACTGATATCCTTGGGTTGCGGGTTCGGTTCTGGCTTGAAGAA
>SciaK46_739.trna9 SciaK46_739:4229074-4229146 (-) Arg (ACG) 73 bp Sc: 64.6
GGGCCAGTGGCGCAATGGATAACGCGTCTGACTACGGATCAGAAGATTGTAGGTTCGACT
CCTGCCTGGCTCG
>SciaK46_739.trna10 SciaK46_739:4225781-4225870 (-) Tyr (GTA) 90 bp Sc: 75.4
CCTTCGATAGCTCAGCTGGTAGAGCGGAGGACTGTAGTGGAATTCCTTGCCGACATCCTT
AGGTCGCTGGTTCGATTCCGGCTCGAAGGA
>SciaK46_739.trna11 SciaK46_739:4201846-4201918 (-) Ala (AGC) 73 bp Sc: 36.4
GGGGAATTAGCTCAGGTGGTAGAGTGCTTGCTTAGCATGTGAGAGGTAGTGGGATTGATG
TCCACATTCTCCA
>SciaK46_739.trna12 SciaK46_739:4200949-4201038 (-) Tyr (GTA) 90 bp Sc: 27.2
CCTTTGCTAGCTTATCTGGGAGAGCAGAGGACTGTAGGCCTGCCTGGCGTAGACGTTCTT
AGGTTGCTGGTTTGATTCCGGCTTGAAGGA
>SciaK46_739.trna13 SciaK46_739:3064818-3064890 (-) Cys (ACA) 73 bp Sc: 22.0 Possible pseudogene
GGGCCACTGGCGCAATGGATAACACCTCTGACTACAGATCAGATGATTGTAGATTTGATT
CTTGCCTGGTTCA
>SciaK46_739.trna14 SciaK46_739:573889-573965 (-) Gly (GCC) 77 bp Sc: 29.9 Possible pseudogene
GCTTCTTCTGTGGTTCAGTGATAGAATCCTTGTCTGCCACACAGGAGGCCCAGGTTCAAT
CCTTGGATGCTTATACA
>SciaK46_740.trna1 SciaK46_740:2826384-2826456 (+) Lys (CTT) 73 bp Sc: 88.0
GCCCGGCTAGCTCAGTCGGTAGAGCATGGGACTCTTAATCCCAGGGTCGTGGGTTCGAGC
CCCACGTTGGGCG
>SciaK46_740.trna2 SciaK46_740:241276-241349 (-) Gly (GCC) 74 bp Sc: 20.4 Possible pseudogene
CACACTGTTGTGGTTTAGTAGTAGAATCCTTGTCTGCCATGCAGGACACCTGGGTTCAGT
TCCCAGATGCGTGT
>SciaK46_763.trna1 SciaK46_763:1411821-1411905 (+) Arg (TCT) 85 bp Sc: 43.3
GGTTCTGTGGCACAATGGATAGTGCATTAGACTTCTAGAGGGTAAAGGGATTCAAAGGCT
CTGGGTTTAAGTCCCAGCAGAGTTG
>SciaK46_763.trna2 SciaK46_763:3592538-3592611 (+) Pro (AGG) 74 bp Sc: 42.2
GGCTTGTTGGTCTAGGGGTATGATTTTTTCACTTAGGGTGTGAGAGGTCTTGGGTTCAAA
TCCCCAATAAGCCT
>SciaK46_763.trna3 SciaK46_763:7231835-7231908 (+) Thr (AGT) 74 bp Sc: 72.9
GGTGCTGTGGCTTAGTTGGTTAAAGCGCCTGTCTAGTAAACAGGAGATCCTGGGTTCAAA
TCCCACTAGCACCT
>SciaK46_763.trna4 SciaK46_763:8166650-8166724 (+) Pro (TGG) 75 bp Sc: 32.7 Possible pseudogene
GGGCTTATTGGTCTAGGGGTAAGATTCTTGCTTTGGGTGTGAGAGGTCCTGGGTTCAGAA
TCCCAACCAAGCCCT
>SciaK46_763.trna5 SciaK46_763:8427639-8427713 (+) Gly (ACC) 75 bp Sc: 38.7 Possible pseudogene
GTCCCCTGTGGTTCAGTGGTAGAAGCCTTGTCTACCACACAGGAGACCTGGGTTCAATTC
CCAGATGCTTATACA
>SciaK46_763.trna6 SciaK46_763:10365296-10365368 (+) Pro (TGG) 73 bp Sc: 31.3
GGCTTGTTGGCCTTGGGGGTATGATTCTCAATTTGGGTGTGAGATGGTCTGGGTTCAAAT
CCCAGACAAGCCC
>SciaK46_763.trna7 SciaK46_763:16112018-16112090 (+) Lys (CTT) 73 bp Sc: 32.1 Possible pseudogene
GCCTGACTGGTTCAGATGGTAGGGCATAAGACTCTTAATCTTAAGATTATGGGTTTGAGT
TCCCTGTTGCGTG
>SciaK46_763.trna8 SciaK46_763:16169018-16169089 (+) Lys (TTT) 72 bp Sc: 34.5 Possible pseudogene
TTCCTGGTGACCTAGTGGTTAGGGCTTAGCACTTTTATCACCATGGCCTGGGTTTGATTC
CTAGCCAGGGAA
>SciaK46_763.trna9 SciaK46_763:14414232-14414311 (-) Ala (TGC) 80 bp Sc: 21.7 Possible pseudogene
GCTACCTTTTTGTTGTAGCTCAGTGGTAGAATCCATGTCTGCCACATGAGACACCTGGGT
TCGATTCTCAGAGGTGTGCA
>SciaK46_763.trna10 SciaK46_763:14254704-14254763 (-) Gly (ACC) 60 bp Sc: 32.7
GTGGTTCAGTGGTAGAATCCTTGTCTACCATACAGAAGATCTGGGTTTGATTCCCAGACA
>SciaK46_763.trna11 SciaK46_763:14040392-14040465 (-) Asn (GTT) 74 bp Sc: 66.8
GTCTCTGTGGCGCAAGTGGTTAGCGCATTCGGCTGTTAACTGAAAGGTTGGTGGTTCAAG
CCCACCCAGGGATG
>SciaK46_763.trna12 SciaK46_763:14001787-14001861 (-) Thr (AGT) 75 bp Sc: 38.3 Possible pseudogene
GGTACTGTGGCTTAGTTGGTTAAAACACCTGTCTAGTAAGCTAACAGATCCTGGGTTCAC
ATCCCAGCAGTGCCT
>SciaK46_763.trna13 SciaK46_763:10992635-10992694 (-) Gly (ACC) 60 bp Sc: 25.8 Possible pseudogene
GTGATTCAGTGGTAGACTCCTTGTCTACCACACAGGAGACCTGGGTTCAGTTCCCAGACA
>SciaK46_763.trna14 SciaK46_763:6764638-6764711 (-) Thr (AGT) 74 bp Sc: 80.7
GGTGCCATGGCTTAGTTGGTTAAAGCACCTGTCTAGTAAACAGGAGATCCTGGGTTCAAA
TCCCAGTGGCACCT
>SciaK46_763.trna15 SciaK46_763:3109447-3109531 (-) Arg (TCT) 85 bp Sc: 24.2 Possible pseudogene
AGCTCCGTGGTGCAATGGATAGTGCATTGGACCTCTAGAGGGTGAAGGGATTCAAAGGTT
CTGGGTTTGAGTCCTGGTAGAGTTG
>SciaK46_763.trna16 SciaK46_763:763999-764058 (-) Undet (NNN) 60 bp Sc: 20.6
GTGGTTCAGTGGTAAAATCCTCACCTACCACACTGAAGACCTGGGTTCAATTCCCAGACA
>SciaK46_818.trna1 SciaK46_818:62255-62327 (-) Lys (CTT) 73 bp Sc: 87.8
GCCCGGCTAGCTCAGTCGGTAGAGCATGAGACTCTTAATCTCAGGGTCGTGGGTTCGAGC
CCCACGTTGGGCG
>SciaK46_818.trna2 SciaK46_818:61444-61516 (-) Val (CAC) 73 bp Sc: 78.7
GTTTCTGTAGTGTAGTGGTTATCACGTTCGCCTCACACGCGAAAGGTCCCCGGTTCGAAA
CCGGGCAGAAACA
>SciaK46_818.trna3 SciaK46_818:59694-59766 (-) Val (CAC) 73 bp Sc: 78.7
GTTTCTGTAGTGTAGTGGTTATCACGTTCGCCTCACACGCGAAAGGTCCCCGGTTCGAAA
CCGGGCAGAAACA
>SciaK46_818.trna4 SciaK46_818:57988-58060 (-) Val (CAC) 73 bp Sc: 78.7
GTTTCTGTAGTGTAGTGGTTATCACGTTCGCCTCACACGCGAAAGGTCCCCGGTTCGAAA
CCGGGCAGAAACA
>SciaK46_818.trna5 SciaK46_818:57124-57196 (-) Lys (CTT) 73 bp Sc: 87.8
GCCCGGCTAGCTCAGTCGGTAGAGCATGAGACTCTTAATCTCAGGGTCGTGGGTTCGAGC
CCCACGTTGGGCG
>SciaK46_838.trna1 SciaK46_838:108-179 (-) Ala (TGC) 72 bp Sc: 60.5
GGGGATGTAGCTCAGTGGTAGAGTGCATGCTTTGCATGTGTGAAGTCCTGGGTTCAATCC
CCAGCATCTCCC
>SciaK46_842.trna1 SciaK46_842:596716-596800 (+) Arg (TCT) 85 bp Sc: 24.9 Possible pseudogene
GTCTCCATGGCACAATGGATAGTGCATTAGGCTTCTAGAATCTGAAAAAATTTAAAGGTT
ATGGGTTCATGTCCCAGCAGAGTCA
>SciaK46_842.trna2 SciaK46_842:4752198-4752257 (-) Gly (ACC) 60 bp Sc: 27.2 Possible pseudogene
GTGATTCAGTGGTAGACTCCTTGTCTACCATGCAGGAGACCTGGGTTTGATTCCCAGACA
>SciaK46_846.trna1 SciaK46_846:5490333-5490392 (-) Gly (ACC) 60 bp Sc: 27.8
GTGGTTCAGTGGTAGAATCCTTGTCTACCACACAGGAGATCTTGGTTTAATTCCCAGGCA
>SciaK46_846.trna2 SciaK46_846:2417860-2417931 (-) Gly (ACC) 72 bp Sc: 20.8
GTAGTGCCACCAGCGGTGGCTGTGTTCCTGCCTACCATGCAGGAGATCCGGGTTCAAGTC
CCAGCTGAGGTG
>SciaK46_846.trna3 SciaK46_846:1268691-1268762 (-) Gly (ACC) 72 bp Sc: 24.5
GCCTATGGTTTAGTGGTAGAATCCTTATTTACCACACAGGAGACCTGGGTTTGATTCCTA
GATACTTATACA
>SciaK46_851.trna1 SciaK46_851:220595-220666 (-) Gln (CTG) 72 bp Sc: 27.3
GGCTCTGTGGTGTAATGGCCAGCACCCTGGACTCTGACTCTAGTAATCTGAGTTCAAGTG
TAAGCAGGACCT
>SciaK46_854.trna1 SciaK46_854:909096-909168 (+) Gln (CTG) 73 bp Sc: 21.6 Possible pseudogene
GGCCCAGTGGTCTAATGGATAAGGCATCAGCCTCTGGAGCTGGGGATTGTGTGTTTAGCT
CCCACTTAGGTTG
>SciaK46_854.trna2 SciaK46_854:1587248-1587318 (+) Gly (GCC) 71 bp Sc: 56.7
GCATTGGTGGTTCAGTGGTAGAATTCTTGCCTGCCACGCGGGAGGCCTGGGTTTGATTCC
TGGCCAATACA
>SciaK46_854.trna3 SciaK46_854:3203702-3203773 (+) Phe (GAA) 72 bp Sc: 47.4
GGGGGCATAGCTCAGTGATAGAGCATTTGACTGAAAATCAAGAAGTCCCTACTTCAAATT
CAGGTGCCCCTT
>SciaK46_854.trna4 SciaK46_854:3203785-3203857 (+) Arg (CCG) 73 bp Sc: 65.9
GGCCCAGTGGCCTAATGGATAAGGCATCAGCCTCCGGAGCTGGGGATTGTGGGTTCAAAT
CCCATCTGGGTCA
>SciaK46_854.trna5 SciaK46_854:4367219-4367289 (-) Gly (GCC) 71 bp Sc: 68.8
GCACTGGTGGTTCAATGGTAGAATTCCTGCTTGCCATGTAGGGGATCTGGGTTCAATTCC
CAGCCAGTGCA
>SciaK46_854.trna6 SciaK46_854:4352284-4352376 (-) Ile (TAT) 93 bp Sc: 66.2
GCTCCAGTGGTGCAATGGGTCAGCACATGGTACTTATACTGCAGTACTAGTGAAGCAATG
CCAAGGTTGTGAGTTCAAGCCTCACCTGGAGCA
>SciaK46_854.trna7 SciaK46_854:3638984-3639054 (-) Gly (GCC) 71 bp Sc: 38.1
GCATTGGTGGTTCAAGGGCAGAAATCCTGCTTGCCATGTAGAGGATCTGGGTGCAATTCC
CAGCCAGTGCA
>SciaK46_854.trna8 SciaK46_854:2210848-2210920 (-) Arg (CCG) 73 bp Sc: 67.6
GGCCCAGTGGCCTAATGGATAAGGCATCAGCCTCCGGAGCTGGGGATTGTGGGTTCAAGT
CCCACCTGGGTCG
>SciaK46_856.trna1 SciaK46_856:1508134-1508226 (+) Thr (TGT) 93 bp Sc: 23.6
GCTCCAGTGGTGCAGTAGGCTGGTGGGTGGTACTTACACAGCAGTACTTGTGAAGCAAGG
CTCAGGTTGTGAGTTCAAGCCTCACCTGGAGCC
>SciaK46_856.trna2 SciaK46_856:269040-269111 (-) Pro (AGG) 72 bp Sc: 59.2
GGCTCGTTGGTCTAGGGGTATGAATCTCGCTTAGGGTGTGAGAGGTCCCGGGTTCAAATC
CCGGACGAGCCC
>SciaK46_856.trna3 SciaK46_856:228970-229041 (-) Pro (AGG) 72 bp Sc: 70.2
GGCTCGTTGGTCTAGGGGTATGATTCTCGCTTAGGGTGCGAGAGGTCCCGGGTTCAAATC
CCGGACGAGCCC
>SciaK46_858.trna1 SciaK46_858:63150-63226 (+) Ile (AAT) 77 bp Sc: 24.3 Possible pseudogene
AGCCATTTAGCTCAGTTGGTTAGAGCCTGATATAAATGACATCAAGGTTGCAGGTTCAAT
CCCTGGCTAAATGATCT
>SciaK46_858.trna2 SciaK46_858:63261-63334 (+) Lys (TTT) 74 bp Sc: 28.5
TTCCATATGGTCTAGCAGTAATGATTCCTGGGTTTTTCACCCAGGCAGCCTGGGTTTGAC
TCTCAGTGTGGGAA
>SciaK46_862.trna1 SciaK46_862:5938982-5939061 (+) Thr (AGT) 80 bp Sc: 35.9 Possible pseudogene
GACCCTTCTACTGTGGTTGAGTTGGTTAAAGCACCTGTCTAGTAAACTGGGGATCCTATG
TTCAAATCCCAGCAGTGTCT
>SciaK46_862.trna2 SciaK46_862:6750005-6750081 (+) Thr (GGT) 77 bp Sc: 21.3 Possible pseudogene
AGTGCAAAATCAGCTCAGTCGGTTAGAGCGTGGCGTTGGTAACACCACGGCTGCAGATTC
AGTCCCTGGTTGGACTA
>SciaK46_862.trna3 SciaK46_862:12300672-12300742 (+) Lys (CTT) 71 bp Sc: 30.6
TCCCCGGTAGTCTAGTGGTCAGGATTCAGCACGCTTGCTGCCGGAGCTGGGTTCGACTCC
CAGTCAAGGAA
>SciaK46_862.trna4 SciaK46_862:12300757-12300850 (+) Ile (TAT) 94 bp Sc: 70.0
GCTCCAGTGGCGCAATCGGTTAGCGCACAGTACTTATACAGCAGTACTTGGGTGAGCCAT
GCTGAGGTTGTGAGTTCAAGCCTCACCTGGAGCA
>SciaK46_862.trna5 SciaK46_862:14353821-14353880 (-) Gly (ACC) 60 bp Sc: 29.4 Possible pseudogene
GTGGTTCAGTGGTAGAATCCTTGTCTACCACACAGGAGACCTGGGTCCAATTTCCAGACA
>SciaK46_862.trna6 SciaK46_862:8658711-8658783 (-) Arg (ACG) 73 bp Sc: 64.6
GGGCCAGTGGCGCAATGGATAACGCGTCTGACTACGGATCAGAAGATTGTAGGTTCGACT
CCTGCCTGGCTCG
>SciaK46_862.trna7 SciaK46_862:8470378-8470448 (-) Val (TAC) 71 bp Sc: 20.7 Possible pseudogene
GCCCCAGTGGTGGCTGTGGCAGCGTTCCTGCCTACCACAGGGAGCTCTGGGTTCAAGTCC
CAGCTGAGGTG
>SciaK46_862.trna8 SciaK46_862:3601928-3601999 (-) Gly (ACC) 72 bp Sc: 20.6 Possible pseudogene
TGCTGTTGTGGCTCAGTAGTAGAATCCTTGTCTACCACGTAGGAGATCCAGGTTTGATTC
CTGGGTGTGCAT
>SciaK46_869.trna1 SciaK46_869:3464568-3464639 (+) Gln (CTG) 72 bp Sc: 73.1
GGTTCCATGGTGTAATGGTTAGCACTCTGGACTCTGAATCCAGTGATCTGAGTTCAAATC
TCAGTGGAACCT
>SciaK46_869.trna2 SciaK46_869:2236540-2236607 (-) Ile (AAT) 68 bp Sc: 22.0 Possible pseudogene
GTAGTAGCTGTGTGGCAGTGTTCCTGCCTAATATGTAGGAGATCTGGGTTCAAGTCCCAG
CTGAGATG
>SciaK46_869.trna3 SciaK46_869:154371-154453 (-) Sup (TCA) 83 bp Sc: 37.2 Possible pseudogene
GCCAGGATGGCTGAGTGGTTAAGGCATTAGACTTCAGATTCAATAGATATATGTCTGTGT
GGGTTTGAACTTTGCTCCTGGCA
>SciaK46_883.trna1 SciaK46_883:22914-22985 (+) Pro (AGG) 72 bp Sc: 70.2
GGCTCGTTGGTCTAGGGGTATGATTCTCGCTTAGGGTGCGAGAGGTCCCGGGTTCAAATC
CCGGACGAGCCC
>SciaK46_883.trna2 SciaK46_883:23105-23176 (+) Pro (CGG) 72 bp Sc: 70.2
GGCTCGTTGGTCTAGGGGTATGATTCTCGCTTCGGGTGCGAGAGGTCCCGGGTTCAAATC
CCGGACGAGCCC
>SciaK46_883.trna3 SciaK46_883:1027708-1027779 (+) Pro (TGG) 72 bp Sc: 69.5
GGCTTGTTGGTCTAGGGGTATGATTCTCGCTTTGGGTGCGAGAGGTCCTGGGTTCAAATC
CCAGACAAGCCC
>SciaK46_883.trna4 SciaK46_883:1756869-1756940 (+) Gln (TTG) 72 bp Sc: 60.8
GGTTCTGTGGTGTAAAGGTTAGCACTCTGGACTTTGAATCCAGCAATCTGAGTTCAAATC
TCAGTAGAACCA
>SciaK46_883.trna5 SciaK46_883:1761098-1761169 (+) Gln (TTG) 72 bp Sc: 64.3
GGTTCTGTGGTGTAATGGTTAGCACTCTGGACTTTGAATCCAGCAATCTGAGTTCAAGTC
TCAGTAGAACCG
>SciaK46_883.trna6 SciaK46_883:3664606-3664699 (+) Arg (TCT) 94 bp Sc: 67.0
GGCTCTGTGGTGCAATGGATAGCATGTTGGACTTCTAAATTAATGACAAAAGGAATCTAT
TCAAAGGTTGTGGGTTCAAGTCCCACCAGAGTCA
>SciaK46_883.trna7 SciaK46_883:3839134-3839205 (+) Pro (TGG) 72 bp Sc: 62.2
GGCTCGTTGGTCTAGGGGTATGATTCTCACTTTGGGTGTGAGAGGTCCTGGGTTCAAATC
CCAGATGAGCCC
>SciaK46_883.trna8 SciaK46_883:5048700-5048772 (+) Sup (CTA) 73 bp Sc: 60.4
GGCCCAGTGGCCTAATGGCTAAGGCACCAGCCTCTAGAGCTGGCGATTGTGGATTCAAGT
CCCACCTGGGTCA
>SciaK46_883.trna9 SciaK46_883:6222948-6223013 (+) Undet (NNN) 66 bp Sc: 40.0
GGCCCAGTGGCCTAATGGATAAGGCACCAGCTTCTGGAGTTGTGGGTTCAAGTCCCATCT
GGGTCA
>SciaK46_883.trna10 SciaK46_883:13017053-13017125 (+) Lys (TTT) 73 bp Sc: 62.2
GCCTGGCTAGCTCAGTTGGTAGAGCATCAGACTTTTAATCTGAGGGTCCATGGTTCAAGT
GCCTGTTCAGGCA
>SciaK46_883.trna11 SciaK46_883:15225752-15225828 (+) Asp (GTC) 77 bp Sc: 34.9 Possible pseudogene
GGAGTCCCCCTTGGTTCAGTGGTAGAATCCTTGTCTGTCACACAGGAGACCCTGGTTCTT
GATTCCTGGATGCTTCT
>SciaK46_883.trna12 SciaK46_883:9801167-9801233 (-) Undet (NNN) 67 bp Sc: 23.8 Possible pseudogene
GGCCCAGTGGCTCAATGAATAAAGCCTCTGGAGCTGCAGATTGTGGGTTCAAGTCACACC
TGGGTCA
>SciaK46_883.trna13 SciaK46_883:8692336-8692415 (-) Gly (GCC) 80 bp Sc: 35.1 Possible pseudogene
ACTGTTATGGTTCAGTGGTAGACTCCTTGCCTGCCACGTAGGAGACCTGGGTTCAATTCC
CAGATGCATGTATAACTACA
>SciaK46_883.trna14 SciaK46_883:7167037-7167108 (-) Pro (CGG) 72 bp Sc: 65.4
GGCTCGTTGGTCTAGGGGTATGATTCTCGCTTCGGGTGTGAGAGGTCCTGGGTTCAAATC
CCAGACGAGCCC
>SciaK46_883.trna15 SciaK46_883:5445465-5445561 (-) Ile (GAT) 97 bp Sc: 31.6
GGCCGAGTAGATCAGTTAGTTGGAGCATGGGGCTGATGACCCCAAGGCTGCAGGTTTGAT
CTCCCTACGAGACCCAAGACCTTCCCTGCCTCAGGCA
>SciaK46_883.trna16 SciaK46_883:4001025-4001096 (-) Pro (AGG) 72 bp Sc: 26.2 Possible pseudogene
GGCAGGATGGTCTAGTGATTAGGGCCCTAAGCTAGGACTTCAGAGAGCTGAGTTCAATTC
TCTGCCTTGCCA
>SciaK46_883.trna17 SciaK46_883:2996835-2996906 (-) Pro (CGG) 72 bp Sc: 38.5
GGCTTGTTGGTCTAGGGGTATGATTCTTGCTTCGGGGGTGAGAGGTCCTGGGTTCAGATC
CCAGATGAGCTC
>SciaK46_883.trna18 SciaK46_883:130489-130560 (-) Pro (CGG) 72 bp Sc: 69.8
GGCTCGTTGGTCTAGGGGTATGATTCTCGCTTCGGGTGCGAGAGGTCCTGGGTTCAAATC
CCAGACGAGCCC
>SciaK46_883.trna19 SciaK46_883:99307-99378 (-) Pro (CGG) 72 bp Sc: 62.6
GGCTCGTTGGTCTAGGGGTATGATTCTCGCTTCGGGTGTGAGAGATCCCGGGTTCAAATC
CCGGACGAGCCC
>SciaK46_890.trna1 SciaK46_890:256178-256249 (+) Glu (TTC) 72 bp Sc: 69.5
TCCCTGATGGTCTAGTGGCTAGGATTTAGCACTTTCACTGCTGCGGCCCGGGTTCGATTC
CCGGTCAGGGAA
>SciaK46_890.trna2 SciaK46_890:340115-340186 (-) Lys (CTT) 72 bp Sc: 43.8
TCTTTAGTGGTCTAGTGGTTAGGATTTGGCACTCTTACTACTGTGGCCTGGGTTCTAATC
CCAGTTGGGGAA
>SciaK46_892.trna1 SciaK46_892:2535955-2536026 (+) Asp (GTC) 72 bp Sc: 67.0
TCCCCGTTAGTATAGTGGTGAGTATCCCCGCCTGTCACGCGGGAGACCAGGGTTCGATTC
CCTGACGGGGAG
>SciaK46_892.trna2 SciaK46_892:2537315-2537386 (+) Asp (GTC) 72 bp Sc: 30.3
TCCCCATTAGCATAGTGGTGAGTATCCCCGCCTGTCACGTGGGAGACTGGGGTTTGACTC
CCTGACGGGGAG
>SciaK46_892.trna3 SciaK46_892:2563653-2563735 (+) Leu (CAG) 83 bp Sc: 38.8
ATCAGGATGGCTGAACTGTCAAAGGTGCTGTGTTCAGGTTGCAGTCTCCCCTGGAGACAT
GGGTTCAAATCCCACTCCTGACA
>SciaK46_892.trna4 SciaK46_892:2802877-2802948 (+) Gly (TCC) 72 bp Sc: 34.2
GCACTGGTGGTGTAATGGTGTGCATAGCTACCTTCCAAGCTGCTGATCTGGGTTCAATTT
CTAGCTAGTGTG
>SciaK46_892.trna5 SciaK46_892:3220614-3220685 (+) Ala (TGC) 72 bp Sc: 78.2
GGGGATGTAGCTCAGTGGTAGAGCGCATGCTTTGCATGTATGAGGTCCTGGGTTCAATCC
CCAGCATCTCCA
>SciaK46_892.trna6 SciaK46_892:3221572-3221643 (+) Ala (TGC) 72 bp Sc: 78.2
GGGGATGTAGCTCAGTGGTAGAGCGCATGCTTTGCATGTATGAGGTCCTGGGTTCAATCC
CCAGCATCTCCA
>SciaK46_892.trna7 SciaK46_892:4089929-4090000 (-) iMet (CAT) 72 bp Sc: 60.4
AGCAGAGTGGCGCAGCGGAAGCGTGCTGGGCCCATAACCCAGAGGTCGATGGATCGAAAC
CATCCTCTGCTA
>SciaK46_892.trna8 SciaK46_892:3327227-3327299 (-) Thr (TGT) 73 bp Sc: 55.3
GACTCCATAGCTCAGTGGTTAGAGCACTGGCCTTGTAAATCAGGGGTTGTGAGTTCCAAC
CTCACTGGAGCCT
>SciaK46_892.trna9 SciaK46_892:3221245-3221316 (-) Ala (TGC) 72 bp Sc: 78.2
GGGGATGTAGCTCAGTGGTAGAGCGCATGCTTTGCATGTATGAGGTCCTGGGTTCAATCC
CCAGCATCTCCA
>SciaK46_892.trna10 SciaK46_892:2803667-2803748 (-) Ser (GCT) 82 bp Sc: 30.0 Possible pseudogene
GACGAGGTGGCCGAGTAGTGAAGGTGATGGCCTGCTAATCTATTGTGTGCTGCATGTGTA
GGTTTGAATCCCATCCTTGTTG
>SciaK46_892.trna11 SciaK46_892:2802522-2802593 (-) Gln (CTG) 72 bp Sc: 47.2
GGCTCCATGGTGTAAAGGCTAGCACGCTGGGCTCTGAACCCAGGCATCTGAGTTCAAGCC
TCGGTGGAACCT
>SciaK46_892.trna12 SciaK46_892:2565871-2565943 (-) Arg (CCT) 73 bp Sc: 35.9 Possible pseudogene
GCCCTCTTAGCACAGCTGGTATTGTATCAGTCTCCTAACTTGAAGGTCATGAGTTTGAGC
CTCAGAGAAGACA
>SciaK46_892.trna13 SciaK46_892:2563279-2563352 (-) Asn (GTT) 74 bp Sc: 71.7
GTCTCTGTGGCGCAATGGGTCAGCGCATTTGGCTGTTAACCGAAAGGTTGGTGGTTCGAG
CCCACCCAGGGACG
>SciaK46_892.trna14 SciaK46_892:2536728-2536809 (-) Ser (TGA) 82 bp Sc: 76.5
GTAGCTGTGGCCGAGAGGTTAAGGCGATGGGCTTGAAACCCATTGGGGTCTCCCTGCACA
GGTTCGAATCCTGTCAGCTACG
>SciaK46_892.trna15 SciaK46_892:2103059-2103131 (-) Thr (CGT) 73 bp Sc: 78.0
GGCTCCATAGCTCAGTGGTTAGAGCACTGGTCTCGTAAATCAGGGGTCGTGAGTTCAAGC
CTCACTGGAGCCT
>SciaK46_892.trna16 SciaK46_892:1799173-1799233 (-) Lys (CTT) 61 bp Sc: 26.2 Possible pseudogene
GCCTGGCTAGCTCAGATGGTAGAGCATGAGACTCTTAATCTCAGGGTTGCCACGTTGGGC
A
>SciaK46_910.trna1 SciaK46_910:80208-80279 (+) Asp (GTC) 72 bp Sc: 66.5
TCCTCGTTAGTATAGTGGTAAGTATCCCCGCCTGTCACGCGGGAGACCGGGGTTCGATTC
CCCGACGGGGAG
>SciaK46_910.trna2 SciaK46_910:1631171-1631242 (+) Asp (GTC) 72 bp Sc: 65.4
TCCTCGTTAGTATAGTGGTCAGTATCCCCGCCTGTCACGCGGGAGACCGGGGTTCAATTC
CCCGACGGGGAG
>SciaK46_910.trna3 SciaK46_910:1632550-1632621 (+) Trp (CCA) 72 bp Sc: 74.3
GACCTCGTGGCGCAACGGTAGCGCGTCTGACTCCAGATCAGAAGGCTGCGTGTTCGAATC
ACGTCGGGGTCA
>SciaK46_910.trna4 SciaK46_910:3135871-3135949 (+) Cys (GCA) 79 bp Sc: 53.0
GAGATCACATTATAGTTCAGTGGTAGAGCATTTGACTGCAGATCAAAAGGTCCCTGGTTT
AAATCCAGGTGTTCCCTCA
>SciaK46_910.trna5 SciaK46_910:5825314-5825386 (+) Arg (CCT) 73 bp Sc: 65.6
GCCCCAGTGGCCTAATGGATAAGGCATTGGCCTCCTAAGCCAGGGATTGTGGGTTCGAGT
CCCATCTGGGGTG
>SciaK46_910.trna6 SciaK46_910:12384202-12384274 (+) Gln (TTG) 73 bp Sc: 34.9
AGCTGCATGGTCTAATGGATTACATATCTGACTTTGACTTAGATGATTGAGGGTTCAAGT
CCCTTTGTAGTTG
>SciaK46_910.trna7 SciaK46_910:12761839-12761910 (+) Leu (CAG) 72 bp Sc: 38.2
GGTTTGTTAGTCTAGGAGTATGATTCTTGGTTCAGGTGCAAGAGGTCCTTGGTTCAAATC
CCAGACAAGCCC
>SciaK46_910.trna8 SciaK46_910:23000951-23001022 (+) Arg (TCT) 72 bp Sc: 34.3 Possible pseudogene
GTGTTGGTAGTATACTGGTAAACATAGTTGCCTTCTAAGCAGTTGACGTGGGTTTGATTC
CTGGCCAGCACA
>SciaK46_910.trna9 SciaK46_910:25450716-25450775 (+) Asp (GTC) 60 bp Sc: 24.7 Possible pseudogene
GAGGTTCAGTGGTAGAATCCTTGTCTGTCACACAGGAGAGACAGGTTCAATTCCTGGACA
>SciaK46_910.trna10 SciaK46_910:25562644-25562715 (+) Pro (CGG) 72 bp Sc: 65.1
GGCTTGTTGGTCTAGGGGTATGATTCTCGCTTCGGGTGTGAGAGGTCCTGGGTTCAAATC
CCAGACAAGCCC
>SciaK46_910.trna11 SciaK46_910:15690121-15690194 (-) Ile (AAT) 74 bp Sc: 47.2 Possible pseudogene
GGCATTGTGGCTTAGCTGGTTGACGTACCTGCCTAATAAACAGGAGATCCTGGGTTCAAA
TCCCAGCGGTACCT
>SciaK46_910.trna12 SciaK46_910:11941487-11941568 (-) Thr (TGT) 82 bp Sc: 25.1 Possible pseudogene
TGTGGAGTTAGCTCAATGGCAGGGTGTATGCTTTGTATGTATGAGGTCCTGGATTCAACC
CCAAGCATTTCCAGTTTCTTAA
>SciaK46_910.trna13 SciaK46_910:1632169-1632240 (-) Asp (GTC) 72 bp Sc: 66.5
TCCTCGTTAGTATAGTGGTAAGTATCCCCGCCTGTCACGCGGGAGACCGGGGTTCGATTC
CCCGACGGGGAG
>SciaK46_926.trna1 SciaK46_926:281914-281986 (-) Lys (TTT) 73 bp Sc: 52.2 Possible pseudogene
GCCTGGGTAGCTCAGTTGGTAGACCCTCAGACTTTTAACCTCAGGGTCCAGGGTTCAAGT
CCCTGTTCAGGTA
>SciaK46_926.trna2 SciaK46_926:24218-24297 (-) Gly (GCC) 80 bp Sc: 23.5 Possible pseudogene
GCTGTTGTGGCTCAGTGGTAGAATGCTAGTCTGCCACATGGAAAACCCAGGTTTGATTCC
TGGATGCACAGAACTACAGC
>SciaK46_949.trna1 SciaK46_949:4991214-4991300 (+) Gly (GCC) 87 bp Sc: 20.1 Possible pseudogene
CCCACTGTTGGTTCAGTGGTAGAATTCTTTCCTGCCACATGGGAGACCTGGGTTCAAATG
CATATGTTTCCAGCCTCAGGCAGGGGT
>SciaK46_949.trna2 SciaK46_949:5069514-5069585 (+) Thr (TGT) 72 bp Sc: 22.3 Possible pseudogene
GGCAGTGTGGTTCAGTGGTCTGGATGTTAGTCTTGTACTTTGGATACCTGGGTTTAAATA
CCTGCTTTGCTC
>SciaK46_949.trna3 SciaK46_949:6048644-6048714 (+) Gly (GCC) 71 bp Sc: 22.5 Possible pseudogene
GCATTGTTAGCTCAGTAGTTTAGCTTTTGCCTGCCACGTGGGAGACCTAGGTTTGATTCC
CAGCCAGGGCA
>SciaK46_949.trna4 SciaK46_949:4873935-4874027 (-) Ile (TAT) 93 bp Sc: 28.4 Possible pseudogene
GCTCCCATGGTGCAATAGGTTAGCTCGTGGTACTTATACAGCATTACTTGCAAAGCAATG
CTGAGACTGTGAGTTCAAGCCTTACCTGGAGCA
>SciaK46_963.trna1 SciaK46_963:3186400-3186471 (+) Trp (CCA) 72 bp Sc: 73.9
GACTCCGTGGCGCAACGGCAGCGCGTCTGACTCCAGATCAGAAGGCTGTGTGTTCAAATC
ACACCGGAGTCA
>SciaK46_963.trna2 SciaK46_963:3186708-3186779 (+) Trp (CCA) 72 bp Sc: 72.0
GGCCTCGTGGCGCAACGGCAGCGCGTCTGACTCCAGATCAGAAGGTTGTGTGTTCAAATC
ACACCGGGGTCA
>SciaK46_963.trna3 SciaK46_963:2219552-2219626 (-) Gly (ACC) 75 bp Sc: 35.2
GTCCCCTGTGATTCAGTGGTAGAATCCTTGTCTACCACACAGGAGACCTGGATTCGATTC
CCAGACACTTATACA
>SciaK46_973.trna1 SciaK46_973:5225434-5225507 (+) Leu (GAG) 74 bp Sc: 22.4 Possible pseudogene
GGAAGGATGGTCTTGTGAGTAGGGCACTTGACTGAGTATCTAGAGATGCAGGTTCAGTTC
CTGGCTCTTTCTCA
>SciaK46_973.trna2 SciaK46_973:13006536-13006607 (+) His (GTG) 72 bp Sc: 62.4
GCCGTGATCGTACAGTGGTTAGTACTCTGCGTTGTGGTCGCAGCAACCTTGGTTCGAATC
CAAGTCACGGCA
>SciaK46_973.trna3 SciaK46_973:4371303-4371371 (-) Gly (GCC) 69 bp Sc: 22.6 Possible pseudogene
TACAGTTGTGGTTCAGTGGTAGAATCCTTGTCTGCCACACAAGAAACCTGGTCCAATTCC
CAGATGTAT
>SciaK46_973.trna4 SciaK46_973:3289717-3289789 (-) Gln (TTG) 73 bp Sc: 45.7
GACTGTGTGGCCTAATGGATAAGGCGTCTGGCTTTGGATCAGAAGATTGAGGGGTTGAGT
CCCTTCGTGGTCA
>SciaK46_982.trna1 SciaK46_982:2058018-2058094 (-) Gly (ACC) 77 bp Sc: 35.5
TGGGTGTCTCCTGTGGTTCAGTGGTAGAATCCTTATCTACCACACAGGAGATCTGGGTTC
AATTCCCTGACACTTAT
>SciaK46_993.trna1 SciaK46_993:941969-942053 (+) Leu (AAG) 85 bp Sc: 29.9 Possible pseudogene
GCTAGTGTGGTTGAGCAGTCTAAAGTGCTGGATTAAGGCTCTATTTGCTTTAGGGGTGTG
GGTTTGAATCCCACTGCTACCAGCA
>SciaK46_993.trna2 SciaK46_993:1442320-1442390 (+) Gly (GCC) 71 bp Sc: 81.0
GCATTGGTGGTTCAGTGGTAGAATTCTCGCCTGCCACGCGGGAGGCCCGGGTTCGATTCC
CGGCCAATGCA
>SciaK46_993.trna3 SciaK46_993:2218400-2218472 (+) Gly (ACC) 73 bp Sc: 24.6 Possible pseudogene
GGTATTGATAGCTTAGTGGTATAGCTCTCACCTACCATGTGGGAGACCTGTTTGATTCCC
AGCCAGGGAACCA
>SciaK46_993.trna4 SciaK46_993:2798341-2798415 (+) Gly (ACC) 75 bp Sc: 20.8 Possible pseudogene
GTCCCCTGTGGTTCAGTGGTAGAATCCTTCTTCACCACACAGGAGACCTAGGTTCAATTC
CCAGACACTTATACA
>SciaK46_993.trna5 SciaK46_993:4693982-4694064 (+) Leu (TAA) 83 bp Sc: 79.5
ACCAGGATGGCCGAGTGGTTAAGGCGTTGGACTTAAGATCCAATGGATGTTTGTCTGCGT
GGGTTCAAACCCCACTCCTGGTA
>SciaK46_993.trna6 SciaK46_993:6389409-6389491 (+) Leu (TAA) 83 bp Sc: 40.2
ACCAGGATGGCTGAGTGGTTAAGGTATTGGACTTAAGCTCTAATAGACATATGTCTACAT
GGGTTCAAACTCTGTTCCTAGTA
>SciaK46_993.trna7 SciaK46_993:6891435-6891506 (+) Gly (TCC) 72 bp Sc: 42.9
GTGTTGGTGGTATAGTGGTGAGCATAGCTGCTTTCCAAGCAGTTAGCCTAGGTTTGATTC
CTGGCCACTGCA
>SciaK46_993.trna8 SciaK46_993:9316970-9317030 (+) Gly (GCC) 61 bp Sc: 20.1
GTGGGTCAATGGTAAAACACTTGTCTGCCACGCAGGAGACCGGGTTCAATTCCCAGATAC
A
>SciaK46_993.trna9 SciaK46_993:10240613-10240695 (+) Ile (TAT) 83 bp Sc: 37.8 Possible pseudogene
ACCAGGATAGCTGAGTGGTTAAGGTGTTGGACTTATGATTCAATGGAAGTATGTCTGTGT
GGGTTCAAGCCCTACTGCTGCTT
>SciaK46_993.trna10 SciaK46_993:15039227-15039309 (+) Leu (TAA) 83 bp Sc: 74.3
ACCAGGATGGCCGAGTGGTTAAGGCGCTGGACTTAAGATCCTGTGGACATGTGTCTGCGT
GGGTTCAAACCCCACTCCTGGTA
>SciaK46_993.trna11 SciaK46_993:15641853-15641935 (+) Leu (TAA) 83 bp Sc: 46.8
ACCTGGATGGCTGAGTGTTTAAGGTGTTGGACTTAAGATCCAATAGATGTATGCCTGTGT
GGGTTTGAACCCCACTCCTGGTA
>SciaK46_993.trna12 SciaK46_993:20270713-20270784 (+) Glu (CTC) 72 bp Sc: 73.2
TCCCTGGTGGTCTAGTGGTTAGGATTCGGCGCTCTCACCGCCGCGGCCCGGGTTCGATTC
CCGGTCAGGGAA
>SciaK46_993.trna13 SciaK46_993:20284116-20284189 (+) Thr (AGT) 74 bp Sc: 68.8
GGCCCTGTGGCTTAGCTGGTTAAAGTACCTGTCTAGTAAACAGGAGATCCTAGGTTCAAA
TCCCAGCAGGGCCT
>SciaK46_993.trna14 SciaK46_993:20386835-20386908 (+) Arg (CCT) 74 bp Sc: 38.0 Possible pseudogene
GCCCCAATGGCCTAATGGATCAGGCACTAGCCTCCTAAGCCAGGGATTGTGGGTTCACAA
TCCCATCTGGGGTG
>SciaK46_993.trna15 SciaK46_993:20730765-20730836 (+) Ser (AGA) 72 bp Sc: 30.1 Possible pseudogene
GGTTTGTTGGTCTAGGGGTATGATTCTTGCTTAGAGTGCAAGAGGGCCTGGATTCAAATC
GTGGCCAAGCCT
>SciaK46_993.trna16 SciaK46_993:21458816-21458877 (+) Asp (GTC) 62 bp Sc: 22.7 Possible pseudogene
GTGGTTCAGTGGTAAAATCCTCTTTTGTCATGTGGGAAGCCTGGGTTCAATTCCCAGACT
CA
>SciaK46_993.trna17 SciaK46_993:22863828-22863899 (+) Glu (TTC) 72 bp Sc: 27.2
TCCCATATGAGCTAGCAGTTAGGATCCTTGGTTTTCACCCAGGCGACCTGGGTTTGACTC
CTGGTATGGGAA
>SciaK46_993.trna18 SciaK46_993:23342579-23342650 (+) Pro (TGG) 72 bp Sc: 65.1
GGCTTGTTGGTCTAGGGGTATGATTCTCGCTTTGGGTGTGAGAGGTCCTGGGTTCAAATC
CCAGACAAGCCC
>SciaK46_993.trna19 SciaK46_993:24108509-24108583 (+) Pro (AGG) 75 bp Sc: 24.8
TCTTTTAGCCCAATAGCCAGGGTACCTGCCTAGGGAGCAGGAGATAAGGGTTCGAGCTTC
ACCCCTCATCCAGAG
>SciaK46_993.trna20 SciaK46_993:33799346-33799428 (+) Gly (TCC) 83 bp Sc: 41.7 Possible pseudogene
ACCAGGAGGGCTGAGTGGTTAACGCATTAGACTTCCAATTCAATGGGTGTATGTCTATGT
GGGTTCAAACCCCACTCCTGGTA
>SciaK46_993.trna21 SciaK46_993:35962034-35962109 (+) Gly (ACC) 76 bp Sc: 24.3 Possible pseudogene
TGCCACCAGTGGTGGCTGTGTGGCAGCATTCCTGCCTACCATGTGGGAGAGCTGGGTTCA
AGCCCTAGCTGGGCAG
>SciaK46_993.trna22 SciaK46_993:36178513-36178572 (+) Gly (ACC) 60 bp Sc: 32.0
GTGGTTCAGTGGTAGACTCCTTGTCTACCACACAGGAGACCTGGGTTTGATTCCCAGACA
>SciaK46_993.trna23 SciaK46_993:37859853-37859924 (+) Ala (TGC) 72 bp Sc: 78.2
GGGGATGTAGCTCAGTGGTAGAGCGCATGCTTTGCATGTATGAGGTCCTGGGTTCAATCC
CCAGCATCTCCA
>SciaK46_993.trna24 SciaK46_993:46597374-46597455 (+) Phe (AAA) 82 bp Sc: 59.6
GTAGCTGTGGCTGAGAAGTTAAGGCAATAGACTAAAAATCTATTGGGGTCTCCCTGCACA
GGTTCAAATCCTGTCAGCTATG
>SciaK46_993.trna25 SciaK46_993:42063972-42064064 (-) Ile (TAT) 93 bp Sc: 26.2 Possible pseudogene
GCTCCAGAGATGCAAGAGGTTAGCATGTGGCATTTATAAGACAGTACTGGGGAAGTGATG
CCAACGTTGTTAGTTCAAGCCTCACCTAGAGCA
>SciaK46_993.trna26 SciaK46_993:33737960-33738034 (-) Gly (ACC) 75 bp Sc: 32.1
GTCCTCTGTGATTCAGTGGTAGAATCCTTGTCTACCACACAGGAGACCTGGGTTTGCTTC
CCAGCCACTTAGACA
>SciaK46_993.trna27 SciaK46_993:25698096-25698168 (-) Val (GAC) 73 bp Sc: 27.8 Possible pseudogene
CTGTTGGTGGGGTTCAGTGGTAGAATCCTTGTCTGACATGTGAGTGGCTTGGGTTCAATT
CCCAGTTTGCATG
>SciaK46_993.trna28 SciaK46_993:22834403-22834475 (-) Undet (NNN) 73 bp Sc: 32.6
TCTCATGTGATCTAGTGGTTAGTATTCCTGGTTTTTCACCCTGGTGGTCTGGGTTTGACT
CCCAGTGTGGGAA
>SciaK46_993.trna29 SciaK46_993:22190993-22191066 (-) Trp (CCA) 74 bp Sc: 25.7 Possible pseudogene
ACTGTAGTGGCCCTAATGGATAAGGCACTGCCCTCCAAAGCCAGAGATTGTGGGTTCAAG
TTCCATTTGGGGTG
>SciaK46_993.trna30 SciaK46_993:19172010-19172083 (-) Thr (AGT) 74 bp Sc: 74.5
GGCTCTGTGGCTTAGTTGGCTAAAGCATCTGTCTAGTAAACAGGAGATCCTGGGTTCAAA
TCCCAGCAGGGCCT
>SciaK46_993.trna31 SciaK46_993:15268211-15268293 (-) Leu (TAA) 83 bp Sc: 68.2
ACCAAGGTGGCTGAGTGGTTAAAGTGTTAGACTTAAAATCTAATAGATGTATGTCTGTGT
GGGTTCAAACCCCACTCCTGGTG
>SciaK46_993.trna32 SciaK46_993:14982854-14982936 (-) Leu (TAA) 83 bp Sc: 34.5
ATCAGGATGGCTAAGTGGTGGAGGCGTTGGACATAAGATCCAGTGGATATATGTCTATGT
GGGCTCAAACCCCACTCCTGGTA
>SciaK46_993.trna33 SciaK46_993:12988440-12988511 (-) Glu (CTC) 72 bp Sc: 33.6 Possible pseudogene
TCCCTGGTGGTCTAGTGGTTAGGATTTGGTGCTCTCACTGCTGCAGCCTCGGTTTAATTC
CCAGTCAGGAAA
>SciaK46_993.trna34 SciaK46_993:10996744-10996826 (-) Leu (TAA) 83 bp Sc: 59.9
ATCAGGCTGGCCAAGTGGTTAAGGCATTGGACTTAAGATCCAATGGATGTATGTCTGCGT
GGGTTCAAACCCCACTCCTGGTA
>SciaK46_993.trna35 SciaK46_993:7606907-7606979 (-) Gln (TTG) 73 bp Sc: 35.3 Possible pseudogene
GACTGTGTGGCCTAAAGGTTAAGGTATCTGTCTTTGGATCAGAAGACTATAAGTTCAAGT
CCTGCTATGGTTG
>SciaK46_993.trna36 SciaK46_993:6927537-6927608 (-) Gly (ACC) 72 bp Sc: 20.8 Possible pseudogene
AGCACTGGTGGCTGTGTGGTAGAGTTTCTGCCTACCATGTTGAAGATCTGAGCTCAAGTC
CCAGCTGGGCTG
>SciaK46_993.trna37 SciaK46_993:6629667-6629749 (-) Leu (TAA) 83 bp Sc: 84.3
ACCAGGATGGCCGAGTGGTTAAGGCGTTGGACTTAAGATCCAATAGGTACATACCTGCGT
GGGTTCGAGCCCCACTCCTGGTA
>SciaK46_993.trna38 SciaK46_993:6390972-6391054 (-) Leu (TAA) 83 bp Sc: 35.9
ACCAGGATGGCCGAGTGGTTAAGGTGTTGGACATAAGCTCTAATAGACATATGTCTACAT
GGGTTCAAACTCTGTTCCTAGTA
>SciaK46_993.trna39 SciaK46_993:5800842-5800924 (-) Leu (TAA) 83 bp Sc: 88.1
ACCAGGATGGCCGAGTGGTTAAGGCGTTGGACTTAAGATCCAATGGACGTATGTCCGCGT
GGGTTCGAACCCCACTCCTGGTA
>SciaK46_993.trna40 SciaK46_993:5653696-5653755 (-) Thr (AGT) 60 bp Sc: 27.5 Possible pseudogene
GTGGTTCAGTGGTAGAATTCTTGTGTAGTGCACAGAAGATCTGGGTTTGATTCCCAGACA
>SciaK46_993.trna41 SciaK46_993:5282050-5282115 (-) Ser (GCT) 66 bp Sc: 22.1 Possible pseudogene
TTTGGTTTAGTGGTATAATCGTTGCCTGCTATGCAGGAGACCTGGGTTAAATTCCTGGAT
GCACAC
>SciaK46_993.trna42 SciaK46_993:4337617-4337689 (-) Lys (TTT) 73 bp Sc: 24.9 Possible pseudogene
GCCTGGGTACCTCAGCCAGTAGAACATCAGACTTTTAATCTGAGGGTCCAAGATTCATGT
CCCTGTTCAGATA
>SciaK46_993.trna43 SciaK46_993:1137596-1137655 (-) Gly (ACC) 60 bp Sc: 25.3 Possible pseudogene
GTGGTTCAGTGATAGAATCCTTGTCTACCACACAGGAGTCCTGGGTTTGATTTCCAGGCA
>SciaK46_1011.trna1 SciaK46_1011:1385072-1385140 (-) Gly (GCC) 69 bp Sc: 31.6 Possible pseudogene
GTTGTGGTTCAGTGGTAGAATATTTGTCTGCCATTCAGGAGACCTGGGTTCAGTTCCTGG
GCAAGTACA
>SciaK46_1020.trna1 SciaK46_1020:2157433-2157502 (-) Thr (TGT) 70 bp Sc: 21.3 Possible pseudogene
TCTGTGGTGTAATGGTAAGCATTGCTGGCTTGTAAATAGTTGGTCTGGGTTTGATTCCCA
TCCAACACAG
>SciaK46_1026.trna1 SciaK46_1026:224956-225048 (-) Ile (TAT) 93 bp Sc: 34.0
GCTCCAGTGGTGCAATTGGTTAGCATGGGGCCTTTATAAGGCAGTATTAGGGAAGTGATA
CCAAGATTGTGAGTTCAAGCCTCCCCTGGAGCA
>SciaK46_1030.trna1 SciaK46_1030:3307420-3307501 (+) Ser (TGA) 82 bp Sc: 42.5
GTAATTGTGGCCGAGTGCTAAAGGCGGTGGGCTTGAAATCTACTGGGGTTTCCCTGCACA
GGTTCAAACCATGTCAACTATG
>SciaK46_1044.trna1 SciaK46_1044:258028-258103 (+) Gly (GCC) 76 bp Sc: 23.4
GCTATGGTTCAGTGGTAGAATCCTTGTCTGCCACACAGGAGACCTAGGTTCACTTTTCAA
ATGCTGAGAGGCACCA
>SciaK46_1044.trna2 SciaK46_1044:3995933-3996003 (+) Ser (GCT) 71 bp Sc: 21.6 Possible pseudogene
GCACTGGTGGTTCAGTGGTAGCATTCCTACTTGCTATGCAAGGGACCTAGGTTCAAGTCC
CAGCAAATGAA
>SciaK46_1044.trna3 SciaK46_1044:10928346-10928437 (+) Ile (GAT) 92 bp Sc: 35.4
ATTCCAGTGGTGCAATAGGTTAGCACATGGTATTGATAAGCAGTACTTATCAAGTGATGC
CAAGGTTGTGAGTTCAAGCCTTGCCTAGAGCA
>SciaK46_1044.trna4 SciaK46_1044:11636635-11636717 (+) Leu (CAG) 83 bp Sc: 78.2
GTCAGGATGGCCGAGCGGTCTAAGGCGCTGCGTTCAGGTCGCAGTCTCCCCTGGAGGCGT
GGGTTCGAATCCCACTCCTGACA
>SciaK46_1044.trna5 SciaK46_1044:11638561-11638634 (+) Asn (GTT) 74 bp Sc: 78.0
GTCTCTGTGGCGCAATGGGTTAGCGCGTTCGGCTGTTAACCGAAAGGTTGGTGGTTCGAG
CCCACCCAGAGACG
>SciaK46_1044.trna6 SciaK46_1044:11639482-11639555 (+) Asn (GTT) 74 bp Sc: 74.2
GTCTCTGTGGCGCAATGGGTTAGCGCGTTCGGCTGTTAACCGGAAGGTTGGTGGTTCGAG
CCCACCCAGAGACG
>SciaK46_1044.trna7 SciaK46_1044:11640089-11640171 (+) Leu (CAG) 83 bp Sc: 78.2
GTCAGGATGGCCGAGCGGTCTAAGGCGCTGCGTTCAGGTCGCAGTCTCCCCTGGAGGCGT
GGGTTCGAATCCCACTCCTGACA
>SciaK46_1044.trna8 SciaK46_1044:11641735-11641817 (+) Leu (CAG) 83 bp Sc: 78.2
GTCAGGATGGCCGAGCGGTCTAAGGCGCTGCGTTCAGGTCGCAGTCTCCCCTGGAGGCGT
GGGTTCGAATCCCACTCCTGACA
>SciaK46_1044.trna9 SciaK46_1044:11643661-11643734 (+) Asn (GTT) 74 bp Sc: 78.0
GTCTCTGTGGCGCAATGGGTTAGCGCGTTCGGCTGTTAACCGAAAGGTTGGTGGTTCGAG
CCCACCCAGAGACG
>SciaK46_1044.trna10 SciaK46_1044:11644582-11644655 (+) Asn (GTT) 74 bp Sc: 74.2
GTCTCTGTGGCGCAATGGGTTAGCGCGTTCGGCTGTTAACCGGAAGGTTGGTGGTTCGAG
CCCACCCAGAGACG
>SciaK46_1044.trna11 SciaK46_1044:11645189-11645271 (+) Leu (CAG) 83 bp Sc: 78.2
GTCAGGATGGCCGAGCGGTCTAAGGCGCTGCGTTCAGGTCGCAGTCTCCCCTGGAGGCGT
GGGTTCGAATCCCACTCCTGACA
>SciaK46_1044.trna12 SciaK46_1044:11646934-11647015 (+) Leu (TAG) 82 bp Sc: 69.9
GGTAGTGTGGCCGAGCGGTCTAAGGCGCTGGATTTAGGCTCCAGTCTCTCCGGGGGCGTG
GGTTCGAATCCCATCACTGCCA
>SciaK46_1044.trna13 SciaK46_1044:17230555-17230626 (+) Gly (ACC) 72 bp Sc: 23.3 Possible pseudogene
GGAGCAGTGGCTATGTGGTAGAGTTTCTGCCTACCATGTGGGAGAGCTGAGTTCAAGTCT
CAGCTAGTGTCA
>SciaK46_1044.trna14 SciaK46_1044:11657731-11657806 (-) Asn (GTT) 76 bp Sc: 23.6 Possible pseudogene
GTCTCTGTGGTGTAATGGGTTAGTGTGTTTGGCTGTTAATTAAGAGGTTGGTGGTTTGAG
CCCACCCAGGCTTGCA
>SciaK46_1044.trna15 SciaK46_1044:11654233-11654304 (-) iMet (CAT) 72 bp Sc: 60.4
AGCAGAGTGGCGCAGCGGAAGCGTGCTGGGCCCATAACCCAGAGGTCGATGGATCGAAAC
CATCCTCTGCTA
>SciaK46_1044.trna16 SciaK46_1044:11649784-11649876 (-) Ile (TAT) 93 bp Sc: 69.1
GCTCCAGTGGCGCAATAGGTTAGCGCGCGGTACTTATACAGCAGTACTTGCGAAGCGATG
CCGAGGTTGTGAGTTCGAGCCTCACCTGGAGCA
>SciaK46_1044.trna17 SciaK46_1044:11633580-11633653 (-) Asn (GTT) 74 bp Sc: 74.2
GTCTCTGTGGCGCAATGGGTTAGCGCGTTCGGCTGTTAACCGAAAGGTTGGTGGTTCGAG
CCCATCCAGAGACG
>SciaK46_1044.trna18 SciaK46_1044:11632570-11632652 (-) Leu (CAG) 83 bp Sc: 78.2
GTCAGGATGGCCGAGCGGTCTAAGGCGCTGCGTTCAGGTCGCAGTCTCCCCTGGAGGCGT
GGGTTCGAATCCCACTCCTGACA
>SciaK46_1044.trna19 SciaK46_1044:10962574-10962648 (-) Gly (ACC) 75 bp Sc: 20.3 Possible pseudogene
GTCCTCTGTGATTCAGTGGTAGACTCCTTGTCTACCACACAGAAGACCTGGGCTCAATTC
CCAGACACTTATACA
>SciaK46_1046.trna1 SciaK46_1046:6801721-6801795 (+) Asp (ATC) 75 bp Sc: 41.1
GTCCCCTGTGGTTCAGTGGTAGAATCCTTGTCTATCACACAGGAGACCTGGGTTTGATTC
CCAGACACTTATACA
>SciaK46_1046.trna2 SciaK46_1046:590518-590590 (-) Lys (CTT) 73 bp Sc: 58.8
GCACAGCTAGCTCAGTTGGTAGTGCATGAGACTCTTAATCTCAGGGTTGTGGGTTCAAGC
CCCATGTTGGGTG
>SciaK46_1047.trna1 SciaK46_1047:690258-690340 (+) Leu (TAA) 83 bp Sc: 83.8
ACCAGGATGGCCGAGTGGTTAAGGCGTTGGACTTAAGATCCAATGGGTGTATACCTGCGT
GGGTTCGAACCCCACTCCTGGTA
>SciaK46_1047.trna2 SciaK46_1047:230374-230457 (-) Leu (TAA) 84 bp Sc: 44.7
TACTGGATGGCTGAGTGGTTACGGTGTTGGACTTAAGATCCAGTGGGTGTATGCCTGTGT
GGATTCAAACCCCACTCCTGGTAG
>SciaK46_1047.trna3 SciaK46_1047:145695-145778 (-) Val (TAC) 84 bp Sc: 21.8 Possible pseudogene
ACCAGGATGGGTGAGTGGTTAAAGCATTAGACTTACTATCCCATTTGGTGTATGTCTACT
TGGGTTCAAACCTCACTGCTGGTA
>SciaK46_1048.trna1 SciaK46_1048:2664258-2664332 (+) Ser (GCT) 75 bp Sc: 20.1 Possible pseudogene
GTCCTCTGTCATTCAATGGTAGAATCCGTGTCTGCTATACAGGAAACCTGGGTTTGATTC
CCAGACACTTATACA
>SciaK46_1052.trna1 SciaK46_1052:1014351-1014434 (+) Gly (ACC) 84 bp Sc: 36.8 Possible pseudogene
GCAGTCTCCTGTGGTTCAGTGGTAGAATCCTTGTCTACCACACAAGAGACCTGGGTTTGA
TTCCAAGATGCTTATACAGCTACA
>SciaK46_1061.trna1 SciaK46_1061:1356014-1356089 (-) Gly (ACC) 76 bp Sc: 32.2 Possible pseudogene
GGAGTCTGCTGTGGTTCAGTGGTAGAATCCTCGTCTACCATACAGGAGACCTGGGTTCAT
ATTCCCAGGCACTTTT
>SciaK46_1062.trna1 SciaK46_1062:1323939-1324024 (+) Gly (ACC) 86 bp Sc: 22.1
GCTGCAGTAGTGCCACTAGTGGTGACTGTGTGGCAGCATTCCTGCCTACCACGTAGGAGA
TCTGGGTTCATGTCCTAGCTGAGGTG
>SciaK46_1071.trna1 SciaK46_1071:1495678-1495753 (+) Gly (ACC) 76 bp Sc: 27.6 Possible pseudogene
GCCAGCACTGGTGGCTGTGTGGTAAAGCTTCTGCCTACCATGTGGGAGATCTGTGTTCAA
GTTCCCAGCTGTGGTG
>SciaK46_1071.trna2 SciaK46_1071:1852133-1852207 (-) Gly (ACC) 75 bp Sc: 23.5 Possible pseudogene
GTCCCCTGTGGTTCAGTGGTAGCATCCTTGTCTACCACACAGGAGACCTAGGTTTGATTC
CCAGACACATATACA
>SciaK46_1077.trna1 SciaK46_1077:4633495-4633569 (+) Gly (ACC) 75 bp Sc: 32.5
GTCCCCTGTGGTTCAGTGGTAGAATCCTTGTATACCACACAGGAGACCTGGGTTTGATTC
CCAGACACTTATACA
>SciaK46_1077.trna2 SciaK46_1077:6715216-6715290 (+) Gly (ACC) 75 bp Sc: 30.8
GCCACTAGTGGTAGCTATGTGGCAACATTCCTACCTACCATGCAGGAGATCTGGGTTCAA
GTCCCAGCTGAGGTG
>SciaK46_1077.trna3 SciaK46_1077:8186626-8186685 (+) Gly (ACC) 60 bp Sc: 33.2 Possible pseudogene
GTGGTTCAGTGGTAGAATCCTTATCTACCACAAAAGAGACCTGGGTTTGATTCCCAGACA
>SciaK46_1077.trna4 SciaK46_1077:10923850-10923926 (-) Gly (GCC) 77 bp Sc: 24.3 Possible pseudogene
GCTGTAGTGGTTCAGTGGTAGAATCCTTGTCTGCCACGCAGAAGATCTAGGTTTGATTCC
TGAATGTGCGTATAACT
>SciaK46_1077.trna5 SciaK46_1077:7776014-7776087 (-) Gly (ACC) 74 bp Sc: 21.3 Possible pseudogene
GTCCCCTGTGGTTCAGTGGTAGACTCCTTGTCTACCACACAGGAGACCTGGTTCAATTCC
CAGACACTTATACA
>SciaK46_1077.trna6 SciaK46_1077:5741577-5741636 (-) Gly (ACC) 60 bp Sc: 36.6
GTGGTTCAGTGGTAGAATTCTTGTCTACCACACAGGAGACCTGGGTTTGATTTCCAGACA
>SciaK46_1077.trna7 SciaK46_1077:5274387-5274460 (-) Asn (GTT) 74 bp Sc: 41.7
GTCTCTATAGTGCAATTGGTTAGTGTGTTTAGCTGTTAACTAAAAGGCTGGTGGTTCAAG
CCCACCCAGGAATG
>SciaK46_1077.trna8 SciaK46_1077:3797390-3797473 (-) Gln (TTG) 84 bp Sc: 27.3 Possible pseudogene
ACCCCATCTATGATCATATGGCCTAATGGATAAGGCATCTGACTTTGGAACAAGAGATTG
AAGGTTCAAGTCCCTCTGTGGGTA
>SciaK46_1077.trna9 SciaK46_1077:2188554-2188624 (-) Gly (GCC) 71 bp Sc: 46.6
GCATTGGTGGTTCAATGGTAGAATTCCTGCCTGCCATGCAGGAGACCTGAGTTCAATTTC
TAACTAGTGCT
>SciaK46_1098.trna1 SciaK46_1098:4393096-4393172 (+) Gly (GCC) 77 bp Sc: 27.0
GATATGTTGTGGCTCAGTAGTAGAATCCTTGTTTGCCATACAAGAAATCTGGGTTTAATT
CCCAGATGTGCATATCA
>SciaK46_1098.trna2 SciaK46_1098:4602445-4602515 (-) Gly (GCC) 71 bp Sc: 32.7 Possible pseudogene
GTATTGATAGCTCAGTGATACAGCTTTTGTCTGCCAAATGGGAGACCTGGGTTTGATGCC
CAGCCAGTGCA
>SciaK46_1113.trna1 SciaK46_1113:14604379-14604437 (+) Gly (GCC) 59 bp Sc: 26.7 Possible pseudogene
GGGTTCAGTGGTAGAATTCTTGTCTGCCACACAGGAGACCCCAGTTTAATTCTTGGACA
>SciaK46_1113.trna2 SciaK46_1113:20212663-20212734 (+) Ala (CGC) 72 bp Sc: 74.4
GGGGATGTAGCTCAGTGGTAGAGCGCGCGCTTCGCATGTGTGAGGTCCCGGGTTCAATCC
CCGGCATCTCCA
>SciaK46_1113.trna3 SciaK46_1113:29764055-29764120 (+) Cys (GCA) 66 bp Sc: 20.5 Possible pseudogene
GTCAGGATAGCTCAGTGGTAGAGCTCTTGCCTGCCACACTGCAGATGTGAGTTCAATTTC
TTGCTA
>SciaK46_1113.trna4 SciaK46_1113:20212867-20212937 (-) Gly (GCC) 71 bp Sc: 81.0
GCATTGGTGGTTCAGTGGTAGAATTCTCGCCTGCCACGCGGGAGGCCCGGGTTCGATTCC
CGGCCAATGCA
>SciaK46_1113.trna5 SciaK46_1113:1647267-1647338 (-) Thr (TGT) 72 bp Sc: 27.8
GCTTCCATAGCTCAATGGTAAGAGCATTTGTCTTGTAAATCAGAGGTAATGAGTTCTAAC
TTCATGGGAGCC
>SciaK46_1138.trna1 SciaK46_1138:8299-8371 (+) Met (CAT) 73 bp Sc: 37.0
GCCTTCTTAGCGCAGCCAGCAGTGCATCAGTCTCATAGTCTGAAGTTCCTGAGTTTGAGC
CTTAGAGAAGGCG
>SciaK46_1138.trna2 SciaK46_1138:17331-17403 (+) Met (CAT) 73 bp Sc: 77.7
GCCCTCTTAGCGTAGCTGGCAGCGCGTCAGTCTCATAATCTGAAGGTCCTGAGTTCGAGC
CTCAGAGAGGGCA
>SciaK46_1138.trna3 SciaK46_1138:17626-17698 (+) Arg (CCT) 73 bp Sc: 43.5
GTCCAGCTAGTTCAGTCATTAAAACGTGAGACTCCTAACCTCAAGGCTGTGGGTTTAAGC
CCCATGTTGGGTG
>SciaK46_1138.trna4 SciaK46_1138:18481-18553 (+) Lys (CTT) 73 bp Sc: 23.3 Possible pseudogene
GCCCAGCTGGCTGAATCAGTAAAGCATAAACCTCTTAATCTCAGGGCTGTGGGTGCCAGC
CCCACATTGAGCA
>SciaK46_1138.trna5 SciaK46_1138:30236-30308 (+) Met (CAT) 73 bp Sc: 34.6
GCCTTCTTAGTGCAGCTGGCAGTGCGTCTTTCTCATAATCTGAGGGTCCTGACTTTGAGC
CTCAGAGAAGGCA
>SciaK46_1138.trna6 SciaK46_1138:36540-36612 (+) Met (CAT) 73 bp Sc: 76.5
GCCCTCTTAGCGCAGCTGGCAGCGTGTCAGTCTCATAATCTGAAGGTCCTGAGTTCAAGC
CTCAGAGAGGGCA
>SciaK46_1138.trna7 SciaK46_1138:43604-43676 (+) Lys (CTT) 73 bp Sc: 48.6
GTCTGGCTAGTTCAGTTGATTGAGCATGAGACTCTTAATCTCAAGATCATAGGTTCAAGC
CCTATGTTGGGGG
>SciaK46_1138.trna8 SciaK46_1138:47223-47295 (+) Met (CAT) 73 bp Sc: 79.2
GCCCTCTTAGCGCAGCTGGCAGCGCGTCAGTCTCATAATCTGAAGGTCCTGAGTTCAAGC
CTCAGAGAGGGCA
>SciaK46_1138.trna9 SciaK46_1138:47498-47570 (+) Lys (CTT) 73 bp Sc: 28.9 Possible pseudogene
TCCTGGCTAACTCAGTTGATAATGCAGGAGACTCTTAATTTCAGGGTCATGGGTTCAAAC
CCCATGTTGGGTG
>SciaK46_1138.trna10 SciaK46_1138:51997-52069 (+) Met (CAT) 73 bp Sc: 54.4
GCCTTCTTAGCACAGCTGGCACTGCATCAGTCTCATAATCTGAAGGTCCTGAGTTCAAGC
CTCAGAGAAAACA
>SciaK46_1138.trna11 SciaK46_1138:52292-52364 (+) Asn (ATT) 73 bp Sc: 30.0 Possible pseudogene
CCCCAGCTAGCTTGGTTGGTAAAACATGAACCTATTATCCTCGGGCTCGTGGGTTCAAGC
CCCACGTTGGGTG
>SciaK46_1138.trna12 SciaK46_1138:109554-109635 (+) Ser (GCT) 82 bp Sc: 48.4
GACAAGGTGGCTGAGTGGTTAAGGTGATGGACTGCTAATCCATTGTGTTCTGCATGCATG
CGCTCAAATCCCATCCTTGTTG
>SciaK46_1142.trna1 SciaK46_1142:1000028-1000086 (+) Gly (GCC) 59 bp Sc: 20.5 Possible pseudogene
GGGTTCAGTGGTTGAATCCTTGTCTGCCACACAGGAGACCCGGGTTCAGTTCCAGGACA
>SciaK46_1144.trna1 SciaK46_1144:3314134-3314204 (+) Gly (GCC) 71 bp Sc: 34.5 Possible pseudogene
GCATTGATGGCTCAGTGGTAGAGTTCTCACCTGCCACATGGGAGACCTAGATTCAATCCC
TGGCCAAGACA
>SciaK46_1144.trna2 SciaK46_1144:4982898-4982980 (+) Gly (GCC) 83 bp Sc: 27.3 Possible pseudogene
ACTGTTGTGGTTCAGTGGTACAATACTTGTCTGCCACACAAGGAACCCAGGTTCAATTCC
CAGGTGTGTATGTCACTATAGCT
>SciaK46_1144.trna3 SciaK46_1144:7384631-7384698 (-) Gly (ACC) 68 bp Sc: 21.5
GTGGTTCAGTGGTAAAATCATTGTCTACCACACAGGAAACCTGGGTTTGATACCCACATG
CTTATACA
>SciaK46_1150.trna1 SciaK46_1150:2671449-2671520 (+) His (GTG) 72 bp Sc: 53.4
GCCATGATCGTATAGTGGTTAGTACTCTGTGTTGTGGCCACAGCAACCTCGGTTCGAATC
CGAGTCATGGCA
>SciaK46_1160.trna1 SciaK46_1160:1488898-1488969 (+) Undet (NNN) 72 bp Sc: 31.8
GTTTCTGCAGTATAGTGGTTAGCATGTTGACCTAATACAAAAAGATCCTTGGTTCAAAAC
CAAGCAGAAACT
>SciaK46_1160.trna2 SciaK46_1160:2286530-2286600 (+) Ala (AGC) 71 bp Sc: 31.8
CCTGTGGTTCAGTGGTAGAACCTTTGTCTAGCATGCAGGAGACCTGAGTTTGATTCCCAG
ACACTTATGGA
>SciaK46_1160.trna3 SciaK46_1160:2713357-2713416 (+) Gly (ACC) 60 bp Sc: 23.7 Possible pseudogene
GTGGTTCAGTGGTACACTCCTTGTCTACCACACAGGTGACCTGGGTTTGATTCCCAGACA
>SciaK46_1160.trna4 SciaK46_1160:5855543-5855614 (+) Asn (ATT) 72 bp Sc: 40.8
CTCCGTAGCGCAATGGGTTAGCACATTTGGCTATTAACCAGAAAGTCGGTGGTTTGAGCC
CACCCAGGGAGG
>SciaK46_1160.trna5 SciaK46_1160:6603979-6604066 (+) Tyr (GTA) 88 bp Sc: 62.9
CCTTTGATAGCTCAGCTGGTAGAGCGGAGGACTGTAGGGTGTTGGGCAAGATATCCTCAG
GTGGCTGGTTCAAGTCCGGCTCGAAGGA
>SciaK46_1160.trna6 SciaK46_1160:6835084-6835155 (+) Gln (CTG) 72 bp Sc: 74.1
GGTCCCATGGTGTAATGGTTAGCACTCTGGACTCTGAATCCAGTGATCTGAGTTCAAATC
TCAGTGGGACCT
>SciaK46_1160.trna7 SciaK46_1160:7417390-7417463 (+) Gly (GCC) 74 bp Sc: 31.8 Possible pseudogene
GCTTTTGTGGTTCAAGGGAAGAATCCTTGTCTGCCACACAGGAGACCTGGGTTCGATTCC
TGGATGCAAATATA
>SciaK46_1160.trna8 SciaK46_1160:8201036-8201115 (+) Undet (NNN) 80 bp Sc: 21.2
GCTGTTATGGTTCAGTGGTAGAATCCTTATTGGTCAGGCAGGATACCTGGGTTCGGTTCC
CAGATGCATATATAACTGCA
>SciaK46_1160.trna9 SciaK46_1160:16997027-16997096 (+) Gly (GCC) 70 bp Sc: 34.3
GCATTGATGATTCAATGGCAGATTCCTGCTTGCCATGTAGAGGACCTGGGTTCAATTCCC
AGCCAGTGCA
>SciaK46_1160.trna10 SciaK46_1160:15555213-15555284 (-) Glu (CTC) 72 bp Sc: 28.9 Possible pseudogene
TCCCTGGTGGACTAGTGGTTAGGATTTGGTGCTCTCCCTGTCATGATCTGGGTTTGATTC
CTGGTCAGGGAA
>SciaK46_1160.trna11 SciaK46_1160:15394428-15394502 (-) Val (CAC) 75 bp Sc: 51.1
GGTGCTGTGGCTTAGCTGGTTAAAACACCTGCTTCACAAGCAGGATCATCCTGGGTTCAA
ATCCCAGTAATACCT
>SciaK46_1160.trna12 SciaK46_1160:14096811-14096882 (-) Gly (ACC) 72 bp Sc: 24.8 Possible pseudogene
GCCTGCGGTTCAATGGTGGAATCCTTGCCTACCACACAGGAGACCTGGGTTCAATTCCCA
GACACTTATACA
>SciaK46_1160.trna13 SciaK46_1160:6604314-6604386 (-) Phe (GAA) 73 bp Sc: 66.5
GCCGAAGTAGCTCAGTTGGGAGAGCGTTAGACTGAAGATCTAAAGGTCCCTGAATCAATC
CTGGGCTTCGGCA
>SciaK46_1161.trna1 SciaK46_1161:536-617 (+) Leu (AAG) 82 bp Sc: 74.1
GGTAGTGTGGCCGAGCGGTCTAAGGCGCTGGATTAAGGCTCCAGTCTCTTCGGGGGCGTG
GGTTCGAATCCCACCACTGCCA
>SciaK46_1164.trna1 SciaK46_1164:3124463-3124544 (+) Ser (TGA) 82 bp Sc: 23.8 Possible pseudogene
CATTTGGCTAAGTGGTTAAGGCACTGGATTTGAAATCCAGTGCAGTTTCTCTGTGCAGGT
TCATTTTCTGCTCACAGCAAGG
>SciaK46_1164.trna2 SciaK46_1164:3342804-3342864 (-) Undet (NNN) 61 bp Sc: 27.5
GCCCTAGTGGCCTAATGGATAAGGCACTGGCTGACTGTGGGTTCAAGTCCTACCTGGGGT
G
>SciaK46_1164.trna3 SciaK46_1164:2196395-2196469 (-) Gly (ACC) 75 bp Sc: 29.4 Possible pseudogene
GTCTCCTGTGGTTCAGTGGTAGAATTCTTGTCTACCACACAGGAGACCTGAGTTTGCTTC
CCAGACACTTAAACA
>SciaK46_1190.trna1 SciaK46_1190:4490257-4490329 (-) Thr (TGT) 73 bp Sc: 45.6
GGCTCCATCGCTCAGTGGTTACAGCACTGGTCTTGTAAACCAGGGGTTGTGAATTCAACC
CTCACTGGACCCT
>SciaK46_1190.trna2 SciaK46_1190:3983532-3983603 (-) Asp (GTC) 72 bp Sc: 66.0
TCCTCGTTAGTATAGTGGTGAGTATCCCTGCCTGTCACGCAGGAGACCAGGGTTCGATTC
CCTGACGGGGAG
>SciaK46_1190.trna3 SciaK46_1190:3395140-3395212 (-) Thr (TGT) 73 bp Sc: 28.9 Possible pseudogene
GCTGTACATGCTCAGTGGTTAGAGCACTGGTCTTGTAAGCCTGGGGTTTTGAGTTCAAAC
CTCACTGGAGCCT
>SciaK46_1195.trna1 SciaK46_1195:70397-70468 (+) Glu (TTC) 72 bp Sc: 69.7
TCCCTGGTGGTCTAGTGGCTAGGATTTGGCGCTTTCACCGCCGCGGCCCGGGTTCGATTC
CCGGCCAGGGAA
>SciaK46_1195.trna2 SciaK46_1195:70611-70720 (-) Leu (CAA) 110 bp Sc: 70.0
GTCAGGGTGGCTGAGTGGTCTGAAGCGCCAGGCTCAAGGCCCTATCCTTCCCCTGCCCTG
GGGCTCCTGGTCTCCCTGTGGAGGCGTGGGTTCAAATCCCACCCCTGGCA
>SciaK46_1199.trna1 SciaK46_1199:179675-179746 (+) His (GTG) 72 bp Sc: 60.1
GCCGTGATCGTATAGTGGTTAGTACTCTGCGTTGTGGCCGCAGCAACCTCGGTTCGAATC
CGAGTCACGGCA
>SciaK46_1199.trna2 SciaK46_1199:184611-184682 (+) His (GTG) 72 bp Sc: 60.1
GCCGTGATCGTATAGTGGTTAGTACTCTGCGTTGTGGCCGCAGCAACCTCGGTTCGAATC
CGAGTCACGGCA
>SciaK46_1199.trna3 SciaK46_1199:184791-184862 (+) His (GTG) 72 bp Sc: 31.7
NNNNNGATCGTATAGTGGTTAGTACTCTGCGTTGTGGCCGCAGCAACCTCGGTTCGAATC
CGAGTCACGGCA
>SciaK46_1199.trna4 SciaK46_1199:2145957-2146029 (+) Lys (CTT) 73 bp Sc: 83.4
GCCCAGCTAGCTCAGCTGGTAGAGCATGAGACTCTTAATCTCAAGGTCATGGGTTCAAAC
CCCATGTTGGGTA
>SciaK46_1199.trna5 SciaK46_1199:2649936-2650005 (+) Ile (AAT) 70 bp Sc: 30.2 Possible pseudogene
GCCCAGCTAGCTCAATTGGTAGAACATGAAACTAATCCTAAAGTTGTGGGTTCAAGCCTC
ACATTGGGTA
>SciaK46_1199.trna6 SciaK46_1199:5546892-5546964 (-) Leu (TAG) 73 bp Sc: 42.9
AGCTTGTTGGTCTAGCAATATGATTCTTGCTTTAGGTGCAAGAGGCCCTGGGTTCAAATC
CCAGGATGAGCCC
>SciaK46_1199.trna7 SciaK46_1199:2630774-2630856 (-) Ser (GCT) 83 bp Sc: 58.2
GATGAGGTGGCTGAGTGGTTAAGGTGATGGACTGCTAATCCATTGTGCTCTGCATGCATG
GGTTTGAACTCCCATCCTGATCA
>SciaK46_1199.trna8 SciaK46_1199:2097875-2097946 (-) Gln (TTG) 72 bp Sc: 39.3
GGGTCTATGGTGTAATGGTTAGCACTCTGGACTTTGAATCCAGTGATCTGCAATCAAATC
TCAGTAGAACTG
>SciaK46_1199.trna9 SciaK46_1199:1649081-1649152 (-) Arg (TCT) 72 bp Sc: 66.5
GCATTGGTGGTATAGTGGTGAGCATAGCTGCCTTCTAAGCAGTTGACCTGGGTTCGATTC
CCAGCCAACGCA
>SciaK46_1199.trna10 SciaK46_1199:1644370-1644462 (-) Ile (TAT) 93 bp Sc: 64.0
GCTCCAGTGGTGCAATAGGTTAGCATGTGGTACTTATAAGGCAGTACTGAGGAAGTGATG
CCAAGGTTGTGAGTTCAAGCCTCACCTGGAGCA
>SciaK46_1199.trna11 SciaK46_1199:1522669-1522776 (-) Arg (TCT) 108 bp Sc: 29.2
GTTCTAGGTGGGGCTAGCAGCTAGTCCAATTGGTTAGAATCTGGTACTTCTACAGCAGTG
TGCAGCAAAGCCATGCCAAGGTTGTGCGTTCAAGCCTCACCTAGAGCA
>SciaK46_1199.trna12 SciaK46_1199:1301546-1301627 (-) Ser (GCT) 82 bp Sc: 88.4
GACGAGGTGGCCGAGTGGTTAAGGCGATGGACTGCTAATCCATTGTGCTCTGCACGCGTG
GGTTCGAATCCCATCCTCGTCG
>SciaK46_1213.trna1 SciaK46_1213:7-106 (-) Ala (TGC) 100 bp Sc: 39.0
GTCTGGATGACAGAGTGGTCTAAGGTGCCAGACTTGCTTTTGTTTTCCTGGATATGCTGG
TCTCTGTATGGGGTTGTGGGTTCAAATCCCACTTCTGACA
>SciaK46_1226.trna1 SciaK46_1226:5140065-5140135 (+) Gly (GCC) 71 bp Sc: 81.0
GCATTGGTGGTTCAGTGGTAGAATTCTCGCCTGCCACGCGGGAGGCCCGGGTTCGATTCC
CGGCCAATGCA
>SciaK46_1248.trna1 SciaK46_1248:226190-226261 (-) Gly (TCC) 72 bp Sc: 58.4
GGGGATGTAGCTCAGTGGTAGAGTGTGTGCTTTCCATGTATGAGGTCCTGGGTTCAATTG
CCAGCATTTCCA
>SciaK46_1261.trna1 SciaK46_1261:1776860-1776942 (+) Gly (ACC) 83 bp Sc: 20.4 Possible pseudogene
GCATGGGAGTCCTCTCTGGTTCAGTGGTAGAATCCTTGTCTACCACACAGGAGATCTGAA
TTCAAGTCCCAAACACTTATACT
>SciaK46_1261.trna2 SciaK46_1261:4279225-4279290 (+) Undet (NNN) 66 bp Sc: 21.5 Possible pseudogene
TCCCTGGTGATCTAGTGGTCAGGATTTGGTGCTCTCACAGCTTGGGTTCTATTCCTGGTT
AGGGAA
>SciaK46_1261.trna3 SciaK46_1261:7686337-7686422 (+) Arg (TCT) 86 bp Sc: 67.3
[truncated: 1,587 more rows]

## Sheet: Sheet6
SciaK46_3.trna1 (361-442)	Length: 82 bp
Type: Ser	Anticodon: GCT at 34-36 (394-396)	Score: 42.9
* | * | * | * | * | * | * | * |
Seq: GGCAAGGTGACTGAGTGGTtAAGGCGATGGACTGCTACTCCATTGTGCTCTGTACACGTGGGTTCAAAGCTCATCCTTGTTG
Str: >>>>>>>...>>..........<<..>>>>>.......<<<<<.>>>>...<<<<..>>>>>.......<<<<<<<<<<<<.
SciaK46_8.trna1 (2161074-2161142)	Length: 69 bp
Type: Gln	Anticodon: TTG at 32-34 (2161105-2161107)	Score: 45.9
* | * | * | * | * | * | *
Seq: GGGGATGTAGCTCAGTGGTAGAGTGCATGCTTTGTGTATAGGtCCTGGGTTTAATCCCCAGTATCTCCA
Str: >>>>>>>..>>>>.......<<<<..>>>>.....<<<<.....>>>>>.......<<<<<<<<<<<<.
SciaK46_8.trna2 (3489104-3489173)	Length: 70 bp
Type: Ala	Anticodon: GGC at 32-34 (3489135-3489137)	Score: 27.7
* | * | * | * | * | * | *
Seq: CtgTTGttGTTCAGTGGTAGAATCCTTGTCTGGCCTACAGGAGaCACAGGTTCAATTCCTGGATGCACGT
Str: >..>....>>>>.......<<<<.>>>>>.......<<<<<.....>>>>.......<<<<.<.....<.
SciaK46_8.trna3 (885369-885296)	Length: 74 bp
Type: Gln	Anticodon: CTG at 34-36 (885336-885334)	Score: 44.5
* | * | * | * | * | * | * |
Seq: GACCCAGTGGCCTAAAGGAtAAGGCATCAGTCTCTGAAGTTGATGAgTATGGGTTCAAgTTCCTATCTGGGTCA
Str: >>>>>>>..>>>>........<<<<.>>>>>.......<<<<<.....>>>>>........<<<<<<<<<<<<.
SciaK46_8.trna4 (737423-737342)	Length: 82 bp
Type: Val	Anticodon: TAC at 34-36 (737390-737388)	Score: 28.4
Possible pseudogene
* | * | * | * | * | * | * | * |
Seq: GCAGTGATGGCCTAGTGGTtAAGGTGTTGGCCTTACAATCCTCTGGGATATCccCACACAGGTTCCAGCCCTGCTCACTGAT
Str: .>>>>>>..>>>>........<<<<...>>.........<<....>>>><<<..<...>>>>.......<<<<.<<<<<<..
SciaK46_12.trna1 (238013-238082)	Length: 70 bp
Type: Pro	Anticodon: AGG at 30-32 (238042-238044)	Score: 24.0
Possible pseudogene
* | * | * | * | * | * | *
Seq: GgtTGGTTCAATGGCaAAGGTGCTAGGCTAGGATTCTAGTGaTATGGGTTCAGCTCCCATctCAGCAACA
Str: >....>>>..........<<<.>>>>>.......<<<<<....>>>>>.......<<<<<........<.
SciaK46_12.trna2 (2914977-2915050)	Length: 74 bp
Type: Thr	Anticodon: AGT at 35-37 (2915011-2915013)	Score: 74.8
* | * | * | * | * | * | * |
Seq: GGCCTTGTGGCTTAGTTGGCtAAAGCACCTGTCTAGTAAACAGGAGAtCCTGGGTTCAAATCCCAGCAGGGCCT
Str: >>>>>>>..>>>>.........<<<<.>>>>>.......<<<<<.....>>>>>.......<<<<<<<<<<<<.
SciaK46_12.trna3 (3954507-3954580)	Length: 74 bp
Type: Asn	Anticodon: GTT at 35-37 (3954541-3954543)	Score: 27.3
Possible pseudogene
* | * | * | * | * | * | * |
Seq: GTCTTTGTGGTGCAACTAGTtAGTGCATTTGGTTGTTAACTGAAAGGtTGGTGGTTTGAGCCCACCCAGGTGCA
Str: >>.>>>>..>>>>.........<<<<.>>>>>.......<<<<<.....>>>>>.......<<<<<<<<<.<<.
SciaK46_12.trna4 (5146687-5146753)	Length: 67 bp
Type: Undet	Anticodon: NNN at 0-0 (0-0)	Score: 29.1
Possible pseudogene
* | * | * | * | * | * | *
Seq: GCCTGGCTAGCTCAGTTGGTAGAGGATGAGACTCTCAAGGtCAAGGGTTCACGCCCTATGTTGGGCA
Str: >>>>>>>...>>>........<<<..>>>>>.<<<<<.....>.>>>.......<<<.<<<<<<<<.
SciaK46_12.trna5 (15192877-15192953)	Length: 77 bp
Type: Gly	Anticodon: CCC at 33-35 (15192909-15192911)	Score: 33.8
Possible pseudogene
* | * | * | * | * | * | * | *
Seq: GCATATGTGGTTTAATGGTAGCATTCCTGCCTCCCATGCAGGAGaCCAGGGTTCAATCCCCAGccagtaCAAGTGCT
Str: >>>>.>>..>>.>.......<.<<.>>>>>.......<<<<<....>.>>>.......<<<.<......<<.<<<<.
SciaK46_12.trna6 (5602150-5602065)	Length: 86 bp
Type: Arg	Anticodon: CCT at 34-36 (5602117-5602115)	Score: 21.2
Possible intron: 38-50 (5602113-5602101)
Possible pseudogene
* | * | * | * | * | * | * | * | *
Seq: GGCTCTGTGGTGTAATAGAtAGTGCATTGGCCTCCTGctaatagtaagctATCCAAAGGtTATGGGTTCAAGTCCTACTGGAGTTG
Str: >>>>>>>..>>>>........<<<<.>>>>......................<<<<......>>>>.......<<<<.<<<<<<<.
SciaK46_12.trna7 (3981907-3981836)	Length: 72 bp
Type: Lys	Anticodon: TTT at 34-36 (3981874-3981872)	Score: 50.5
* | * | * | * | * | * | * |
Seq: TCCCACATGGCCTAGCAGTgAGGCTTCCTGGTTTTTACCCAGGTGGCCTGGGTTTAACTCCCAGTGTGGGAG
Str: >>>>>>>..>.>>........<<.<.>>>>>.......<<<<<....>>>>>.......<<<<<<<<<<<<.
SciaK46_24.trna1 (3645798-3645875)	Length: 78 bp
Type: Ser	Anticodon: ACT at 33-35 (3645830-3645832)	Score: 20.9
Possible pseudogene
* | * | * | * | * | * | * | *
Seq: TCCCCTATGGTTCAGTGGTAAAATCCTTGCCTACTGCATTGGAGaCCTAGGTTTGATTCCTAGccaTGGAGGccccAA
Str: >>>.>>>..>>>.........<<<.>>.>.........<.<<....>>>>>.......<<<<<...<<<.<<....<.
SciaK46_24.trna2 (3750120-3750191)	Length: 72 bp
Type: Ala	Anticodon: TGC at 33-35 (3750152-3750154)	Score: 74.5
* | * | * | * | * | * | * |
Seq: GGGGATGTAGCTCAGTGGTAGAGCACATGCTTTGCATGTATGAGGtCCTGGGTTCAATCCCCAGCATTTCCA
Str: >>>>>>>..>>>>.......<<<<.>>>>>.......<<<<<.....>>>>>.......<<<<<<<<<<<<.
SciaK46_24.trna3 (4254440-4254521)	Length: 82 bp
Type: Ser	Anticodon: TGA at 34-36 (4254473-4254475)	Score: 82.1
* | * | * | * | * | * | * | * |
Seq: GCTGTGATGGCTGAGAGGTtAAGGCGTTGGACTTGAAATCCAATGGGGTTTCCCCACGCAGGTTCAAGTCCTGCTCACAGCG
Str: >>>>>>>..>>>..........<<<.>>>>>.......<<<<<.>>>>...<<<<..>>>>>.......<<<<<<<<<<<<.
SciaK46_24.trna4 (9582518-9582591)	Length: 74 bp
Type: Thr	Anticodon: AGT at 35-37 (9582552-9582554)	Score: 73.0
* | * | * | * | * | * | * |
Seq: GGCACTGTGGCTTAGCTGGTtAAAGCCCCTGTCTAGTAAACAGGTGAtCCTGGGTTCAAATCCCAGCAGTGCCT
Str: >>>>>>>..>>>>.........<<<<.>>>>>.......<<<<<.....>>>>>.......<<<<<<<<<<<<.
SciaK46_24.trna5 (12807585-12807646)	Length: 62 bp
Type: Gly	Anticodon: GCC at 27-29 (12807611-12807613)	Score: 20.2
Possible pseudogene
* | * | * | * | * | * |
Seq: GTGTTTCAGTGGTAGAATCCTTGTCTGCCACACAGGAGaCCTGGGTTTAATTCCTGGatgCT
Str: >...>>>.......<<<..>>>>>.......<<<<<....>>>>>.......<<<<<...<.
SciaK46_24.trna6 (27441600-27441671)	Length: 72 bp
Type: His	Anticodon: GTG at 34-36 (27441633-27441635)	Score: 60.1
* | * | * | * | * | * | * |
Seq: GCCGTGATCGTATAGTGGTtAGTACTCTGCGTTGTGGCCGCAGCAaCCTCGGTTCGAATCCGAGTCACGGCA
Str: >>>>>>>..>>>>........<<<<.>>>>>.......<<<<<....>>>>>.......<<<<<<<<<<<<.
SciaK46_24.trna7 (34123587-34123665)	Length: 79 bp
Type: Ser	Anticodon: ACT at 38-40 (34123624-34123626)	Score: 29.9
* | * | * | * | * | * | * | *
Seq: GTATGAAccctaTGGTTCAGTGGTAGAATCCTTGTCTACTATGCAGGAAaCCTGGGCTTGATTCCCAGacacTTATACA
Str: >>>>>>........>>>>.......<<<<.>>>>>.......<<<<<....>>>>>.......<<<<<....<<<<<<.
SciaK46_24.trna8 (38781743-38781802)	Length: 60 bp
Type: Gly	Anticodon: ACC at 27-29 (38781769-38781771)	Score: 32.4
* | * | * | * | * | *
Seq: GTGGTTCAGTGGTAGAATCTTTGTCTACCACACAGGAGaTCTGGGCTCAATTCCCAGaCA
Str: >..>>>>.......<<<<.>>>>>.......<<<<<....>>>>>.......<<<<<.<.
SciaK46_24.trna9 (51123939-51124013)	Length: 75 bp
Type: Gly	Anticodon: ACC at 34-36 (51123972-51123974)	Score: 24.0
Possible pseudogene
* | * | * | * | * | * | * |
Seq: GtcccctgTGGTTCAGTGGTAGGCTCCTTGTCTACCACATAAGACATCTGGGTTCAATTCCCAGacaCTTATACA
Str: >.........>.>>.......<<.<.>>>>>.......<<<<<....>>>>>.......<<<<<.........<.
SciaK46_24.trna10 (54319286-54319366)	Length: 81 bp
Type: Ser	Anticodon: GCT at 34-36 (54319319-54319321)	Score: 27.3
Possible pseudogene
* | * | * | * | * | * | * | * |
Seq: GtcccctgTGGTTCAGTGGTAAAATCTTTGTCTGCTGCACAGAAGaCCTGGGCTTGATTCCCAGatgtttttaCAGCTACA
Str: >.........>>>.........<<<.>>>>>.......<<<<<....>>>>>.......<<<<<...............<.
SciaK46_24.trna11 (55317452-55317526)	Length: 75 bp
Type: Gly	Anticodon: ACC at 34-36 (55317485-55317487)	Score: 25.9
Possible pseudogene
* | * | * | * | * | * | * |
Seq: GtcacctgTGGTTCAGTGGCAGAATCCTTGCCTACCACACAGAAGaCCTGGGTTTGATTCCCAGacaCTTATACA
Str: >.........>>>>.......<<<<..>>>.........<<<.....>>>>>.......<<<<<.........<.
SciaK46_24.trna12 (47580128-47580061)	Length: 68 bp
Type: Ser	Anticodon: ACT at 30-32 (47580099-47580097)	Score: 20.3
* | * | * | * | * | * | *
Seq: GtgGTGGCTGTGTGGTAATGTTCCTGCCTACTATGTGGGAAaTCTGGGTTTAAGTCCCAGCTGAAGTG
Str: >..>..>>...........<<.>>>>>.......<<<<<....>>>>>.......<<<<<<.....<.
SciaK46_24.trna13 (41153787-41153715)	Length: 73 bp
Type: Lys	Anticodon: TTT at 34-36 (41153754-41153752)	Score: 83.4
* | * | * | * | * | * | * |
Seq: GCCTGGATAGCTCAGTTGGTAGAGCATCAGACTTTTAATCTGAGGGtCCAGGGTTCAAGTCCCTGTTCAGGTG
Str: >>>>>>>..>>>>........<<<<.>>>>>.......<<<<<.....>>>>>.......<<<<<<<<<<<<.
SciaK46_24.trna14 (37659845-37659774)	Length: 72 bp
Type: iMet	Anticodon: CAT at 33-35 (37659813-37659811)	Score: 22.5
Possible pseudogene
* | * | * | * | * | * | * |
Seq: AGCAGAGTGGTGCAGCTaAAGTGTGCTGGGCCCATAACCCAGAGGtCGATGGATTGAAACCATGCTCTGCTA
Str: >>>>>>>..>>>>.......<<<<.>>>>>.......<<<<<......>>>>.......<<<<.<<<<<<<.
SciaK46_24.trna15 (37024619-37024539)	Length: 81 bp
Type: Ser	Anticodon: TGA at 34-36 (37024586-37024584)	Score: 23.1
Possible pseudogene
* | * | * | * | * | * | * | * |
Seq: GTTGTGATGCCTGAGAGGTTAAGGTAcTGGACTTGAAATCTAACGGGTTTCCtCGCCCTGGTTTGAGTTCAGTTCACAGCC
Str: >>>>>>>..>>>.........<<<...>>>>.......<<<<..>>>...<<.<...>>>>.......<<<<.<<<<<<<.
SciaK46_24.trna16 (27409072-27409001)	Length: 72 bp
Type: His	Anticodon: GTG at 34-36 (27409039-27409037)	Score: 51.3
* | * | * | * | * | * | * |
Seq: GCCGTGATCGTATAGTGGTtAGTACTCTGTGTTGTGGCCACAGCAaCCTCGGTTCAAATCCGAGTCATGGCA
Str: >>>>>>>..>>>>........<<<<.>>>>>.......<<<<<....>>>>>.......<<<<<<<<<<<<.
SciaK46_24.trna17 (26840668-26840607)	Length: 62 bp
Type: Arg	Anticodon: CCT at 27-29 (26840642-26840640)	Score: 29.0
* | * | * | * | * | * |
Seq: GTGGTTCAGTGGTAGAATCCTCATCTCCTGCACAGGAGaCCCAGGTTCAATTCCTGGatgCA
Str: >..>>>>.......<<<<.>>..>.......<..<<....>>>>>.......<<<<<...<.
SciaK46_24.trna18 (24860547-24860488)	Length: 60 bp
Type: Gly	Anticodon: TCC at 27-29 (24860521-24860519)	Score: 32.4
Possible pseudogene
* | * | * | * | * | *
Seq: GTGGTTCAGTGGTAGAATCCTTGTTTTCCACACAGGAGaCCTAGTTTCAATTCCTAGaCA
Str: >..>>>>.......<<<<.>>>>>.......<<<<<....>>>>.........<<<<.<.
SciaK46_24.trna19 (12646289-12646216)	Length: 74 bp
Type: Gly	Anticodon: ACC at 33-35 (12646257-12646255)	Score: 28.9
Possible pseudogene
* | * | * | * | * | * | * |
Seq: TCACCTATGGCTCAGTGGTAGAATCCTTATCTACCACACAAGAGcCCTGGGTTCAATTCCTGGatgcctGTGAA
Str: >>>>.....>.>>.......<<.<.>>>.>.......<.<<<....>>>>>.......<<<<<......<<<<.
SciaK46_24.trna20 (10030403-10030317)	Length: 87 bp
Type: Arg	Anticodon: TCT at 36-38 (10030368-10030366)	Score: 22.7
Possible intron: 40-51 (10030364-10030353)
Possible pseudogene
* | * | * | * | * | * | * | * | *
Seq: GGCTCTGTGGTGCAATGAAtAGTACATTgGaGACTTCTAtagcaaaagattATTCAAAGGcAGTGGGTTCAAGTCCTCCCAGAGTCA
Str: >>>>>>>..>>>>........<<<<.>>.>.>>...................<<<<<.....>.>>>.......<<<.<<<<<<<<.
SciaK46_24.trna21 (9983153-9983083)	Length: 71 bp
Type: Gly	Anticodon: TCC at 33-35 (9983121-9983119)	Score: 39.2
Possible pseudogene
* | * | * | * | * | * | * |
Seq: GCATTGGTGGTTCAGTGGTAGAATTCTTGTTTTCCCCATGGGAGGCCTGAGTTCAATTCCTGGCCAATACA
Str: >.>>>>>..>>>>.......<<<<.>>>>>.......<<<<<....>>>.>.......<.<<<<<<<<.<.
SciaK46_24.trna22 (5388396-5388312)	Length: 85 bp
Type: Lys	Anticodon: TTT at 34-36 (5388363-5388361)	Score: 24.0
Possible intron: 38-49 (5388359-5388348)
* | * | * | * | * | * | * | * |
Seq: GGCTTTATGGCACAATGCAtAGTGCATTGGGCTTTTAgaggctgaagggATTCAAAGGTTCAgGGCTCAAGTCCTGATGGAGTCA
Str: >>>>>>>..>>>>........<<<<.>>>>>...................<<<<<....>>>.>>.......<<<<<<<<<<<<.
SciaK46_24.trna23 (2746769-2746698)	Length: 72 bp
Type: Ala	Anticodon: TGC at 33-35 (2746737-2746735)	Score: 78.2
* | * | * | * | * | * | * |
Seq: GGGGATGTAGCTCAGTGGTAGAGCGCATGCTTTGCATGTATGAGGcCCTGGGTTCAATCCCCAGCATCTCCA
Str: >>>>>>>..>>>>.......<<<<.>>>>>.......<<<<<.....>>>>>.......<<<<<<<<<<<<.
SciaK46_24.trna24 (1070450-1070375)	Length: 76 bp
Type: Gly	Anticodon: ACC at 35-37 (1070416-1070414)	Score: 41.6
* | * | * | * | * | * | * | *
Seq: GtccccctgTGGTTCAGTGGTAGAATCCTTGTCTACCACACAGGAGaCCTGGGTTTGATTCCCAGatgCATATACA
Str: >..........>>>>.......<<<<.>>>>>.......<<<<<....>>>>>.......<<<<<.........<.
SciaK46_35.trna1 (5742017-5742094)	Length: 78 bp
Type: Gly	Anticodon: GCC at 34-36 (5742050-5742052)	Score: 24.7
Possible pseudogene
* | * | * | * | * | * | * | *
Seq: GTTGTGTcTGCTTCAGTGGTAGAATCTTTGTCTGCCATGCAGGAGaCCGGGGTTTGATTCCCAGacgcacATATAACT
Str: >>>>>>>....>>>.......<<<..>>>>>.......<<<<<....>.>>>.......<<<.<......<<<<<<<.
SciaK46_35.trna2 (5867028-5867087)	Length: 60 bp
Type: Val	Anticodon: AAC at 27-29 (5867054-5867056)	Score: 23.5
Possible pseudogene
* | * | * | * | * | *
Seq: GTGGTTCAGTGGTAGACTCCTTGTCTAACACACAGGAGaCCTAGGTTTGATTCCCAGaCA
Str: >..>.>>.......<<.<.>>>>>.......<<<<<....>>.>>.......<<.<<.<.
SciaK46_35.trna3 (3376486-3376427)	Length: 60 bp
Type: Gly	Anticodon: ACC at 27-29 (3376460-3376458)	Score: 22.9
Possible pseudogene
* | * | * | * | * | *
Seq: GTGGTTCAGTGGTAGACTCCTTGTCTACCACACAGGACACCTGGGTTCAATTCACAGaCA
Str: >..>.>>.......<<.<.>>>>>.......<<<<<....>>>.>.......<.<<<.<.
SciaK46_35.trna4 (3040552-3040491)	Length: 62 bp
Type: Cys	Anticodon: ACA at 27-29 (3040526-3040524)	Score: 21.3
* | * | * | * | * | * |
Seq: GTGGTTCAGTGGTAGCATTCTTGTCTACAACACAGGAGaCCTTGGTTCAGTTCCCAGacaCA
Str: >..>>.>.......<.<<.>>>>>.......<<<<<....>>.>>.......<<.<<...<.
SciaK46_42.trna1 (217-298)	Length: 82 bp
Type: Ser	Anticodon: GCT at 34-36 (250-252)	Score: 52.9
* | * | * | * | * | * | * | * |
Seq: GACAAGGTGGCTGAGTGGTtAAGGTGATAGACTGCTAATCCATTGTGTTCTGCATGCATGGGTTCAACTCCCACCTTTGTTA
Str: >>>>>>>..>>>..........<<<.>>.>>.......<<.<<.>>>>...<<<<...>>>>.......<<<<.<<<<<<<.
SciaK46_59.trna1 (618406-618476)	Length: 71 bp
Type: Leu	Anticodon: CAA at 54-56 (618459-618461)	Score: 20.4
Possible pseudogene
* | * | * | * | * | * | * |
Seq: GATCTGGTATCTTAATGGAtAAGGCAATAACTTCTAGAACTTCAtTGTAGGTTCAAGTCCCACCTAGGTCA
Str: >>>>>>>...>>>........<<<......................>>.>>.......<<.<<<<<<<<<.
SciaK46_59.trna2 (3918400-3918467)	Length: 68 bp
Type: Ser	Anticodon: GCT at 27-29 (3918426-3918428)	Score: 24.8
* | * | * | * | * | * | *
Seq: GTAGTTCAGTGGTAGAATCCTTTTCTGCTATTCAAGGGaCCTGGGTTCAATTTCCAGatgtttataCA
Str: >..>>>>.......<<<<.>>>...........<<<....>>>>>.......<<<<<.........<.
SciaK46_59.trna3 (3972024-3972096)	Length: 73 bp
Type: Gly	Anticodon: GCC at 34-36 (3972057-3972059)	Score: 22.1
Possible pseudogene
* | * | * | * | * | * | * |
Seq: GTTTAaTGTGATTCAGTGGTAGAATCCTTGTCTGCCCTGCAGGAGaCTTGGGTTCAAATCCTGcACGTACACA
Str: >>.>>.>>..>>>>.......<<<<.>>>>>.......<<<<<....>>>>>.......<<<<.<<<<<.<<.
SciaK46_59.trna4 (5544694-5544785)	Length: 92 bp
Type: Ile	Anticodon: TAT at 35-37 (5544728-5544730)	Score: 55.4
Possible intron: 39-56 (5544732-5544749)
* | * | * | * | * | * | * | * | * |
Seq: GTTCCAGTAGTGCAATTGGTtAGCGCACAATACTTATAcagcagtacaacagagccATGCTGAGGtTGTGAGTTCAAGCCTCACCTGGAACA
Str: >>>>>>>..>>>>.........<<<<.>>.>>.........................<<.<<.....>>>>>.......<<<<<<<<<<<<.
SciaK46_59.trna5 (7572971-7572898)	Length: 74 bp
Type: Thr	Anticodon: AGT at 35-37 (7572937-7572935)	Score: 67.8
* | * | * | * | * | * | * |
Seq: GGTGCCGTGGCTTAGTTGGTtAAAGCACCTGTCTAGTAAACAGGAGAcCCTGGGTTCAAATTCCAGCGGTGCCT
Str: >>>>>>>..>>>>.........<<<<.>>>>>.......<<<<<.....>>>>>.......<<<<<<<<<<<<.
SciaK46_59.trna6 (7180925-7180849)	Length: 77 bp
Type: Gly	Anticodon: ACC at 39-41 (7180887-7180885)	Score: 32.3
Possible pseudogene
* | * | * | * | * | * | * | *
Seq: GCCCaggtatTGGTAGCTGAGTAGTACAGCTTTTGCCTACCATGTAGCAGaTCTGGGTTTGATTCCTAGCCAGGGCA
Str: >>>>......>>>..>>>>.......<<<<..>>>>.......<<<<.....>>>>>.......<<<<<<<<<<<<.
SciaK46_59.trna7 (4546259-4546175)	Length: 85 bp
Type: Arg	Anticodon: TCT at 34-36 (4546226-4546224)	Score: 35.8
Possible intron: 38-49 (4546222-4546211)
* | * | * | * | * | * | * | * |
Seq: GGCTCTGTAGTGCAATGGAcAGGACATTGAACTTCTGttgtaaaatatcATTCAACAGtTGTGGGTTCAAGTCCTACCAGAGTTG
Str: >>>>>>>..>>.>........<.<<.>>>>>...................<<<<<.....>>>>>.......<<<<<<<<<<<<.
SciaK46_79.trna1 (2730-2657)	Length: 74 bp
Type: Thr	Anticodon: TGT at 35-37 (2696-2694)	Score: 75.7
* | * | * | * | * | * | * |
Seq: GGCACTGTGGCTTAGCTGGTtAAAGCACCTGTCTTGTAAACAGGGGAtCCTGGGTTCAAATCCCAGCAGTGCCT
Str: >>>>>>>..>>>>.........<<<<.>>>>>.......<<<<<.....>>>>>.......<<<<<<<<<<<<.
SciaK46_89.trna1 (516439-516506)	Length: 68 bp
Type: Ser	Anticodon: GCT at 27-29 (516465-516467)	Score: 25.7
Possible truncation
* | * | * | * | * | * | *
Seq: GTGGTTCAGTGGTAGAATCTTTGTCTGCTACACAGGAGaCCCAGGTTCAGTTCCTGAatgtttgtaCA
Str: >..>>>>.......<<<<.>>>>>.......<<<<<.....>>>>.......<<<<..........<.
SciaK46_89.trna2 (1938186-1938110)	Length: 77 bp
Type: Gly	Anticodon: ACC at 36-38 (1938151-1938149)	Score: 26.9
Possible pseudogene
* | * | * | * | * | * | * | *
Seq: GTGTcccTTGTGGTTCAGTGGTAGACTCCTTGTCTACCACACAAGAGACTGgGGTTCAATTCCCAGatgCTTATACA
Str: >>>>.....>..>.>>.......<<.<.>>>>>.......<<<<<...>>>.>>.......<<<<<...<..<<<<.
SciaK46_109.trna1 (8669035-8668961)	Length: 75 bp
Type: Gly	Anticodon: ACC at 37-39 (8668999-8668997)	Score: 29.6
* | * | * | * | * | * | * |
Seq: ACCaCCAGTGGTGCctgtGTGGCAGCATTCCTGTCTACCACATGGAAGGTCTGGGTTCAAGTCCCAGCTGAGGTG
Str: >>>..>>>..>>>>..........<<<<..>>>>.......<<<<.....>>>>>.......<<<<<<<<.<<<.
SciaK46_111.trna1 (71079-71149)	Length: 71 bp
Type: Gly	Anticodon: CCC at 33-35 (71111-71113)	Score: 56.3
* | * | * | * | * | * | * |
Seq: GCATTGGTGCTTCAATGGTAGAATTCCTGCCTCCCATGCAGGAGaCCTAGGTTCCATTCCCAGCCAGTGCA
Str: >>>>>>>...>>>.......<<<..>>>>>.......<<<<<....>>.>>.......<<.<<<<<<<<<.
SciaK46_111.trna2 (33680-33609)	Length: 72 bp
Type: Gln	Anticodon: CTG at 34-36 (33647-33645)	Score: 53.7
* | * | * | * | * | * | * |
Seq: GGTTCTGTGGTGTAACGGCcAGCACCCTGGGCTCTGAATCCAGTAaTCCGAGTTCGAGTCTCGGCAGAACCT
Str: >>>>>>>..>>>>........<<<<.>>>>>.......<<<<<....>>>>>.......<<<<<<<<<<<<.
SciaK46_127.trna1 (23573260-23573333)	Length: 74 bp
Type: Lys	Anticodon: TTT at 35-37 (23573294-23573296)	Score: 48.3
* | * | * | * | * | * | * |
Seq: GCCcTGGGTAGCTCAGTTGGCAGACCTTCAGATTTTTAATCTGAGGCtCCAAGGTTCAAGTCCCTGTTCAGGCA
Str: >>>.>>>>..>.>>........<<.<.>>>>>.......<<<<<.....>>.>>.......<<.<<<<<<<<<.
SciaK46_127.trna2 (25894370-25894442)	Length: 73 bp
Type: Arg	Anticodon: TCT at 34-36 (25894403-25894405)	Score: 46.5
Possible pseudogene
* | * | * | * | * | * | * |
Seq: GCCCCAGTGGCCTAATGGGtAAGGCACTGGCCTTCTAATTCAGTGAcTGTGGGTTCAAGTCCCTTCTGGGATA
Str: >.>>>>>..>>>>........<<<<.>>>>.........<<<<.....>.>>>.......<<<.<<<<<<.<.
SciaK46_127.trna3 (19098090-19098018)	Length: 73 bp
Type: Arg	Anticodon: ACG at 34-36 (19098057-19098055)	Score: 56.3
* | * | * | * | * | * | * |
Seq: GGGCCAGTGGTGCAATGGAtAACACATCTGACTACGGATCAGAAGAtTGTAGGTTCAACTCCTGCCTGGCTTG
Str: >>>>>>>..>>>..........<<<.>>>>>.......<<<<<.....>>>>>.......<<<<<<<<<<<<.
SciaK46_127.trna4 (5961057-5960998)	Length: 60 bp
Type: Ser	Anticodon: ACT at 27-29 (5961031-5961029)	Score: 34.2
* | * | * | * | * | *
Seq: GTGGTTCAGTGGTAGAATCCTTGTCTACTACACAGGAGaCTTGGGTTTGATTCCCAGaCA
Str: >..>>>>.......<<<<.>>>>>.......<<<<<....>>>>>.......<<<<<.<.
SciaK46_127.trna5 (5853725-5853651)	Length: 75 bp
Type: Gly	Anticodon: ACC at 34-36 (5853692-5853690)	Score: 23.4
Possible pseudogene
* | * | * | * | * | * | * |
Seq: GtcctctgTGGTTCAGTGGTAAAATCCTTGTCTACCACACAGGAGaGCTGGGCTTGATTCCCAGataCTTATACA
Str: >.........>>>.........<<<.>>>>>.......<<<<<....>>>>>.......<<<<<.........<.
SciaK46_127.trna6 (5799049-5798979)	Length: 71 bp
Type: Phe	Anticodon: AAA at 33-35 (5799017-5799015)	Score: 29.2
* | * | * | * | * | * | * |
Seq: AGCAGGGTAGTTTAAGGGCAGAGCCTTAGCCTAAAATTCTAGATaGCTGGGTTGGATTCCCAGCTCTGCTG
Str: >>>>>>>..>>>>.......<<<<.>>>>.........<<<<....>>>>>.......<<<<<<<<<<<<.
SciaK46_127.trna7 (5071686-5071627)	Length: 60 bp
Type: Ser	Anticodon: ACT at 27-29 (5071660-5071658)	Score: 24.2
Possible pseudogene
* | * | * | * | * | *
Seq: GTGGTTCAGTGACAGAATCCTTGTCTACTGTACAGGAAaCCTGGGTTTGATTCCCAGaCA
Str: >..>>>>.......<<<<.>>>>>.......<<<<<....>>>>>.......<<<<<.<.
SciaK46_127.trna8 (2196414-2196333)	Length: 82 bp
Type: Leu	Anticodon: CAA at 34-36 (2196381-2196379)	Score: 35.0
Possible pseudogene
* | * | * | * | * | * | * | * |
Seq: GTAGTTGGGGCTGAGTGGTtAAGGTGATGGGTTCAAAATCTGTTGAAGTCTCCTTGTGCAGGTTCAAATCCTGCTGACTGCA
Str: >>>>>>>..>>>..........<<<.>>>>>.......<<<<<..>>>....<<<..>>>>>.......<<<<<<<<<<<<.
SciaK46_141.trna1 (2916559-2916631)	Length: 73 bp
Type: Arg	Anticodon: CCT at 34-36 (2916592-2916594)	Score: 66.6
* | * | * | * | * | * | * |
Seq: GCTCCAGTGGCCTAATGGAtAAGGCATTGGCCTCCTAAGCCAGAGAtTGTGGGTTCAAGTCCCATCTGGAGTA
Str: >>>>>>>..>>>>........<<<<.>>>>>.......<<<<<.....>>>>>.......<<<<<<<<<<<<.
SciaK46_141.trna2 (3473305-3473377)	Length: 73 bp
Type: Sup	Anticodon: CTA at 34-36 (3473338-3473340)	Score: 25.6
Possible pseudogene
* | * | * | * | * | * | * |
Seq: GCTGGTGTTACTCACCTGGGAGAGTGTTGGCTTCTAAATTCAAGCGcTATTGGTTCAATCCCTGTCTTTAGCA
Str: >>>>>.>..>>>>........<<<<.>>>>.........<<<<.....>>.>>.......<<.<<<.<<<<<.
SciaK46_141.trna3 (3699016-3699091)	Length: 76 bp
Type: Lys	Anticodon: TTT at 37-39 (3699052-3699054)	Score: 21.5
Possible truncation, pseudogene
* | * | * | * | * | * | * | *
Seq: GCAATCATGGTAAAGAGACaAAAGCtgtTTCTGACTTTTAATCTGAGGGgCCAGGGTTCAAGTCCCTGTGAAGGCA
Str: >>..>>>..>>............<<....>>.>>.......<<.<<.....>>>>>.......<<<<<<<<..<<.
SciaK46_141.trna4 (3814613-3814560)	Length: 54 bp
Type: Lys	Anticodon: TTT at 23-25 (3814591-3814589)	Score: 20.4
Possible truncation, pseudogene
* | * | * | * | * |
Seq: TCAGTTGGTAGAGCTTCAGACTTTTAATCTGAGGGtTCAGGGTTCGAGTCCCTG
Str: >>........<<...>>>>>.......<<<<<.....>>>>>.......<<<<<
SciaK46_141.trna5 (3814198-3814125)	Length: 74 bp
Type: Lys	Anticodon: TTT at 35-37 (3814164-3814162)	Score: 38.9
* | * | * | * | * | * | * |
Seq: GCCTGGGTGGCTCTGTTGGTAGAGATTTcAGACTTTTAATCTcCACGtTCAGGGTTCAAGTTCCTGTTCAGGCA
Str: >>>>>>>...>>>........<<<..>..>>>.......<<<..<....>>>>>.......<<<<<<<<<<<<.
SciaK46_141.trna6 (3814014-3813936)	Length: 79 bp
Type: Arg	Anticodon: ACG at 40-42 (3813975-3813973)	Score: 28.1
Possible pseudogene
* | * | * | * | * | * | * | *
Seq: GGCCcctctttTGTTGGTTTAGTGGCATGATTCCTGCTTACGGTGTGGGAGGtCCTGGGTTCAACTCCTGGACGAGCCC
Str: >>>........>>>..>>>.........<<<.>>>>>.......<<<<<.....>>>>>.......<<<<<<<<.<<<.
SciaK46_141.trna7 (3277091-3277017)	Length: 75 bp
Type: Arg	Anticodon: CCT at 35-37 (3277057-3277055)	Score: 41.1
Possible pseudogene
* | * | * | * | * | * | * |
Seq: ATCCCcAGTGGCCTAATGGAcAAGATGTTGGCCTCCTAAGCCAGGGAtTGTGGGTTCAtAGTCCCATCTGGGATA
Str: >>>>>.>>..>.>>........<<.<.>>>>>.......<<<<<.....>>>>>........<<<<<<<<<<<<.
SciaK46_141.trna8 (1391489-1391419)	Length: 71 bp
Type: Sup	Anticodon: TTA at 33-35 (1391457-1391455)	Score: 50.5
* | * | * | * | * | * | * |
Seq: ACCCAGATAGCTCAGTTGGTAGAGCATGAGACTTAATTTCAGGGtCATAGGTTCAAGTCCCATGCTGGGTG
Str: >>>>>>...>>>>........<<<<.>>>>>.....<<<<<.....>>.>>.......<<.<<.<<<<<<.
SciaK46_141.trna9 (1161140-1161069)	Length: 72 bp
Type: Ala	Anticodon: TGC at 33-35 (1161108-1161106)	Score: 51.4
* | * | * | * | * | * | * |
Seq: GGGGATGTAGCTCAGTAGTAGAGTGTGTGTTTTGCATGTATGAGGtCCTGGGTTCAATCCCTAGCATCTCCA
Str: >>>>>>>..>>>>.......<<<<.>>>>>.......<<<<<.....>>>>>.......<<<<<<<<<<<<.
SciaK46_141.trna10 (1092262-1092190)	Length: 73 bp
Type: Lys	Anticodon: TTT at 34-36 (1092229-1092227)	Score: 68.0
* | * | * | * | * | * | * |
Seq: GCCTGGATAGCTCAGTTGGTAAAGCTTCAGACTTTTAATCTGAGGGtCCAGGATTCAAGTCTCTGTTCAGGCA
Str: >>>>>>>..>>>..........<<<.>>>>>.......<<<<<.....>>>>.........<<<<<<<<<<<.
SciaK46_141.trna11 (1076098-1076026)	Length: 73 bp
Type: Lys	Anticodon: TTT at 34-36 (1076065-1076063)	Score: 32.6
Possible pseudogene
* | * | * | * | * | * | * |
Seq: GCTTGGGTAGCTCAGTTGGTAGACCTTTGGACTTTTAATCTGAGGGtCCAGCATTCAAGTGCATGCTCAGGCA
Str: >>>>>>>..>.>>........<<.<.>>>>>.......<<<<<.....>>.............<<<<<<<<<.
SciaK46_141.trna12 (1074797-1074725)	Length: 73 bp
Type: Lys	Anticodon: TTT at 34-36 (1074764-1074762)	Score: 30.6
Possible pseudogene
* | * | * | * | * | * | * |
Seq: TTCTTGATAGCTCAGTTGGTAGAACTTCTGACTTTTATTCTGAGGAtCCAGGCTTCAAGTCTTTCTCAGGCAA
Str: >.>>>>>..>.>>........<<.<.>>.>>.......<<.<<......>>>.........<<<.<<<<<.<.
SciaK46_141.trna13 (1071288-1071217)	Length: 72 bp
Type: Trp	Anticodon: CCA at 33-35 (1071256-1071254)	Score: 41.4
* | * | * | * | * | * | * |
Seq: GGCTCCATGGTGCAGCAGTAGTATGTCTGACTCCAGATCAGACGGtTGTATGGTCAAATCACACTGGGGTCA
Str: >>>>>>>..>>>>.......<<<<.>>>>>.......<<<<<.....>>.>>.......<<.<<<<<<<<<.
SciaK46_141.trna14 (957459-957388)	Length: 72 bp
Type: Ser	Anticodon: TGA at 33-35 (957427-957425)	Score: 20.3
Possible pseudogene
* | * | * | * | * | * | * |
Seq: GGCTTGTTGGTCTAAGGGCATGATTTCTGGTTTGAGTGCAGGAGAtCCTGGATTCAATTCCCCAATGAGCCC
Str: >>>>>>>..>>>.........<<<.>>>>.........<<<<.......>>.........<<..<<<<<<<.
SciaK46_141.trna15 (956770-956698)	Length: 73 bp
Type: Lys	Anticodon: TTT at 34-36 (956737-956735)	Score: 47.3
* | * | * | * | * | * | * |
Seq: TTCTGGGTAGCCCAGTTGGTAGAGCCTCAGACTTTTAATCTGAGGGtCCAGGATTCAAGTTCCTGTTCAGGTA
Str: .>>>>>>..>>.>........<.<<.>>>>>.......<<<<<.....>>>>>.......<<<<<<<<<<<..
SciaK46_141.trna16 (120451-120380)	Length: 72 bp
Type: Pro	Anticodon: TGG at 33-35 (120419-120417)	Score: 41.7
* | * | * | * | * | * | * |
Seq: GGCCTGTTGGTCTAGGGGTATGATTCTCGGTTTGGGTCCGAGAGGtCCCAGGTTTAACTCCCAGACAAGCCC
Str: >>>.>>>..>>>.........<<<.>>>>>.......<<<<<.....>..>>.......<<..<<<<.<<<.
SciaK46_142.trna1 (13673137-13673223)	Length: 87 bp
Type: Arg	Anticodon: TCT at 28-30 (13673164-13673166)	Score: 46.3
Possible intron: 32-51 (13673168-13673187)
Possible truncation
* | * | * | * | * | * | * | * | *
Seq: GTGGCGCAATGGAtAGCGCATTGGACTTCTAgcgcggcggcggcgggcggcATTCAAAGGtTGTGGGTTCGAGTCCCACCAGAGTCG
Str: >..>>>>........<<<<.>>>>>...........................<<<<<.....>>>>>.......<<<<<......<.
SciaK46_142.trna2 (22510556-22510482)	Length: 75 bp
Type: Ser	Anticodon: ACT at 34-36 (22510523-22510521)	Score: 29.2
Possible pseudogene
* | * | * | * | * | * | * |
Seq: GtcccctgTGGTTCAGTGGTAGCATCTTTGTCTACTACACAGGAGaCCTGGGTTTGATTCCCAGataCTTATACA
Str: >.........>>.>.......<.<<.>>>>>.......<<<<<....>>>>>.......<<<<<.........<.
SciaK46_142.trna3 (6657545-6657454)	Length: 92 bp
Type: Ile	Anticodon: TAT at 35-37 (6657511-6657509)	Score: 64.8
Possible intron: 39-56 (6657507-6657490)
* | * | * | * | * | * | * | * | * |
Seq: GCTCCAGTGGTGCAATGGGTtAGCATGTGGTACTTATAaagcagtatggagaagtgATGCCAAGGtTGTGAGTTCAAGCCTCACCTGGAGCA
Str: >>>>>>>..>>>>.........<<<<.>>>>>.........................<<<<<.....>>>>>.......<<<<<<<<<<<<.
SciaK46_142.trna4 (1569267-1569193)	Length: 75 bp
Type: Gly	Anticodon: GCC at 34-36 (1569234-1569232)	Score: 23.9
Possible truncation, pseudogene
* | * | * | * | * | * | * |
Seq: GGCATTGaTGGCTCAGTGGTAGAGTTCTTGTCTGCCATGTGGGAGaCCCTGGTTTAATCtgCAGCCAAagtGCCA
Str: >>>.>>>...>>>>.......<<<<.>>>>>.......<<<<<.....>>>..........<<<.<<<...<<<.
SciaK46_149.trna1 (1332961-1333039)	Length: 79 bp
Type: Gly	Anticodon: ACC at 41-43 (1333001-1333003)	Score: 25.0
Possible pseudogene
* | * | * | * | * | * | * | *
Seq: GCCTggagCAGTGcCCCCAGTGGTggcTGTGTTCCTGCCTACCACGTGGGAGaTCTGGGTTCAAGTCCCAGCTGAGATG
Str: >.>>....>>>....>.>..........<.<..>>>>>.......<<<<<....>>>>>.......<<<<<<<<<<.<.
SciaK46_149.trna2 (2150141-2150066)	Length: 76 bp
Type: Gly	Anticodon: ACC at 34-36 (2150108-2150106)	Score: 24.9
Possible pseudogene
* | * | * | * | * | * | * | *
Seq: GtcccctgTGGCTCAGTGGTAGAATCCTTGCCTACCACACAGGCGaCCTGGGTTCGtATTCCCAGgcaCTTATACA
Str: >.........>.>>.......<<.<.>>>>.........<<<<....>>>>>........<<<<<.........<.
SciaK46_162.trna1 (2570745-2570816)	Length: 72 bp
Type: Glu	Anticodon: TTC at 34-36 (2570778-2570780)	Score: 70.4
* | * | * | * | * | * | * |
Seq: TCCCATATGGTCTAGCGGTtAGGATTCCTGGTTTTCACCCAGGCGGCCCGGGTTCGACTCCCGGTATGGGAA
Str: >>>>>>>..>>>>........<<<<.>>>>>.......<<<<<....>>>>>.......<<<<<<<<<<<<.
SciaK46_164.trna1 (1863632-1863551)	Length: 82 bp
Type: Thr	Anticodon: AGT at 34-36 (1863599-1863597)	Score: 49.1
Possible pseudogene
* | * | * | * | * | * | * | * |
Seq: GATAAGGTGGCTGAGTGGTtAAGGTGCTGGACTAGTATTTCATTGTTTTCTGCATGCATGGGTTCAAGTCCCACCCTTGTCA
Str: >>>>>>>..>>>..........<<<..>>>>.......<<<<..>>.>...<.<<...>>>>.......<<<<.<<<<<<<.
SciaK46_174.trna1 (2901698-2901769)	Length: 72 bp
Type: Glu	Anticodon: CTC at 34-36 (2901731-2901733)	Score: 48.0
* | * | * | * | * | * | * |
Seq: TCCCTGGTGGTCTAGTGGTtAGGCTTTGGCATGCTCACTGCCATTGCCTGGGTTCAATTCCTAGCCAGGGAA
Str: >>>>>>>..>.>>........<<.<.>>>>>.......<<<<<....>>>>>.......<<<<<<<<<<<<.
SciaK46_174.trna2 (3257626-3257687)	Length: 62 bp
Type: Gly	Anticodon: ACC at 27-29 (3257652-3257654)	Score: 30.0
Possible pseudogene
* | * | * | * | * | * |
Seq: GTTGTTCAGTGGTAGAAGCCCTGTCTACCACACAGGAGaCCTGGGTTTGATTCCCAGacaCA
Str: >...>>>.......<<<..>>>>>.......<<<<<....>>>>>.......<<<<<...<.
SciaK46_174.trna3 (18233141-18233216)	Length: 76 bp
Type: Gly	Anticodon: ACC at 34-36 (18233174-18233176)	Score: 33.2
* | * | * | * | * | * | * | *
Seq: GttccttgTGGTTCAGTGGTAGAATCCTTGTCTACCACACAGGAGaCCTGGGTTTGtATTCCCAGacaCTTATACA
Str: >.........>>>>.......<<<<.>>>>>.......<<<<<....>>>>>........<<<<<.........<.
SciaK46_174.trna4 (20869091-20869161)	Length: 71 bp
Type: Ser	Anticodon: GCT at 33-35 (20869123-20869125)	Score: 31.0
Possible pseudogene
* | * | * | * | * | * | * |
Seq: GCATTGGTGGTTCAATGGTAGCAGTCTCACCTGCTGCAGGGGAGGCCTGGGTTCAATTCCTGGCCAATGCA
Str: >>>>>>>...>.>.......<.<..>>>...........<<<....>>>>>.......<<<<<<<<<<<<.
SciaK46_174.trna5 (12699556-12699482)	Length: 75 bp
Type: Gln	Anticodon: TTG at 34-36 (12699523-12699521)	Score: 44.2
Possible pseudogene
* | * | * | * | * | * | * |
Seq: CCCTGGATAGCTCAGTTGGTAGAGCATCAGACTTTGAATCTGAGGGtCCATGTTCAAGTcCCTGTTCaaatGGGA
Str: >>>.>>>..>>>>........<<<<.>>>>>.......<<<<<.....>>.>........<.<<<<<....<<<.
SciaK46_174.trna6 (7124061-7123986)	Length: 76 bp
Type: Leu	Anticodon: GAG at 36-38 (7124026-7124024)	Score: 22.0
Possible pseudogene
* | * | * | * | * | * | * | *
Seq: CCTTGTCTagGGCCTAGTGGTtAGTGCACTTCACTGAGAAGGAGGAGaTGGAGGTTCAAGCCCCTCtgGGTGAGGG
Str: >>>>>>>....>>.>........<.<<.>>>>.........<<<<....>>.>>.......<<.<<..<<<<<<<.
SciaK46_174.trna7 (3164236-3164171)	Length: 66 bp
Type: Ser	Anticodon: GCT at 28-30 (3164209-3164207)	Score: 26.0
Possible pseudogene
* | * | * | * | * | * | *
Seq: TGTGGTTCAGTGGTAGAATCCTTGTCTGCTATGTAGGAGGCTGgGGTTCAATTCCCAGGTGCTTAT
Str: >>..>>>>.......<<<<.>>>>>.......<<<<<...>>>.>>.......<<<<<.....<<.
SciaK46_174.trna8 (355819-355748)	Length: 72 bp
Type: Gln	Anticodon: CTG at 34-36 (355786-355784)	Score: 71.5
* | * | * | * | * | * | * |
Seq: GGTTCTATGGTGTAATGGTtAGCACGCTGGACTCTGACTCCAGTGaTCTGAGTTCAAGTCTCAGTAGAACCT
Str: >>>>>>>..>>>>........<<<<.>>>>>.......<<<<<....>>>>>.......<<<<<<<<<<<<.
SciaK46_175.trna1 (2212563-2212647)	Length: 85 bp
Type: Arg	Anticodon: TCT at 34-36 (2212596-2212598)	Score: 58.4
Possible intron: 38-49 (2212600-2212611)
* | * | * | * | * | * | * | * |
Seq: GGCTCTGTGGTGCAATGGAtAGCATGTTGGACTTCTAtaacaaaatgccATTCAATGGtTGTGGGTTCAAATCCCACCAGCGTCA
Str: >>>.>>>..>>>>........<<<<.>>>>>...................<<<<<.....>>>>>.......<<<<<<<<.<<<.
SciaK46_175.trna2 (4809211-4809285)	Length: 75 bp
Type: Ser	Anticodon: ACT at 37-39 (4809247-4809249)	Score: 23.2
Possible pseudogene
* | * | * | * | * | * | * |
Seq: ACCggtaCTGGTGGCTATGTGGTAGAGCTTCTGCCTACTGTGTTGATGcTCTGAGTTCAAAACCCAGCTGGGGTG
Str: >>>....>>>>..>>>.........<<<.>>.>>.......<<.<<....>>>.>.......<.<<<<<<<<<<.
SciaK46_175.trna3 (6037684-6037614)	Length: 71 bp
Type: Gly	Anticodon: ACC at 33-35 (6037652-6037650)	Score: 20.4
Possible pseudogene
* | * | * | * | * | * | * |
Seq: GCCCTGGTGGTTGTATGGTAGAATTTCTGCTTACCATGTAGAAGaTCTGACTTCAAATCCCAGTTGGGGAG
Str: .>>>>>>..>>>.........<<<.>>>>>.......<<<<<....>>>...........<<<<<<<<<..
SciaK46_175.trna4 (3339104-3339033)	Length: 72 bp
Type: Pro	Anticodon: TGG at 33-35 (3339072-3339070)	Score: 49.7
* | * | * | * | * | * | * |
Seq: GGCTCGTTGATCTAGGGGCATGATTCCTGCTTTGGGTGCGGGAGGtCCCGGGTTCAACTCCCGGAGGAGCCC
Str: >>>>>.>..>>>.........<<<.>>>>>.......<<<<<.....>>>>>.......<<<<<<.<<<<<.
SciaK46_175.trna5 (3338483-3338410)	Length: 74 bp
Type: Lys	Anticodon: TTT at 35-37 (3338449-3338447)	Score: 51.4
* | * | * | * | * | * | * |
Seq: GCCTGGGTGGCTCAGTTAGTcAGCGCTTCAGGCTTTTAACCTGAGGGtCCAGGCTTCACGTCCCTGCTCAGGCA
Str: >>>>>>>..>>.>.........<.<<.>>>>>.......<<<<<.....>>>>.........<<<<<<<<<<<.
SciaK46_175.trna6 (3337755-3337682)	Length: 74 bp
Type: Lys	Anticodon: TTT at 35-37 (3337721-3337719)	Score: 37.9
Possible pseudogene
* | * | * | * | * | * | * |
Seq: GCCTGGGTGGCTCAGTTAGTcAGCACTTCAAGCTTTTAACCTGAGGGtCCAGGCTTCACATCCCTGCTCAGGCA
Str: >>>>>>>..>..>.........<..<.>>>.>.......<.<<<.....>>>>.........<<<<<<<<<<<.
SciaK46_175.trna7 (2071414-2071329)	Length: 86 bp
Type: Arg	Anticodon: TCT at 34-36 (2071381-2071379)	Score: 66.4
Possible intron: 38-50 (2071377-2071365)
* | * | * | * | * | * | * | * | *
Seq: GGCTCTGTGGTGCAATGGAtAGCATGTTGGACTTCTAtaatattgatgccATTCAATGGtTGTGGGTTCAAGTCCCACCAGAGTCA
Str: >>>>>>>..>>>>........<<<<.>>>>>....................<<<<<.....>>>>>.......<<<<<<<<<<<<.
SciaK46_175.trna8 (1403572-1403463)	Length: 110 bp
Type: Leu	Anticodon: TAA at 35-37 (1403538-1403536)	Score: 31.3
Possible intron: 39-64 (1403534-1403509)
Possible pseudogene
* | * | * | * | * | * | * | * | * | * | *
Seq: GCCAGGGTGGCTGAGTGGTctAAAATACTAGGCTTAAGgttgtatctttcccttgttctgggtgTCCTGGTCTCCCCTTGGAAGTGGGGATTCAATTCCCATTCCTGGCA
Str: >>>>>>>..>.>...........<.<.>>>>>.................................<<<<<..>.>>...<<.<..>.>>.........<<.<<<<<<<<.
SciaK46_180.trna1 (254621-254692)	Length: 72 bp
Type: Ser	Anticodon: GCT at 34-36 (254654-254656)	Score: 31.2
Possible pseudogene
* | * | * | * | * | * | * |
Seq: AGCATtGGTGGCTCAATGGTAGCATTCTTGCTTGCTGTGTAGGAGaCCTGGGTTCAATTCCCAGCTACGTGT
Str: .>>.>.>>..>..>.......<..<.>>>>>.......<<<<<....>>>>>.......<<<<<<<<.<<..
SciaK46_180.trna2 (357682-357753)	Length: 72 bp
Type: Glu	Anticodon: TTC at 34-36 (357715-357717)	Score: 69.7
* | * | * | * | * | * | * |
Seq: TCCCTGGTGGTCTAGTGGCtAGGATTTGGCGCTTTCACCGCCGCGGCCCGGGTTCGATTCCCGGCCAGGGAA
Str: >>>>>>>..>>>>........<<<<.>>>>>.......<<<<<....>>>>>.......<<<<<<<<<<<<.
SciaK46_180.trna3 (256683-256610)	Length: 74 bp
Type: Thr	Anticodon: AGT at 35-37 (256649-256647)	Score: 73.5
* | * | * | * | * | * | * |
Seq: GGCACTGTGGCTTAGTTGGTtAAAGCACCTGCCTAGTAAGCAGGGGAtCCTGGGTTCAAGTCCTAGCAGTGCCT
Str: >>>>>>>..>>>>.........<<<<.>>>>>.......<<<<<.....>>>>>.......<<<<<<<<<<<<.
SciaK46_180.trna4 (180406-180336)	Length: 71 bp
Type: Gly	Anticodon: GCC at 33-35 (180374-180372)	Score: 55.2
* | * | * | * | * | * | * |
Seq: GCATTGGTGGTTCAATGGTAGAATTCCTGCTTGCCATCCAGGAGaCCTGGGTTCAACTCCAAGCCAATGCA
Str: >>>>>>>..>>>>.......<<<<.>>>>.........<<<<....>>.>>.......<<.<<<<<<<<<.
SciaK46_190.trna1 (10351-10424)	Length: 74 bp
Type: Thr	Anticodon: TGT at 35-37 (10385-10387)	Score: 70.9
* | * | * | * | * | * | * |
Seq: GGCACTGTGGCTTAGTTGGTtAAAGCACCTGTCTTGTAAATAGGGGAtCCTGGGTTCAACTCCCAGCAGTGCCT
Str: >>>>>>>..>>>>.........<<<<.>>>>>.......<<<<<.....>>>>>.......<<<<<<<<<<<<.
SciaK46_204.trna1 (820438-820508)	Length: 71 bp
Type: Pro	Anticodon: TGG at 33-35 (820470-820472)	Score: 33.1
* | * | * | * | * | * | * |
Seq: GGGCCAGTAGTGCAATGGAtAATGCATCTGACTGGTTCAGAAGAtTGTAGGTTCAACTCCTGCCTGGCTTG
Str: >>>>>>>..>>>..........<<<.>>>>>.....<<<<<.....>>>>>.......<<<<<<<<<<<<.
SciaK46_204.trna2 (3203137-3203207)	Length: 71 bp
Type: Gly	Anticodon: GCC at 33-35 (3203169-3203171)	Score: 26.7
Possible pseudogene
* | * | * | * | * | * | * |
Seq: GCATTGATAGCTCAGAGGTACAGTTTTTGCCTGCCATGTAGGAGACTGGGaTTTGATTCCCAGCCAGGGCA
Str: >>.>>>...>>>.........<<<.>>>>>.......<<<<<...>>>>>........<<<<<.<<<.<<.
SciaK46_204.trna3 (4341684-4341756)	Length: 73 bp
Type: Ala	Anticodon: AGC at 34-36 (4341717-4341719)	Score: 58.9
* | * | * | * | * | * | * |
Seq: GGGGAATTAGCTCAAATGGTAGAGCGCTCGCTTAGCATGCGAGAGGtAGCGGGATCGATGCCCGCATTCTCCA
Str: >>>>>>>..>>>>........<<<<.>>>>>.......<<<<<.....>>>>>.......<<<<<<<<<<<<.
SciaK46_204.trna4 (11174661-11174740)	Length: 80 bp
Type: Asn	Anticodon: GTT at 33-35 (11174693-11174695)	Score: 22.4
Possible pseudogene
* | * | * | * | * | * | * | *
Seq: GTTGTTGTAGTTCAGTGGTAGAATCCTTGTCTGTTACACAGGAAaCTTGGGTTTGATTCTTGAatgtgtataTAACTACA
Str: >>.>>>>..>>>>.......<<<<.>>>>>.......<<<<<....>>>>>.......<<<<<.........<<<<.<<.
SciaK46_204.trna5 (8959426-8959354)	Length: 73 bp
Type: Arg	Anticodon: TCG at 34-36 (8959393-8959391)	Score: 72.2
* | * | * | * | * | * | * |
Seq: GACTGCGTGGCCTAATGGAtAAGGCGTCTGACTTCGGATCAGAAGAtTGCAGGTTCAAGTCCTGCCGTGGTCA
Str: >>>>>>>..>>>>........<<<<.>>>>>.......<<<<<.....>>>>>.......<<<<<<<<<<<<.
SciaK46_204.trna6 (4342278-4342206)	Length: 73 bp
Type: Ala	Anticodon: AGC at 34-36 (4342245-4342243)	Score: 58.9
* | * | * | * | * | * | * |
Seq: GGGGAATTAGCTCAAATGGTAGAGCGCTCGCTTAGCATGCGAGAGGtAGCGGGATCGATGCCCGCATTCTCCA
Str: >>>>>>>..>>>>........<<<<.>>>>>.......<<<<<.....>>>>>.......<<<<<<<<<<<<.
SciaK46_204.trna7 (4317176-4317104)	Length: 73 bp
Type: Ala	Anticodon: AGC at 34-36 (4317143-4317141)	Score: 54.6
* | * | * | * | * | * | * |
Seq: GGGGAATTAGCTCAAATGGTAGAGCGCTCGCTTAGCATGTGAGAGGtAGCGGGATCGATGCCCGCATTCTCCA
Str: >>>>>>>..>>>>........<<<<.>>>>>.......<<<<<.....>>>>>.......<<<<<<<<<<<<.
SciaK46_205.trna1 (398555-398474)	Length: 82 bp
Type: Ser	Anticodon: GCT at 41-43 (398515-398513)	Score: 22.5
Possible pseudogene
* | * | * | * | * | * | * | * |
Seq: GTGTGGAgtttcctgTGGTTCAGTGGTAGAATCCTTGTTTGCTGTACAGGAGaTCTGTGTTCAATTCCTGGgtgcTTATACA
Str: >>>>>>...........>>>>.......<<<<.>>>>>.......<<<<<....>>>.>.......<.<<<....<<<<<<.
SciaK46_206.trna1 (186157-186227)	Length: 71 bp
Type: Gly	Anticodon: GCC at 33-35 (186189-186191)	Score: 76.7
* | * | * | * | * | * | * |
Seq: GCATTGGTGGTTCAATGGTAGAATTCCTGCTTGCCATGCAGGAGaCCTGGGTTCAATTCCCAGCCAGTGCA
Str: >>>>>>>..>>>>.......<<<<.>>>>>.......<<<<<....>>>>>.......<<<<<<<<<<<<.
SciaK46_206.trna2 (189983-190056)	Length: 74 bp
Type: Thr	Anticodon: TGT at 35-37 (190017-190019)	Score: 75.7
* | * | * | * | * | * | * |
Seq: GGCACTGTGGCTTAGCTGGTtAAAGCACCTGTCTTGTAAACAGGGGAtCCTGGGTTCAAATCCCAGCAGTGCCT
Str: >>>>>>>..>>>>.........<<<<.>>>>>.......<<<<<.....>>>>>.......<<<<<<<<<<<<.
SciaK46_230.trna1 (1543625-1543697)	Length: 73 bp
Type: Lys	Anticodon: TTT at 34-36 (1543658-1543660)	Score: 84.5
* | * | * | * | * | * | * |
Seq: GCCTGGGTAGCTCAGTTGGTAGAGCATCAGACTTTTAATTTGAGGGtCCAGGGTTCAAGTCCCTGCTCGGGCA
Str: >>>>>>>..>>>>........<<<<.>>>>>.......<<<<<.....>>>>>.......<<<<<<<<<<<<.
SciaK46_230.trna2 (1537452-1537380)	Length: 73 bp
Type: Lys	Anticodon: TTT at 34-36 (1537419-1537417)	Score: 80.5
* | * | * | * | * | * | * |
Seq: GCCTGAGTAGCTCAGTTGGTAGAGCATCAGACTTTTAATCTGAGGGtCCAGGGTTCAAGTCCCTGTTCAGGTG
Str: >>>>>>>..>>>>........<<<<.>>>>>.......<<<<<.....>>>>>.......<<<<<<<<<<<<.
SciaK46_230.trna3 (279836-279765)	Length: 72 bp
Type: Ala	Anticodon: TGC at 33-35 (279804-279802)	Score: 72.1
* | * | * | * | * | * | * |
Seq: GGGGATGTAGCTCAGTGGTAGAGCACATGCTTTGCATGTATGAGGtCCTGGGTTCAATCCCCAGCTTTTCCA
Str: >>>>>.>..>>>>.......<<<<.>>>>>.......<<<<<.....>>>>>.......<<<<<<.<<<<<.
SciaK46_231.trna1 (829106-829177)	Length: 72 bp
Type: Pro	Anticodon: TGG at 33-35 (829138-829140)	Score: 25.0
* | * | * | * | * | * | * |
Seq: GGCTTATTGATCTAGGTaGATGATTCTTGTTTTGGGTGTAAGAGGtCCTGGGTTCAAATCCCAGCCAAGTCC
Str: >>>>>....>>>.........<<<.>>>>>.......<<<<<.....>>>>>.......<<<<<..<<<<<.
SciaK46_231.trna2 (3296879-3296951)	Length: 73 bp
Type: Lys	Anticodon: TTT at 34-36 (3296912-3296914)	Score: 60.5
* | * | * | * | * | * | * |
Seq: GCTTGGGTAACTCAGTTGGTAGAGCATCAGACTTTTAATCTGAGAGtCTAGGGTTCAATTCCCTGTTCAGGCA
Str: >>>>>>>...>>>........<<<..>>>>>.......<<<<<.....>>>>>.......<<<<<<<<<<<<.
SciaK46_231.trna3 (4109889-4109948)	Length: 60 bp
Type: Ser	Anticodon: ACT at 27-29 (4109915-4109917)	Score: 33.5
* | * | * | * | * | *
Seq: GTGGTTCAGTGGTAGAATCCTTGCCTACTATGCAGGAGaCCTTGGTTTGATTCCCAGaCA
Str: >..>>>>.......<<<<.>>>>>.......<<<<<....>>.>>.......<<.<<.<.
SciaK46_231.trna4 (17553912-17553986)	Length: 75 bp
Type: Gly	Anticodon: CCC at 37-39 (17553948-17553950)	Score: 23.1
Possible pseudogene
* | * | * | * | * | * | * |
Seq: GCCAtcatTGGTGGTTGTGTGGTAAAGCTTCTGCCTCCCATGTGGAAAaTCTGAGTTCAAGTCCTAGCTGTGGTG
Str: >>>>....>>>..>>>.........<<<.>>>>>.......<<<<<....>>>.>.......<.<<<<<<<<<<.
SciaK46_231.trna5 (21049239-21049317)	Length: 79 bp
Type: Ser	Anticodon: GCT at 41-43 (21049279-21049281)	Score: 24.8
Possible pseudogene
* | * | * | * | * | * | * | *
Seq: TGAGTGAgtctcctgTGGTTCAGTGGCAGAATTCTTGACTGCTACACAGGAGaCCCAGGTTCAATTCCCAGGTACTTAT
Str: >>>>>>...........>>>>.......<<<<.>>>>.........<<<<....>..>>.......<<..<.<<<<<<.
SciaK46_231.trna6 (21329994-21330068)	Length: 75 bp
Type: Gly	Anticodon: ACC at 34-36 (21330027-21330029)	Score: 26.1
* | * | * | * | * | * | * |
Seq: GtcccctgTGGTTCAGTGATAGAATCCTTGTCTACCTGACAGGAGaCCTGGGTTCAATTCCCAGacaCTTATACA
Str: >.........>>>>.......<<<<.>>>>>.......<<<<<....>>>>>.......<<<<<.........<.
SciaK46_231.trna7 (21670692-21670765)	Length: 74 bp
Type: Thr	Anticodon: AGT at 35-37 (21670726-21670728)	Score: 69.0
* | * | * | * | * | * | * |
Seq: GGTACTGTGGCTTAGTTGGTtAAAGCACCTGTCTAGTAAACAGGGGAtCCTGGGTTCAAATCCCAGCAATACCT
Str: >>>>.>>..>>>>.........<<<<.>>>>>.......<<<<<.....>>>>>.......<<<<<<<.<<<<.
SciaK46_231.trna8 (21879185-21879261)	Length: 77 bp
Type: Pro	Anticodon: AGG at 35-37 (21879219-21879221)	Score: 27.6
Possible pseudogene
* | * | * | * | * | * | * | *
Seq: GGCCATATGGTTGAGCAGGCtAAAGTGCTTGTTTAGGAAGCAGGAGAtCCTGGGTTAGAGTCCCAGAGGGGctcCCA
Str: >>>>.>...>>>...........<<<.>>>>>.......<<<<<.....>>>>>.......<<<<<.<.<<...<<.
SciaK46_231.trna9 (27165466-27165532)	Length: 67 bp
Type: Leu	Anticodon: CAA at 50-52 (27165515-27165517)	Score: 27.9
* | * | * | * | * | * | *
Seq: GCATTGGTGgtATAGTAGCAAGCTACCTTCTAAGCAGTTGaCCTGGGTTCAATTCCCAGCCAATACA
Str: >.>>>>>..............>>>.>.......<.<<<....>>>>>.......<<<<<<<<<<.<.
SciaK46_231.trna10 (29562250-29562320)	Length: 71 bp
Type: Gly	Anticodon: GCC at 33-35 (29562282-29562284)	Score: 22.9
Possible pseudogene
* | * | * | * | * | * | * |
Seq: GCATTGCTAGCTCAGTGCTAGAGTTCTCGTCTGCCACGTGGGAGaCCTGAGTTTGATCCCTAGCTAAAGCA
Str: >>.>>>...>>>>.......<<<<.>>>>>.......<<<<<....>>>.>.......<.<<<.<<<.<<.
SciaK46_231.trna11 (30773469-30773545)	Length: 77 bp
Type: Gly	Anticodon: ACC at 36-38 (30773504-30773506)	Score: 26.1
Possible pseudogene
* | * | * | * | * | * | * | *
Seq: GcatcccctgTGGTTCAGTGGTACAATTCTTGTCTACCATGCAGGAGtCCTGAGTTCAATTCTTGGatgCTTATACA
Str: >...........>>>.........<<<.>>>>>.......<<<<<....>>>>>.......<<<<<.........<.
SciaK46_231.trna12 (41871638-41871708)	Length: 71 bp
Type: Gly	Anticodon: GCC at 33-35 (41871670-41871672)	Score: 76.7
* | * | * | * | * | * | * |
Seq: GCATTGGTGGTTCAATGGTAGAATTCCTGCTTGCCATGCAGGAGaCCTGGGTTCAATTCCCAGCCAGTGCA
Str: >>>>>>>..>>>>.......<<<<.>>>>>.......<<<<<....>>>>>.......<<<<<<<<<<<<.
SciaK46_231.trna13 (42254078-42254159)	Length: 82 bp
Type: Ser	Anticodon: GCT at 34-36 (42254111-42254113)	Score: 88.4
* | * | * | * | * | * | * | * |
Seq: GACGAGGTGGCCGAGTGGTtAAGGCGATGGACTGCTAATCCATTGTGCTCTGCACGCGTGGGTTCGAATCCCATCCTCGTCG
Str: >>>>>>>..>>>..........<<<.>>>>>.......<<<<<.>>>>...<<<<..>>>>>.......<<<<<<<<<<<<.
SciaK46_231.trna14 (45434670-45434737)	Length: 68 bp
Type: Ser	Anticodon: GCT at 27-29 (45434696-45434698)	Score: 23.3
Possible truncation, pseudogene
* | * | * | * | * | * | *
Seq: GTGGTTCAGTGGCAGAATCCTTGTCTGCTACATAGGAGtCCTAGGTTCAATTCCTTaatGCTTATACA
Str: >..>>>>.......<<<<.>>>>>.......<<<<<....>.>>>.......<<<....<......<.
SciaK46_231.trna15 (43882079-43882006)	Length: 74 bp
Type: Ile	Anticodon: AAT at 35-37 (43882045-43882043)	Score: 47.3
* | * | * | * | * | * | * |
Seq: GGTCCCATGGCTGAGCAGATtAAAGCTCCTGTCTAATAAACAGGAAAtCCTGGGTTTGATTCCTAGTGGGGTCT
Str: >>>>>>>..>>>...........<<<.>>>>>.......<<<<<.....>>>>>.......<<<<<<<<<<<<.
SciaK46_231.trna16 (43557817-43557743)	Length: 75 bp
Type: Gly	Anticodon: ACC at 36-38 (43557782-43557780)	Score: 33.3
Possible pseudogene
* | * | * | * | * | * | * |
Seq: AGCATGGTGGTGgCtgtGTGGTAGCATTCCTGCCTACCATGTAGGAGaTCTGGGTTCAAGTCCCAGCTGagGTGA
Str: .>>.>>>..>>>.>.........<<<<.>>>>>.......<<<<<....>>>>>.......<<<<<<<<..<<..
SciaK46_231.trna17 (40989133-40989072)	Length: 62 bp
Type: Undet	Anticodon: NNN at 0-0 (0-0)	Score: 39.3
* | * | * | * | * | * |
Seq: GGCTGGCTAGCTCAGCTGGTaAGAGCATGCCAAGACCATTGGTTCAATCCCCATGCTGGCCA
Str: >>>>>>>..>>>>.........<<<<.>.....<...>>.>>.......<<.<<<<<<<<<.
SciaK46_231.trna18 (40565348-40565277)	Length: 72 bp
Type: Gly	Anticodon: GCC at 34-36 (40565315-40565313)	Score: 33.2
* | * | * | * | * | * | * |
Seq: GTGTTGGTGGtTTCACTGGTAGAATTCCTGCTTGCCATGcCAGGTGTCTGGGTTCAGTTCCTAGCCAGTACA
Str: >>>>>>>..>.>>>.......<<<<.>>>>>.......<.<<<<...>>>>>.......<<<<<<<<<<<<.
SciaK46_231.trna19 (31876056-31875982)	Length: 75 bp
Type: Gly	Anticodon: ACC at 34-36 (31876023-31876021)	Score: 28.7
Possible pseudogene
* | * | * | * | * | * | * |
Seq: GtcccctgTGGTTCAGTGGTAGAATCCTAGCCTACCACACAGGAGaCCTGGGTTAGATTCCCAGgcaCTTATACA
Str: >.........>>>>.......<<<<.>>.>.........<.<<....>>>>>.......<<<<<.........<.
SciaK46_231.trna20 (26566312-26566240)	Length: 73 bp
Type: Undet	Anticodon: NNN at 0-0 (0-0)	Score: 20.7
Possible pseudogene
* | * | * | * | * | * | * |
Seq: GCTGTTGTGGTTCAGTGGTAGaAACACTGCCAcctaCGAGaCCTGGGTTCAATTCCCAGacgggCAtATAACT
Str: >.>>>>>..>>>>.......<.<<<.>..........<....>>>>>.......<<<<<.....<<.<<<.<.
SciaK46_231.trna21 (18883399-18883326)	Length: 74 bp
Type: Ile	Anticodon: AAT at 35-37 (18883365-18883363)	Score: 55.7
* | * | * | * | * | * | * |
Seq: GGCCGACTAGCTCAGCTGGAgAGAGCGTGGTGCTAATAACACCAAGGcCGTGGGTTGGATCCCCACACTGGCCA
Str: >>>>>....>>>>.........<<<<.>>>>>.......<<<<<.....>>>>>.......<<<<<..<<<<<.
SciaK46_231.trna22 (7700133-7700053)	Length: 81 bp
Type: His	Anticodon: GTG at 37-39 (7700097-7700095)	Score: 36.1
Possible pseudogene
* | * | * | * | * | * | * | * |
Seq: CttgatttaaTAGCTCAGTGGTtAGAGCACTTGCCTGTGATGTAAGAGaCCTGGGTTTAAgtcctaTCCCTGGCTGAAAGA
Str: >...........>>>>........<<<<.>>>>>.......<<<<<....>>>>>.............<<<<<......<.
SciaK46_231.trna23 (1682510-1682451)	Length: 60 bp
Type: Gly	Anticodon: ACC at 27-29 (1682484-1682482)	Score: 22.5
Possible pseudogene
* | * | * | * | * | *
Seq: GTGGTTCGGTGGTAGAATCCTTGTCTACCACATAGGAGaCCTAGGTTCACTTCCTAGaCA
Str: >..>>>>.......<<<<.>>>>>.......<<<<<....>>>>>.......<<<<<.<.
SciaK46_231.trna24 (762674-762601)	Length: 74 bp
Type: Asp	Anticodon: ATC at 37-39 (762638-762636)	Score: 31.4
Possible truncation
* | * | * | * | * | * | * |
Seq: GGAGTCCcttgTGGTTCAGTGGTAGAATCCTTGTCTATCACACAGGAGaCCTGGCTTCAATTtCCAGGTCTCCT
Str: >>>>.>.......>>>>.......<<<<.>>>>>.......<<<<<....>>>>.........<<<<<.<<<<.
SciaK46_235.trna1 (19642-19714)	Length: 73 bp
Type: Undet	Anticodon: NNN at 0-0 (0-0)	Score: 50.7
* | * | * | * | * | * | * |
Seq: GGCGCTGTGctttGTTGGTtAACGTACCTGCTTTCTAAGCAGGAGGtCCTGGGTTCAAATCCCAGCAGTGCCT
Str: >>>>>>>...................>>>>>.......<<<<<.....>>>>>.......<<<<<<<<<<<<.
SciaK46_236.trna1 (1932437-1932509)	Length: 73 bp
Type: Met	Anticodon: CAT at 34-36 (1932470-1932472)	Score: 82.3
* | * | * | * | * | * | * |
Seq: GCCTCGTTAGCGCAGTAGGTAGCGCGTCAGTCTCATAATCTGAAGGtCGTGAGTTCGATCCTCACACGGGGCA
Str: >>>>>>>..>>>>........<<<<.>>>>.........<<<<.....>>>>>.......<<<<<<<<<<<<.
SciaK46_236.trna2 (5547394-5547466)	Length: 73 bp
Type: Ile	Anticodon: TAT at 31-33 (5547424-5547426)	Score: 33.0
Possible truncation, pseudogene
* | * | * | * | * | * | * |
Seq: TCaTTAGTGCAGTAGGTAGCACATCAGTCTTATAATGTGAAGGtTGTGAGTTTGATCCCCACacaAAGCAGAA
Str: >>.>..>>>>........<<<<.>>>...........<<<.....>>>.>.......<.<<<...<....<<.
SciaK46_236.trna3 (26723471-26723530)	Length: 60 bp
Type: Gly	Anticodon: ACC at 27-29 (26723497-26723499)	Score: 29.0
Possible pseudogene
* | * | * | * | * | *
Seq: GTGATTCAGTAGTAGAATCTTTGTCTACCACACAGGAGaCCTGGGTTTGATTCCCAGaCA
Str: >..>>>>.......<<<<.>>>>>.......<<<<<....>>>>>.......<<<<<.<.
SciaK46_236.trna4 (30098105-30098184)	Length: 80 bp
Type: Gly	Anticodon: ACC at 39-41 (30098143-30098145)	Score: 21.5
Possible truncation, pseudogene
* | * | * | * | * | * | * | *
Seq: GcccctgTGGTTTAGCatcctTGGTAGAATCTTTGTCTACCGCACAGGAGaCCTAGGTTCAATTCCCAGacaCTTATACA
Str: >........>>>>.............<<<<.>>>>>.......<<<<<....>>.>>.......<<.<<.........<.
SciaK46_236.trna5 (20222404-20222332)	Length: 73 bp
Type: Thr	Anticodon: TGT at 34-36 (20222371-20222369)	Score: 64.2
* | * | * | * | * | * | * |
Seq: GGCTCCATAGCTCAGTGGTtAGAGCACTAGTCTTGTAAATCAGGGGtTGTGAGTTCAAATCTCACTGGAGCTT
Str: >>>>>>>..>>>>........<<<<.>>.>>.......<<.<<.....>>>>>.......<<<<<<<<<<<<.
SciaK46_236.trna6 (17752680-17752610)	Length: 71 bp
Type: Gln	Anticodon: TTG at 33-35 (17752648-17752646)	Score: 31.7
* | * | * | * | * | * | * |
Seq: GttAacTAATGTAATGGTtAGCCCTCTGGACTTTGAATCCAGTGaTCCGAGTTCAAATCTCGGTGGGACCT
Str: >..>......>>........<<...>>>>>.......<<<<<....>>>>>.......<<<<<<.....<.
SciaK46_236.trna7 (15416811-15416738)	Length: 74 bp
Type: Thr	Anticodon: AGT at 35-37 (15416777-15416775)	Score: 82.6
* | * | * | * | * | * | * |
Seq: GGCGCCGTGGCTTAGTTGGTtAAAGCGCCTGTCTAGTAAACAGGAGAtCCTGGGTTCGAATCCCAGCGGTGCCT
Str: >>>>>>>..>>>>.........<<<<.>>>>>.......<<<<<.....>>>>>.......<<<<<<<<<<<<.
SciaK46_236.trna8 (15394709-15394636)	Length: 74 bp
Type: Thr	Anticodon: AGT at 35-37 (15394675-15394673)	Score: 62.2
* | * | * | * | * | * | * |
Seq: GGCACTGTGGCTTAGCTGGTtAAAGCACCTGCCTAGTAAACAGGAGAtCCTGGGTTCAAATCCTAGTGGTGCCT
Str: >>>>>>>..>>>>.........<<<<.>>>>.........<<<<.....>>>>>.......<<<<<<<<<<<<.
SciaK46_236.trna9 (6331730-6331658)	Length: 73 bp
Type: Ala	Anticodon: AGC at 34-36 (6331697-6331695)	Score: 32.5
* | * | * | * | * | * | * |
Seq: GGGGAATTAGCTCAAATGGTAGAGCACTTGTTTAGCATGCAAGAGGtAGTAGGAGTGATACCTGCATCCTCCA
Str: >>>>.>>..>>>>........<<<<.>>>>>.......<<<<<.....>>>>>.......<<<<<<<.<<<<.
SciaK46_236.trna10 (5586006-5585944)	Length: 63 bp
Type: Gly	Anticodon: ACC at 27-29 (5585980-5585978)	Score: 28.7
* | * | * | * | * | * |
Seq: GTGGTTCAGTGGTAGCATCCTTGTCTACCTCACAGGAGaCCTGGGTTCAAGTCCCAGgcACCA
Str: >..>>.>.......<.<<.>>>>>.......<<<<<....>>>>>.......<<<<<....<.
SciaK46_239.trna1 (8058397-8058455)	Length: 59 bp
Type: Gly	Anticodon: ACC at 26-28 (8058422-8058424)	Score: 21.8
Possible pseudogene
* | * | * | * | * | *
Seq: GAGTTCAGCGGTAGAATCCTTGTCTACCACACAAGAAaCCTGGGTTCAGTTCCAAGaCA
Str: >.>>>>.......<<<<.>>>>>.......<<<<<....>>.>>.......<<.<<.<.
SciaK46_239.trna2 (9805685-9805768)	Length: 84 bp
Type: Ile	Anticodon: AAT at 37-39 (9805721-9805723)	Score: 22.4
Possible pseudogene
* | * | * | * | * | * | * | * |
Seq: GATTACTttTAGCTCAGTTGATtAGAGTGTGGTGCTAATAACACCAAGGtTGCAGATTCAATcCCCTGTtggactAGaTGATCT
Str: >>>>>>>....>>>>.........<<<<.>>>>>.......<<<<<.....>>>>..........<<<<......<<.<<<<<.
SciaK46_239.trna3 (11109133-11109061)	Length: 73 bp
Type: Lys	Anticodon: TTT at 34-36 (11109100-11109098)	Score: 24.5
Possible pseudogene
* | * | * | * | * | * | * |
Seq: ACCTGTGTAGCTCAACTGGTAGAATTTCACACTTTTACTCAGAGGGtCCACGATTCAAATCCCTGTTCAGGTA
Str: >>>>>.>..>.>>........<<.<.>>..>.......<..<<.....>>.>.........<.<<<.<<<<<.
SciaK46_239.trna4 (9680714-9680641)	Length: 74 bp
Type: Asn	Anticodon: GTT at 35-37 (9680680-9680678)	Score: 80.9
* | * | * | * | * | * | * |
Seq: GTCTCTGTGGCGCAATCGGTtAGCGCGTTCGGCTGTTAACCGAAAGGtTGGTGGTTCGAGCCCACCCAGGGACG
Str: >>>>>>>..>>>>.........<<<<.>>>>>.......<<<<<.....>>>>>.......<<<<<<<<<<<<.
SciaK46_239.trna5 (6033955-6033877)	Length: 79 bp
Type: Ile	Anticodon: AAT at 36-38 (6033920-6033918)	Score: 23.9
Possible pseudogene
* | * | * | * | * | * | * | *
Seq: ATCATTAGaAACTCAGTTGGTcAGAGCATCCTGCTAATAACAGCAAGGtCACAGGTTCAATTCCTGgTTGGactaGATG
Str: >>>.>>>....>>>.........<<<..>.>>>.......<<<.<.....>>>>>.......<<<<.<<<<....<<<.
SciaK46_251.trna1 (1907976-1908048)	Length: 73 bp
Type: Ala	Anticodon: TGC at 34-36 (1908009-1908011)	Score: 25.5
* | * | * | * | * | * | * |
Seq: GGGAAACTAGCTCAAGTGGTAGAGTGCTTGTTTTGCATGCAAGAGATAGCAGGATTGATGCCCCTGTTCTCCA
Str: >>>.>>>..>>>>........<<<<.>>>>>.......<<<<<.......>>>.......<<..<<<<.<<<.
SciaK46_251.trna2 (10668077-10668001)	Length: 77 bp
Type: Gly	Anticodon: GCC at 33-35 (10668045-10668043)	Score: 45.5
Possible truncation
* | * | * | * | * | * | * | *
Seq: GCAGTTGTAGTTCAGTGGTAGAATCCTTATCTGCCACGTAAGAGaCCTGGGTTCAATTCCCAGacacacaCAACTAC
Str: >.>>>>>..>>>>.......<<<<.>>>>>.......<<<<<....>>>>>.......<<<<<.......<<<<<.<
SciaK46_251.trna3 (1905707-1905635)	Length: 73 bp
Type: Ser	Anticodon: GCT at 34-36 (1905674-1905672)	Score: 22.6
* | * | * | * | * | * | * |
Seq: GGCGGGTAGTTCAACTGGTtAGAGCATGGTGTTGCTAACACCAAGGcTGTGGTTTTGATCtCTATGCTAACCA
Str: >>.>>...>>>>.........<<<<.>>>>>.......<<<<<.....>>>>.........<<<<.<<..<<.
SciaK46_265.trna1 (9433643-9433713)	Length: 71 bp
Type: Sup	Anticodon: TTA at 33-35 (9433675-9433677)	Score: 28.7
* | * | * | * | * | * | * |
Seq: TCCCAGCTAGCTCAGTTGGTAGAACATGAGACTTAATCTCATGTtCATAGGCTTGAGCCCCATGTTGGGTG
Str: .>>>>>>..>.>>........<<.<.>>>>>.....<<<<<.....>>.>>.......<<.<<<<<<<<..
SciaK46_265.trna2 (3825467-3825395)	Length: 73 bp
Type: Thr	Anticodon: TGT at 34-36 (3825434-3825432)	Score: 67.2
* | * | * | * | * | * | * |
Seq: GGCTCCATAGCTCAGTGGTaAGAGTATTGGTCTTGTAAATCAGTGGtTGTGAGTTTAAACCTCACTGGGGCCT
Str: >>>>>>>..>>>>........<<<<.>>>>>.......<<<<<.....>>>>>.......<<<<<<<<<<<<.
SciaK46_265.trna3 (1628067-1627994)	Length: 74 bp
Type: Ser	Anticodon: GCT at 33-35 (1628035-1628033)	Score: 21.6
Possible pseudogene
* | * | * | * | * | * | * |
Seq: GtccctgTGGTTCAGTAGTAGAATACTTGTCTGCTACATAGGAGaCTTGGGTTTGATTCTCAAgcaCTTATACA
Str: >........>>>>.......<<<<.>>>>>.......<<<<<....>>>>>.......<<<<<.........<.
SciaK46_280.trna1 (2374965-2375031)	Length: 67 bp
Type: Gly	Anticodon: GCC at 30-32 (2374994-2374996)	Score: 24.3
* | * | * | * | * | * | *
Seq: GttTTGGTTCAGTGGTAGAATCCTTGACTGCCGCATGAGAGaTTCAGGTTCAATTCCTGGATGTACA
Str: >..>..>>>>.......<<<<.>>>>.........<<<<....>>>>>.......<<<<<<....<.
SciaK46_280.trna2 (12590104-12590175)	Length: 72 bp
Type: Ser	Anticodon: TGA at 33-35 (12590136-12590138)	Score: 22.3
* | * | * | * | * | * | * |
Seq: GGAAATACAGGTCAGTGGTAGACTGCCTGCTTTGAATGTAGGAGGcCCAAGATTCAATCCCCAGCATCTCCG
Str: >>>.>>...>>>>.......<<<<.>>>>>.......<<<<<.....>..>.........<..<.<<.<<<.
SciaK46_280.trna3 (22405814-22405887)	Length: 74 bp
Type: Thr	Anticodon: AGT at 35-37 (22405848-22405850)	Score: 76.5
* | * | * | * | * | * | * |
Seq: GGCTCTGTGGCTTAGTGGGTtAAAGCACCTGTCTAGTAAACAGGAGAtCCTGGGTTCAAGTCCCAGCAGAGCCT
Str: >>>>>>>..>>>>.........<<<<.>>>>>.......<<<<<.....>>>>>.......<<<<<<<<<<<<.
SciaK46_280.trna4 (22608128-22608052)	Length: 77 bp
Type: Gly	Anticodon: GCC at 33-35 (22608096-22608094)	Score: 36.1
* | * | * | * | * | * | * | *
Seq: GCTGTTATGGTTCAGTGGTAGAATCCTTGTCTGCCACACAGGTGaCCTGGGTTTGATTTCCAGacacacaTGTAGCT
Str: >>>>>....>>>>.......<<<<.>>>>>.......<<<<<....>>>>>.......<<<<<........<<<<<.
SciaK46_280.trna5 (22271824-22271752)	Length: 73 bp
Type: Arg	Anticodon: TCG at 34-36 (22271791-22271789)	Score: 61.0
* | * | * | * | * | * | * |
Seq: GACCATGTGGCCTAATGGAtAAGGCATCTGACTTCGGATCAGAAGAcTGAGGGTTCAATTCCCTTCGTGGTTG
Str: >>>>>>>..>>>>........<<<<.>>>>>.......<<<<<.....>>>>>.......<<<<<<<<<<<<.
SciaK46_280.trna6 (863109-863037)	Length: 73 bp
Type: Met	Anticodon: CAT at 34-36 (863076-863074)	Score: 62.4
* | * | * | * | * | * | * |
Seq: GCCTTCTTTGTGCAGCTGGCAGCGCATCAGTCTCATAATCTGGAGGtCCTGAGTTCAAGCCTCAGAGAAGGCA
Str: >>>>>>>..>>>>........<<<<.>>>>.........<<<<.....>>>>>.......<<<<<<<<<<<<.
SciaK46_291.trna1 (244935-245016)	Length: 82 bp
Type: Leu	Anticodon: AAG at 35-37 (244969-244971)	Score: 74.8
* | * | * | * | * | * | * | * |
Seq: GGTAGCGTGGCCGAGCGGTctAAGGCGCTGGATTAAGGCTCCAGTCTCTTCGGGGgCGTGGGTTCGAATCCCACCGCTGCCA
Str: >>>>>>>..>>>...........<<<.>>>>>.......<<<<<.>>>...<<<...>>>>>.......<<<<<<<<<<<<.
SciaK46_291.trna2 (312629-312557)	Length: 73 bp
Type: Arg	Anticodon: TCG at 34-36 (312596-312594)	Score: 72.5
* | * | * | * | * | * | * |
Seq: GGCCACGTGGCCTAATGGAtAAGGTGTCTGACTTCGGATCAGAAGAtTGCAGGTTCGAGTCCTGCCGTGGTCA
Str: >>>>>>>..>>>>........<<<<.>>>>>.......<<<<<.....>>>>>.......<<<<<<<<<<<<.
SciaK46_291.trna3 (301661-301579)	Length: 83 bp
Type: Ile	Anticodon: AAT at 37-39 (301625-301623)	Score: 36.1
Possible pseudogene
* | * | * | * | * | * | * | * |
Seq: GTGgtAGTGTGGCTGAGTGGTcTAAGaCACTGGATTAATGCTCCAGTCTCTTTGGGGGGGGGGTTTGAATCCCACCGCTCACA
Str: >>>..>>>>..>>>..........<<.<.>>>>>.......<<<<<.>>>...<<<..>.>>>.......<<<.<<<<<<<<.
SciaK46_291.trna4 (248589-248517)	Length: 73 bp
Type: Thr	Anticodon: TGT at 34-36 (248556-248554)	Score: 78.8
* | * | * | * | * | * | * |
Seq: GGCTCCATAGCTCAGGGGTtAGAGCACTGGTCTTGTAAACCAGGGGtCGCGAGTTCAAATCTCGCTGGGGCCT
Str: >>>>>>>..>>>>........<<<<.>>>>>.......<<<<<.....>>>>>.......<<<<<<<<<<<<.
SciaK46_291.trna5 (246863-246792)	Length: 72 bp
Type: Pro	Anticodon: TGG at 33-35 (246831-246829)	Score: 63.7
* | * | * | * | * | * | * |
Seq: GGCTCGTTGGTCTAGGGGTATGATTCTCGCTTTGGGTGCAAGAGGtCCCGGGTTCAAATCCCGGACGAGCCC
Str: >>>>>>>..>>>.........<<<.>>.>>.......<<.<<.....>>>>>.......<<<<<<<<<<<<.
SciaK46_291.trna6 (245797-245725)	Length: 73 bp
Type: Val	Anticodon: AAC at 34-36 (245764-245762)	Score: 78.0
* | * | * | * | * | * | * |
Seq: GTTTCTGTAGTGTAGTGGTtATCACGTTCGCCTAACACGCGAAAGGtCCCCGGTTCGAGACCGGGCAGAAACA
Str: >>>>>>>..>>>..........<<<.>>>>>.......<<<<<.....>>>>>.......<<<<<<<<<<<<.
SciaK46_291.trna7 (242348-242277)	Length: 72 bp
Type: Thr	Anticodon: TGT at 34-36 (242315-242313)	Score: 46.0
* | * | * | * | * | * | * |
Seq: GGCTCCATAGTTCAGGGGTtAAAGCACTGGTTTTGTAAACCAAGGGTATGAGTTCAAATCTCACTGGAGCTC
Str: >>>>>>>..>>>..........<<<..>>>>.......<<<<......>>>>.......<<<<.<<<<<<<.
SciaK46_291.trna8 (238686-238615)	Length: 72 bp
Type: Pro	Anticodon: TGG at 33-35 (238654-238652)	Score: 70.3
* | * | * | * | * | * | * |
Seq: GGCTCGTTGGTCTAGGGGTATGATTCTCGCTTTGGGTGCGAGAGGtCCCGGGTTCAAATCCCGGACGAGCCC
Str: >>>>>>>..>>>.........<<<.>>>>>.......<<<<<.....>>>>>.......<<<<<<<<<<<<.
SciaK46_291.trna9 (236429-236357)	Length: 73 bp
Type: Thr	Anticodon: TGT at 34-36 (236396-236394)	Score: 60.5
* | * | * | * | * | * | * |
Seq: GTTTCTGTAGTGCAGTGGTtATCATGTTTGCCTTGTATGCAAAAGGtCCCTGGTTTGAAACCTGGCAGAAACA
Str: >>>>>>>..>>>..........<<<.>>>>>.......<<<<<.....>>.>>.......<<.<<<<<<<<<.
SciaK46_324.trna1 (4683-4753)	Length: 71 bp
Type: Gly	Anticodon: GCC at 33-35 (4715-4717)	Score: 81.0
* | * | * | * | * | * | * |
Seq: GCATTGGTGGTTCAGTGGTAGAATTCTCGCCTGCCACGCGGGAGGCCCGGGTTCGATTCCCGGCCAATGCA
Str: >>>>>>>..>>>>.......<<<<.>>>>>.......<<<<<....>>>>>.......<<<<<<<<<<<<.
SciaK46_324.trna2 (280358-280428)	Length: 71 bp
Type: Gly	Anticodon: GCC at 33-35 (280390-280392)	Score: 81.0
* | * | * | * | * | * | * |
Seq: GCATTGGTGGTTCAGTGGTAGAATTCTCGCCTGCCACGCGGGAGGCCCGGGTTCGATTCCCGGCCAATGCA
Str: >>>>>>>..>>>>.......<<<<.>>>>>.......<<<<<....>>>>>.......<<<<<<<<<<<<.
SciaK46_324.trna3 (4099-4029)	Length: 71 bp
Type: Gly	Anticodon: GCC at 33-35 (4067-4065)	Score: 46.9
* | * | * | * | * | * | * |
Seq: GCATTGGTGGTTCAGTAGTAGAATTCTCGCCTGCCACGTGGGAGGCTGgGGTTCGATTCCCAGTCAATACA
Str: >.>>>>>..>>>>.......<<<<.>>>>>.......<<<<<...>>>.>>.......<<<<<<<<<<.<.
SciaK46_327.trna1 (2604956-2605026)	Length: 71 bp
Type: Ile	Anticodon: AAT at 32-34 (2604987-2604989)	Score: 21.1
* | * | * | * | * | * | * |
Seq: AGgATtGGCTTGGTTGCTTGAATGTGGTGCTAATGACACCAAGGtCCTAGGTTCAATCCCTGGTTGGACTA
Str: >>.>...>.>>........<<.<.>>>>>.......<<<<<.....>>>>>.......<<<<<<....<<.
SciaK46_327.trna2 (6537762-6537701)	Length: 62 bp
Type: Ser	Anticodon: GCT at 27-29 (6537736-6537734)	Score: 28.6
* | * | * | * | * | * |
Seq: GTGGTTCAGTGGTAGAATTCTTGTTGGCTGCACAGGAGaCCCTGGTTCAATTCCTGGatgCT
Str: >..>>>>.......<<<<.>>>>>.......<<<<<....>>.>>.......<<.<<...<.
SciaK46_333.trna1 (24309-24380)	Length: 72 bp
Type: Gln	Anticodon: CTG at 34-36 (24342-24344)	Score: 64.4
* | * | * | * | * | * | * |
Seq: GGTCCCATGGTGTAATGGTtAGCACTCTGGACTCTGACTCCAGCAaTCCAAGTTCAAGTCTTGGTGGGACCT
Str: >>>>>>>..>>>>........<<<<.>>>>>.......<<<<<....>>>>>.......<<<<<<<<<<<<.
SciaK46_333.trna2 (1533179-1533543)	Length: 365 bp
Type: Asn	Anticodon: ATT at 45-47 (1533223-1533225)	Score: 22.5
Possible intron: 49-329 (1533227-1533507)
Possible pseudogene
* | * | * | * | * | * | * | * | * | * | * | * | * | * | * | * | * | * | * | * |
Seq: GCTGGGATGCCCAAGTGGTtCAGGGccactgaggctATATGGCTATTAgtttgaaggcctccaaaaaaagttctgggtcatcatccttagttgtctgggccatacctgtgggccctagactggctgctgaggctccaaagacactctgctccaagacccgtaccatggctctcctcaatgaccccctttagctgctcagtggcctgtatgtgtaattgtaccaggccattcatgtgggctccttgctgtttggccattgctgtctgctgctgcaccagctccatggtgctgactagggcctacttccagctgcccttcattcacaatatACCATGGAGgTGTGGGTTCGAGTCCCACTCCTGACA
Str: >.>>>>>..>>>..........<<<............>>>>>................................................................................................................................................................................................................................................................................................<<<<<.....>>>>>.......<<<<<<<<<<.<.
SciaK46_333.trna3 (273659-273551)	Length: 109 bp
Type: Leu	Anticodon: CAA at 35-37 (273625-273623)	Score: 43.5
Possible intron: 39-63 (273621-273597)
* | * | * | * | * | * | * | * | * | * | *
Seq: GTCAGGATGGCTGAGTGGTctAAGGTGCCAGACTCAAAactttgttttcccttctaatgggtgTTCTGGTTTCTGCTTGGAGgTGTGTGTTCAGATCCCACTTCTGACA
Str: >>>>>>>..>>>...........<<<.>>>>>................................<<<<<.>>>.....<<<...>>>.>.......<.<<<<<<<<<<.
SciaK46_341.trna1 (115685-115755)	Length: 71 bp
Type: Gly	Anticodon: TCC at 33-35 (115717-115719)	Score: 44.8
* | * | * | * | * | * | * |
Seq: GCATTGGTGGTTCAATAGTAGAATTCCTGCCTTCCATGCAGGAGaCTTGCATTCAATTCCCAGCCAGTGCA
Str: >>>>>>>..>>>>.......<<<<.>>>>>.......<<<<<....>>>...........<<<<<<<<<<.
SciaK46_341.trna2 (205414-205342)	Length: 73 bp
Type: Lys	Anticodon: CTT at 34-36 (205381-205379)	Score: 71.7
* | * | * | * | * | * | * |
Seq: ACCCAGCTAGCTCAGTTGGTAGAGTATGGGACTCTTAATCCCAGGGtCATGGGTTCAAGTCTCATGTTGGGTG
Str: >>>>>>>..>>>>........<<<<.>>>>>.......<<<<<.....>>>>>.......<<<<<<<<<<<<.
SciaK46_341.trna3 (89101-88993)	Length: 109 bp
Type: Leu	Anticodon: TAA at 35-37 (89067-89065)	Score: 57.0
Possible intron: 39-63 (89063-89039)
* | * | * | * | * | * | * | * | * | * | *
Seq: GTCAGGCTGGCTGAGTGGTccAAGGCGCCAGACTTAAGgctttgttttcccctcttctgggtaTTCTGGTCTCTGTATGGAGGCGTGGGTTCAAATCCCACTTCTGGCA
Str: >>>>>>...>>>...........<<<.>>>>>................................<<<<<.>>>>....<<<<..>>>>>.......<<<<<.<<<<<<.
SciaK46_343.trna1 (226073-226143)	Length: 71 bp
Type: Lys	Anticodon: TTT at 32-34 (226104-226106)	Score: 26.8
Possible pseudogene
* | * | * | * | * | * | * |
Seq: TCCCATATAGTCCcAGATAGGATTCTGGGTTTTTGACCCAGGCGgCCTGGGTTTGACTCCCAATATGGAAA
Str: >.>>>>>..>>>>......<<<<.>>>>>.......<<<<<......>>>>.......<<<<.<<<<<.<.
SciaK46_343.trna2 (1151904-1151985)	Length: 82 bp
Type: Leu	Anticodon: TAG at 35-37 (1151938-1151940)	Score: 73.9
* | * | * | * | * | * | * | * |
Seq: GGTAGCGTGGCCGAGTGGTctAAGGCGCTGGATTTAGGCTCCAGTCATTTCGATGgCGTGGGTTCGAATCCCACCGCTGCCA
Str: >>>>>>>..>>>...........<<<.>>>>>.......<<<<<..>>....<<...>>>>>.......<<<<<<<<<<<<.
SciaK46_343.trna3 (1979819-1979891)	Length: 73 bp
Type: Lys	Anticodon: TTT at 34-36 (1979852-1979854)	Score: 85.2
* | * | * | * | * | * | * |
Seq: GCCTGGGTAGCTCAGTTGGTAGAGCATCAGACTTTTAATCTGAGGGtCCAGGGTTCAAGTCCCTGTTCAGGCG
Str: >>>>>>>..>>>>........<<<<.>>>>>.......<<<<<.....>>>>>.......<<<<<<<<<<<<.
SciaK46_343.trna4 (6652316-6652389)	Length: 74 bp
Type: Lys	Anticodon: CTT at 35-37 (6652350-6652352)	Score: 26.1
Possible truncation, pseudogene
* | * | * | * | * | * | * |
Seq: ACCcTGACTAGCTCAGTTGGTAGAGCATGAGATACTTACTCTCAGGGtTGTGGGTTCAAGCTTTGTGCTAGGTA
Str: >>>.>>.>..>>>>........<<<<.>>>>>.......<<<<<.....>>>>>.......<<<<<<.<<<<<.
SciaK46_343.trna5 (7065449-7065520)	Length: 72 bp
Type: Thr	Anticodon: CGT at 33-35 (7065481-7065483)	Score: 79.6
* | * | * | * | * | * | * |
Seq: GGCGCGGTGGCCAAGTGGTAAGGCGTCGGTCTCGTAAACCGAAGAtCACGGGTTCGAACCCCGTCCGTGCCT
Str: >>>>>>>..>>>.........<<<.>>>>>.......<<<<<.....>>>>>.......<<<<<<<<<<<<.
SciaK46_343.trna6 (7298618-7298699)	Length: 82 bp
Type: Ser	Anticodon: TGA at 34-36 (7298651-7298653)	Score: 32.1
Possible pseudogene
* | * | * | * | * | * | * | * |
Seq: GTAGCTGGGACTGAGAGGTtAAGGTGATGGACTTGAAATGCATTGGGGTCTCCTGcCACAGGTTTAAATTCTGTCAGCTACC
Str: >>>>>>>..>>>..........<<<.>>>.>.......<.<<<..>>>...<<<...>>>>>.......<<<<<<<<<<<<.
SciaK46_343.trna7 (10667510-10667581)	Length: 72 bp
Type: Lys	Anticodon: TTT at 34-36 (10667543-10667545)	Score: 28.0
Possible pseudogene
* | * | * | * | * | * | * |
Seq: GCCCGAATAGTTCAGCTGGTAGGACATCAGACTTTTTATCCGAGGGtCCAGGGTTCAAATTCCTTTCAGGAA
Str: .>>.>>>..>>>>........<<<<.>>.>>.......<<.<<......>>>>.......<<<<<<<.<<..
SciaK46_343.trna8 (17017955-17017884)	Length: 72 bp
Type: Gln	Anticodon: TTG at 34-36 (17017922-17017920)	Score: 44.8
* | * | * | * | * | * | * |
Seq: GGGTCTATGGTGTAATGGTtAGCACTCTGGACTTTGAATCCAGCGaTCCAAGTTCAAATTGTGGTAGAACCT
Str: >>.>>>>..>>>>........<<<<.>>>>>.......<<<<<....>>>.>.......<.<<<<<<<.<<.
SciaK46_343.trna9 (3227988-3227909)	Length: 80 bp
Type: Ser	Anticodon: GCT at 33-35 (3227956-3227954)	Score: 39.2
Possible truncation, pseudogene
* | * | * | * | * | * | * | *
Seq: GCTGTTGTGGTTCAGTAGTAGAATTTTTGTCTGCTATGCAGGAGaTCTGGGTTCAATTCCCAGacctacataTAACTACA
Str: >..>>>>..>>>>.......<<<<.>>>>>.......<<<<<....>>>>>.......<<<<<.........<<<<..<.
SciaK46_343.trna10 (1100283-1100202)	Length: 82 bp
Type: Leu	Anticodon: AAG at 35-37 (1100249-1100247)	Score: 74.8
* | * | * | * | * | * | * | * |
Seq: GGTAGCGTGGCCGAGCGGTctAAGGCGCTGGATTAAGGCTCCAGTCTCTTCGGGGgCGTGGGTTCGAATCCCACCGCTGCCA
Str: >>>>>>>..>>>...........<<<.>>>>>.......<<<<<.>>>...<<<...>>>>>.......<<<<<<<<<<<<.
SciaK46_344.trna1 (31575-31645)	Length: 71 bp
Type: Gly	Anticodon: CCC at 33-35 (31607-31609)	Score: 75.1
* | * | * | * | * | * | * |
Seq: GCGCCGCTGGTGTAGTGGTATCATGCAAGATTCCCATTCTTGCGaCCCGGGTTCGATTCCCGGGCGGCGCA
Str: >>>>>>>..>>>.........<<<.>>>>>.......<<<<<....>>>>>.......<<<<<<<<<<<<.
SciaK46_344.trna2 (2962778-2962852)	Length: 75 bp
Type: Sup	Anticodon: TTA at 36-38 (2962813-2962815)	Score: 21.1
Possible pseudogene
* | * | * | * | * | * | * |
Seq: AATTCCTTGaGCTTAAGCGGTAGAGGTTCAtGCTTTTAGTGCcaAAGGcCCTAGGTTCAAAATCTAGAGGGATGG
Str: .>>>>>>....>>>........<<<..>...>>.......<<..<.....>>>>>.......<<<<<<<<<<<..
SciaK46_344.trna3 (4834608-4834678)	Length: 71 bp
Type: Gly	Anticodon: GCC at 33-35 (4834640-4834642)	Score: 50.9
* | * | * | * | * | * | * |
Seq: GCACTGGTGGTTCAATGGCAGAATTCCTGCTTGCCATGTAGAAGaCCTGGGTCCAATTCCCAGCCAATGCA
Str: >>>.>>>..>>>>.......<<<<..>>>>.......<<<<.....>>>>>.......<<<<<<<<.<<<.
SciaK46_344.trna4 (5306569-5306631)	Length: 63 bp
Type: Undet	Anticodon: NNN at 0-0 (0-0)	Score: 21.5
Possible pseudogene
* | * | * | * | * | * |
Seq: GGTGATGTAGCTCAGTGGTAGCATGCAAGTTTGAGGtTTTGGGTTCAACCCCCAGCATCTCCA
Str: >>.>>>>..>..>.......<..<.>>>><<<<.....>>>>>.......<<<<<<<<<.<<.
SciaK46_344.trna5 (5307621-5307692)	Length: 72 bp
Type: Ala	Anticodon: TGC at 33-35 (5307653-5307655)	Score: 78.2
* | * | * | * | * | * | * |
Seq: GGGGATGTAGCTCAGTGGTAGAGCGCATGCTTTGCATGTATGAGGtCCTGGGTTCAATCCCCAGCATCTCCA
Str: >>>>>>>..>>>>.......<<<<.>>>>>.......<<<<<.....>>>>>.......<<<<<<<<<<<<.
SciaK46_344.trna6 (5331360-5331432)	Length: 73 bp
Type: Lys	Anticodon: TTT at 34-36 (5331393-5331395)	Score: 61.4
* | * | * | * | * | * | * |
Seq: GTCTGGATAGCTCAGCTGGCAGAGCTTTGGACTTTTAATCTGAGGTtCCAGGGTTCAAGTCCCTGTTCAGGCA
Str: >>>>>>>..>>>>........<<<<.>>>>>.......<<<<<.....>>>>>.......<<<<<<<<<<<<.
SciaK46_344.trna7 (5332563-5332635)	Length: 73 bp
Type: Lys	Anticodon: TTT at 34-36 (5332596-5332598)	Score: 67.2
* | * | * | * | * | * | * |
Seq: GCCTGCATAGCTCAGTTGGTAGAGCTTTAGACTTTTAATCTGAATGtCCAGGGTTCAAGTCCCTGGTCAGGCT
Str: >>>>>....>>>>........<<<<.>>>>>.......<<<<<.....>>>>>.......<<<<<..<<<<<.
SciaK46_344.trna8 (5335907-5335980)	Length: 74 bp
Type: Thr	Anticodon: AGT at 35-37 (5335941-5335943)	Score: 76.4
* | * | * | * | * | * | * |
Seq: GGCTCTGTGGCTTAGTTGGCtAAAGCACCTGTCTAGTAAACAGGAGAtCCTGGGTTCAAATCCCAGCAGGGCCT
Str: >>>>>>>..>>>>.........<<<<.>>>>>.......<<<<<.....>>>>>.......<<<<<<<<<<<<.
SciaK46_344.trna9 (5338711-5338782)	Length: 72 bp
Type: Pro	Anticodon: AGG at 33-35 (5338743-5338745)	Score: 55.4
* | * | * | * | * | * | * |
Seq: GGCTCGTTGGTCTAGGGGCATGATTCCCACTTAGGGTGTGGGAGGtCCTGGGTTCAACTCCCAGACGAGCCC
Str: >>>>>>>..>>>.........<<<.>>>>>.......<<<<<.....>>>>>.......<<<<<<<<<<<<.
SciaK46_344.trna10 (5339528-5339601)	Length: 74 bp
Type: Sup	Anticodon: CTA at 33-35 (5339560-5339562)	Score: 30.3
* | * | * | * | * | * | * |
Seq: GAGCCCATAGTGCAATGGTAGCATCTCTGACTCTAGCTGAGAAGGtTGTGTGTTCAAATTGCACTGGGGggTCA
Str: >>.>>>>..>>>>.......<<<<.>>>.>.......<.<<<.....>>>>>.......<<<<<<<<<...<<.
SciaK46_344.trna11 (5330630-5330557)	Length: 74 bp
Type: Thr	Anticodon: AGT at 35-37 (5330596-5330594)	Score: 77.9
* | * | * | * | * | * | * |
Seq: GGCCCTGTGGCTTAGTTGGCtAAAGCACCTGTCTAGTAAACAGGAGAtCCTGGGTTCAAATCCCAGCAGGGCCT
Str: >>>>>>>..>>>>.........<<<<.>>>>>.......<<<<<.....>>>>>.......<<<<<<<<<<<<.
SciaK46_344.trna12 (5329551-5329482)	Length: 70 bp
Type: Lys	Anticodon: TTT at 31-33 (5329521-5329519)	Score: 53.1
Possible pseudogene
* | * | * | * | * | * | *
Seq: GCCATAGCTCAGTTGGTAGTGCTTCAGACTTTTAATCTGAATGtCCAGGGTTCAAGTCCCTGTTCAGGCT
Str: >>>>..>>.>........<.<<.>>>>>.......<<<<<.....>>>>>.......<<<<<<...<<<.
SciaK46_344.trna13 (5328970-5328898)	Length: 73 bp
Type: Pro	Anticodon: AGG at 33-35 (5328938-5328936)	Score: 40.9
* | * | * | * | * | * | * |
Seq: GGCTTGTTGGTCTAGGCGTATGATTCCTGTTTAGGGTGCAGGAGGtCCTGGGTTCAACTCCCAGATGAGTaCT
Str: >>>>>>>..>>>.........<<<.>>>>>.......<<<<<.....>>>>>.......<<<<<<<<<<<.<.
SciaK46_345.trna1 (1802605-1802677)	Length: 73 bp
Type: Sup	Anticodon: TCA at 34-36 (1802638-1802640)	Score: 44.6
* | * | * | * | * | * | * |
Seq: GACTGTGTGGCCTACTGGAtAAGGCATCTGACTTCAAGTCAGAAGAtTGAGGGTTCAACTCCTTTCATGGTCA
Str: >>>>>>>..>>>>........<<<<.>>>>>.......<<<<<.....>>>>>.......<<<<<<<<<<<<.
SciaK46_345.trna2 (5096338-5096410)	Length: 73 bp
Type: Lys	Anticodon: TTT at 34-36 (5096371-5096373)	Score: 80.5
* | * | * | * | * | * | * |
Seq: GCCTGAGTAGCTCAGTTGGTAGAGCATCAGACTTTTAATCTGAGGGtCCAGGGTTCAAGTCCCTGTTCAGGTG
Str: >>>>>>>..>>>>........<<<<.>>>>>.......<<<<<.....>>>>>.......<<<<<<<<<<<<.
SciaK46_345.trna3 (5662360-5662292)	Length: 69 bp
Type: Thr	Anticodon: TGT at 32-34 (5662329-5662327)	Score: 36.8
* | * | * | * | * | * | *
Seq: GgGAtGTAGCTCAGTGGTAGAGTGCCTGCATTGTATGTATGAGGtCTTGGGTTCAAGTCCCACCAAGCA
Str: >....>..>>>>.......<<<<.>.>>>.......<<<.<......>>>>.......<<<<.<...<.
SciaK46_345.trna4 (4886012-4885931)	Length: 82 bp
Type: Ser	Anticodon: TGA at 34-36 (4885979-4885977)	Score: 46.6
* | * | * | * | * | * | * | * |
Seq: GCTGTGATGGCTGAGAGGTtAAGGTGTTAGAGCTGAGATCTAATGGGGTTTCCCCTTGTAGGTTCAAATCTTGCTCACAGTG
Str: >>>>>>>..>>>..........<<<.>>>>>.......<<<<<.>>>>...<<<<..>>>>>.......<<<<<<<<<<<<.
SciaK46_345.trna5 (2945874-2945804)	Length: 71 bp
Type: Thr	Anticodon: AGT at 32-34 (2945843-2945841)	Score: 26.4
* | * | * | * | * | * | * |
Seq: GGTGTTATTGCTTAGGTtAAAGCACCTGCCTAGTAAACAGGAGAtACTGGGTTCAAATCCTAGTAATGCTT
Str: >>>>>>>..>>>>......<<<<.>>>>.........<<<<.....>>>>>.......<<<<<<<<<<<<.
SciaK46_352.trna1 (1162290-1162362)	Length: 73 bp
Type: Cys	Anticodon: ACA at 34-36 (1162323-1162325)	Score: 25.6
Possible pseudogene
* | * | * | * | * | * | * |
Seq: GGGGCAGTGGTGCGATGGAtAATGCATCTGACTACAGATCAGAAGAtTGTAGGTTTATTTCCTGCCTGGCTCG
Str: >>>.>>>..>>>..........<<<.>>>>>.......<<<<<.....>>>>>.......<<<<<<<<.<<<.
SciaK46_352.trna2 (6161062-6160981)	Length: 82 bp
Type: Thr	Anticodon: AGT at 34-36 (6161029-6161027)	Score: 41.0
Possible pseudogene
* | * | * | * | * | * | * | * |
Seq: GTAGTTGTGGTGGTGTGGTtAAGGTGCTGGATTAGTAATCCATTGGGGTTTGCCTGTACAGGTTCAAATCCTGTTAACTACA
Str: >>>>>>>..>>............<<..>>>>.......<<<<...>>>....<<<..>>>>>.......<<<<<<<<<<<<.
SciaK46_365.trna1 (1173259-1173330)	Length: 72 bp
Type: Gly	Anticodon: GCC at 31-33 (1173289-1173291)	Score: 21.4
Possible truncation, pseudogene
* | * | * | * | * | * | * |
Seq: TGTTGCAGTTCAGTGGTAGAATCCTTGTCTGCCACATAGAAGaCCTGGGTTTGACTCCTGGacaTGCAACAG
Str: >>>>>>>>>>>.......<<<<..>>>>.......<<<<.....>>>>>.......<<<<<...<<<<<<<.
SciaK46_365.trna2 (1692880-1692951)	Length: 72 bp
Type: Trp	Anticodon: CCA at 33-35 (1692912-1692914)	Score: 76.7
* | * | * | * | * | * | * |
Seq: GACCCTGTGGCGCAATGGCAGCGCGTCTGACTCCAGATCAGAAGGcTGTGTGTTCAAATCACACCAGGGTCA
Str: >>>>>>>..>>>>.......<<<<.>>>>>.......<<<<<.....>>>>>.......<<<<<<<<<<<<.
SciaK46_365.trna3 (651221-651150)	Length: 72 bp
Type: Pro	Anticodon: TGG at 33-35 (651189-651187)	Score: 40.2
* | * | * | * | * | * | * |
Seq: GGCTTGTTGGTCTAGGGGTATGATTTTCACTTTGGGTATGAGAGGgCCTGGGTTCAAATCCTGGACAAGCTC
Str: >>>>>>>..>>>.........<<<.>>>>.........<<<<.....>>>>>.......<<<<<<<<<<<<.
SciaK46_365.trna4 (469-397)	Length: 73 bp
Type: Ala	Anticodon: AGC at 34-36 (436-434)	Score: 44.0
* | * | * | * | * | * | * |
Seq: AGGGGCCTAGCTCAAGTGGTAGAGCGCTCGCTTAGCATGCGAGAGGtAGCAGGATCGATGCCTGCGCCCTCCA
Str: .>>>>.>..>>>>........<<<<.>>>>>.......<<<<<.....>>>>>.......<<<<<<.<<<<..
SciaK46_375.trna1 (8995678-8995752)	Length: 75 bp
Type: Gly	Anticodon: ACC at 34-36 (8995711-8995713)	Score: 24.3
Possible pseudogene
* | * | * | * | * | * | * |
Seq: GtcccctaTGGTTCAGCAGTAGAATCCTTATCTACCACACAGGAGaCCTGGGTTTGATTCCCAGacaCTTATACA
Str: >.........>>>>.......<<<<.>>>.>.......<.<<<....>>>>>.......<<<<<.........<.
SciaK46_391.trna1 (3370308-3370379)	Length: 72 bp
Type: Sup	Anticodon: CTA at 33-35 (3370340-3370342)	Score: 30.6
Possible pseudogene
* | * | * | * | * | * | * |
Seq: GGCCTTGTGGTGCAATGGTGGTATGTCTGCCTCTAGATCAGAAAGtTATGTGTTCAAACCACACCAGGATCA
Str: >>.>>>>..>>>>.......<<<<.>>>>.........<<<<......>>>>.......<<<<.<<<<.<<.
SciaK46_391.trna2 (7213765-7213693)	Length: 73 bp
Type: Arg	Anticodon: CCT at 34-36 (7213732-7213730)	Score: 22.9
Possible pseudogene
* | * | * | * | * | * | * |
Seq: GCCTCAGTGACCTAATGGGtGAAATACTGGCCTCCTAATCCAGGGAtTGTGGGCTCAAGTCCCATCTGGGGTG
Str: >>>>>>>..>..>........<..<.>>>>.........<<<<.....>>>>>.......<<<<<<<<<<<<.
SciaK46_391.trna3 (7029625-7029554)	Length: 72 bp
Type: Glu	Anticodon: TTC at 34-36 (7029592-7029590)	Score: 48.9
* | * | * | * | * | * | * |
Seq: TTCCTGGTGGTCTAGTGGCtAGGATTTGGCACTTTCACTGCTGTGGCCTGGGTTCAATTCCTGGTCAGGGAA
Str: >>>>>>>..>>>>........<<<<.>>>>>.......<<<<<....>>>>>.......<<<<<<<<<<<<.
SciaK46_393.trna1 (3718533-3718472)	Length: 62 bp
Type: Asn	Anticodon: GTT at 27-29 (3718507-3718505)	Score: 25.1
Possible pseudogene
* | * | * | * | * | * |
Seq: GTGGTTCAGTGGTAGAATCCTTGTTTGTTGCACAGGAGaCCCAGGTTTAGTTCCTGGatgCT
Str: >..>>>>.......<<<<.>>>>>.......<<<<<....>>>>>.......<<<<<...<.
SciaK46_397.trna1 (437279-437351)	Length: 73 bp
Type: Lys	Anticodon: TTT at 34-36 (437312-437314)	Score: 84.4
* | * | * | * | * | * | * |
Seq: GCCTGGATAGCTCAGGTGGTAGAGCATCAGACTTTTAATCTGAGGGtCCAGGGTTCAAGTCCCTGTTCAGGCA
Str: >>>>>>>..>>>>........<<<<.>>>>>.......<<<<<.....>>>>>.......<<<<<<<<<<<<.
SciaK46_397.trna2 (492800-492871)	Length: 72 bp
Type: Gly	Anticodon: TCC at 34-36 (492833-492835)	Score: 73.8
* | * | * | * | * | * | * |
Seq: GCGTTGGTGGTATAGTGGTgAGCATAGCTGCCTTCCAAGCAGTTGaCCCGGGTTCGATTCCCGGCCAACGCA
Str: >>>>>>>..>>.>........<.<<.>>>>>.......<<<<<....>>>>>.......<<<<<<<<<<<<.
SciaK46_397.trna3 (514162-514232)	Length: 71 bp
Type: Gly	Anticodon: GCC at 33-35 (514194-514196)	Score: 81.0
* | * | * | * | * | * | * |
Seq: GCATTGGTGGTTCAGTGGTAGAATTCTCGCCTGCCACGCGGGAGGCCCGGGTTCGATTCCCGGCCAATGCA
Str: >>>>>>>..>>>>.......<<<<.>>>>>.......<<<<<....>>>>>.......<<<<<<<<<<<<.
SciaK46_397.trna4 (517068-517139)	Length: 72 bp
Type: Ala	Anticodon: CGC at 33-35 (517100-517102)	Score: 78.7
* | * | * | * | * | * | * |
Seq: GGGGATGTAGCTCAGTGGTAGAGCGCATGCTTCGCATGTATGAGGcCCCGGGTTCAATCCCCGGCATCTCCA
Str: >>>>>>>..>>>>.......<<<<.>>>>>.......<<<<<.....>>>>>.......<<<<<<<<<<<<.
SciaK46_397.trna5 (527136-527207)	Length: 72 bp
Type: Gly	Anticodon: TCC at 34-36 (527169-527171)	Score: 73.8
* | * | * | * | * | * | * |
Seq: GCGTTGGTGGTATAGTGGTgAGCATAGCTGCCTTCCAAGCAGTTGaCCCGGGTTCGATTCCCGGCCAACGCA
Str: >>>>>>>..>>.>........<.<<.>>>>>.......<<<<<....>>>>>.......<<<<<<<<<<<<.
SciaK46_397.trna6 (527455-527526)	Length: 72 bp
Type: iMet	Anticodon: CAT at 33-35 (527487-527489)	Score: 60.2
* | * | * | * | * | * | * |
Seq: AGCAGAGTGGCGCAGCGGGAGCGTGCTGGGCCCATAACCCAGAGGtCGATGGATCGAAACCATCCTCTGCTA
Str: >>>>>>>..>>>>.......<<<<.>>>>>.......<<<<<.....>>>>>.......<<<<<<<<<<<<.
SciaK46_397.trna7 (545763-545836)	Length: 74 bp
Type: Thr	Anticodon: AGT at 35-37 (545797-545799)	Score: 82.6
* | * | * | * | * | * | * |
Seq: GGCGCCGTGGCTTAGTTGGTtAAAGCGCCTGTCTAGTAAACAGGAGAtCCTGGGTTCGAATCCCAGCGGTGCCT
Str: >>>>>>>..>>>>.........<<<<.>>>>>.......<<<<<.....>>>>>.......<<<<<<<<<<<<.
SciaK46_397.trna8 (4624890-4624962)	Length: 73 bp
Type: Ala	Anticodon: AGC at 34-36 (4624923-4624925)	Score: 58.9
* | * | * | * | * | * | * |
Seq: GGGGAATTAGCTCAAATGGTAGAGCGCTCGCTTAGCATGCGAGAGGtAGCGGGATCGATGCCCGCATTCTCCA
Str: >>>>>>>..>>>>........<<<<.>>>>>.......<<<<<.....>>>>>.......<<<<<<<<<<<<.
SciaK46_397.trna9 (4864739-4864798)	Length: 60 bp
Type: Gly	Anticodon: ACC at 27-29 (4864765-4864767)	Score: 31.6
Possible pseudogene
* | * | * | * | * | *
Seq: GTGGTTCGGTGGTAGAATCCTTATCTACCACACAGGAGaCCTGGGTTCAATTCCCAGaCA
Str: >..>>>>.......<<<<.>>>.>.......<.<<<....>>>>>.......<<<<<.<.
SciaK46_397.trna10 (5593730-5593658)	Length: 73 bp
Type: Ala	Anticodon: AGC at 34-36 (5593697-5593695)	Score: 58.9
* | * | * | * | * | * | * |
Seq: GGGGAATTAGCTCAAATGGTAGAGCGCTCGCTTAGCATGCGAGAGGtAGCGGGATCGATGCCCGCATTCTCCA
Str: >>>>>>>..>>>>........<<<<.>>>>>.......<<<<<.....>>>>>.......<<<<<<<<<<<<.
SciaK46_397.trna11 (541110-541039)	Length: 72 bp
Type: Asp	Anticodon: GTC at 34-36 (541077-541075)	Score: 66.5
* | * | * | * | * | * | * |
Seq: TCCTCGTTAGTATAGTGGTgAGTATCCCCGCCTGTCACGCGGGAGaCCGGGGTTCGATTCCCCGACGGGGAG
Str: >>>>>>>..>>>>........<<<<.>>>>>.......<<<<<....>>>>>.......<<<<<<<<<<<<.
SciaK46_397.trna12 (516957-516876)	Length: 82 bp
Type: Ser	Anticodon: GCT at 34-36 (516924-516922)	Score: 88.4
* | * | * | * | * | * | * | * |
Seq: GACGAGGTGGCCGAGTGGTtAAGGCGATGGACTGCTAATCCATTGTGCTCTGCACGCGTGGGTTCGAATCCCATCCTCGTCG
Str: >>>>>>>..>>>..........<<<.>>>>>.......<<<<<.>>>>...<<<<..>>>>>.......<<<<<<<<<<<<.
SciaK46_397.trna13 (516446-516373)	Length: 74 bp
Type: Asn	Anticodon: GTT at 35-37 (516412-516410)	Score: 80.9
* | * | * | * | * | * | * |
Seq: GTCTCTGTGGCGCAATCGGTtAGCGCGTTCGGCTGTTAACCGAAAGGtTGGTGGTTCGAGCCCACCCAGGGACG
Str: >>>>>>>..>>>>.........<<<<.>>>>>.......<<<<<.....>>>>>.......<<<<<<<<<<<<.
SciaK46_397.trna14 (493768-493696)	Length: 73 bp
Type: Lys	Anticodon: TTT at 34-36 (493735-493733)	Score: 87.8
* | * | * | * | * | * | * |
Seq: GCCCGGATAGCTCAGTCGGTAGAGCATCAGACTTTTAATCTGAGGGtCCAGGGTTCAAGTCCCTGTTCGGGCG
Str: >>>>>>>..>>>>........<<<<.>>>>>.......<<<<<.....>>>>>.......<<<<<<<<<<<<.
SciaK46_397.trna15 (493392-493321)	Length: 72 bp
Type: Gln	Anticodon: CTG at 34-36 (493359-493357)	Score: 72.5
* | * | * | * | * | * | * |
Seq: GGTCCCATGGTGTAATGGTtAGCACTCTGGACTCTGAATCCAGCGaTCCGAGTTCAAATCTCGGTGGGACCT
Str: >>>>>>>..>>>>........<<<<.>>>>>.......<<<<<....>>>>>.......<<<<<<<<<<<<.
SciaK46_397.trna16 (420094-420022)	Length: 73 bp
Type: Lys	Anticodon: TTT at 34-36 (420061-420059)	Score: 57.5
* | * | * | * | * | * | * |
Seq: GCCTGGATAGCTCCGTTGGTAGCGCATCAGACTTTTAATCTGAGGGtCCAGGGTTCAAGTCTCTGTTCAGACA
Str: >.>>>>>..>>.>........<.<<.>>>>>.......<<<<<.....>>>>>.......<<<<<<<<<<.<.
SciaK46_397.trna17 (233923-233839)	Length: 85 bp
Type: Ser	Anticodon: AGA at 40-42 (233884-233882)	Score: 20.7
Possible truncation
* | * | * | * | * | * | * | * |
Seq: ACCTTTtgtgcaaTAACCTAATTGGTAGGGCACTCACCTAGAAAGTGAGAGaCTTGGGTTCTAcacctTCCCCAAcCtAAGGGTA
Str: >>>>>>..........>>>........<<<..>>>>>.......<<<<<....>>>>>............<<<<<...<<<<<<.
SciaK46_403.trna1 (10754926-10754989)	Length: 64 bp
Type: Gly	Anticodon: GCC at 28-30 (10754953-10754955)	Score: 36.6
* | * | * | * | * | * |
Seq: TaTGGTTCAGTGGTAGAATTCTTGTCTGCCACACAGGAGaCCTAGGTTCAATTCCAAGacAAAA
Str: >...>>>>.......<<<<.>>>>>.......<<<<<....>>.>>.......<<.<<....<.
SciaK46_403.trna2 (7424193-7424112)	Length: 82 bp
Type: Ser	Anticodon: AGA at 34-36 (7424160-7424158)	Score: 32.4
Possible pseudogene
* | * | * | * | * | * | * | * |
Seq: GTAGTTGTGCCTGAGTGGTTAAGGAAcTGGACTAGAAATCTATTGGAGTTTCCCTcCACAGGTTTGAATCCTGCTGACTATG
Str: >>>>>>>..>>>.........<<<.>.>>>>.......<<<<<..>.>...<.<....>>>>.......<<<<.<<<<<<<.
SciaK46_409.trna1 (7287496-7287567)	Length: 72 bp
Type: Pro	Anticodon: TGG at 33-35 (7287528-7287530)	Score: 26.7
* | * | * | * | * | * | * |
Seq: GGCTTGTTGGTCTAGGGGTATGATCCTTGCTTTGGGTGTGAGAGGtCCTGGCTTCAAATtTTAGATGAGCCC
Str: >>>>>>>..>>>.........<<<.>>>>>.......<<<<<.....>>>>.........<<<<<<<<<<<.
SciaK46_409.trna2 (7191708-7191647)	Length: 62 bp
Type: Pro	Anticodon: TGG at 27-29 (7191682-7191680)	Score: 31.6
Possible truncation, pseudogene
* | * | * | * | * | * |
Seq: TTGGTCTAGGGGTATGATTCTTGTTTTGGGTGCAAGAGGtCCTGGCTTCAAATCCCAGACAA
Str: >..>>>.........<<<.>>>>>.......<<<<<.....>>>>.........<<<<..<.
SciaK46_409.trna3 (5348055-5347978)	Length: 78 bp
Type: Gly	Anticodon: ACC at 37-39 (5348019-5348017)	Score: 24.5
Possible pseudogene
* | * | * | * | * | * | * | *
Seq: GTActcacctgTTGTTCAGTGGTAGAATCCTTGTCTACCACACAGGAGaCCTGGGTTCAATTTCTAGacaCTTATACA
Str: >>>..........>>>>.......<<<<.>>>>>.......<<<<<....>>>>>.......<<<<<.......<<<.
SciaK46_430.trna1 (2782-2855)	Length: 74 bp
Type: Thr	Anticodon: AGT at 35-37 (2816-2818)	Score: 33.1
* | * | * | * | * | * | * |
Seq: GGCACTGTGACTTAGTTGGTgAAAGCCTTTCTCCAGTAAACAGGGAtCCTGGGTTCAcAATCCCAGCAGTGCCT
Str: >>>>>>>...>>>.........<<<..>>>.>.......<.<<<....>>>>>........<<<<<<<<<<<<.
SciaK46_444.trna1 (2470820-2470738)	Length: 83 bp
Type: Leu	Anticodon: CAG at 35-37 (2470786-2470784)	Score: 80.5
* | * | * | * | * | * | * | * |
Seq: GTCAGGATGGCCGAGCGGTctAAGGCGCTGCGTTCAGGTCGCAGTCTCCTCTGGAGGCGTGGGTTCGAATCCCACTCCTGACA
Str: >>>>>>>..>>>...........<<<.>>>>>.......<<<<<.>>>>...<<<<..>>>>>.......<<<<<<<<<<<<.
SciaK46_456.trna1 (2891248-2891321)	Length: 74 bp
Type: Ile	Anticodon: AAT at 35-37 (2891282-2891284)	Score: 28.1
Possible pseudogene
* | * | * | * | * | * | * |
Seq: GGTGCCATGGCCTAGTTGGTtAAAGTGCCTGCCTAATAAACAGGAAAtCCTCCATTCAAATCCTAGTGGTACCT
Str: >>>>>>>..>>.>.........<.<<.>>>>.........<<<<.....>>.............<<<<<<<<<.
SciaK46_456.trna2 (2891688-2891761)	Length: 74 bp
Type: Met	Anticodon: CAT at 35-37 (2891722-2891724)	Score: 29.7
Possible pseudogene
* | * | * | * | * | * | * |
Seq: GGTACTGTGGCTTAGTTGGTtTAAGTGCCTGTCTCATAAGGAAGACCtCCTGGGTTCAAATTCCAGTGGTACTT
Str: >>>>>>>..>>>>.........<<<<.>.>.>.......<.<.<.....>>>>>.......<<<<<<<<<<<<.
SciaK46_456.trna3 (2892057-2892130)	Length: 74 bp
Type: Thr	Anticodon: AGT at 35-37 (2892091-2892093)	Score: 39.5
Possible pseudogene
* | * | * | * | * | * | * |
Seq: GGTGCCATGGCTTAGTGGGTtAAAGTGCCTGCCTAGTAAACAAGAAGtTCTGGGTTCAGATCCCAGTAGTACCT
Str: >>>>>.>..>>>>.........<<<<.>.>>.........<<.<.....>>>>>.......<<<<<<.<<<<<.
SciaK46_456.trna4 (2892618-2892682)	Length: 65 bp
Type: Undet	Anticodon: NNN at 0-0 (0-0)	Score: 31.2
* | * | * | * | * | * |
Seq: GGTGCTATGGCTTAGATGGTtAAAGCAGCTGCTGGGGGtCCTGGGTTCAAATCCCAGTAGTTCCT
Str: >>.>>>>..>>>>.........<<<<..>.><.<......>>>>>.......<<<<<<<<<.<<.
SciaK46_456.trna5 (2892777-2892850)	Length: 74 bp
Type: Ile	Anticodon: AAT at 35-37 (2892811-2892813)	Score: 41.1
* | * | * | * | * | * | * |
Seq: GGTGCCATGGCTTAGCTGGTgAAAGCACCTACCTAATGAACAGGGAGtCCTGGCTTCAAATCTCAGTGGTACCT
Str: >>>>>>>..>>>>.........<<<<.>>>...........<<<.....>>>>.........<<<<<<<<<<<.
SciaK46_456.trna6 (2894133-2894206)	Length: 74 bp
Type: Met	Anticodon: CAT at 35-37 (2894167-2894169)	Score: 46.1
* | * | * | * | * | * | * |
Seq: GTTGCCATGGCTTAGTTGGTtCAAGTGCCTGTCTCATAAACAGGAGAtCCTGGTTTCAAATCCTAGTGGTACCT
Str: >.>>>>>..>>>>.........<<<<.>>>>>.......<<<<<.....>>>>.........<<<<<<<<<.<.
SciaK46_456.trna7 (2895031-2895105)	Length: 75 bp
Type: Thr	Anticodon: AGT at 35-37 (2895065-2895067)	Score: 61.6
* | * | * | * | * | * | * |
Seq: GGTGCCATGGCTTAGCTGGTtAAAGTGCCTGTCTAGTAAACAGGAaGAtCCTGGGATCAAATCCCAGTGGTACCT
Str: >>>>>>>..>>>>.........<<<<.>>>>>.......<<<<<......>>>>>.......<<<<<<<<<<<<.
SciaK46_456.trna8 (2897854-2897925)	Length: 72 bp
Type: Thr	Anticodon: CGT at 33-35 (2897886-2897888)	Score: 33.1
Possible pseudogene
* | * | * | * | * | * | * |
Seq: GGCCATGGCTTAGTTGGTtTAAGTGTCTGCCTCGTAAACAGGAGGtCCTGCATTCAAATCCCAGTGGTACTT
Str: >>>>>..>>>>.........<<<<.>>>>.........<<<<.....>>>...........<<<<<<<..<.
SciaK46_456.trna9 (2898047-2898121)	Length: 75 bp
Type: Ser	Anticodon: TGA at 36-38 (2898082-2898084)	Score: 27.7
Possible pseudogene
* | * | * | * | * | * | * |
Seq: GGTGCTGTGGCTTAGCAGGTtaAAAGCATCTGTCTTGACAACTtGAAAtCCTGAGCTCAAATCCCAGTGGTACCT
Str: >>>>>>>..>>>>..........<<<<.>>.>>.......<<..<<....>>>.>.......<.<<<<<<<<<<.
SciaK46_456.trna10 (2898212-2898285)	Length: 74 bp
Type: Thr	Anticodon: TGT at 35-37 (2898246-2898248)	Score: 61.0
* | * | * | * | * | * | * |
Seq: GGTACCATGGCTCAGTTGGTtAAAGCACCTGCCTTGTAAACAGGAAGtTCTGGGTTCAAATCCCAGTAGTACCT
Str: >>>>>.>..>>>...........<<<.>>>>.........<<<<.....>>>>>.......<<<<<<.<<<<<.
SciaK46_456.trna11 (2898730-2898803)	Length: 74 bp
Type: Ser	Anticodon: ACT at 35-37 (2898764-2898766)	Score: 36.8
* | * | * | * | * | * | * |
Seq: GGTACTATGGCTTAGTTGGTtAAAGCACCTGTCTACTAAACAGAAAGtCCTTGGTTCTTATCCCAATGGTACCT
Str: >>>>>>>..>>>>.........<<<<..>>>>.......<<<<.......>.>>.......<<.<.<<<<<<<.
SciaK46_461.trna1 (525121-525192)	Length: 72 bp
Type: Cys	Anticodon: GCA at 33-35 (525153-525155)	Score: 64.8
* | * | * | * | * | * | * |
Seq: GGGGGTATAGCTCAGTGGTAGAGCATTTGATTGCAGCTTAAGGGGtCCCTAGTTCAAATCCAGGTACCCCCT
Str: >>>>>>>..>>>>.......<<<<.>>>>>.......<<<<<.....>>>.>.......<.<<<<<<<<<<.
SciaK46_461.trna2 (4472440-4472505)	Length: 66 bp
Type: Thr	Anticodon: TGT at 27-29 (4472466-4472468)	Score: 35.3
* | * | * | * | * | * | *
Seq: TGAGCTCAGTGGTAGAGTGCTTGCTTTGTATGTTTGAGGtCCTGGATTCAATCCCCAGCATCTCAA
Str: >>.>>>>.......<<<<.>..>>.......<<..<.....>>>>.........<<<<.....<<.
SciaK46_461.trna3 (5118274-5118338)	Length: 65 bp
Type: Undet	Anticodon: NNN at 0-0 (0-0)	Score: 22.4
* | * | * | * | * | * |
Seq: TCTCTGGTGGTCTAGGGTTTGGTGCTCTTATTGCCCcAGCCTGGGTTCAATTCCCAGCCAGGGAA
Str: >>>>>>>..>>>........<<<.................>>>>>.......<<<<<<<<<<<<.
SciaK46_476.trna1 (3454454-3454526)	Length: 73 bp
Type: Ile	Anticodon: AAT at 31-33 (3454484-3454486)	Score: 21.8
Possible truncation, pseudogene
* | * | * | * | * | * | * |
Seq: TatTAGCTCAGTTGGTtAGAGTGTGGTACTAATAATGCCAAAGtTGCAAGTTTGAtcTCCTTATgGGACACAA
Str: >....>>>>.........<<<<.>>>>>.......<<<<<.....>.>>>.........<<<.<.......<.
SciaK46_476.trna2 (3623496-3623577)	Length: 82 bp
Type: Ser	Anticodon: AGA at 34-36 (3623529-3623531)	Score: 89.6
* | * | * | * | * | * | * | * |
Seq: GTAGTCGTGGCCGAGTGGTtAAGGCGATGGACTAGAAATCCATTGGGGTCTCCCCGCGCAGGTTCGAATCCTGCCGACTACG
Str: >>>>>>>..>>>..........<<<.>>>>>.......<<<<<.>>>>...<<<<..>>>>>.......<<<<<<<<<<<<.
SciaK46_476.trna3 (4429240-4429159)	Length: 82 bp
Type: Thr	Anticodon: GGT at 34-36 (4429207-4429205)	Score: 37.5
* | * | * | * | * | * | * | * |
Seq: GGTGTTGTAGCTCAGTGGTAGAGTGCATGgTCTGGTAAAgTGTGTGCTTTGCAGTCTTGGGTTCAATTCcCCAGCATCTCCA
Str: >>.>.>>..>>>>.......<<<<.>>>>.>.......<.<<<<..>>.><.<<..>>>>>.......<.<<<<<<.<.<<.
SciaK46_476.trna4 (4403033-4402959)	Length: 75 bp
Type: Gly	Anticodon: GCC at 34-36 (4403000-4402998)	Score: 25.3
Possible pseudogene
* | * | * | * | * | * | * |
Seq: GtcccctgTGGTTCATTGGTAGAATCCTTGTCTGCCACACAGGAGaCCTGGGCTCAATTCCCAtgtGCTTATACA
Str: >.........>>>>.......<<<<.>>>>>.......<<<<<....>>>>>.......<<<<...<......<.
SciaK46_476.trna5 (1664079-1664011)	Length: 69 bp
Type: Undet	Anticodon: NNN at 0-0 (0-0)	Score: 26.7
* | * | * | * | * | * | *
Seq: GGTCTTGTGCTCAGTGGAAGCCTCTGTCTAAtCATACAGATGaTCCAGGTTCGAATCCTGGCAAGGCCA
Str: >>>>>>>.>>>.......<<<.>>>>>........<<<<<....>>>>>.......<<<<<<<<<<<<.
SciaK46_487.trna1 (8421325-8421392)	Length: 68 bp
Type: Gly	Anticodon: TCC at 27-29 (8421351-8421353)	Score: 24.3
Possible pseudogene
* | * | * | * | * | * | *
Seq: GaGGTTCAGTGATAGAATCCTTGTCTTCCATACAGGAGaCCCAGGTTCAATTCATGgatGCTTATACA
Str: >..>>>>.......<<<<.>>>>>.......<<<<<....>>>.>.......<.<<...<......<.
SciaK46_487.trna2 (15141669-15141732)	Length: 64 bp
Type: Asp	Anticodon: ATC at 27-29 (15141695-15141697)	Score: 33.4
* | * | * | * | * | * |
Seq: GTGGTTCAGTGGTAGCATCCTTGCCTATCATGCAGGAGGCCTGGGTTTGAGTCCCAGaccctCA
Str: >..>>.>.......<.<<.>>>>>.......<<<<<....>>>>>.......<<<<<.....<.
SciaK46_487.trna3 (19687493-19687421)	Length: 73 bp
Type: Ile	Anticodon: AAT at 32-34 (19687462-19687460)	Score: 30.3
* | * | * | * | * | * | * |
Seq: GacCTAGCTCAGTTGGTtAGAGCATGGTGCTAATAACAtCCAGGcCACAGGTTTGATTCCTTgtTGAGCTACA
Str: >..>..>>>>.........<<<<.>>>>>.......<<.<<<....>.>>>.......<<<...<<.....<.
SciaK46_487.trna4 (12483254-12483184)	Length: 71 bp
Type: Pro	Anticodon: TGG at 33-35 (12483222-12483220)	Score: 42.5
* | * | * | * | * | * | * |
Seq: GGCTCATTGGTCTAGGGGTATGATTCTTGCTTTGGGTGCGAGAGGTCCTGGTTCAAATCCCTGATGAGCCC
Str: >>>>>>>..>>>.........<<<.>>>>>.......<<<<<....>..>>.......<<..<<<<<<<<.
SciaK46_487.trna5 (7682828-7682756)	Length: 73 bp
Type: Lys	Anticodon: CTT at 34-36 (7682795-7682793)	Score: 41.1
* | * | * | * | * | * | * |
Seq: GCCCAGCTAGCTGGGCTGGTGCAGCATGAGACTCTTAATCTCACACTTGTGGGTTTGAGTCCCATGTTGGGCA
Str: >>>>>>>..>>>>........<<<<.>>>>>.......<<<<<.....>>>>>.......<<<<<<<<<<<<.
SciaK46_487.trna6 (3018349-3018274)	Length: 76 bp
Type: Ile	Anticodon: AAT at 37-39 (3018313-3018311)	Score: 24.3
* | * | * | * | * | * | * | *
Seq: GTCTGCATtAtGCACAGCAgGGTAGAGTATGGTGCTAATAACACCAAGGtCATAGGTTTAATCCCTGCTGGGGACT
Str: >>>>.>>....>>.>.........<.<<.>>>>>.......<<<<<......>>>>.......<<<<.<<.<<<<.
SciaK46_487.trna7 (3018135-3018060)	Length: 76 bp
Type: Ile	Anticodon: AAT at 37-39 (3018099-3018097)	Score: 24.3
* | * | * | * | * | * | * | *
Seq: GTCTGCATtAtGCACAGCAgGGTAGAGTATGGTGCTAATAACACCAAGGtCATAGGTTTAATCCCTGCTGGGGACT
Str: >>>>.>>....>>.>.........<.<<.>>>>>.......<<<<<......>>>>.......<<<<.<<.<<<<.
SciaK46_488.trna1 (3648589-3648675)	Length: 87 bp
Type: Ser	Anticodon: TGA at 34-36 (3648622-3648624)	Score: 41.5
Possible pseudogene
* | * | * | * | * | * | * | * | *
Seq: GCTGTGATGGCTGAGTGGTgATGGTGTTGGATTTGAAATCTGATggGGGGGAGTCTCCCCTCAAAGGTTTGAATCCTGCTCACAGCA
Str: >>>>>>>..>>>>........<<<<.>>>>>.......<<<<<....>>>>>...<<<<<....>>>.......<<<..<<<<<<<.
SciaK46_488.trna2 (4189081-4189167)	Length: 87 bp
Type: SeC	Anticodon: TCA at 36-38 (4189116-4189118)	Score: 146.9
* | * | * | * | * | * | * | * | *
Seq: GCCCGGATGATCCTCAGTGGTCTGGGGTGCAGGCTTCAAACCTGTAGCTGTCTAGCGACAGAGTGGTTCAATTCCACCTTTCGGGCG
Str: >>>>>>>.>..>>>>>>....<<<<<<>>>>>>.......<<<<<<.>>>>>....<<<<<.>>>>.......<<<<<.<<<<<<<.
SciaK46_488.trna3 (5912983-5913063)	Length: 81 bp
Type: Leu	Anticodon: CAA at 34-36 (5913016-5913018)	Score: 48.6
* | * | * | * | * | * | * | * |
Seq: GTAGTTGTGGATGAGGGGTaAAAGCGATGGACTCAAAATCCATTGGGGTTTCCTGTACAGGTTTATATCCTGTTAACTACA
Str: >>>>>>>..>.>..........<.<.>>>>>.......<<<<<..>>>...<<<..>>>>>.......<<<<<<<<<<<<.
SciaK46_488.trna4 (6827948-6828022)	Length: 75 bp
Type: Gly	Anticodon: ACC at 34-36 (6827981-6827983)	Score: 20.7
Possible pseudogene
* | * | * | * | * | * | * |
Seq: GtcccctgTGGTTCAGTGCTAGAATCCTTATCTACCACACAGGAGaCCTGCGTTCAATTCCCAGccaCTTAAACA
Str: >.........>>>>.......<<<<.>>>.>.......<.<<<....>>>.>.......<.<<<.........<.
SciaK46_488.trna5 (6903985-6904056)	Length: 72 bp
Type: Undet	Anticodon: NNN at 0-0 (0-0)	Score: 20.5
Possible pseudogene
* | * | * | * | * | * | * |
Seq: GCTGTGGTGGTTGTGTGGTAGAGTATCTGCTGACCAtATAGGAAGaTCTGGGTTCAAGTCCCAGCTAGGGTG
Str: >>>.>>>..>>>.........<<<.>>>>.........<<<<.....>>>>>.......<<<<<<<<.<<<.
SciaK46_488.trna6 (7041596-7041670)	Length: 75 bp
Type: Gly	Anticodon: GCC at 34-36 (7041629-7041631)	Score: 28.3
Possible pseudogene
* | * | * | * | * | * | * |
Seq: GtcccctgTGGTTCAGTGGTAGAATCCTTGTCTGCCACACTGGAGaCCTGGGTTCAATTCCAGGacaCTTATACA
Str: >.........>>>>.......<<<<.>>.>>.......<<.<<....>>.>>.......<<.<<.........<.
SciaK46_488.trna7 (17244564-17244636)	Length: 73 bp
Type: Gln	Anticodon: TTG at 34-36 (17244597-17244599)	Score: 48.7
* | * | * | * | * | * | * |
Seq: GACTGCATGGCCTAATGGAtAAGGTGTCTGACTTTGGATCAGAAAAcTGAGGGTTTGAGTCCCTTTGTGGTTG
Str: >>>>>>>..>>>>........<<<<.>>>>>.......<<<<<.....>>>>>.......<<<<<<<<<<<<.
SciaK46_488.trna8 (12924345-12924276)	Length: 70 bp
Type: Ala	Anticodon: CGC at 34-36 (12924312-12924310)	Score: 22.8
Possible pseudogene
* | * | * | * | * | * | *
Seq: GTTTCTATAGTGTAGTGGCtACCACATTTGGCTCGCAAATAAGTCCCTGGTTCAAACCCTGGCATAAACA
Str: >>>>.>...>>>..........<<<.>>>>.........<<<<..>>.>>.......<<.<<.<.<<<<.
SciaK46_488.trna9 (11798269-11798192)	Length: 78 bp
Type: Gly	Anticodon: GCC at 33-35 (11798237-11798235)	Score: 36.3
* | * | * | * | * | * | * | *
Seq: GCAGTTGTGATTCAGTGGTAGAATTCTTGTCTGCCACGTGGGTGaCCCAGGTTCAGTTCCTGGatgcacaCAACTACA
Str: >.>>>>>..>>>>.......<<<<.>>>>>.......<<<<<....>>>>>.......<<<<<.......<<<<<.<.
SciaK46_488.trna10 (10914711-10914639)	Length: 73 bp
Type: Thr	Anticodon: TGT at 34-36 (10914678-10914676)	Score: 84.1
* | * | * | * | * | * | * |
Seq: GGCTCCATAGCTCAGTGGTtAGAGCACTGGTCTTGTAAACCAGGGGtCGCGAGTTCGATCCTCGCTGGGGCCT
Str: >>>>>>>..>>>>........<<<<.>>>>>.......<<<<<.....>>>>>.......<<<<<<<<<<<<.
SciaK46_488.trna11 (7622452-7622382)	Length: 71 bp
Type: Ile	Anticodon: AAT at 31-33 (7622422-7622420)	Score: 20.3
Possible pseudogene
* | * | * | * | * | * | * |
Seq: GGtTAGCTCAGCTGGTtAGAGCCTAGTACTAATAACACCAAGGcTGCAGGTTCAATCCCAGaTCGGATCCT
Str: >>...>>>>.........<<<<.>.>>.........<<.<.....>>.>>.......<<.<.<.....<<.
SciaK46_488.trna12 (3619687-3619617)	Length: 71 bp
Type: Val	Anticodon: CAC at 33-35 (3619655-3619653)	Score: 35.1
* | * | * | * | * | * | * |
Seq: GTATTGGTGGTTCAGTGATAGATGTCCTACTACACGTGCAGGGGaCCTGGGTTCAATTCCCAGCCAATACA
Str: >>>>>>>....>>.......<<...>>>.>.......<.<<<....>>>>>.......<<<<<<<<<<<<.
SciaK46_488.trna13 (1996149-1996079)	Length: 71 bp
Type: Gly	Anticodon: GCC at 30-32 (1996120-1996118)	Score: 36.9
* | * | * | * | * | * | * |
Seq: GctGTGGTTCAGTAGTAGAATCCTTGTCTGCCACATAGGAGaCCTGGGTTCAATTCCCAGatgCTTATACA
Str: >..>..>>>>.......<<<<.>>>>>.......<<<<<....>>>>>.......<<<<<...<.....<.
SciaK46_490.trna1 (1812480-1812553)	Length: 74 bp
Type: Tyr	Anticodon: ATA at 36-38 (1812515-1812517)	Score: 27.7
Possible pseudogene
* | * | * | * | * | * | * |
Seq: GGCTGATTAGTTCAGCTGGTtAGAATGTGAtGCTTATAATGCCAAGGtTGCAGGTTTGTTCCCTATATGGGACA
Str: >.>>.>>..>>>>.........<<<<.>>..>>.......<<<<.....>.>>>.......<<<.<<<.<<.<.
SciaK46_490.trna2 (4027765-4027836)	Length: 72 bp
Type: Gln	Anticodon: CTG at 33-35 (4027797-4027799)	Score: 39.5
* | * | * | * | * | * | * |
Seq: AGCTCTGTGGTGTAATGGTAGCGCATCTGACTCTGCATCAGAAAGtTGTGTGTTCAAGTTATACCAGGGTCA
Str: .>>>>>>..>>>>.......<<<<.>>>>>.......<<<<<.....>>>>>.......<<<<<<<<<<<..
SciaK46_490.trna3 (4027989-4028070)	Length: 82 bp
Type: Ser	Anticodon: AGA at 34-36 (4028022-4028024)	Score: 23.8
Possible pseudogene
* | * | * | * | * | * | * | * |
Seq: GTAGCTGTGGCTGAGAAGTtAAGGTGGTGGGCTAGAAATCAGGTGGGATGTCCCTgTACAGGTTTGAATCCTGTCAGCTATG
Str: >>>>>>>..>>>..........<<<..>.>>.......<<.<..>>>>><<<<<...>>>>>.......<<<<<<<<<<<<.
SciaK46_490.trna4 (5703593-5703652)	Length: 60 bp
Type: Ser	Anticodon: ACT at 27-29 (5703619-5703621)	Score: 29.0
Possible pseudogene
* | * | * | * | * | *
Seq: GTGGTTCAGTGGTAGATTCCTTGTCTACTACACAGGAGtCCTGGGTTTGACTCCCAGaCA
Str: >..>.>>.......<<.<.>>>>>.......<<<<<....>>>>>.......<<<<<.<.
SciaK46_490.trna5 (10417942-10418012)	Length: 71 bp
Type: Gly	Anticodon: GCC at 33-35 (10417974-10417976)	Score: 72.7
* | * | * | * | * | * | * |
Seq: GCATTGGTGGTTCAATGGTAGAATTCCTGCTTGCCATGTAGGAGaCCTGGGTTCAATTCCCAGCCAATGCA
Str: >>>>>>>..>>>>.......<<<<.>>>>>.......<<<<<....>>>>>.......<<<<<<<<<<<<.
SciaK46_490.trna6 (16789486-16789579)	Length: 94 bp
Type: Ile	Anticodon: TAT at 35-37 (16789520-16789522)	Score: 57.9
Possible intron: 39-58 (16789524-16789543)
* | * | * | * | * | * | * | * | * |
Seq: GCTCCAGTGGTGCAATTGGTtAGCACATGGTACTTATAtagcagtacatagtagagcaATGCCAAGGtTGTGAGTTCAAGGCTTACCTGGAGCA
Str: >>>>>>>..>>>>.........<<<<.>>>>>...........................<<<<<.....>>>>>.......<<<<<<<<<<<<.
SciaK46_490.trna7 (18536655-18536729)	Length: 75 bp
Type: Gly	Anticodon: GCC at 34-36 (18536688-18536690)	Score: 23.2
Possible pseudogene
* | * | * | * | * | * | * |
Seq: GtcccttaTGGTTCAGTGGTAAAATCATTGTCTGCCAAACAGGAGaCCCAAGTTCAATTTCTGGgtgCTTATACA
Str: >.........>>>.........<<<..>>>>.......<<<<.....>>>.>.......<.<<<.........<.
SciaK46_490.trna8 (24984165-24984236)	Length: 72 bp
Type: Glu	Anticodon: CTC at 34-36 (24984198-24984200)	Score: 32.8
Possible pseudogene
* | * | * | * | * | * | * |
Seq: TCCCTGGTGGTCTAGTGGTtAGGATTTAGAGCTCTCACTGCTGTGGTCCAGGTTCAATTCCCAGTCAGAGAA
Str: >>.>>>>..>>>>........<<<<.>>>.>.......<.<<<....>..>>.......<<..<<<<<.<<.
SciaK46_490.trna9 (25864927-25865001)	Length: 75 bp
Type: Gly	Anticodon: ACC at 34-36 (25864960-25864962)	Score: 30.2
Possible pseudogene
* | * | * | * | * | * | * |
Seq: GtcccctaTGGTTCAATGATAGAATCCTTTTCTACCACACAAGAGaCCTGGGTTCGATTCCCAGacaCTTATACA
Str: >.........>>>>.......<<<<.>>>.>.......<.<<<....>>>>>.......<<<<<.........<.
SciaK46_490.trna10 (31219563-31219495)	Length: 69 bp
Type: Gly	Anticodon: ACC at 31-33 (31219533-31219531)	Score: 22.8
* | * | * | * | * | * | *
Seq: TaTTGtGaTTCAGTGTTAGAACTTTTGTCTACCAAACAGGAGaCCTGGGTTTGATTTCCAGATGCACAC
Str: >.>...>.>>>.......<<<<.>>>>>.......<<<<<....>>>>>.......<<<<<<.....<.
SciaK46_490.trna11 (29767482-29767408)	Length: 75 bp
Type: Asp	Anticodon: ATC at 34-36 (29767449-29767447)	Score: 37.3
Possible pseudogene
* | * | * | * | * | * | * |
Seq: GtcccctgTGGTTCTGTGGTAGAATCTTTGTCTATCACACAAGAGGTCTGGGTTCAATTCCCAGacaCTTATACA
Str: >.........>>>>.......<<<<.>>>>>.......<<<<<....>>>>>.......<<<<<.........<.
SciaK46_490.trna12 (16789371-16789278)	Length: 94 bp
Type: Ile	Anticodon: TAT at 35-37 (16789337-16789335)	Score: 61.0
Possible intron: 39-58 (16789333-16789314)
* | * | * | * | * | * | * | * | * |
Seq: GCTCCAGTGGTGCAATTGGTtAGCACGTGGTACTTATAtagcagtacacagtagggcaATGCCAAGGtTGTGAGTTCAAGGCTCACCTGGAGTA
Str: >>>>>>>..>>>>.........<<<<.>>>>>...........................<<<<<.....>>>>>.......<<<<<<<<<<<<.
SciaK46_490.trna13 (14430727-14430650)	Length: 78 bp
Type: Gly	Anticodon: GCC at 36-38 (14430692-14430690)	Score: 27.3
* | * | * | * | * | * | * | *
Seq: GAGGCATctaTGGTTCAGTGGTACAATCCTTGTCTGCCCCACAGGAGaCCTGGGTTCAtATTCCCAGATGCTTataCA
Str: >>>>>>>.....>>>.........<<<.>>>>>.......<<<<<....>>>>>........<<<<<<<<<<<...<.
SciaK46_523.trna1 (757284-757356)	Length: 73 bp
Type: Arg	Anticodon: CCT at 34-36 (757317-757319)	Score: 70.1
* | * | * | * | * | * | * |
Seq: GCCCCAGTGGCCTAATGGAtAAGGCACTGGCCTCCTAAGCCAGGGAtTGTGGGTTCAAGTCCCACCTGGGGTG
Str: >>>>>>>..>>>>........<<<<.>>>>>.......<<<<<.....>>>>>.......<<<<<<<<<<<<.
SciaK46_536.trna1 (1532821-1532896)	Length: 76 bp
Type: Thr	Anticodon: AGT at 35-37 (1532855-1532857)	Score: 36.2
Possible pseudogene
* | * | * | * | * | * | * | *
Seq: GGTGCCATGGTTTAGTTGATtAAAGCACCTGCCTAGTAAACAGGAGAtCTTGGGTTCAAATCCCAGGGGTGTgtCA
Str: >>>>>>...>>>>.........<<<<.>>>>.........<<<<.....>>>>>.......<<<<<.<<<<<..<.
SciaK46_536.trna2 (3668762-3668843)	Length: 82 bp
Type: Leu	Anticodon: AAG at 35-37 (3668796-3668798)	Score: 74.1
* | * | * | * | * | * | * | * |
Seq: GGTAGTGTGGCCGAGCGGTctAAGGCGCTGGATTAAGGCTCCAGTCTCTTCGGGGgCGTGGGTTCGAATCCCACCACTGCCA
Str: >>>>>>>..>>>...........<<<.>>>>>.......<<<<<.>>>...<<<...>>>>>.......<<<<<<<<<<<<.
SciaK46_536.trna3 (9274845-9274919)	Length: 75 bp
Type: Thr	Anticodon: AGT at 36-38 (9274880-9274882)	Score: 47.8
Possible pseudogene
* | * | * | * | * | * | * |
Seq: GGTGCTGTGGCTTAGTTGGTtaAAAATGCCTGTCTAGTAACCAGGAGGtCCTGGGTTCAAATCCTAGCAGCATAT
Str: .>>>>>>..>.>>..........<<.<.>>>>.........<<<<.....>>>>>.......<<<<<<<<<<<..
SciaK46_536.trna4 (9275055-9275126)	Length: 72 bp
Type: Gly	Anticodon: ACC at 34-36 (9275088-9275090)	Score: 34.0
Possible pseudogene
* | * | * | * | * | * | * |
Seq: GTcATTGGTGGTTCAGTGGTAACAGTCTCATCTACCACATGGGTGaCCTGGGTTCAACTCCCAGCCAGTACA
Str: >>.>>>>>...>...........<..>>>>>.......<<<<<....>>>>>.......<<<<<<<<<<<<.
SciaK46_536.trna5 (9808410-9808480)	Length: 71 bp
Type: Gly	Anticodon: ACC at 33-35 (9808442-9808444)	Score: 32.2
* | * | * | * | * | * | * |
Seq: GCATTGGTAGTTCAGTGGTGCAATTCTTGCCTACCATGTGGGAGGCCTGGGCTTGATTCCTGGCCAATGCA
Str: >>>>>>>..>>>.........<<<.>>>>>.......<<<<<....>>>>>.......<<<<<<<<<<<<.
SciaK46_536.trna6 (9808505-9808576)	Length: 72 bp
Type: Ala	Anticodon: TGC at 33-35 (9808537-9808539)	Score: 37.0
Possible pseudogene
* | * | * | * | * | * | * |
Seq: GCAGACGTAGCTTAGTGGTAGAGCATATGCTTTGCATATACAAGGcTGTGGGTTCAATCCCTGGCATCTGCA
Str: >>>>>.>..>>>>.......<<<<.>.>>.........<<.<......>>>>.......<<<<.<.<<<<<.
SciaK46_536.trna7 (9808588-9808652)	Length: 65 bp
Type: Undet	Anticodon: NNN at 0-0 (0-0)	Score: 36.3
* | * | * | * | * | * |
Seq: GGTCCCATGGTGTAATGGTtAGCACTCTGAAtctAGCAaTCCAAGTTCAAATCTTGGTGGGACCT
Str: >>>>>>>..>>>>........<<<<.>........<....>>>>>.......<<<<<<<<<<<<.
SciaK46_536.trna8 (9711954-9711883)	Length: 72 bp
Type: Gly	Anticodon: TCC at 34-36 (9711921-9711919)	Score: 73.1
* | * | * | * | * | * | * |
Seq: GCATTGGTGGTATAGTGGTaAGCATAGCTGCCTTCCAAGCAGTTGaCCCGGGTTCAATTCCCGGCCAATGCA
Str: >>>>>>>..>>.>........<.<<.>>>>>.......<<<<<....>>>>>.......<<<<<<<<<<<<.
SciaK46_536.trna9 (8991083-8991010)	Length: 74 bp
Type: Thr	Anticodon: AGT at 35-37 (8991049-8991047)	Score: 66.8
* | * | * | * | * | * | * |
Seq: GGTGCTGTGGCTTAGTTGGTtAAAGTGCCTGCCTAGTAAGCAGGAGAtCCTGGGTTTAAGTCCCAGTAGTGCCT
Str: >>>>>>>..>>>>.........<<<<.>>>>>.......<<<<<.....>>>>>.......<<<<<<<<<<<<.
SciaK46_536.trna10 (6330076-6330006)	Length: 71 bp
Type: Gly	Anticodon: GCC at 33-35 (6330044-6330042)	Score: 46.2
* | * | * | * | * | * | * |
Seq: GCATTGGTGGTTCAGTGGTAGAATTCTCACTTGCCACATGGGAGGGCTGGGTTCGAGTCCAGGCCAATGCA
Str: >>>>>>>..>>>>.......<<<<.>>>>.........<<<<....>>.>>.......<<.<<<<<<<<<.
SciaK46_536.trna11 (4675963-4675890)	Length: 74 bp
Type: Glu	Anticodon: CTC at 35-37 (4675929-4675927)	Score: 36.6
* | * | * | * | * | * | * |
Seq: GTTTCTGTAGTATAGTAGTtaATCATGTTTGCCTCTCATACAcAAAGGCCTTGGTTTGAAACCAGGCAGAAACA
Str: >>>>>>>..>>.............<<.>>>>.........<<.<<....>>>>>.......<<<<<<<<<<<<.
SciaK46_536.trna12 (26419-26360)	Length: 60 bp
Type: Gly	Anticodon: ACC at 27-29 (26393-26391)	Score: 34.4
* | * | * | * | * | *
Seq: GTGGTTCAGTGGTAGAATCCTTGTCTACCATACTAGAGaCCTGGGTTCGATACTCAGaCA
Str: >..>>>>.......<<<<.>>.>>.......<<.<<....>>>>>.......<<<<<.<.
SciaK46_550.trna1 (439495-439571)	Length: 77 bp
Type: Gly	Anticodon: GCC at 33-35 (439527-439529)	Score: 23.4
Possible pseudogene
* | * | * | * | * | * | * | *
Seq: GCTGTTTTAGTTCAGTGGTAGAATCTCTATCCGCCAAGCAGGAGaCCCGTGTTGGATTCCTGGacacacATACAGCT
Str: >>>>>.>..>>>>.......<<<<.>>>.>.......<.<<<....>>>.>.......<.<<<......<.<<<<<.
SciaK46_552.trna1 (8812268-8812341)	Length: 74 bp
Type: Gln	Anticodon: TTG at 34-36 (8812301-8812303)	Score: 34.7
* | * | * | * | * | * | * |
Seq: GGCCCAGTGGCCTGATGGAtAAGGCATTAGCCTTTGGAGCTGGCGAtTGTGGGTTCATGcTCCCACTTGGGTTG
Str: >>>>>>>..>>>>........<<<<.>>>>>.......<<<<<.....>>>>>........<<<<<<<<<<<<.
SciaK46_552.trna2 (10623932-10624024)	Length: 93 bp
Type: Ile	Anticodon: TAT at 35-37 (10623966-10623968)	Score: 56.2
Possible intron: 39-57 (10623970-10623988)
* | * | * | * | * | * | * | * | * |
Seq: GCTCCAGTGGTGCAATGGGTtAGCATGTGGTACTTATAaggcagtactaggaaagtgATGCCAAGGtTGTGAATTCAAACCTCACCTGGAGCA
Str: >>>>>>>..>>>>.........<<<<.>>>>>..........................<<<<<.....>>>>.........<<<<<<<<<<<.
SciaK46_552.trna3 (13293718-13293794)	Length: 77 bp
Type: Lys	Anticodon: TTT at 34-36 (13293751-13293753)	Score: 46.0
Possible pseudogene
* | * | * | * | * | * | * | *
Seq: GTGCAGCTAGCTCAGCTGGTAAGGCATGGGACTTTTAATCCTAGGGtTGTGGGTTTGAGTCCCATgatgGTTGCATA
Str: >>>>>>>..>>>..........<<<.>>>>>.......<<<<<.....>>>>>.......<<<<<....<<<<<<<.
SciaK46_552.trna4 (9810711-9810638)	Length: 74 bp
Type: Ile	Anticodon: AAT at 35-37 (9810677-9810675)	Score: 81.2
* | * | * | * | * | * | * |
Seq: GGCCGGTTAGCTCAGTTGGTtAGAGCGTGGTGCTAATAACGCCAAGGtCGCGGGTTCGATCCCCGTACGGGCCA
Str: >>>>.>>..>>>>.........<<<<.>>>>>.......<<<<<.....>>>>>.......<<<<<<<.<<<<.
SciaK46_552.trna5 (3224355-3224283)	Length: 73 bp
Type: Thr	Anticodon: TGT at 34-36 (3224322-3224320)	Score: 55.1
* | * | * | * | * | * | * |
Seq: GGCTTCATAGCTCAGGGGTtAGAGCACTGGTCTTGTAAATCAGTGGtCTTGAGTTCAAATCTCATGGGAGCCT
Str: >>>>>>...>>>>........<<<<.>>>>>.......<<<<<......>>>>.......<<<<..<<<<<<.
SciaK46_552.trna6 (1087339-1087266)	Length: 74 bp
Type: Lys	Anticodon: CTT at 34-36 (1087306-1087304)	Score: 21.9
Possible truncation, pseudogene
* | * | * | * | * | * | * |
Seq: GCCCAGcTAGCTCAGCTGGTAGAGCATGGGACTCTTAATCCCAGGGtCATTGGGTgCATTTTTGATCTGGAGTT
Str: >>>>>>...>>>>........<<<<.>>>>>.......<<<<<.....>>>>>........<<<<<<<<<.<<.
SciaK46_555.trna1 (1575344-1575436)	Length: 93 bp
Type: Lys	Anticodon: TTT at 35-37 (1575378-1575380)	Score: 49.4
Possible intron: 39-57 (1575382-1575400)
* | * | * | * | * | * | * | * | * |
Seq: GCTTCAGTGGTGCAATAGGCtAGCATGTGGTACTTTTAcagcagtactggagaaatgATGCCAAGGtTGTGAGTTCAAGCCTCAGCTGGAGCA
Str: >>>>>>>..>>>>.........<<<<.>>>>>..........................<<<<<......>>>>.......<<<<.<<<<<<<.
SciaK46_555.trna2 (1890718-1890787)	Length: 70 bp
Type: Undet	Anticodon: NNN at 0-0 (0-0)	Score: 26.3
Possible pseudogene
* | * | * | * | * | * | *
Seq: GGCTttatCAGTGGCCTAAAGGAtAGGGCATCAGCCTCCAAAGCCGTGGGTTCAAGCCCCATCTGGGTCA
Str: >>>>....>>>..>>>>........<<<<.>...........<..>>>>>.......<<<<<<<<<<<<.
SciaK46_555.trna3 (2541402-2541318)	Length: 85 bp
Type: Arg	Anticodon: TCT at 34-36 (2541369-2541367)	Score: 54.1
Possible intron: 38-49 (2541365-2541354)
* | * | * | * | * | * | * | * |
Seq: GGCTCTATGGTGCAATGCCcAGCATATTGGACTTCTAtagtaagatgctATCCAAAGGcTGTGGGTTCAAGTCCCACCAGAGTCA
Str: >>>>>>...>>>>........<<<<.>>>>>...................<<<<<.....>>>>>.......<<<<<.<<<<<<.
SciaK46_570.trna1 (5413860-5413788)	Length: 73 bp
Type: Gly	Anticodon: ACC at 35-37 (5413826-5413824)	Score: 21.3
Possible pseudogene
* | * | * | * | * | * | * |
Seq: AGCACtGGTGGCTGTGTGGTAAAGCtTTTTGCCTACCACATGGGAGaTCTGAGTTCAAGTCTCAGCTGTGGTG
Str: >.>>>.>>..>>>.........<<<..>>>>.........<<<<....>>>>>.......<<<<<<<<<<.<.
SciaK46_588.trna1 (4544468-4544397)	Length: 72 bp
Type: Cys	Anticodon: GCA at 33-35 (4544436-4544434)	Score: 82.1
* | * | * | * | * | * | * |
Seq: GGGGGTATAGCTCAGTGGTAGAGCATTTGACTGCAGATCAAGAGGtCCCTGGTTCAAATCCAGGTATCCCCT
Str: >>>>>>>..>>>>.......<<<<.>>>>>.......<<<<<.....>>>>>.......<<<<<<<<<<<<.
SciaK46_607.trna1 (3660757-3660829)	Length: 73 bp
Type: Lys	Anticodon: CTT at 34-36 (3660790-3660792)	Score: 31.4
Possible pseudogene
* | * | * | * | * | * | * |
Seq: ATTTGGATAGCTCAGCTGGTTGAACTTCAGATGCTTGATCTGAGAGtCCAGGGTTCAAATCTCTGTACGAACA
Str: .>>>>.>..>.>>........<<.<.>>>>>.......<<<<<.....>>>>>.......<<<<<<.<<<<..
SciaK46_607.trna2 (3661519-3661590)	Length: 72 bp
Type: Pro	Anticodon: TGG at 33-35 (3661551-3661553)	Score: 28.1
* | * | * | * | * | * | * |
Seq: GGCTTGTTTGTCTAGGGGCATGATTCTTGCTTTGGGTGCAGGTGAtACTGGGTTCAACTCCTGGATGAGCCC
Str: >>>>>>>..>>>.........<<<.>>>>>.......<<<<<.....>>>>>.......<<<<<<<<<<<<.
SciaK46_607.trna3 (3662144-3662209)	Length: 66 bp
Type: Lys	Anticodon: TTT at 34-36 (3662177-3662179)	Score: 27.5
Possible pseudogene
* | * | * | * | * | * | *
Seq: GCCTGGAGAACTCAGCTGGTAGAGCTTCAGACTTTTAATCTCAGGGTTCAAGTCCCTGTTTAGGCA
Str: >>>>>>>...>>>........<<<..>.>>>.......<<<.<.>>.......<<...<<<<<<<.
SciaK46_607.trna4 (7657793-7657864)	Length: 72 bp
Type: Glu	Anticodon: CTC at 34-36 (7657826-7657828)	Score: 76.8
* | * | * | * | * | * | * |
Seq: TCCCTGGTGGTCTAGTGGTtAGGATTTGGCACTCTCACTGCCACGGCCTGGGTTCGATTCCCAGCCAGGGAA
Str: >>>>>>>..>>>>........<<<<.>>>>>.......<<<<<....>>>>>.......<<<<<<<<<<<<.
SciaK46_607.trna5 (7579307-7579236)	Length: 72 bp
Type: Leu	Anticodon: GAG at 34-36 (7579274-7579272)	Score: 20.2
Possible pseudogene
* | * | * | * | * | * | * |
Seq: TGTTTTGTAGTCTAGGGGTtAGGGTACTACCTTGAGAAGATGATGaCATGGGTTCAAATCTCCTCTGGGTAA
Str: >>>>>.>..>>>>........<<<<..>>.>.......<.<<.....>.>>>.......<<<.<<.<<<<<.
SciaK46_607.trna6 (7257818-7257745)	Length: 74 bp
Type: Gln	Anticodon: TTG at 34-36 (7257785-7257783)	Score: 31.1
* | * | * | * | * | * | * |
Seq: GGgATGcACTTAgaaaGTGGTAGAGCACATACTTTGCATGTCtGAGGtCCTGGGTTCAATCCCCAGTATCTCCA
Str: >>.>....>>>...........<<<..>>>>.......<<<..<.....>>>>>.......<<<<<<....<<.
SciaK46_607.trna7 (5496975-5496905)	Length: 71 bp
Type: Gly	Anticodon: GCC at 33-35 (5496943-5496941)	Score: 70.9
* | * | * | * | * | * | * |
Seq: GCATTGGTGGTTCAATGGTAGAATTCCTGCTTGCCATGCAGGAGaCCTGGGTTCAATTCCCAGCCAGGGCA
Str: >>.>>>>..>>>>.......<<<<.>>>>>.......<<<<<....>>>>>.......<<<<<<<<<.<<.
SciaK46_607.trna8 (3677002-3676931)	Length: 72 bp
Type: Glu	Anticodon: CTC at 34-36 (3676969-3676967)	Score: 72.6
* | * | * | * | * | * | * |
Seq: TCCCTGGTAGTCTAGTGGTtAGGATTTGGCACTCTCACTGCCACGGCCTGGGTTCAATTCCCAGTCAGGGAA
Str: >>>>>>>..>>>>........<<<<.>>>>>.......<<<<<....>>>>>.......<<<<<<<<<<<<.
SciaK46_607.trna9 (1131204-1131128)	Length: 77 bp
Type: Ser	Anticodon: ACT at 36-38 (1131169-1131167)	Score: 24.0
Possible pseudogene
* | * | * | * | * | * | * | *
Seq: GaatcccctgTGGTTCAGTGATAGAACCCTTGTCTACTACACAGGAAaCCTGAGTTTGATTCCCAGacgCTTATACA
Str: >...........>>>>.......<<<<.>>>>>.......<<<<<....>>>.>.......<.<<<.........<.
SciaK46_624.trna1 (901515-901589)	Length: 75 bp
Type: Gly	Anticodon: ACC at 34-36 (901548-901550)	Score: 31.3
Possible pseudogene
* | * | * | * | * | * | * |
Seq: GtcccctgTGGCTCAGTGGTAGATTCCTTGTCTACCATGCAGGAGaCCTGGGTTTGATTCCCAGacaCTTATACA
Str: >.........>.>>.......<<.<.>>>>>.......<<<<<....>>>>>.......<<<<<.........<.
SciaK46_624.trna2 (4706702-4706795)	Length: 94 bp
Type: Ile	Anticodon: TAT at 35-37 (4706736-4706738)	Score: 73.1
Possible intron: 39-58 (4706740-4706759)
* | * | * | * | * | * | * | * | * |
Seq: GCTCCAGTGGCGCAATCGGTtAGCGCGCGGTACTTATAcagcagtacgcagcagagccATGCCGAGGtTGTGAGTTCGAGCCTCACCTGGAGCA
Str: >>>>>>>..>>>>.........<<<<.>>>>>...........................<<<<<.....>>>>>.......<<<<<<<<<<<<.
SciaK46_624.trna3 (4811819-4811878)	Length: 60 bp
Type: Ser	Anticodon: ACT at 27-29 (4811845-4811847)	Score: 21.9
* | * | * | * | * | *
Seq: GTGGTTCAGTGGTAGGATCCTTGTCTACTGCACAGGAGaCCTATGTTCAATTCCCAGaCA
Str: >..>>>>.......<<<<.>>>>>.......<<<<<....>>..>.......<..<<.<.
SciaK46_635.trna1 (385848-385919)	Length: 72 bp
Type: Asp	Anticodon: GTC at 34-36 (385881-385883)	Score: 28.9
Possible pseudogene
* | * | * | * | * | * | * |
Seq: TCCTCCTTAGTATAGTGGTaAGTATCCCCGCCTGTCATGTGGGAGaCTGGGGTTCAATTCCCGGATGGTGAG
Str: >>.>>.>..>>>>........<<<<.>>>>>.......<<<<<....>.>>>.......<<<.<<.<<.<<.
SciaK46_635.trna2 (4751035-4750953)	Length: 83 bp
Type: Leu	Anticodon: CAG at 35-37 (4751001-4750999)	Score: 63.3
* | * | * | * | * | * | * | * |
Seq: GTCAGGATGGCTGAGTAGTctAAGGTGCTACATTCAGGTTGTAGTCTCCCCTGGAGGTGTGGGTTCAAATCCCACTTCTGACA
Str: >>>>>>>..>>>...........<<<.>>>>>.......<<<<<.>>>>...<<<<..>>>>>.......<<<<<<<<<<<<.
SciaK46_658.trna1 (5231602-5231674)	Length: 73 bp
Type: Lys	Anticodon: CTT at 34-36 (5231635-5231637)	Score: 43.0
Possible pseudogene
* | * | * | * | * | * | * |
Seq: GCCTGACTAGCTCAGTTGGTAGAGCATGGGACTCTTAATCTTAAGAtTGTGGGTGTGAGCCCCATGCTGGGTG
Str: >>>>>.>..>>>>........<<<<.>>>>>.......<<<<<.....>>>>>.......<<<<<<.<<<<<.
SciaK46_658.trna2 (10653584-10653645)	Length: 62 bp
Type: Gly	Anticodon: GCC at 27-29 (10653610-10653612)	Score: 25.2
Possible pseudogene
* | * | * | * | * | * |
Seq: GTGGTTCAGTGGTAGAATCCTTGTCTGCCACACAAGAGaCCCGTGTTTAACTCCTGGacaCA
Str: >..>>>>.......<<<<.>>>>>.......<<<<<....>>>.>.......<.<<<...<.
SciaK46_658.trna3 (24853293-24853367)	Length: 75 bp
Type: Thr	Anticodon: GGT at 34-36 (24853326-24853328)	Score: 36.8
Possible pseudogene
* | * | * | * | * | * | * |
Seq: GtcccctgTGGTTCAGTGATAGAACCTTTGTCTGGTACACAGGTGaCCTGGGTTCAATTCCCAGatgCTTGTACA
Str: >.........>>>>.......<<<<.>>>>>.......<<<<<....>>>>>.......<<<<<.........<.
SciaK46_658.trna4 (24189804-24189733)	Length: 72 bp
Type: Undet	Anticodon: NNN at 0-0 (0-0)	Score: 24.5
* | * | * | * | * | * | * |
Seq: TCCTTGGTGGTCTAGCAGCtAGGATTTGGTATTCTCACCATTACAGCCTGGGTTTGATTCCTAGCCAGGGAA
Str: >>>>>>>..>>>>........<<<<.>>..........<<.......>>>>>.......<<<<<<<<<<<<.
SciaK46_658.trna5 (24187102-24187031)	Length: 72 bp
Type: Undet	Anticodon: NNN at 0-0 (0-0)	Score: 24.5
* | * | * | * | * | * | * |
Seq: TCCTTGGTGGTCTAGCAGCtAGGATTTGGTATTCTCACCATTACAGCCTGGGTTTGATTCCTAGCCAGGGAA
Str: >>>>>>>..>>>>........<<<<.>>..........<<.......>>>>>.......<<<<<<<<<<<<.
SciaK46_658.trna6 (20482435-20482367)	Length: 69 bp
Type: Gly	Anticodon: GCC at 29-31 (20482407-20482405)	Score: 22.0
Possible truncation
* | * | * | * | * | * | *
Seq: TtcTGGTTTAGTGGTAGAATCCTTGTCTGCCATGCAGGAGaCCTGGGTTGCATTCCCAGacGTGCATAT
Str: >....>>>>.......<<<<.>>>>>.......<<<<<....>>>>>.......<<<<<........<.
SciaK46_658.trna7 (14439844-14439773)	Length: 72 bp
Type: Ala	Anticodon: TGC at 33-35 (14439812-14439810)	Score: 69.4
* | * | * | * | * | * | * |
Seq: GGGGATGTAGCTCAGTAGTAGAGCACATGCTTTGCATGTATGAGGtCCTGGGTTCAATCCCCAGCATCTCCA
Str: >>>>>>>..>>>>.......<<<<.>>>>>.......<<<<<.....>>>>>.......<<<<<<<<<<<<.
SciaK46_679.trna1 (374899-374980)	Length: 82 bp
Type: Val	Anticodon: TAC at 34-36 (374932-374934)	Score: 42.8
* | * | * | * | * | * | * | * |
Seq: GTAGTTGTGGACGAGTGGCaAAGGCATTGGACTTACATTCCTATGGGGTTACCCCACGCAGGCTCAAATCCTGTCAATTATG
Str: >>>>>>>..>.>..........<.<.>.>>>.......<<<.<.>>>>...<<<<..>>>>>.......<<<<<<<<<<<<.
SciaK46_679.trna2 (286050-285979)	Length: 72 bp
Type: Pro	Anticodon: TGG at 33-35 (286018-286016)	Score: 59.4
* | * | * | * | * | * | * |
Seq: GGCTTGTTGGTCTAGGGGTATGATTCTCGCTTTGGGTGTGAGAGGtCCTGGGTTCAAATCCCGGACGAGCCC
Str: >>>>>>>..>>>.........<<<.>>>>>.......<<<<<.....>>>>>.......<<<<<<<<<<<<.
SciaK46_681.trna1 (12005758-12005682)	Length: 77 bp
Type: Gly	Anticodon: GCC at 39-41 (12005720-12005718)	Score: 28.0
Possible pseudogene
* | * | * | * | * | * | * | *
Seq: GCCCaggtatTGATAGTTCCGTGGTACAGCTTTTGCCTGCCACATAGGAGaCCTGGGTTTGATTCCCAGCTAGGGCA
Str: >>>>......>>...>>>.........<<<.>>>>.........<<<<....>>>>>.......<<<<<.<<<<<<.
SciaK46_681.trna2 (10802164-10802086)	Length: 79 bp
Type: Val	Anticodon: TAC at 35-37 (10802130-10802128)	Score: 27.3
Possible intron: 39-43 (10802126-10802122)
* | * | * | * | * | * | * | *
Seq: GATCTAGTGGTGCAATAGGTtAGTAAGCAGTACTTACAaagcaATGCTGAGGtTGTAAGTTTGAGCCTCACCTAGAGCA
Str: >.>>>>>...>>>.........<<<..>>>>>............<<<<<.....>>.>>.......<<.<<<<<<<.<.
SciaK46_687.trna1 (27977-28049)	Length: 73 bp
Type: Arg	Anticodon: TCT at 34-36 (28010-28012)	Score: 68.1
* | * | * | * | * | * | * |
Seq: ACCCCAGTGGCCCAATGGAtAAGGCACTGGCTTTCTAAGCCAGGGAtTGTGGGTTCAAATCCCACCTGGGGTG
Str: >>>>>>>..>>>..........<<<.>>>>>.......<<<<<.....>>>>>.......<<<<<<<<<<<<.
SciaK46_698.trna1 (883621-883692)	Length: 72 bp
Type: His	Anticodon: GTG at 34-36 (883654-883656)	Score: 58.9
* | * | * | * | * | * | * |
Seq: GCCGTGATCGTATAGTGGTtAGTACTCTGCGTTGTGGCCGCAGCAaCCTCGGTTCGAATCCGAGTCACGGCG
Str: >>>>>>>..>>>>........<<<<.>>>>>.......<<<<<....>>>>>.......<<<<<<<<<<<<.
SciaK46_698.trna2 (2266568-2266496)	Length: 73 bp
Type: Thr	Anticodon: TGT at 34-36 (2266535-2266533)	Score: 79.8
* | * | * | * | * | * | * |
Seq: GGCTCCATAGCTCAGTGGTaAGAGCACTGGTCTTGTAAATCAGTGGtCGTGAGTTCAAACCTCACTGGGGCCT
Str: >>>>>>>..>>>>........<<<<.>>>>>.......<<<<<.....>>>>>.......<<<<<<<<<<<<.
SciaK46_698.trna3 (1359420-1359338)	Length: 83 bp
Type: Leu	Anticodon: TAA at 34-36 (1359387-1359385)	Score: 76.8
* | * | * | * | * | * | * | * |
Seq: ACCAGGATGGCTGAGTGGTtAAGGTGTTGGACTTAAGATCCAATGGACATATGTCTGCGTGGGTTCAAACCCCACTCCTGGTA
Str: >>>>>>>..>>>..........<<<.>>>>>.......<<<<<.>>>>....<<<<..>>>>>.......<<<<<<<<<<<<.
SciaK46_698.trna4 (1358148-1358066)	Length: 83 bp
Type: Leu	Anticodon: TAA at 34-36 (1358115-1358113)	Score: 76.8
* | * | * | * | * | * | * | * |
Seq: ACCAGGATGGCTGAGTGGTtAAGGTGTTGGACTTAAGATCCAATGGACATATGTCTGCGTGGGTTCAAACCCCACTCCTGGTA
Str: >>>>>>>..>>>..........<<<.>>>>>.......<<<<<.>>>>....<<<<..>>>>>.......<<<<<<<<<<<<.
SciaK46_698.trna5 (1320972-1320898)	Length: 75 bp
Type: Thr	Anticodon: TGT at 36-38 (1320937-1320935)	Score: 28.8
Possible pseudogene
* | * | * | * | * | * | * |
Seq: GGCTaacGTGTGATGCAGCAGGAGCATGCTGGGTCTGTAACCCAGTGGtCGATGGATCAAAACCATCCTTTGCTA
Str: >>>....>.>..>>>>.......<<<<.>>>>>.......<<<<<.....>>>>>.......<<<<<<.<.<<<.
SciaK46_701.trna1 (794-866)	Length: 73 bp
Type: Thr	Anticodon: AGT at 35-37 (828-830)	Score: 25.8
Possible pseudogene
* | * | * | * | * | * | * |
Seq: GGCACTGTGACTTAGTTGGTgAAAGCCTTTCTCCAGTAAACAGGGAtCCTGGGTTCAAATTCCAGCAGTACCT
Str: >>.>>>>...>>>.........<<<..>>>.>.......<.<<<....>>>>>.......<<<<<<<<<.<<.
SciaK46_701.trna2 (2450-2522)	Length: 73 bp
Type: Ala	Anticodon: TGC at 34-36 (2483-2485)	Score: 21.2
Possible pseudogene
* | * | * | * | * | * | * |
Seq: GGGGGcTGTAGCTCAGTGGTGGAGTGCATGCTTTGCATGTAAGACAtCCTGGATTCAGTCCCCAGTATCTCCC
Str: >>>>>.>>..>>>>.......<<<<.>.>>>.......<<<.<.....>>>>.........<<<<<<<<<<<.
SciaK46_707.trna1 (6706348-6706419)	Length: 72 bp
Type: Ala	Anticodon: TGC at 33-35 (6706380-6706382)	Score: 78.7
* | * | * | * | * | * | * |
Seq: GGGGATGTAGCTCAGTGGTAGAGCGCATGCTTTGCATGTATGAGGcCCCGGGTTCAATCCCCGGCATCTCCA
Str: >>>>>>>..>>>>.......<<<<.>>>>>.......<<<<<.....>>>>>.......<<<<<<<<<<<<.
SciaK46_707.trna2 (14810119-14810198)	Length: 80 bp
Type: Ser	Anticodon: GCT at 33-35 (14810151-14810153)	Score: 22.8
Possible pseudogene
* | * | * | * | * | * | * | *
Seq: GCTGTTGTGGTTCAGTGGTAGACTCCTTGTTTGCTGCGCAGGAGaCTGGGGTTCAATTCTCTAgcgcacataTAACAGCC
Str: >>>>>>>..>.>>.......<<.<.>>>>>.......<<<<<....>>>>>.......<<<<<.........<<<<<<<.
SciaK46_707.trna3 (9343592-9343518)	Length: 75 bp
[truncated: 4,604 more rows]
