# Supplementary material for: A High-Quality Reference Genome Assembly of the Saltwater Crocodile, Crocodylus porosus, Reveals Patterns of Selection in Crocodylidae
Source: Genome Biol Evol. 2019 Dec 10;12(1):3635–46. doi: 10.1093/gbe/evz269 (PMC6946029; doi:10.1093/gbe/evz269)
Supplement: evz269_Supplementary_Data [file evz269_supplementary_data.zip › Supplementary_File_S4.txt]

######################################
###  Name: Arnab Ghosh  ###
###  Date: June, 2018   ###
######################################

###############################################################################################
## script used to convert fasta to phylip format for use in PAML ##

import sys
from Bio import SeqIO

#Command Line:
#if len(sys.argv) < 2:
#	print("usage\n:"python fasta2phylip.py gene.fasta > gene.phylip\n")
#	sys.exit(1)

#Name of the FASTA file for an orthogroup
filename = sys.argv[1]

phylip_seqs = []
for seq in SeqIO.parse(filename,'fasta'):
	if seq.id.startswith("ENSG"):
		seq.id = "Ggal"
	elif seq.id.startswith("amisp"):
		seq.id = "Amis"
	elif seq.id.startswith("cPor"):
		seq.id = "Croc"
	
	seq.description = ''
	phylip_seqs.append(seq)
	
SeqIO.write(phylip_seqs,sys.stdout,'phylip-sequential')
###############################################################################################

## script to produce control files for PAML based on orthologous gene files ##

import sys
#####################################
##Creates aaml .ctl file for each gene with correct input and output file names
##argv[1] is gene name
##argv[2] is original aaml file
#####################################
def makectl():
	example1=open(sys.argv[2],"r")
	example=example1.readlines()
	for line in example:
		new=line.replace("uniquegenename",sys.argv[1])
		sys.stdout.write(new)
	example1.close()
#####################################
makectl()

####################################################################################################

## Script to extract branchlength from PAML output ##

import sys
##############################################
##parses paml file, makes a file with two lines, one of branch numbers and one of branch lengths
##argv[1] is paml filename
##############################################
def branchlengthlist():
	file=open(sys.argv[1],"r")
	lines=file.readlines()
	for i, line in enumerate(lines):
		if "lnL(ntime" in line:
			branches= lines[i+8]
			#lengths=lines[i+2]
	sys.stdout.write(branches)
	#sys.stdout.write(lengths)
	file.close()
##############################################
branchlengthlist()

###########################################################################################################################

## bash script to generate files, one each containing the list of orthologous gene from the different species ##
awk '{for(i=1;i<=5;i++){name=FILENAME"_"i;print $i> name}}'  File_contain_all_orthogroupsof3species_proteinHeaders_incolumns

############################################################################################################################

## Script to generate headers with all text removed after first white space ## 
 awk 'NR==1{printf $0"\t";next}{printf /^>/ ? "\n"$0"\t" : $0}' Input_fasta.fa | awk -F"\t" 'BEGIN{while((getline k < "header_file.txt")>0)i[k]=1}{gsub("^>","",$0); if(i[$1]){print ">"$1"\n"$2}}' > outfile_fasta.fa
 
############################################################################################################################
##  Python Script to extract fasta sequences of selecetd genes/entries from a multi-fasta file based on list of entries matching headers of the multi-fasta file

from Bio import SeqIO
import glob

class Process(object):
    def __init__(self, fasta_file_name):
        # read entire fasta file into memory as a dictionary indexed by ID
        with open(fasta_file_name, "rU") as fasta_file:
            self.fasta_sequences = SeqIO.to_dict(
                                        SeqIO.parse(fasta_file, 'fasta'))

    def __call__(self, wanted_file_name, results_file_name):
        with open(wanted_file_name, "rU") as wanted, \
             open(results_file_name, "w") as results:
            for seq_id in (line.strip() for line in wanted):
                if seq_id:
                    SeqIO.write(self.fasta_sequences[seq_id], results, "fasta")

process = Process("all_CDSfasta.fa")  # create process object

# process each wanted file using it
for wanted_file_name in glob.glob(r"/location_of_orthologous_genelist_textfile.txt"):
    results_file_name = wanted_file_name + ".fasta"
    process(wanted_file_name, results_file_name)
##################################################################################################################################
## Custom perl script to extract CDS seqeunce from GFF file 
## usage perl gff2fasta.pl inputfile.fasta inputfile.gff3 outputFile
## The final CDS entry of the GFF3 was executed manually with the help of bedtools

#!/usr/bin/perl
use strict;
use warnings;
use Bio::Seq;
use Bio::SeqIO;
use Bio::DB::Fasta;

$| = 1;    # Flush output
my $outfile_cds = Bio::SeqIO->new( -format => 'fasta', -file => ">$ARGV[2].cds.fasta" );
my $outfile_pep = Bio::SeqIO->new( -format => 'fasta', -file => ">$ARGV[2].pep.fasta" );


### Index the genome (INPUT FASTA)
my $file_fasta = $ARGV[0];
my $db                   = Bio::DB::Fasta->new($file_fasta);
print ("Genome fasta parsed\n");


### Parse the GFF3 (INPUT GFF3)
my @mRNA;
my $mRNA_name;
my $frame;
open GFF, "<$ARGV[1]" or die $!;
while ( my $line = <GFF> ) {
    chomp $line;
    my @array = split( "\t", $line );
    my $type = $array[2];
    next if ( $type eq 'gene' or $type eq 'UTR' );

    if ( ( $type eq 'mRNA' ) and ( $. > 2 ) ) {
        # Collect CDSs and extract sequence of the previous mRNA
        my $mRNA_seq;
        foreach my $coord (@mRNA) {
            my @cds_coord = split( " ", $coord );
            my $cds_seq = $db->seq( $cds_coord[0], $cds_coord[1], $cds_coord[2] );
            $mRNA_seq .= $cds_seq;
        }

        my $output_nucleotide = Bio::Seq->new(
            -seq        => $mRNA_seq,
            -id         => $mRNA_name,
            -display_id => $mRNA_name,
            -alphabet   => 'dna',
        );
        if ($frame eq '-') {
            $output_nucleotide = $output_nucleotide->revcom();
        }
        my $output_protein = $output_nucleotide->translate();
        $outfile_cds->write_seq($output_nucleotide);
        $outfile_pep->write_seq($output_protein);

        # Now initialize the next mRNA
        my @attrs = split( ";", $array[8] );
        $attrs[0] =~ s/ID=//;
        $mRNA_name = $attrs[0];
        $frame=$array[6];
        @mRNA = (); # Empty the mRNA
    }
    elsif ( $type eq 'mRNA' ) {    # First mRNA
        my @attrs = split( ";", $array[8] );
        $attrs[0] =~ s/ID=//;
        $mRNA_name = $attrs[0];
        $frame=$array[6];
    }
    elsif ( $type eq 'CDS' ) {
        my $cds_coord = $array[0] . " " . $array[3] . " " . $array[4];
        push( @mRNA, $cds_coord );
    }
}

close GFF;
