# Supplementary material for: A High-Quality Reference Genome Assembly of the Saltwater Crocodile, Crocodylus porosus, Reveals Patterns of Selection in Crocodylidae
Source: Genome Biol Evol. 2019 Dec 10;12(1):3635–46. doi: 10.1093/gbe/evz269 (PMC6946029; doi:10.1093/gbe/evz269)
Supplement: evz269_Supplementary_Data [file evz269_supplementary_data.zip › Supplementary_File_S6.xlsx]

## Sheet: all_GO_term_cPor
InterProScan5 output for Crocodylus porosus genes with one or more GO term association
cPor_21065-RA	b3c98dffb23d19e01d545d634fc77953	1626	ProSiteProfiles	PS50081	Zinc finger phorbol-ester/DAG-type profile.	15	62	10.503	T	16-12-2017	IPR002219	Protein kinase C-like, phorbol ester/diacylglycerol-binding domain	GO:0035556
cPor_21065-RA	b3c98dffb23d19e01d545d634fc77953	1626	Pfam	PF00621	RhoGEF domain	215	406	2.4e-30	T	16-12-2017	IPR000219	Dbl homology (DH) domain	GO:0005089|GO:0035023
cPor_21065-RA	b3c98dffb23d19e01d545d634fc77953	1626	ProSiteProfiles	PS50010	Dbl homology (DH) domain profile.	211	408	30.196	T	16-12-2017	IPR000219	Dbl homology (DH) domain	GO:0005089|GO:0035023
cPor_21065-RA	b3c98dffb23d19e01d545d634fc77953	1626	CDD	cd00160	RhoGEF	212	406	4.68858e-44	T	16-12-2017	IPR000219	Dbl homology (DH) domain	GO:0005089|GO:0035023
cPor_21065-RA	b3c98dffb23d19e01d545d634fc77953	1626	Pfam	PF07714	Protein tyrosine kinase	1374	1618	4.2e-79	T	16-12-2017	IPR001245	Serine-threonine/tyrosine-protein kinase, catalytic domain	GO:0004672|GO:0006468
cPor_21065-RA	b3c98dffb23d19e01d545d634fc77953	1626	PRINTS	PR00109	Tyrosine kinase catalytic domain signature	1483	1501	2.1e-30	T	16-12-2017	IPR001245	Serine-threonine/tyrosine-protein kinase, catalytic domain	GO:0004672|GO:0006468
cPor_21065-RA	b3c98dffb23d19e01d545d634fc77953	1626	PRINTS	PR00109	Tyrosine kinase catalytic domain signature	1545	1567	2.1e-30	T	16-12-2017	IPR001245	Serine-threonine/tyrosine-protein kinase, catalytic domain	GO:0004672|GO:0006468
cPor_21065-RA	b3c98dffb23d19e01d545d634fc77953	1626	PRINTS	PR00109	Tyrosine kinase catalytic domain signature	1446	1459	2.1e-30	T	16-12-2017	IPR001245	Serine-threonine/tyrosine-protein kinase, catalytic domain	GO:0004672|GO:0006468
cPor_21065-RA	b3c98dffb23d19e01d545d634fc77953	1626	PRINTS	PR00109	Tyrosine kinase catalytic domain signature	1589	1611	2.1e-30	T	16-12-2017	IPR001245	Serine-threonine/tyrosine-protein kinase, catalytic domain	GO:0004672|GO:0006468
cPor_21065-RA	b3c98dffb23d19e01d545d634fc77953	1626	PRINTS	PR00109	Tyrosine kinase catalytic domain signature	1526	1536	2.1e-30	T	16-12-2017	IPR001245	Serine-threonine/tyrosine-protein kinase, catalytic domain	GO:0004672|GO:0006468
cPor_21065-RA	b3c98dffb23d19e01d545d634fc77953	1626	ProSitePatterns	PS00479	Zinc finger phorbol-ester/DAG-type signature.	16	62	-	T	16-12-2017	IPR002219	Protein kinase C-like, phorbol ester/diacylglycerol-binding domain	GO:0035556
cPor_21065-RA	b3c98dffb23d19e01d545d634fc77953	1626	SMART	SM00109		16	62	1e-06	T	16-12-2017	IPR002219	Protein kinase C-like, phorbol ester/diacylglycerol-binding domain	GO:0035556
cPor_21065-RA	b3c98dffb23d19e01d545d634fc77953	1626	ProSiteProfiles	PS50011	Protein kinase domain profile.	1371	1618	33.22	T	16-12-2017	IPR000719	Protein kinase domain	GO:0004672|GO:0005524|GO:0006468
cPor_21065-RA	b3c98dffb23d19e01d545d634fc77953	1626	CDD	cd00029	C1	16	61	7.00773e-08	T	16-12-2017	IPR002219	Protein kinase C-like, phorbol ester/diacylglycerol-binding domain	GO:0035556
cPor_21065-RA	b3c98dffb23d19e01d545d634fc77953	1626	SMART	SM00325		215	407	6.7e-57	T	16-12-2017	IPR000219	Dbl homology (DH) domain	GO:0005089|GO:0035023
cPor_23113-RA	8f6dea08f64f65c83726c5fe1b5393ad	447	ProSiteProfiles	PS50157	Zinc finger C2H2 type domain profile.	289	316	16.54	T	16-12-2017	IPR013087	Zinc finger C2H2-type	GO:0003676
cPor_23113-RA	8f6dea08f64f65c83726c5fe1b5393ad	447	ProSiteProfiles	PS50157	Zinc finger C2H2 type domain profile.	149	176	16.997	T	16-12-2017	IPR013087	Zinc finger C2H2-type	GO:0003676
cPor_23113-RA	8f6dea08f64f65c83726c5fe1b5393ad	447	ProSiteProfiles	PS50157	Zinc finger C2H2 type domain profile.	205	232	18.015	T	16-12-2017	IPR013087	Zinc finger C2H2-type	GO:0003676
cPor_23113-RA	8f6dea08f64f65c83726c5fe1b5393ad	447	ProSiteProfiles	PS50157	Zinc finger C2H2 type domain profile.	177	204	18.119	T	16-12-2017	IPR013087	Zinc finger C2H2-type	GO:0003676
cPor_23113-RA	8f6dea08f64f65c83726c5fe1b5393ad	447	ProSitePatterns	PS00028	Zinc finger C2H2 type domain signature.	291	311	-	T	16-12-2017	IPR013087	Zinc finger C2H2-type	GO:0003676
cPor_23113-RA	8f6dea08f64f65c83726c5fe1b5393ad	447	ProSitePatterns	PS00028	Zinc finger C2H2 type domain signature.	179	199	-	T	16-12-2017	IPR013087	Zinc finger C2H2-type	GO:0003676
cPor_23113-RA	8f6dea08f64f65c83726c5fe1b5393ad	447	ProSitePatterns	PS00028	Zinc finger C2H2 type domain signature.	207	227	-	T	16-12-2017	IPR013087	Zinc finger C2H2-type	GO:0003676
cPor_23113-RA	8f6dea08f64f65c83726c5fe1b5393ad	447	ProSitePatterns	PS00028	Zinc finger C2H2 type domain signature.	319	339	-	T	16-12-2017	IPR013087	Zinc finger C2H2-type	GO:0003676
cPor_23113-RA	8f6dea08f64f65c83726c5fe1b5393ad	447	ProSiteProfiles	PS50157	Zinc finger C2H2 type domain profile.	233	260	17.038	T	16-12-2017	IPR013087	Zinc finger C2H2-type	GO:0003676
cPor_23113-RA	8f6dea08f64f65c83726c5fe1b5393ad	447	SMART	SM00355		289	311	0.0023	T	16-12-2017	IPR013087	Zinc finger C2H2-type	GO:0003676
cPor_23113-RA	8f6dea08f64f65c83726c5fe1b5393ad	447	SMART	SM00355		177	199	0.0017	T	16-12-2017	IPR013087	Zinc finger C2H2-type	GO:0003676
cPor_23113-RA	8f6dea08f64f65c83726c5fe1b5393ad	447	SMART	SM00355		317	339	4.1e-05	T	16-12-2017	IPR013087	Zinc finger C2H2-type	GO:0003676
cPor_23113-RA	8f6dea08f64f65c83726c5fe1b5393ad	447	SMART	SM00355		205	227	0.0015	T	16-12-2017	IPR013087	Zinc finger C2H2-type	GO:0003676
cPor_23113-RA	8f6dea08f64f65c83726c5fe1b5393ad	447	SMART	SM00355		345	367	0.0034	T	16-12-2017	IPR013087	Zinc finger C2H2-type	GO:0003676
cPor_23113-RA	8f6dea08f64f65c83726c5fe1b5393ad	447	SMART	SM00355		261	283	0.00048	T	16-12-2017	IPR013087	Zinc finger C2H2-type	GO:0003676
cPor_23113-RA	8f6dea08f64f65c83726c5fe1b5393ad	447	SMART	SM00355		149	171	0.0087	T	16-12-2017	IPR013087	Zinc finger C2H2-type	GO:0003676
cPor_23113-RA	8f6dea08f64f65c83726c5fe1b5393ad	447	SMART	SM00355		233	255	0.0032	T	16-12-2017	IPR013087	Zinc finger C2H2-type	GO:0003676
cPor_23113-RA	8f6dea08f64f65c83726c5fe1b5393ad	447	ProSitePatterns	PS00028	Zinc finger C2H2 type domain signature.	235	255	-	T	16-12-2017	IPR013087	Zinc finger C2H2-type	GO:0003676
cPor_23113-RA	8f6dea08f64f65c83726c5fe1b5393ad	447	ProSitePatterns	PS00028	Zinc finger C2H2 type domain signature.	347	367	-	T	16-12-2017	IPR013087	Zinc finger C2H2-type	GO:0003676
cPor_23113-RA	8f6dea08f64f65c83726c5fe1b5393ad	447	ProSiteProfiles	PS50157	Zinc finger C2H2 type domain profile.	345	372	17.703	T	16-12-2017	IPR013087	Zinc finger C2H2-type	GO:0003676
cPor_23113-RA	8f6dea08f64f65c83726c5fe1b5393ad	447	ProSiteProfiles	PS50157	Zinc finger C2H2 type domain profile.	317	344	18.618	T	16-12-2017	IPR013087	Zinc finger C2H2-type	GO:0003676
cPor_23113-RA	8f6dea08f64f65c83726c5fe1b5393ad	447	ProSiteProfiles	PS50157	Zinc finger C2H2 type domain profile.	261	288	17.87	T	16-12-2017	IPR013087	Zinc finger C2H2-type	GO:0003676
cPor_23113-RA	8f6dea08f64f65c83726c5fe1b5393ad	447	ProSitePatterns	PS00028	Zinc finger C2H2 type domain signature.	151	171	-	T	16-12-2017	IPR013087	Zinc finger C2H2-type	GO:0003676
cPor_23113-RA	8f6dea08f64f65c83726c5fe1b5393ad	447	ProSitePatterns	PS00028	Zinc finger C2H2 type domain signature.	263	283	-	T	16-12-2017	IPR013087	Zinc finger C2H2-type	GO:0003676
cPor_07398-RA	15b124aedc88722fbafe580b361e258f	721	ProSiteProfiles	PS50200	Ras-associating (RA) domain profile.	326	419	8.825	T	16-12-2017	IPR000159	Ras-associating (RA) domain	GO:0007165
cPor_07398-RA	15b124aedc88722fbafe580b361e258f	721	ProSiteProfiles	PS51016	MyTH4 domain profile.	163	323	29.71	T	16-12-2017	IPR000857	MyTH4 domain	GO:0005856
cPor_07398-RA	15b124aedc88722fbafe580b361e258f	721	Pfam	PF00784	MyTH4 domain	216	321	1.4e-23	T	16-12-2017	IPR000857	MyTH4 domain	GO:0005856
cPor_07398-RA	15b124aedc88722fbafe580b361e258f	721	ProSiteProfiles	PS50057	FERM domain profile.	328	679	31.533	T	16-12-2017	IPR000299	FERM domain	GO:0005856
cPor_07398-RA	15b124aedc88722fbafe580b361e258f	721	Pfam	PF00788	Ras association (RalGDS/AF-6) domain	334	379	5.7e-05	T	16-12-2017	IPR000159	Ras-associating (RA) domain	GO:0007165
cPor_07398-RA	15b124aedc88722fbafe580b361e258f	721	SMART	SM00139		163	323	1.8e-07	T	16-12-2017	IPR000857	MyTH4 domain	GO:0005856
cPor_06839-RA	e1bf61e8b1ea528a59fd8f27581dac4c	457	SUPERFAMILY	SSF81383		75	133	1.28e-07	T	16-12-2017	IPR036047	F-box-like domain superfamily	GO:0005515
cPor_06839-RA	e1bf61e8b1ea528a59fd8f27581dac4c	457	SMART	SM00320		159	199	0.0024	T	16-12-2017	IPR001680	WD40 repeat	GO:0005515
cPor_06839-RA	e1bf61e8b1ea528a59fd8f27581dac4c	457	SMART	SM00320		417	453	320	T	16-12-2017	IPR001680	WD40 repeat	GO:0005515
cPor_06839-RA	e1bf61e8b1ea528a59fd8f27581dac4c	457	SMART	SM00320		208	250	0.017	T	16-12-2017	IPR001680	WD40 repeat	GO:0005515
cPor_06839-RA	e1bf61e8b1ea528a59fd8f27581dac4c	457	SMART	SM00320		375	413	3.1	T	16-12-2017	IPR001680	WD40 repeat	GO:0005515
cPor_06839-RA	e1bf61e8b1ea528a59fd8f27581dac4c	457	SMART	SM00320		294	331	0.24	T	16-12-2017	IPR001680	WD40 repeat	GO:0005515
cPor_06839-RA	e1bf61e8b1ea528a59fd8f27581dac4c	457	SMART	SM00320		254	290	0.12	T	16-12-2017	IPR001680	WD40 repeat	GO:0005515
cPor_06839-RA	e1bf61e8b1ea528a59fd8f27581dac4c	457	ProSiteProfiles	PS50082	Trp-Asp (WD) repeats profile.	220	252	8.604	T	16-12-2017	IPR001680	WD40 repeat	GO:0005515
cPor_06839-RA	e1bf61e8b1ea528a59fd8f27581dac4c	457	Pfam	PF00400	WD domain, G-beta repeat	222	250	0.023	T	16-12-2017	IPR001680	WD40 repeat	GO:0005515
cPor_06839-RA	e1bf61e8b1ea528a59fd8f27581dac4c	457	Pfam	PF00400	WD domain, G-beta repeat	160	199	0.0021	T	16-12-2017	IPR001680	WD40 repeat	GO:0005515
cPor_06839-RA	e1bf61e8b1ea528a59fd8f27581dac4c	457	SUPERFAMILY	SSF50978		161	454	6.11e-45	T	16-12-2017	IPR036322	WD40-repeat-containing domain superfamily	GO:0005515
cPor_06839-RA	e1bf61e8b1ea528a59fd8f27581dac4c	457	Gene3D	G3DSA:2.130.10.10		288	456	6.5e-23	T	16-12-2017	IPR015943	WD40/YVTN repeat-like-containing domain superfamily	GO:0005515
cPor_06839-RA	e1bf61e8b1ea528a59fd8f27581dac4c	457	ProSiteProfiles	PS50082	Trp-Asp (WD) repeats profile.	167	201	11.945	T	16-12-2017	IPR001680	WD40 repeat	GO:0005515
cPor_06839-RA	e1bf61e8b1ea528a59fd8f27581dac4c	457	ProSiteProfiles	PS50294	Trp-Asp (WD) repeats circular profile.	167	457	23.097	T	16-12-2017	IPR017986	WD40-repeat-containing domain	GO:0005515
cPor_06839-RA	e1bf61e8b1ea528a59fd8f27581dac4c	457	Gene3D	G3DSA:2.130.10.10		158	245	1.4e-12	T	16-12-2017	IPR015943	WD40/YVTN repeat-like-containing domain superfamily	GO:0005515
cPor_06839-RA	e1bf61e8b1ea528a59fd8f27581dac4c	457	ProSiteProfiles	PS50181	F-box domain profile.	74	121	9.021	T	16-12-2017	IPR001810	F-box domain	GO:0005515
cPor_01293-RA	ca51f656d39d898835e1d479506aa5de	464	PRINTS	PR00821	Triacylglycerol lipase family signature	150	168	2.5e-16	T	16-12-2017	IPR000734	Triacylglycerol lipase family	GO:0052689
cPor_01293-RA	ca51f656d39d898835e1d479506aa5de	464	PRINTS	PR00821	Triacylglycerol lipase family signature	279	296	2.5e-16	T	16-12-2017	IPR000734	Triacylglycerol lipase family	GO:0052689
cPor_01293-RA	ca51f656d39d898835e1d479506aa5de	464	PRINTS	PR00821	Triacylglycerol lipase family signature	107	122	2.5e-16	T	16-12-2017	IPR000734	Triacylglycerol lipase family	GO:0052689
cPor_01293-RA	ca51f656d39d898835e1d479506aa5de	464	PRINTS	PR00821	Triacylglycerol lipase family signature	62	81	2.5e-16	T	16-12-2017	IPR000734	Triacylglycerol lipase family	GO:0052689
cPor_01293-RA	ca51f656d39d898835e1d479506aa5de	464	PRINTS	PR00821	Triacylglycerol lipase family signature	249	264	2.5e-16	T	16-12-2017	IPR000734	Triacylglycerol lipase family	GO:0052689
cPor_01293-RA	ca51f656d39d898835e1d479506aa5de	464	CDD	cd00707	Pancreat_lipase_like	39	308	8.64807e-133	T	16-12-2017	IPR033906	Lipase, N-terminal	GO:0006629
cPor_01293-RA	ca51f656d39d898835e1d479506aa5de	464	PIRSF	PIRSF000865		1	453	6.5e-139	T	16-12-2017	IPR016272	Lipase, LIPH-type	GO:0006629|GO:0052689
cPor_01293-RA	ca51f656d39d898835e1d479506aa5de	464	PANTHER	PTHR11610		12	442	1.5e-225	T	16-12-2017	IPR000734	Triacylglycerol lipase family	GO:0052689
cPor_13213-RA	486fb8b706db6f9b6c85a5c08e36d8e0	517	Pfam	PF00176	SNF2 family N-terminal domain	210	290	5e-08	T	16-12-2017	IPR000330	SNF2-related, N-terminal domain	GO:0005524
cPor_13213-RA	486fb8b706db6f9b6c85a5c08e36d8e0	517	Pfam	PF00176	SNF2 family N-terminal domain	80	192	1.2e-16	T	16-12-2017	IPR000330	SNF2-related, N-terminal domain	GO:0005524
cPor_13366-RA	69c27c5932cc22e970224c0f219d41c1	447	ProSitePatterns	PS00028	Zinc finger C2H2 type domain signature.	263	286	-	T	16-12-2017	IPR013087	Zinc finger C2H2-type	GO:0003676
cPor_13366-RA	69c27c5932cc22e970224c0f219d41c1	447	ProSiteProfiles	PS50157	Zinc finger C2H2 type domain profile.	261	291	10.408	T	16-12-2017	IPR013087	Zinc finger C2H2-type	GO:0003676
cPor_08101-RA	ef8919f273a4f0c4e5c4997ede7a7ed1	638	Pfam	PF00089	Trypsin	245	466	5.3e-63	T	16-12-2017	IPR001254	Serine proteases, trypsin domain	GO:0004252|GO:0006508
cPor_08101-RA	ef8919f273a4f0c4e5c4997ede7a7ed1	638	ProSiteProfiles	PS50998	Gla domain profile.	40	86	15.677	T	16-12-2017	IPR000294	Gamma-carboxyglutamic acid-rich (GLA) domain	GO:0005509|GO:0005576
cPor_08101-RA	ef8919f273a4f0c4e5c4997ede7a7ed1	638	Pfam	PF00594	Vitamin K-dependent carboxylation/gamma-carboxyglutamic (GLA) domain	45	85	2.4e-17	T	16-12-2017	IPR000294	Gamma-carboxyglutamic acid-rich (GLA) domain	GO:0005509|GO:0005576
cPor_08101-RA	ef8919f273a4f0c4e5c4997ede7a7ed1	638	ProSitePatterns	PS00011	Vitamin K-dependent carboxylation domain.	56	81	-	T	16-12-2017	IPR000294	Gamma-carboxyglutamic acid-rich (GLA) domain	GO:0005509|GO:0005576
cPor_08101-RA	ef8919f273a4f0c4e5c4997ede7a7ed1	638	PRINTS	PR00722	Chymotrypsin serine protease family (S1) signature	422	434	6e-15	T	16-12-2017	IPR001314	Peptidase S1A, chymotrypsin family	GO:0004252|GO:0006508
cPor_08101-RA	ef8919f273a4f0c4e5c4997ede7a7ed1	638	PRINTS	PR00722	Chymotrypsin serine protease family (S1) signature	328	342	6e-15	T	16-12-2017	IPR001314	Peptidase S1A, chymotrypsin family	GO:0004252|GO:0006508
cPor_08101-RA	ef8919f273a4f0c4e5c4997ede7a7ed1	638	PRINTS	PR00722	Chymotrypsin serine protease family (S1) signature	272	287	6e-15	T	16-12-2017	IPR001314	Peptidase S1A, chymotrypsin family	GO:0004252|GO:0006508
cPor_08101-RA	ef8919f273a4f0c4e5c4997ede7a7ed1	638	SMART	SM00179		86	122	1e-07	T	16-12-2017	IPR001881	EGF-like calcium-binding domain	GO:0005509
cPor_08101-RA	ef8919f273a4f0c4e5c4997ede7a7ed1	638	ProSiteProfiles	PS50240	Serine proteases, trypsin domain profile.	245	546	32.213	T	16-12-2017	IPR001254	Serine proteases, trypsin domain	GO:0004252|GO:0006508
cPor_08101-RA	ef8919f273a4f0c4e5c4997ede7a7ed1	638	ProSitePatterns	PS00134	Serine proteases, trypsin family, histidine active site.	282	287	-	T	16-12-2017	IPR018114	Serine proteases, trypsin family, histidine active site	GO:0004252|GO:0006508
cPor_08101-RA	ef8919f273a4f0c4e5c4997ede7a7ed1	638	ProSitePatterns	PS01187	Calcium-binding EGF-like domain signature.	86	110	-	T	16-12-2017	IPR018097	EGF-like calcium-binding, conserved site	GO:0005509
cPor_08101-RA	ef8919f273a4f0c4e5c4997ede7a7ed1	638	CDD	cd00190	Tryp_SPc	245	467	6.51269e-91	T	16-12-2017	IPR001254	Serine proteases, trypsin domain	GO:0004252|GO:0006508
cPor_08101-RA	ef8919f273a4f0c4e5c4997ede7a7ed1	638	SMART	SM00069		22	85	9.2e-32	T	16-12-2017	IPR000294	Gamma-carboxyglutamic acid-rich (GLA) domain	GO:0005509|GO:0005576
cPor_08101-RA	ef8919f273a4f0c4e5c4997ede7a7ed1	638	SMART	SM00020		244	470	3.6e-80	T	16-12-2017	IPR001254	Serine proteases, trypsin domain	GO:0004252|GO:0006508
cPor_08101-RA	ef8919f273a4f0c4e5c4997ede7a7ed1	638	PRINTS	PR00001	Coagulation factor GLA domain signature	72	86	8.3e-11	T	16-12-2017	IPR000294	Gamma-carboxyglutamic acid-rich (GLA) domain	GO:0005509|GO:0005576
cPor_08101-RA	ef8919f273a4f0c4e5c4997ede7a7ed1	638	PRINTS	PR00001	Coagulation factor GLA domain signature	44	57	8.3e-11	T	16-12-2017	IPR000294	Gamma-carboxyglutamic acid-rich (GLA) domain	GO:0005509|GO:0005576
cPor_08101-RA	ef8919f273a4f0c4e5c4997ede7a7ed1	638	PRINTS	PR00001	Coagulation factor GLA domain signature	58	71	8.3e-11	T	16-12-2017	IPR000294	Gamma-carboxyglutamic acid-rich (GLA) domain	GO:0005509|GO:0005576
cPor_08101-RA	ef8919f273a4f0c4e5c4997ede7a7ed1	638	SUPERFAMILY	SSF57630		40	103	1.53e-22	T	16-12-2017	IPR035972	Gamma-carboxyglutamic acid-rich (GLA) domain superfamily	GO:0005509|GO:0005576
cPor_16981-RA	4641c22a4db21eafd25bf9de7c3cafc6	380	Pfam	PF00605	Interferon regulatory factor transcription factor	8	108	4e-35	T	16-12-2017	IPR001346	Interferon regulatory factor DNA-binding domain	GO:0044212
cPor_16981-RA	4641c22a4db21eafd25bf9de7c3cafc6	380	SMART	SM01243		163	340	2.4e-57	T	16-12-2017	IPR019471	Interferon regulatory factor-3	GO:0003700|GO:0006355
cPor_16981-RA	4641c22a4db21eafd25bf9de7c3cafc6	380	ProSiteProfiles	PS51507	IRF tryptophan pentad repeat DNA-binding domain profile.	5	110	32.55	T	16-12-2017	IPR001346	Interferon regulatory factor DNA-binding domain	GO:0044212
cPor_16981-RA	4641c22a4db21eafd25bf9de7c3cafc6	380	CDD	cd00103	IRF	5	110	1.82756e-39	T	16-12-2017	IPR001346	Interferon regulatory factor DNA-binding domain	GO:0044212
cPor_16981-RA	4641c22a4db21eafd25bf9de7c3cafc6	380	PANTHER	PTHR11949		1	128	7.2e-127	T	16-12-2017	IPR001346	Interferon regulatory factor DNA-binding domain	GO:0044212
cPor_16981-RA	4641c22a4db21eafd25bf9de7c3cafc6	380	PANTHER	PTHR11949		157	360	7.2e-127	T	16-12-2017	IPR001346	Interferon regulatory factor DNA-binding domain	GO:0044212
cPor_16981-RA	4641c22a4db21eafd25bf9de7c3cafc6	380	ProSitePatterns	PS00601	IRF tryptophan pentad repeat DNA-binding domain signature.	26	58	-	T	16-12-2017	IPR019817	Interferon regulatory factor, conserved site	GO:0003700|GO:0006355
cPor_16981-RA	4641c22a4db21eafd25bf9de7c3cafc6	380	PRINTS	PR00267	Interferon regulatory factor signature	33	46	2.5e-19	T	16-12-2017	IPR001346	Interferon regulatory factor DNA-binding domain	GO:0044212
cPor_16981-RA	4641c22a4db21eafd25bf9de7c3cafc6	380	PRINTS	PR00267	Interferon regulatory factor signature	72	94	2.5e-19	T	16-12-2017	IPR001346	Interferon regulatory factor DNA-binding domain	GO:0044212
cPor_16981-RA	4641c22a4db21eafd25bf9de7c3cafc6	380	PRINTS	PR00267	Interferon regulatory factor signature	50	67	2.5e-19	T	16-12-2017	IPR001346	Interferon regulatory factor DNA-binding domain	GO:0044212
cPor_16981-RA	4641c22a4db21eafd25bf9de7c3cafc6	380	PRINTS	PR00267	Interferon regulatory factor signature	7	26	2.5e-19	T	16-12-2017	IPR001346	Interferon regulatory factor DNA-binding domain	GO:0044212
cPor_16981-RA	4641c22a4db21eafd25bf9de7c3cafc6	380	Pfam	PF10401	Interferon-regulatory factor 3	164	338	4.6e-41	T	16-12-2017	IPR019471	Interferon regulatory factor-3	GO:0003700|GO:0006355
cPor_16981-RA	4641c22a4db21eafd25bf9de7c3cafc6	380	SUPERFAMILY	SSF49879		156	357	8.95e-47	T	16-12-2017	IPR008984	SMAD/FHA domain superfamily	GO:0005515
cPor_16981-RA	4641c22a4db21eafd25bf9de7c3cafc6	380	SMART	SM00348		1	111	6e-41	T	16-12-2017	IPR001346	Interferon regulatory factor DNA-binding domain	GO:0044212
cPor_21666-RA	7ff0820741f73c4e33530ef9e1339f7e	648	ProSiteProfiles	PS50011	Protein kinase domain profile.	257	571	14.111	T	16-12-2017	IPR000719	Protein kinase domain	GO:0004672|GO:0005524|GO:0006468
cPor_21666-RA	7ff0820741f73c4e33530ef9e1339f7e	648	SMART	SM00220		288	570	2.7e-05	T	16-12-2017	IPR000719	Protein kinase domain	GO:0004672|GO:0005524|GO:0006468
cPor_21666-RA	7ff0820741f73c4e33530ef9e1339f7e	648	Pfam	PF00069	Protein kinase domain	394	565	2.4e-14	T	16-12-2017	IPR000719	Protein kinase domain	GO:0004672|GO:0005524|GO:0006468
cPor_21666-RA	7ff0820741f73c4e33530ef9e1339f7e	648	ProSitePatterns	PS00109	Tyrosine protein kinases specific active-site signature.	422	434	-	T	16-12-2017	IPR008266	Tyrosine-protein kinase, active site	GO:0004672|GO:0006468
cPor_14017-RA	3fcd2e8bbaa8534cee9adff1f9cfc1c7	307	Pfam	PF00664	ABC transporter transmembrane region	3	106	8.6e-24	T	16-12-2017	IPR011527	ABC transporter type 1, transmembrane domain	GO:0005524|GO:0016021|GO:0042626|GO:0055085
cPor_14017-RA	3fcd2e8bbaa8534cee9adff1f9cfc1c7	307	SUPERFAMILY	SSF90123		5	141	1.03e-21	T	16-12-2017	IPR036640	ABC transporter type 1, transmembrane domain superfamily	GO:0005524|GO:0016021|GO:0042626|GO:0055085
cPor_14017-RA	3fcd2e8bbaa8534cee9adff1f9cfc1c7	307	ProSitePatterns	PS00211	ABC transporters family signature.	257	271	-	T	16-12-2017	IPR017871	ABC transporter, conserved site	GO:0005524|GO:0016887
cPor_14017-RA	3fcd2e8bbaa8534cee9adff1f9cfc1c7	307	Gene3D	G3DSA:1.20.1560.10		1	142	1.6e-27	T	16-12-2017	IPR036640	ABC transporter type 1, transmembrane domain superfamily	GO:0005524|GO:0016021|GO:0042626|GO:0055085
cPor_14017-RA	3fcd2e8bbaa8534cee9adff1f9cfc1c7	307	Pfam	PF00005	ABC transporter	176	285	1.1e-19	T	16-12-2017	IPR003439	ABC transporter-like	GO:0005524|GO:0016887
cPor_14017-RA	3fcd2e8bbaa8534cee9adff1f9cfc1c7	307	ProSiteProfiles	PS50929	ABC transporter integral membrane type-1 fused domain profile.	1	124	19.603	T	16-12-2017	IPR011527	ABC transporter type 1, transmembrane domain	GO:0005524|GO:0016021|GO:0042626|GO:0055085
cPor_23174-RA	6df0fe2864ed277eb09c861979d4f517	365	Pfam	PF02023	SCAN domain	224	311	5.7e-11	T	16-12-2017	IPR003309	SCAN domain	GO:0003700|GO:0006355
cPor_23174-RA	6df0fe2864ed277eb09c861979d4f517	365	ProSiteProfiles	PS50804	SCAN box profile.	263	306	9.143	T	16-12-2017	IPR003309	SCAN domain	GO:0003700|GO:0006355
cPor_13837-RA	58dbc6c086beccea2024f5b8058cbe1d	482	PRINTS	PR00372	Biopterin-dependent aromatic amino acid hydroxylase signature	263	285	1.4e-66	T	16-12-2017	IPR019774	Aromatic amino acid hydroxylase, C-terminal	GO:0016714|GO:0055114
cPor_13837-RA	58dbc6c086beccea2024f5b8058cbe1d	482	PRINTS	PR00372	Biopterin-dependent aromatic amino acid hydroxylase signature	172	191	1.4e-66	T	16-12-2017	IPR019774	Aromatic amino acid hydroxylase, C-terminal	GO:0016714|GO:0055114
cPor_13837-RA	58dbc6c086beccea2024f5b8058cbe1d	482	PRINTS	PR00372	Biopterin-dependent aromatic amino acid hydroxylase signature	327	346	1.4e-66	T	16-12-2017	IPR019774	Aromatic amino acid hydroxylase, C-terminal	GO:0016714|GO:0055114
cPor_13837-RA	58dbc6c086beccea2024f5b8058cbe1d	482	PRINTS	PR00372	Biopterin-dependent aromatic amino acid hydroxylase signature	367	385	1.4e-66	T	16-12-2017	IPR019774	Aromatic amino acid hydroxylase, C-terminal	GO:0016714|GO:0055114
cPor_13837-RA	58dbc6c086beccea2024f5b8058cbe1d	482	PRINTS	PR00372	Biopterin-dependent aromatic amino acid hydroxylase signature	433	451	1.4e-66	T	16-12-2017	IPR019774	Aromatic amino acid hydroxylase, C-terminal	GO:0016714|GO:0055114
cPor_13837-RA	58dbc6c086beccea2024f5b8058cbe1d	482	PRINTS	PR00372	Biopterin-dependent aromatic amino acid hydroxylase signature	398	417	1.4e-66	T	16-12-2017	IPR019774	Aromatic amino acid hydroxylase, C-terminal	GO:0016714|GO:0055114
cPor_13837-RA	58dbc6c086beccea2024f5b8058cbe1d	482	PIRSF	PIRSF000336		11	480	2.7e-216	T	16-12-2017	IPR019773	Tyrosine 3-monooxygenase-like	GO:0016714|GO:0055114
cPor_13837-RA	58dbc6c086beccea2024f5b8058cbe1d	482	ProSitePatterns	PS00367	Biopterin-dependent aromatic amino acid hydroxylases signature.	306	317	-	T	16-12-2017	IPR018301	Aromatic amino acid hydroxylase, iron/copper binding site	GO:0004497|GO:0005506|GO:0009072|GO:0055114
cPor_13837-RA	58dbc6c086beccea2024f5b8058cbe1d	482	PANTHER	PTHR11473		40	480	2.2e-267	T	16-12-2017	IPR001273	Aromatic amino acid hydroxylase	GO:0004497|GO:0005506|GO:0009072|GO:0055114
cPor_13837-RA	58dbc6c086beccea2024f5b8058cbe1d	482	ProSiteProfiles	PS51410	Biopterin-dependent aromatic amino acid hydroxylase family profile.	131	477	146.576	T	16-12-2017	IPR019774	Aromatic amino acid hydroxylase, C-terminal	GO:0016714|GO:0055114
cPor_13837-RA	58dbc6c086beccea2024f5b8058cbe1d	482	TIGRFAM	TIGR01270	Trp_5_monoox: tryptophan 5-monooxygenase	30	476	6e-237	T	16-12-2017	IPR005963	Tryptophan 5-monooxygenase	GO:0004510|GO:0042427|GO:0055114
cPor_13837-RA	58dbc6c086beccea2024f5b8058cbe1d	482	Gene3D	G3DSA:1.10.800.10		40	454	2.1e-200	T	16-12-2017	IPR036951	Aromatic amino acid hydroxylase superfamily	GO:0004497|GO:0005506|GO:0009072|GO:0055114
cPor_13837-RA	58dbc6c086beccea2024f5b8058cbe1d	482	Pfam	PF00351	Biopterin-dependent aromatic amino acid hydroxylase	144	473	1.4e-175	T	16-12-2017	IPR019774	Aromatic amino acid hydroxylase, C-terminal	GO:0016714|GO:0055114
cPor_18695-RA	add489828be92db25fac37ff26316db2	949	ProSitePatterns	PS00378	Hexokinase domain signature.	630	655	-	T	16-12-2017	IPR019807	Hexokinase, binding site	GO:0004396|GO:0005524|GO:0006096
cPor_18695-RA	add489828be92db25fac37ff26316db2	949	ProSiteProfiles	PS51748	Hexokinase domain profile.	11	490	51.74	T	16-12-2017	IPR001312	Hexokinase	GO:0001678|GO:0004396|GO:0005524|GO:0005536|GO:0005975|GO:0046835
cPor_18695-RA	add489828be92db25fac37ff26316db2	949	ProSiteProfiles	PS51748	Hexokinase domain profile.	496	938	53.68	T	16-12-2017	IPR001312	Hexokinase	GO:0001678|GO:0004396|GO:0005524|GO:0005536|GO:0005975|GO:0046835
cPor_18695-RA	add489828be92db25fac37ff26316db2	949	PANTHER	PTHR19443		107	324	0	T	16-12-2017	IPR001312	Hexokinase	GO:0001678|GO:0004396|GO:0005524|GO:0005536|GO:0005975|GO:0046835
cPor_18695-RA	add489828be92db25fac37ff26316db2	949	PANTHER	PTHR19443		498	772	0	T	16-12-2017	IPR001312	Hexokinase	GO:0001678|GO:0004396|GO:0005524|GO:0005536|GO:0005975|GO:0046835
cPor_18695-RA	add489828be92db25fac37ff26316db2	949	PANTHER	PTHR19443		11	70	0	T	16-12-2017	IPR001312	Hexokinase	GO:0001678|GO:0004396|GO:0005524|GO:0005536|GO:0005975|GO:0046835
cPor_18695-RA	add489828be92db25fac37ff26316db2	949	ProSitePatterns	PS00378	Hexokinase domain signature.	182	207	-	T	16-12-2017	IPR019807	Hexokinase, binding site	GO:0004396|GO:0005524|GO:0006096
cPor_18695-RA	add489828be92db25fac37ff26316db2	949	Pfam	PF00349	Hexokinase	17	251	1.3e-68	T	16-12-2017	IPR022672	Hexokinase, N-terminal	GO:0005524|GO:0005975|GO:0016773
cPor_18695-RA	add489828be92db25fac37ff26316db2	949	Pfam	PF00349	Hexokinase	503	699	5.6e-78	T	16-12-2017	IPR022672	Hexokinase, N-terminal	GO:0005524|GO:0005975|GO:0016773
cPor_18695-RA	add489828be92db25fac37ff26316db2	949	Pfam	PF03727	Hexokinase	257	491	6.1e-88	T	16-12-2017	IPR022673	Hexokinase, C-terminal	GO:0005524|GO:0005975|GO:0016773
cPor_18695-RA	add489828be92db25fac37ff26316db2	949	Pfam	PF03727	Hexokinase	705	939	1.4e-88	T	16-12-2017	IPR022673	Hexokinase, C-terminal	GO:0005524|GO:0005975|GO:0016773
cPor_18695-RA	add489828be92db25fac37ff26316db2	949	PANTHER	PTHR19443		772	948	0	T	16-12-2017	IPR001312	Hexokinase	GO:0001678|GO:0004396|GO:0005524|GO:0005536|GO:0005975|GO:0046835
cPor_18695-RA	add489828be92db25fac37ff26316db2	949	PANTHER	PTHR19443		325	497	0	T	16-12-2017	IPR001312	Hexokinase	GO:0001678|GO:0004396|GO:0005524|GO:0005536|GO:0005975|GO:0046835
cPor_21652-RA	753e0033aeb8da18fe0b5be3da727951	586	Pfam	PF02798	Glutathione S-transferase, N-terminal domain	41	111	5.6e-09	T	16-12-2017	IPR004045	Glutathione S-transferase, N-terminal	GO:0005515
cPor_21652-RA	753e0033aeb8da18fe0b5be3da727951	586	Pfam	PF10589	NADH-ubiquinone oxidoreductase-F iron-sulfur binding region	490	572	8.9e-30	T	16-12-2017	IPR019575	NADH-ubiquinone oxidoreductase 51kDa subunit, iron-sulphur binding domain	GO:0051539
cPor_21652-RA	753e0033aeb8da18fe0b5be3da727951	586	PRINTS	PR01268	Pi-class glutathione S-transferase signature	84	100	3.8e-13	T	16-12-2017	IPR003082	Glutathione S-transferase, Pi class	GO:0004364|GO:0008152
cPor_21652-RA	753e0033aeb8da18fe0b5be3da727951	586	PRINTS	PR01268	Pi-class glutathione S-transferase signature	136	157	3.8e-13	T	16-12-2017	IPR003082	Glutathione S-transferase, Pi class	GO:0004364|GO:0008152
cPor_21652-RA	753e0033aeb8da18fe0b5be3da727951	586	ProSitePatterns	PS00644	Respiratory-chain NADH dehydrogenase 51 Kd subunit signature 1.	395	410	-	T	16-12-2017	IPR001949	NADH:ubiquinone oxidoreductase, 51kDa subunit, conserved site	GO:0008137|GO:0010181|GO:0051539|GO:0055114
cPor_21652-RA	753e0033aeb8da18fe0b5be3da727951	586	SMART	SM00928		488	533	8.4e-24	T	16-12-2017	IPR019575	NADH-ubiquinone oxidoreductase 51kDa subunit, iron-sulphur binding domain	GO:0051539
cPor_21652-RA	753e0033aeb8da18fe0b5be3da727951	586	ProSitePatterns	PS00645	Respiratory-chain NADH dehydrogenase 51 Kd subunit signature 2.	501	512	-	T	16-12-2017	IPR001949	NADH:ubiquinone oxidoreductase, 51kDa subunit, conserved site	GO:0008137|GO:0010181|GO:0051539|GO:0055114
cPor_21652-RA	753e0033aeb8da18fe0b5be3da727951	586	ProSiteProfiles	PS50404	Soluble glutathione S-transferase N-terminal domain profile.	38	117	28.318	T	16-12-2017	IPR004045	Glutathione S-transferase, N-terminal	GO:0005515
cPor_15352-RA	3ad6b763bb950135b8daa381d34ee67d	1106	ProSiteProfiles	PS50082	Trp-Asp (WD) repeats profile.	132	166	14.552	T	16-12-2017	IPR001680	WD40 repeat	GO:0005515
cPor_15352-RA	3ad6b763bb950135b8daa381d34ee67d	1106	SUPERFAMILY	SSF50978		9	282	1.1e-40	T	16-12-2017	IPR036322	WD40-repeat-containing domain superfamily	GO:0005515
cPor_15352-RA	3ad6b763bb950135b8daa381d34ee67d	1106	ProSiteProfiles	PS50294	Trp-Asp (WD) repeats circular profile.	9	173	21.463	T	16-12-2017	IPR017986	WD40-repeat-containing domain	GO:0005515
cPor_15352-RA	3ad6b763bb950135b8daa381d34ee67d	1106	Pfam	PF00400	WD domain, G-beta repeat	128	164	4.6e-08	T	16-12-2017	IPR001680	WD40 repeat	GO:0005515
cPor_15352-RA	3ad6b763bb950135b8daa381d34ee67d	1106	Pfam	PF00400	WD domain, G-beta repeat	12	40	0.00013	T	16-12-2017	IPR001680	WD40 repeat	GO:0005515
cPor_15352-RA	3ad6b763bb950135b8daa381d34ee67d	1106	Gene3D	G3DSA:2.130.10.10		103	903	1e-31	T	16-12-2017	IPR015943	WD40/YVTN repeat-like-containing domain superfamily	GO:0005515
cPor_15352-RA	3ad6b763bb950135b8daa381d34ee67d	1106	ProSiteProfiles	PS50082	Trp-Asp (WD) repeats profile.	9	41	11.945	T	16-12-2017	IPR001680	WD40 repeat	GO:0005515
cPor_15352-RA	3ad6b763bb950135b8daa381d34ee67d	1106	SMART	SM00320		83	122	1.6	T	16-12-2017	IPR001680	WD40 repeat	GO:0005515
cPor_15352-RA	3ad6b763bb950135b8daa381d34ee67d	1106	SMART	SM00320		3	41	9.3e-05	T	16-12-2017	IPR001680	WD40 repeat	GO:0005515
cPor_15352-RA	3ad6b763bb950135b8daa381d34ee67d	1106	SMART	SM00320		219	257	63	T	16-12-2017	IPR001680	WD40 repeat	GO:0005515
cPor_15352-RA	3ad6b763bb950135b8daa381d34ee67d	1106	SMART	SM00320		177	214	120	T	16-12-2017	IPR001680	WD40 repeat	GO:0005515
cPor_15352-RA	3ad6b763bb950135b8daa381d34ee67d	1106	SMART	SM00320		125	164	1.6e-09	T	16-12-2017	IPR001680	WD40 repeat	GO:0005515
cPor_22817-RA	bc967986637a5d3c3a54f6d9d8a86e62	1055	PRINTS	PR00237	Rhodopsin-like GPCR superfamily signature	431	453	1.9e-16	T	16-12-2017	IPR000276	G protein-coupled receptor, rhodopsin-like	GO:0004930|GO:0007186|GO:0016021
cPor_22817-RA	bc967986637a5d3c3a54f6d9d8a86e62	1055	PRINTS	PR00237	Rhodopsin-like GPCR superfamily signature	386	407	1.9e-16	T	16-12-2017	IPR000276	G protein-coupled receptor, rhodopsin-like	GO:0004930|GO:0007186|GO:0016021
cPor_22817-RA	bc967986637a5d3c3a54f6d9d8a86e62	1055	PRINTS	PR00237	Rhodopsin-like GPCR superfamily signature	599	625	1.9e-16	T	16-12-2017	IPR000276	G protein-coupled receptor, rhodopsin-like	GO:0004930|GO:0007186|GO:0016021
cPor_22817-RA	bc967986637a5d3c3a54f6d9d8a86e62	1055	PRINTS	PR00237	Rhodopsin-like GPCR superfamily signature	353	377	1.9e-16	T	16-12-2017	IPR000276	G protein-coupled receptor, rhodopsin-like	GO:0004930|GO:0007186|GO:0016021
cPor_22817-RA	bc967986637a5d3c3a54f6d9d8a86e62	1055	ProSiteProfiles	PS50262	G-protein coupled receptors family 1 profile.	678	769	11.926	T	16-12-2017	IPR017452	GPCR, rhodopsin-like, 7TM	GO:0016021
cPor_22817-RA	bc967986637a5d3c3a54f6d9d8a86e62	1055	Pfam	PF13853	Olfactory receptor	360	630	2.6e-45	T	16-12-2017	IPR000725	Olfactory receptor	GO:0004984|GO:0007186|GO:0016021
cPor_22817-RA	bc967986637a5d3c3a54f6d9d8a86e62	1055	Pfam	PF13853	Olfactory receptor	52	321	2.1e-44	T	16-12-2017	IPR000725	Olfactory receptor	GO:0004984|GO:0007186|GO:0016021
cPor_22817-RA	bc967986637a5d3c3a54f6d9d8a86e62	1055	ProSitePatterns	PS00237	G-protein coupled receptors family 1 signature.	129	145	-	T	16-12-2017	IPR000276	G protein-coupled receptor, rhodopsin-like	GO:0004930|GO:0007186|GO:0016021
cPor_22817-RA	bc967986637a5d3c3a54f6d9d8a86e62	1055	ProSiteProfiles	PS50262	G-protein coupled receptors family 1 profile.	60	309	30.763	T	16-12-2017	IPR017452	GPCR, rhodopsin-like, 7TM	GO:0016021
cPor_22817-RA	bc967986637a5d3c3a54f6d9d8a86e62	1055	PRINTS	PR00245	Olfactory receptor signature	563	572	2.6e-22	T	16-12-2017	IPR000725	Olfactory receptor	GO:0004984|GO:0007186|GO:0016021
cPor_22817-RA	bc967986637a5d3c3a54f6d9d8a86e62	1055	PRINTS	PR00245	Olfactory receptor signature	419	430	2.6e-22	T	16-12-2017	IPR000725	Olfactory receptor	GO:0004984|GO:0007186|GO:0016021
cPor_22817-RA	bc967986637a5d3c3a54f6d9d8a86e62	1055	PRINTS	PR00245	Olfactory receptor signature	610	621	2.6e-22	T	16-12-2017	IPR000725	Olfactory receptor	GO:0004984|GO:0007186|GO:0016021
cPor_22817-RA	bc967986637a5d3c3a54f6d9d8a86e62	1055	PRINTS	PR00245	Olfactory receptor signature	456	468	2.6e-22	T	16-12-2017	IPR000725	Olfactory receptor	GO:0004984|GO:0007186|GO:0016021
cPor_22817-RA	bc967986637a5d3c3a54f6d9d8a86e62	1055	PRINTS	PR00245	Olfactory receptor signature	503	519	2.6e-22	T	16-12-2017	IPR000725	Olfactory receptor	GO:0004984|GO:0007186|GO:0016021
cPor_22817-RA	bc967986637a5d3c3a54f6d9d8a86e62	1055	ProSitePatterns	PS00237	G-protein coupled receptors family 1 signature.	437	453	-	T	16-12-2017	IPR000276	G protein-coupled receptor, rhodopsin-like	GO:0004930|GO:0007186|GO:0016021
cPor_22817-RA	bc967986637a5d3c3a54f6d9d8a86e62	1055	ProSiteProfiles	PS50262	G-protein coupled receptors family 1 profile.	368	617	31.987	T	16-12-2017	IPR017452	GPCR, rhodopsin-like, 7TM	GO:0016021
cPor_22817-RA	bc967986637a5d3c3a54f6d9d8a86e62	1055	Pfam	PF00001	7 transmembrane receptor (rhodopsin family)	678	777	2.3e-12	T	16-12-2017	IPR000276	G protein-coupled receptor, rhodopsin-like	GO:0004930|GO:0007186|GO:0016021
cPor_16975-RA	eccac2ca459d49962d0c0bb6efb45bdb	589	ProSitePatterns	PS00141	Eukaryotic and viral aspartyl proteases active site.	471	482	-	T	16-12-2017	IPR001969	Aspartic peptidase, active site	GO:0004190|GO:0006508
cPor_16975-RA	eccac2ca459d49962d0c0bb6efb45bdb	589	PANTHER	PTHR13683		301	451	4.2e-129	T	16-12-2017	IPR001461	Aspartic peptidase A1 family	GO:0004190|GO:0006508
cPor_16975-RA	eccac2ca459d49962d0c0bb6efb45bdb	589	PRINTS	PR00792	Pepsin (A1) aspartic protease family signature	562	577	1.9e-22	T	16-12-2017	IPR001461	Aspartic peptidase A1 family	GO:0004190|GO:0006508
cPor_16975-RA	eccac2ca459d49962d0c0bb6efb45bdb	589	PRINTS	PR00792	Pepsin (A1) aspartic protease family signature	471	482	1.9e-22	T	16-12-2017	IPR001461	Aspartic peptidase A1 family	GO:0004190|GO:0006508
cPor_16975-RA	eccac2ca459d49962d0c0bb6efb45bdb	589	PRINTS	PR00792	Pepsin (A1) aspartic protease family signature	311	331	1.9e-22	T	16-12-2017	IPR001461	Aspartic peptidase A1 family	GO:0004190|GO:0006508
cPor_16975-RA	eccac2ca459d49962d0c0bb6efb45bdb	589	PANTHER	PTHR13683		459	588	4.2e-129	T	16-12-2017	IPR001461	Aspartic peptidase A1 family	GO:0004190|GO:0006508
cPor_16975-RA	eccac2ca459d49962d0c0bb6efb45bdb	589	ProSitePatterns	PS00141	Eukaryotic and viral aspartyl proteases active site.	320	331	-	T	16-12-2017	IPR001969	Aspartic peptidase, active site	GO:0004190|GO:0006508
cPor_17740-RA	2f457d4d690fcba5210acf1674fae29f	11874	ProSiteProfiles	PS50853	Fibronectin type-III domain profile.	3347	3441	20.473	T	16-12-2017	IPR003961	Fibronectin type III	GO:0005515
cPor_17740-RA	2f457d4d690fcba5210acf1674fae29f	11874	CDD	cd00063	FN3	4527	4611	1.76663e-16	T	16-12-2017	IPR003961	Fibronectin type III	GO:0005515
cPor_17740-RA	2f457d4d690fcba5210acf1674fae29f	11874	ProSiteProfiles	PS50853	Fibronectin type-III domain profile.	7783	7882	23.747	T	16-12-2017	IPR003961	Fibronectin type III	GO:0005515
cPor_17740-RA	2f457d4d690fcba5210acf1674fae29f	11874	CDD	cd00063	FN3	7096	7190	1.00409e-22	T	16-12-2017	IPR003961	Fibronectin type III	GO:0005515
cPor_17740-RA	2f457d4d690fcba5210acf1674fae29f	11874	SUPERFAMILY	SSF49265		1575	1771	5.48e-42	T	16-12-2017	IPR036116	Fibronectin type III superfamily	GO:0005515
cPor_17740-RA	2f457d4d690fcba5210acf1674fae29f	11874	ProSiteProfiles	PS50853	Fibronectin type-III domain profile.	5413	5507	20.434	T	16-12-2017	IPR003961	Fibronectin type III	GO:0005515
cPor_17740-RA	2f457d4d690fcba5210acf1674fae29f	11874	SUPERFAMILY	SSF49265		9045	9235	3.17e-46	T	16-12-2017	IPR036116	Fibronectin type III superfamily	GO:0005515
cPor_17740-RA	2f457d4d690fcba5210acf1674fae29f	11874	CDD	cd00063	FN3	9543	9633	2.9055e-21	T	16-12-2017	IPR003961	Fibronectin type III	GO:0005515
cPor_17740-RA	2f457d4d690fcba5210acf1674fae29f	11874	CDD	cd00063	FN3	595	687	6.28375e-24	T	16-12-2017	IPR003961	Fibronectin type III	GO:0005515
cPor_17740-RA	2f457d4d690fcba5210acf1674fae29f	11874	ProSiteProfiles	PS50853	Fibronectin type-III domain profile.	2365	2460	22.351	T	16-12-2017	IPR003961	Fibronectin type III	GO:0005515
cPor_17740-RA	2f457d4d690fcba5210acf1674fae29f	11874	CDD	cd00063	FN3	3742	3833	4.86267e-16	T	16-12-2017	IPR003961	Fibronectin type III	GO:0005515
cPor_17740-RA	2f457d4d690fcba5210acf1674fae29f	11874	ProSiteProfiles	PS50853	Fibronectin type-III domain profile.	4627	4723	25.231	T	16-12-2017	IPR003961	Fibronectin type III	GO:0005515
cPor_17740-RA	2f457d4d690fcba5210acf1674fae29f	11874	CDD	cd00063	FN3	9056	9141	3.11022e-21	T	16-12-2017	IPR003961	Fibronectin type III	GO:0005515
cPor_17740-RA	2f457d4d690fcba5210acf1674fae29f	11874	ProSiteProfiles	PS50853	Fibronectin type-III domain profile.	9842	9935	24.055	T	16-12-2017	IPR003961	Fibronectin type III	GO:0005515
cPor_17740-RA	2f457d4d690fcba5210acf1674fae29f	11874	CDD	cd00063	FN3	2363	2455	9.83149e-20	T	16-12-2017	IPR003961	Fibronectin type III	GO:0005515
cPor_17740-RA	2f457d4d690fcba5210acf1674fae29f	11874	ProSiteProfiles	PS50853	Fibronectin type-III domain profile.	9443	9539	22.533	T	16-12-2017	IPR003961	Fibronectin type III	GO:0005515
cPor_17740-RA	2f457d4d690fcba5210acf1674fae29f	11874	ProSiteProfiles	PS50853	Fibronectin type-III domain profile.	1780	1876	21.302	T	16-12-2017	IPR003961	Fibronectin type III	GO:0005515
cPor_17740-RA	2f457d4d690fcba5210acf1674fae29f	11874	SUPERFAMILY	SSF49265		7087	7191	9.07e-25	T	16-12-2017	IPR036116	Fibronectin type III superfamily	GO:0005515
cPor_17740-RA	2f457d4d690fcba5210acf1674fae29f	11874	ProSiteProfiles	PS50853	Fibronectin type-III domain profile.	3945	4041	23.448	T	16-12-2017	IPR003961	Fibronectin type III	GO:0005515
cPor_17740-RA	2f457d4d690fcba5210acf1674fae29f	11874	ProSiteProfiles	PS50853	Fibronectin type-III domain profile.	6698	6794	24.15	T	16-12-2017	IPR003961	Fibronectin type III	GO:0005515
cPor_17740-RA	2f457d4d690fcba5210acf1674fae29f	11874	SUPERFAMILY	SSF49265		2855	2952	5.59e-21	T	16-12-2017	IPR036116	Fibronectin type III superfamily	GO:0005515
cPor_17740-RA	2f457d4d690fcba5210acf1674fae29f	11874	CDD	cd00063	FN3	2071	2162	4.96266e-18	T	16-12-2017	IPR003961	Fibronectin type III	GO:0005515
cPor_17740-RA	2f457d4d690fcba5210acf1674fae29f	11874	CDD	cd00063	FN3	495	586	4.65528e-17	T	16-12-2017	IPR003961	Fibronectin type III	GO:0005515
cPor_17740-RA	2f457d4d690fcba5210acf1674fae29f	11874	ProSiteProfiles	PS50853	Fibronectin type-III domain profile.	7585	7684	21.878	T	16-12-2017	IPR003961	Fibronectin type III	GO:0005515
cPor_17740-RA	2f457d4d690fcba5210acf1674fae29f	11874	CDD	cd00063	FN3	2659	2750	2.12816e-18	T	16-12-2017	IPR003961	Fibronectin type III	GO:0005515
cPor_17740-RA	2f457d4d690fcba5210acf1674fae29f	11874	ProSiteProfiles	PS50853	Fibronectin type-III domain profile.	9151	9246	23.558	T	16-12-2017	IPR003961	Fibronectin type III	GO:0005515
cPor_17740-RA	2f457d4d690fcba5210acf1674fae29f	11874	SUPERFAMILY	SSF49265		4821	5019	4.84e-41	T	16-12-2017	IPR036116	Fibronectin type III superfamily	GO:0005515
cPor_17740-RA	2f457d4d690fcba5210acf1674fae29f	11874	SUPERFAMILY	SSF49265		6597	6788	9.53e-43	T	16-12-2017	IPR036116	Fibronectin type III superfamily	GO:0005515
cPor_17740-RA	2f457d4d690fcba5210acf1674fae29f	11874	ProSiteProfiles	PS50853	Fibronectin type-III domain profile.	2265	2359	21.933	T	16-12-2017	IPR003961	Fibronectin type III	GO:0005515
cPor_17740-RA	2f457d4d690fcba5210acf1674fae29f	11874	CDD	cd00063	FN3	5612	5703	1.96422e-22	T	16-12-2017	IPR003961	Fibronectin type III	GO:0005515
cPor_17740-RA	2f457d4d690fcba5210acf1674fae29f	11874	ProSiteProfiles	PS50853	Fibronectin type-III domain profile.	991	1084	22.312	T	16-12-2017	IPR003961	Fibronectin type III	GO:0005515
cPor_17740-RA	2f457d4d690fcba5210acf1674fae29f	11874	CDD	cd00063	FN3	7971	8056	1.39921e-14	T	16-12-2017	IPR003961	Fibronectin type III	GO:0005515
cPor_17740-RA	2f457d4d690fcba5210acf1674fae29f	11874	CDD	cd00063	FN3	6498	6590	6.1841e-19	T	16-12-2017	IPR003961	Fibronectin type III	GO:0005515
cPor_17740-RA	2f457d4d690fcba5210acf1674fae29f	11874	ProSiteProfiles	PS50853	Fibronectin type-III domain profile.	299	395	23.858	T	16-12-2017	IPR003961	Fibronectin type III	GO:0005515
cPor_17740-RA	2f457d4d690fcba5210acf1674fae29f	11874	Pfam	PF00041	Fibronectin type III domain	4529	4611	1.7e-09	T	16-12-2017	IPR003961	Fibronectin type III	GO:0005515
cPor_17740-RA	2f457d4d690fcba5210acf1674fae29f	11874	Pfam	PF00041	Fibronectin type III domain	5220	5300	2.4e-12	T	16-12-2017	IPR003961	Fibronectin type III	GO:0005515
cPor_17740-RA	2f457d4d690fcba5210acf1674fae29f	11874	Pfam	PF00041	Fibronectin type III domain	3058	3138	4.5e-11	T	16-12-2017	IPR003961	Fibronectin type III	GO:0005515
cPor_17740-RA	2f457d4d690fcba5210acf1674fae29f	11874	Pfam	PF00041	Fibronectin type III domain	4238	4319	5.9e-18	T	16-12-2017	IPR003961	Fibronectin type III	GO:0005515
cPor_17740-RA	2f457d4d690fcba5210acf1674fae29f	11874	Pfam	PF00041	Fibronectin type III domain	6901	6978	2.1e-07	T	16-12-2017	IPR003961	Fibronectin type III	GO:0005515
cPor_17740-RA	2f457d4d690fcba5210acf1674fae29f	11874	Pfam	PF00041	Fibronectin type III domain	596	681	8.3e-13	T	16-12-2017	IPR003961	Fibronectin type III	GO:0005515
cPor_17740-RA	2f457d4d690fcba5210acf1674fae29f	11874	Pfam	PF00041	Fibronectin type III domain	1183	1265	8.5e-13	T	16-12-2017	IPR003961	Fibronectin type III	GO:0005515
cPor_17740-RA	2f457d4d690fcba5210acf1674fae29f	11874	Pfam	PF00041	Fibronectin type III domain	9841	9924	2.9e-15	T	16-12-2017	IPR003961	Fibronectin type III	GO:0005515
cPor_17740-RA	2f457d4d690fcba5210acf1674fae29f	11874	Pfam	PF00041	Fibronectin type III domain	7684	7769	2.1e-10	T	16-12-2017	IPR003961	Fibronectin type III	GO:0005515
cPor_17740-RA	2f457d4d690fcba5210acf1674fae29f	11874	Pfam	PF00041	Fibronectin type III domain	8062	8147	2.7e-13	T	16-12-2017	IPR003961	Fibronectin type III	GO:0005515
cPor_17740-RA	2f457d4d690fcba5210acf1674fae29f	11874	Pfam	PF00041	Fibronectin type III domain	2761	2845	2e-14	T	16-12-2017	IPR003961	Fibronectin type III	GO:0005515
cPor_17740-RA	2f457d4d690fcba5210acf1674fae29f	11874	Pfam	PF00041	Fibronectin type III domain	7097	7180	7.2e-16	T	16-12-2017	IPR003961	Fibronectin type III	GO:0005515
cPor_17740-RA	2f457d4d690fcba5210acf1674fae29f	11874	Pfam	PF00041	Fibronectin type III domain	497	579	2.3e-11	T	16-12-2017	IPR003961	Fibronectin type III	GO:0005515
cPor_17740-RA	2f457d4d690fcba5210acf1674fae29f	11874	Pfam	PF00041	Fibronectin type III domain	991	1072	4.2e-15	T	16-12-2017	IPR003961	Fibronectin type III	GO:0005515
cPor_17740-RA	2f457d4d690fcba5210acf1674fae29f	11874	Pfam	PF00041	Fibronectin type III domain	1679	1763	2.4e-11	T	16-12-2017	IPR003961	Fibronectin type III	GO:0005515
cPor_17740-RA	2f457d4d690fcba5210acf1674fae29f	11874	Pfam	PF00041	Fibronectin type III domain	894	974	3.1e-14	T	16-12-2017	IPR003961	Fibronectin type III	GO:0005515
cPor_17740-RA	2f457d4d690fcba5210acf1674fae29f	11874	Pfam	PF00041	Fibronectin type III domain	8356	8438	7.5e-12	T	16-12-2017	IPR003961	Fibronectin type III	GO:0005515
cPor_17740-RA	2f457d4d690fcba5210acf1674fae29f	11874	Pfam	PF00041	Fibronectin type III domain	3945	4029	5.1e-14	T	16-12-2017	IPR003961	Fibronectin type III	GO:0005515
cPor_17740-RA	2f457d4d690fcba5210acf1674fae29f	11874	Pfam	PF00041	Fibronectin type III domain	2862	2945	2.7e-11	T	16-12-2017	IPR003961	Fibronectin type III	GO:0005515
cPor_17740-RA	2f457d4d690fcba5210acf1674fae29f	11874	Pfam	PF00041	Fibronectin type III domain	5513	5597	3.3e-09	T	16-12-2017	IPR003961	Fibronectin type III	GO:0005515
cPor_17740-RA	2f457d4d690fcba5210acf1674fae29f	11874	Pfam	PF00041	Fibronectin type III domain	1283	1367	3.3e-12	T	16-12-2017	IPR003961	Fibronectin type III	GO:0005515
cPor_17740-RA	2f457d4d690fcba5210acf1674fae29f	11874	Pfam	PF00041	Fibronectin type III domain	1381	1466	5e-13	T	16-12-2017	IPR003961	Fibronectin type III	GO:0005515
cPor_17740-RA	2f457d4d690fcba5210acf1674fae29f	11874	Pfam	PF00041	Fibronectin type III domain	2365	2449	1.8e-11	T	16-12-2017	IPR003961	Fibronectin type III	GO:0005515
cPor_17740-RA	2f457d4d690fcba5210acf1674fae29f	11874	Pfam	PF00041	Fibronectin type III domain	6501	6583	3.8e-14	T	16-12-2017	IPR003961	Fibronectin type III	GO:0005515
cPor_17740-RA	2f457d4d690fcba5210acf1674fae29f	11874	Pfam	PF00041	Fibronectin type III domain	6010	6094	2.5e-17	T	16-12-2017	IPR003961	Fibronectin type III	GO:0005515
cPor_17740-RA	2f457d4d690fcba5210acf1674fae29f	11874	Pfam	PF00041	Fibronectin type III domain	8652	8736	2.6e-12	T	16-12-2017	IPR003961	Fibronectin type III	GO:0005515
cPor_17740-RA	2f457d4d690fcba5210acf1674fae29f	11874	Pfam	PF00041	Fibronectin type III domain	4140	4221	2e-12	T	16-12-2017	IPR003961	Fibronectin type III	GO:0005515
cPor_17740-RA	2f457d4d690fcba5210acf1674fae29f	11874	Pfam	PF00041	Fibronectin type III domain	4826	4907	2.3e-11	T	16-12-2017	IPR003961	Fibronectin type III	GO:0005515
cPor_17740-RA	2f457d4d690fcba5210acf1674fae29f	11874	Pfam	PF00041	Fibronectin type III domain	698	782	1.5e-13	T	16-12-2017	IPR003961	Fibronectin type III	GO:0005515
cPor_17740-RA	2f457d4d690fcba5210acf1674fae29f	11874	Pfam	PF00041	Fibronectin type III domain	3844	3928	6.3e-14	T	16-12-2017	IPR003961	Fibronectin type III	GO:0005515
cPor_17740-RA	2f457d4d690fcba5210acf1674fae29f	11874	Pfam	PF00041	Fibronectin type III domain	5810	5891	5.1e-10	T	16-12-2017	IPR003961	Fibronectin type III	GO:0005515
cPor_17740-RA	2f457d4d690fcba5210acf1674fae29f	11874	Pfam	PF00041	Fibronectin type III domain	2073	2153	6.5e-14	T	16-12-2017	IPR003961	Fibronectin type III	GO:0005515
cPor_17740-RA	2f457d4d690fcba5210acf1674fae29f	11874	Pfam	PF00041	Fibronectin type III domain	7390	7471	2e-13	T	16-12-2017	IPR003961	Fibronectin type III	GO:0005515
cPor_17740-RA	2f457d4d690fcba5210acf1674fae29f	11874	Pfam	PF00041	Fibronectin type III domain	1975	2056	2e-12	T	16-12-2017	IPR003961	Fibronectin type III	GO:0005515
cPor_17740-RA	2f457d4d690fcba5210acf1674fae29f	11874	Pfam	PF00041	Fibronectin type III domain	6209	6291	1.9e-11	T	16-12-2017	IPR003961	Fibronectin type III	GO:0005515
cPor_17740-RA	2f457d4d690fcba5210acf1674fae29f	11874	Pfam	PF00041	Fibronectin type III domain	5909	5993	9e-13	T	16-12-2017	IPR003961	Fibronectin type III	GO:0005515
cPor_17740-RA	2f457d4d690fcba5210acf1674fae29f	11874	Pfam	PF00041	Fibronectin type III domain	7975	8057	2e-12	T	16-12-2017	IPR003961	Fibronectin type III	GO:0005515
cPor_17740-RA	2f457d4d690fcba5210acf1674fae29f	11874	Pfam	PF00041	Fibronectin type III domain	4626	4712	2.3e-12	T	16-12-2017	IPR003961	Fibronectin type III	GO:0005515
cPor_17740-RA	2f457d4d690fcba5210acf1674fae29f	11874	Pfam	PF00041	Fibronectin type III domain	7293	7375	1.9e-11	T	16-12-2017	IPR003961	Fibronectin type III	GO:0005515
cPor_17740-RA	2f457d4d690fcba5210acf1674fae29f	11874	Pfam	PF00041	Fibronectin type III domain	1579	1662	4.9e-12	T	16-12-2017	IPR003961	Fibronectin type III	GO:0005515
cPor_17740-RA	2f457d4d690fcba5210acf1674fae29f	11874	Pfam	PF00041	Fibronectin type III domain	299	384	5.3e-11	T	16-12-2017	IPR003961	Fibronectin type III	GO:0005515
cPor_17740-RA	2f457d4d690fcba5210acf1674fae29f	11874	Pfam	PF00041	Fibronectin type III domain	4430	4510	4.8e-13	T	16-12-2017	IPR003961	Fibronectin type III	GO:0005515
cPor_17740-RA	2f457d4d690fcba5210acf1674fae29f	11874	Pfam	PF00041	Fibronectin type III domain	2661	2744	8.3e-12	T	16-12-2017	IPR003961	Fibronectin type III	GO:0005515
cPor_17740-RA	2f457d4d690fcba5210acf1674fae29f	11874	Pfam	PF00041	Fibronectin type III domain	6306	6383	4.1e-07	T	16-12-2017	IPR003961	Fibronectin type III	GO:0005515
cPor_17740-RA	2f457d4d690fcba5210acf1674fae29f	11874	Pfam	PF00041	Fibronectin type III domain	5611	5695	2.2e-16	T	16-12-2017	IPR003961	Fibronectin type III	GO:0005515
cPor_17740-RA	2f457d4d690fcba5210acf1674fae29f	11874	Pfam	PF00041	Fibronectin type III domain	8753	8836	2.9e-17	T	16-12-2017	IPR003961	Fibronectin type III	GO:0005515
cPor_17740-RA	2f457d4d690fcba5210acf1674fae29f	11874	Pfam	PF00041	Fibronectin type III domain	8951	9029	1.7e-11	T	16-12-2017	IPR003961	Fibronectin type III	GO:0005515
cPor_17740-RA	2f457d4d690fcba5210acf1674fae29f	11874	Pfam	PF00041	Fibronectin type III domain	1780	1863	2.8e-11	T	16-12-2017	IPR003961	Fibronectin type III	GO:0005515
cPor_17740-RA	2f457d4d690fcba5210acf1674fae29f	11874	Pfam	PF00041	Fibronectin type III domain	4924	5009	9.8e-14	T	16-12-2017	IPR003961	Fibronectin type III	GO:0005515
cPor_17740-RA	2f457d4d690fcba5210acf1674fae29f	11874	Pfam	PF00041	Fibronectin type III domain	7591	7664	1.1e-11	T	16-12-2017	IPR003961	Fibronectin type III	GO:0005515
cPor_17740-RA	2f457d4d690fcba5210acf1674fae29f	11874	Pfam	PF00041	Fibronectin type III domain	3347	3428	5.5e-11	T	16-12-2017	IPR003961	Fibronectin type III	GO:0005515
cPor_17740-RA	2f457d4d690fcba5210acf1674fae29f	11874	Pfam	PF00041	Fibronectin type III domain	2473	2548	2e-12	T	16-12-2017	IPR003961	Fibronectin type III	GO:0005515
cPor_17740-RA	2f457d4d690fcba5210acf1674fae29f	11874	Pfam	PF00041	Fibronectin type III domain	3155	3236	9.6e-14	T	16-12-2017	IPR003961	Fibronectin type III	GO:0005515
cPor_17740-RA	2f457d4d690fcba5210acf1674fae29f	11874	Pfam	PF00041	Fibronectin type III domain	6600	6682	2.2e-13	T	16-12-2017	IPR003961	Fibronectin type III	GO:0005515
cPor_17740-RA	2f457d4d690fcba5210acf1674fae29f	11874	Pfam	PF00041	Fibronectin type III domain	5413	5492	6.4e-12	T	16-12-2017	IPR003961	Fibronectin type III	GO:0005515
cPor_17740-RA	2f457d4d690fcba5210acf1674fae29f	11874	Pfam	PF00041	Fibronectin type III domain	3744	3827	1.3e-09	T	16-12-2017	IPR003961	Fibronectin type III	GO:0005515
cPor_17740-RA	2f457d4d690fcba5210acf1674fae29f	11874	Pfam	PF00041	Fibronectin type III domain	3544	3630	1.2e-14	T	16-12-2017	IPR003961	Fibronectin type III	GO:0005515
cPor_17740-RA	2f457d4d690fcba5210acf1674fae29f	11874	Pfam	PF00041	Fibronectin type III domain	5025	5109	2.2e-16	T	16-12-2017	IPR003961	Fibronectin type III	GO:0005515
cPor_17740-RA	2f457d4d690fcba5210acf1674fae29f	11874	Pfam	PF00041	Fibronectin type III domain	8553	8633	6.9e-14	T	16-12-2017	IPR003961	Fibronectin type III	GO:0005515
cPor_17740-RA	2f457d4d690fcba5210acf1674fae29f	11874	Pfam	PF00041	Fibronectin type III domain	9443	9525	1.8e-09	T	16-12-2017	IPR003961	Fibronectin type III	GO:0005515
cPor_17740-RA	2f457d4d690fcba5210acf1674fae29f	11874	Pfam	PF00041	Fibronectin type III domain	9545	9629	4.4e-13	T	16-12-2017	IPR003961	Fibronectin type III	GO:0005515
cPor_17740-RA	2f457d4d690fcba5210acf1674fae29f	11874	Pfam	PF00041	Fibronectin type III domain	7782	7865	2.1e-12	T	16-12-2017	IPR003961	Fibronectin type III	GO:0005515
cPor_17740-RA	2f457d4d690fcba5210acf1674fae29f	11874	Pfam	PF00041	Fibronectin type III domain	8258	8339	2.8e-10	T	16-12-2017	IPR003961	Fibronectin type III	GO:0005515
cPor_17740-RA	2f457d4d690fcba5210acf1674fae29f	11874	Pfam	PF00041	Fibronectin type III domain	2265	2346	1.7e-13	T	16-12-2017	IPR003961	Fibronectin type III	GO:0005515
cPor_17740-RA	2f457d4d690fcba5210acf1674fae29f	11874	Pfam	PF00041	Fibronectin type III domain	6995	7081	8.2e-15	T	16-12-2017	IPR003961	Fibronectin type III	GO:0005515
cPor_17740-RA	2f457d4d690fcba5210acf1674fae29f	11874	Pfam	PF00041	Fibronectin type III domain	201	285	1.9e-11	T	16-12-2017	IPR003961	Fibronectin type III	GO:0005515
cPor_17740-RA	2f457d4d690fcba5210acf1674fae29f	11874	Pfam	PF00041	Fibronectin type III domain	3447	3529	1.6e-09	T	16-12-2017	IPR003961	Fibronectin type III	GO:0005515
cPor_17740-RA	2f457d4d690fcba5210acf1674fae29f	11874	Pfam	PF00041	Fibronectin type III domain	9150	9233	2.4e-15	T	16-12-2017	IPR003961	Fibronectin type III	GO:0005515
cPor_17740-RA	2f457d4d690fcba5210acf1674fae29f	11874	Pfam	PF00041	Fibronectin type III domain	102	183	1.7e-12	T	16-12-2017	IPR003961	Fibronectin type III	GO:0005515
cPor_17740-RA	2f457d4d690fcba5210acf1674fae29f	11874	Pfam	PF00041	Fibronectin type III domain	6697	6783	1.2e-11	T	16-12-2017	IPR003961	Fibronectin type III	GO:0005515
cPor_17740-RA	2f457d4d690fcba5210acf1674fae29f	11874	Pfam	PF00041	Fibronectin type III domain	9050	9134	1.5e-16	T	16-12-2017	IPR003961	Fibronectin type III	GO:0005515
cPor_17740-RA	2f457d4d690fcba5210acf1674fae29f	11874	CDD	cd00063	FN3	7683	7773	4.68117e-18	T	16-12-2017	IPR003961	Fibronectin type III	GO:0005515
cPor_17740-RA	2f457d4d690fcba5210acf1674fae29f	11874	ProSiteProfiles	PS50853	Fibronectin type-III domain profile.	5611	5707	26.564	T	16-12-2017	IPR003961	Fibronectin type III	GO:0005515
cPor_17740-RA	2f457d4d690fcba5210acf1674fae29f	11874	SUPERFAMILY	SSF49265		7582	7778	5.52e-41	T	16-12-2017	IPR036116	Fibronectin type III superfamily	GO:0005515
cPor_17740-RA	2f457d4d690fcba5210acf1674fae29f	11874	ProSiteProfiles	PS50853	Fibronectin type-III domain profile.	3744	3838	20.379	T	16-12-2017	IPR003961	Fibronectin type III	GO:0005515
cPor_17740-RA	2f457d4d690fcba5210acf1674fae29f	11874	CDD	cd00063	FN3	5411	5504	7.42954e-15	T	16-12-2017	IPR003961	Fibronectin type III	GO:0005515
cPor_17740-RA	2f457d4d690fcba5210acf1674fae29f	11874	CDD	cd00063	FN3	2860	2948	2.0644e-16	T	16-12-2017	IPR003961	Fibronectin type III	GO:0005515
cPor_17740-RA	2f457d4d690fcba5210acf1674fae29f	11874	ProSiteProfiles	PS50853	Fibronectin type-III domain profile.	5513	5608	20.316	T	16-12-2017	IPR003961	Fibronectin type III	GO:0005515
cPor_17740-RA	2f457d4d690fcba5210acf1674fae29f	11874	ProSiteProfiles	PS50853	Fibronectin type-III domain profile.	497	596	21.578	T	16-12-2017	IPR003961	Fibronectin type III	GO:0005515
cPor_17740-RA	2f457d4d690fcba5210acf1674fae29f	11874	ProSiteProfiles	PS50853	Fibronectin type-III domain profile.	7973	8060	11.882	T	16-12-2017	IPR003961	Fibronectin type III	GO:0005515
cPor_17740-RA	2f457d4d690fcba5210acf1674fae29f	11874	ProSiteProfiles	PS50853	Fibronectin type-III domain profile.	4141	4236	22.264	T	16-12-2017	IPR003961	Fibronectin type III	GO:0005515
cPor_17740-RA	2f457d4d690fcba5210acf1674fae29f	11874	CDD	cd00063	FN3	3445	3535	1.93859e-17	T	16-12-2017	IPR003961	Fibronectin type III	GO:0005515
cPor_17740-RA	2f457d4d690fcba5210acf1674fae29f	11874	CDD	cd00063	FN3	4823	4915	2.3546e-15	T	16-12-2017	IPR003961	Fibronectin type III	GO:0005515
cPor_17740-RA	2f457d4d690fcba5210acf1674fae29f	11874	CDD	cd00063	FN3	8650	8739	4.19024e-19	T	16-12-2017	IPR003961	Fibronectin type III	GO:0005515
cPor_17740-RA	2f457d4d690fcba5210acf1674fae29f	11874	ProSiteProfiles	PS50853	Fibronectin type-III domain profile.	2463	2559	23.921	T	16-12-2017	IPR003961	Fibronectin type III	GO:0005515
cPor_17740-RA	2f457d4d690fcba5210acf1674fae29f	11874	SUPERFAMILY	SSF49265		8548	8742	2.11e-42	T	16-12-2017	IPR036116	Fibronectin type III superfamily	GO:0005515
cPor_17740-RA	2f457d4d690fcba5210acf1674fae29f	11874	ProSiteProfiles	PS50853	Fibronectin type-III domain profile.	101	195	20.789	T	16-12-2017	IPR003961	Fibronectin type III	GO:0005515
cPor_17740-RA	2f457d4d690fcba5210acf1674fae29f	11874	ProSiteProfiles	PS50853	Fibronectin type-III domain profile.	698	794	22.596	T	16-12-2017	IPR003961	Fibronectin type III	GO:0005515
cPor_17740-RA	2f457d4d690fcba5210acf1674fae29f	11874	SUPERFAMILY	SSF49265		97	292	3.16e-41	T	16-12-2017	IPR036116	Fibronectin type III superfamily	GO:0005515
cPor_17740-RA	2f457d4d690fcba5210acf1674fae29f	11874	SUPERFAMILY	SSF49265		9439	9638	2.41e-40	T	16-12-2017	IPR036116	Fibronectin type III superfamily	GO:0005515
cPor_17740-RA	2f457d4d690fcba5210acf1674fae29f	11874	SUPERFAMILY	SSF49265		3343	3541	1.04e-40	T	16-12-2017	IPR036116	Fibronectin type III superfamily	GO:0005515
cPor_17740-RA	2f457d4d690fcba5210acf1674fae29f	11874	ProSiteProfiles	PS50853	Fibronectin type-III domain profile.	9049	9145	25.633	T	16-12-2017	IPR003961	Fibronectin type III	GO:0005515
cPor_17740-RA	2f457d4d690fcba5210acf1674fae29f	11874	CDD	cd00063	FN3	6008	6099	1.93081e-18	T	16-12-2017	IPR003961	Fibronectin type III	GO:0005515
cPor_17740-RA	2f457d4d690fcba5210acf1674fae29f	11874	SUPERFAMILY	SSF49265		288	400	9.58e-25	T	16-12-2017	IPR036116	Fibronectin type III superfamily	GO:0005515
cPor_17740-RA	2f457d4d690fcba5210acf1674fae29f	11874	CDD	cd00063	FN3	1181	1273	9.34238e-18	T	16-12-2017	IPR003961	Fibronectin type III	GO:0005515
cPor_17740-RA	2f457d4d690fcba5210acf1674fae29f	11874	CDD	cd00063	FN3	6608	6690	8.28053e-19	T	16-12-2017	IPR003961	Fibronectin type III	GO:0005515
cPor_17740-RA	2f457d4d690fcba5210acf1674fae29f	11874	ProSiteProfiles	PS50853	Fibronectin type-III domain profile.	6497	6594	23.448	T	16-12-2017	IPR003961	Fibronectin type III	GO:0005515
cPor_17740-RA	2f457d4d690fcba5210acf1674fae29f	11874	CDD	cd00063	FN3	199	289	3.58613e-19	T	16-12-2017	IPR003961	Fibronectin type III	GO:0005515
cPor_17740-RA	2f457d4d690fcba5210acf1674fae29f	11874	SUPERFAMILY	SSF49265		4137	4323	4.77e-42	T	16-12-2017	IPR036116	Fibronectin type III superfamily	GO:0005515
cPor_17740-RA	2f457d4d690fcba5210acf1674fae29f	11874	SUPERFAMILY	SSF49265		4426	4619	5.77e-42	T	16-12-2017	IPR036116	Fibronectin type III superfamily	GO:0005515
cPor_17740-RA	2f457d4d690fcba5210acf1674fae29f	11874	CDD	cd00063	FN3	5218	5309	6.12422e-19	T	16-12-2017	IPR003961	Fibronectin type III	GO:0005515
cPor_17740-RA	2f457d4d690fcba5210acf1674fae29f	11874	CDD	cd00063	FN3	4626	4719	2.94234e-20	T	16-12-2017	IPR003961	Fibronectin type III	GO:0005515
cPor_17740-RA	2f457d4d690fcba5210acf1674fae29f	11874	CDD	cd00063	FN3	6304	6395	2.63562e-11	T	16-12-2017	IPR003961	Fibronectin type III	GO:0005515
cPor_17740-RA	2f457d4d690fcba5210acf1674fae29f	11874	SUPERFAMILY	SSF49265		1972	2165	1.56e-42	T	16-12-2017	IPR036116	Fibronectin type III superfamily	GO:0005515
cPor_17740-RA	2f457d4d690fcba5210acf1674fae29f	11874	SUPERFAMILY	SSF49265		6893	7087	1.49e-40	T	16-12-2017	IPR036116	Fibronectin type III superfamily	GO:0005515
cPor_17740-RA	2f457d4d690fcba5210acf1674fae29f	11874	ProSiteProfiles	PS50853	Fibronectin type-III domain profile.	8652	8747	22.982	T	16-12-2017	IPR003961	Fibronectin type III	GO:0005515
cPor_17740-RA	2f457d4d690fcba5210acf1674fae29f	11874	CDD	cd00063	FN3	2759	2849	1.78219e-22	T	16-12-2017	IPR003961	Fibronectin type III	GO:0005515
cPor_17740-RA	2f457d4d690fcba5210acf1674fae29f	11874	ProSiteProfiles	PS50853	Fibronectin type-III domain profile.	8258	8351	20.166	T	16-12-2017	IPR003961	Fibronectin type III	GO:0005515
cPor_17740-RA	2f457d4d690fcba5210acf1674fae29f	11874	ProSiteProfiles	PS50853	Fibronectin type-III domain profile.	4430	4523	21.957	T	16-12-2017	IPR003961	Fibronectin type III	GO:0005515
cPor_17740-RA	2f457d4d690fcba5210acf1674fae29f	11874	ProSiteProfiles	PS50853	Fibronectin type-III domain profile.	6600	6695	23.755	T	16-12-2017	IPR003961	Fibronectin type III	GO:0005515
cPor_17740-RA	2f457d4d690fcba5210acf1674fae29f	11874	CDD	cd00063	FN3	5024	5116	1.68524e-21	T	16-12-2017	IPR003961	Fibronectin type III	GO:0005515
cPor_17740-RA	2f457d4d690fcba5210acf1674fae29f	11874	ProSiteProfiles	PS50853	Fibronectin type-III domain profile.	5026	5119	26.027	T	16-12-2017	IPR003961	Fibronectin type III	GO:0005515
cPor_17740-RA	2f457d4d690fcba5210acf1674fae29f	11874	CDD	cd00063	FN3	7388	7471	1.63641e-18	T	16-12-2017	IPR003961	Fibronectin type III	GO:0005515
cPor_17740-RA	2f457d4d690fcba5210acf1674fae29f	11874	ProSiteProfiles	PS50853	Fibronectin type-III domain profile.	597	692	23.132	T	16-12-2017	IPR003961	Fibronectin type III	GO:0005515
cPor_17740-RA	2f457d4d690fcba5210acf1674fae29f	11874	ProSiteProfiles	PS50853	Fibronectin type-III domain profile.	3844	3939	23.74	T	16-12-2017	IPR003961	Fibronectin type III	GO:0005515
cPor_17740-RA	2f457d4d690fcba5210acf1674fae29f	11874	CDD	cd00063	FN3	3056	3147	2.43879e-18	T	16-12-2017	IPR003961	Fibronectin type III	GO:0005515
cPor_17740-RA	2f457d4d690fcba5210acf1674fae29f	11874	CDD	cd00063	FN3	1380	1473	1.15325e-21	T	16-12-2017	IPR003961	Fibronectin type III	GO:0005515
cPor_17740-RA	2f457d4d690fcba5210acf1674fae29f	11874	ProSiteProfiles	PS50853	Fibronectin type-III domain profile.	4529	4624	20.15	T	16-12-2017	IPR003961	Fibronectin type III	GO:0005515
cPor_17740-RA	2f457d4d690fcba5210acf1674fae29f	11874	CDD	cd00063	FN3	989	1072	3.00996e-19	T	16-12-2017	IPR003961	Fibronectin type III	GO:0005515
cPor_17740-RA	2f457d4d690fcba5210acf1674fae29f	11874	CDD	cd00063	FN3	696	783	6.9941e-20	T	16-12-2017	IPR003961	Fibronectin type III	GO:0005515
cPor_17740-RA	2f457d4d690fcba5210acf1674fae29f	11874	ProSiteProfiles	PS50853	Fibronectin type-III domain profile.	7685	7780	20.45	T	16-12-2017	IPR003961	Fibronectin type III	GO:0005515
cPor_17740-RA	2f457d4d690fcba5210acf1674fae29f	11874	SUPERFAMILY	SSF49265		1179	1374	2.36e-42	T	16-12-2017	IPR036116	Fibronectin type III superfamily	GO:0005515
cPor_17740-RA	2f457d4d690fcba5210acf1674fae29f	11874	CDD	cd00063	FN3	1974	2062	3.74233e-18	T	16-12-2017	IPR003961	Fibronectin type III	GO:0005515
cPor_17740-RA	2f457d4d690fcba5210acf1674fae29f	11874	ProSiteProfiles	PS50853	Fibronectin type-III domain profile.	4825	4919	20.56	T	16-12-2017	IPR003961	Fibronectin type III	GO:0005515
cPor_17740-RA	2f457d4d690fcba5210acf1674fae29f	11874	ProSiteProfiles	PS50853	Fibronectin type-III domain profile.	7390	7483	21.333	T	16-12-2017	IPR003961	Fibronectin type III	GO:0005515
cPor_17740-RA	2f457d4d690fcba5210acf1674fae29f	11874	CDD	cd00063	FN3	6697	6786	2.9057e-18	T	16-12-2017	IPR003961	Fibronectin type III	GO:0005515
cPor_17740-RA	2f457d4d690fcba5210acf1674fae29f	11874	CDD	cd00063	FN3	7291	7383	7.91773e-18	T	16-12-2017	IPR003961	Fibronectin type III	GO:0005515
cPor_17740-RA	2f457d4d690fcba5210acf1674fae29f	11874	CDD	cd00063	FN3	5907	5999	6.20479e-21	T	16-12-2017	IPR003961	Fibronectin type III	GO:0005515
cPor_17740-RA	2f457d4d690fcba5210acf1674fae29f	11874	CDD	cd00063	FN3	9441	9535	3.79438e-15	T	16-12-2017	IPR003961	Fibronectin type III	GO:0005515
cPor_17740-RA	2f457d4d690fcba5210acf1674fae29f	11874	CDD	cd00063	FN3	1281	1373	1.1049e-19	T	16-12-2017	IPR003961	Fibronectin type III	GO:0005515
cPor_17740-RA	2f457d4d690fcba5210acf1674fae29f	11874	ProSiteProfiles	PS50853	Fibronectin type-III domain profile.	1381	1476	24.757	T	16-12-2017	IPR003961	Fibronectin type III	GO:0005515
cPor_17740-RA	2f457d4d690fcba5210acf1674fae29f	11874	CDD	cd00063	FN3	8353	8446	1.11961e-18	T	16-12-2017	IPR003961	Fibronectin type III	GO:0005515
cPor_17740-RA	2f457d4d690fcba5210acf1674fae29f	11874	SUPERFAMILY	SSF49265		890	1076	3.17e-43	T	16-12-2017	IPR036116	Fibronectin type III superfamily	GO:0005515
cPor_17740-RA	2f457d4d690fcba5210acf1674fae29f	11874	SMART	SM00060		5907	5990	1.6e-15	T	16-12-2017	IPR003961	Fibronectin type III	GO:0005515
cPor_17740-RA	2f457d4d690fcba5210acf1674fae29f	11874	SMART	SM00060		7388	7469	1.4e-15	T	16-12-2017	IPR003961	Fibronectin type III	GO:0005515
cPor_17740-RA	2f457d4d690fcba5210acf1674fae29f	11874	SMART	SM00060		6598	6681	5.5e-17	T	16-12-2017	IPR003961	Fibronectin type III	GO:0005515
cPor_17740-RA	2f457d4d690fcba5210acf1674fae29f	11874	SMART	SM00060		5411	5494	2.7e-14	T	16-12-2017	IPR003961	Fibronectin type III	GO:0005515
cPor_17740-RA	2f457d4d690fcba5210acf1674fae29f	11874	SMART	SM00060		2461	2544	3.3e-11	T	16-12-2017	IPR003961	Fibronectin type III	GO:0005515
cPor_17740-RA	2f457d4d690fcba5210acf1674fae29f	11874	SMART	SM00060		9149	9232	3.6e-15	T	16-12-2017	IPR003961	Fibronectin type III	GO:0005515
cPor_17740-RA	2f457d4d690fcba5210acf1674fae29f	11874	SMART	SM00060		5807	5890	1.3e-13	T	16-12-2017	IPR003961	Fibronectin type III	GO:0005515
cPor_17740-RA	2f457d4d690fcba5210acf1674fae29f	11874	SMART	SM00060		5024	5106	5.2e-16	T	16-12-2017	IPR003961	Fibronectin type III	GO:0005515
cPor_17740-RA	2f457d4d690fcba5210acf1674fae29f	11874	SMART	SM00060		7971	8055	4e-11	T	16-12-2017	IPR003961	Fibronectin type III	GO:0005515
cPor_17740-RA	2f457d4d690fcba5210acf1674fae29f	11874	SMART	SM00060		7291	7373	1.1e-14	T	16-12-2017	IPR003961	Fibronectin type III	GO:0005515
cPor_17740-RA	2f457d4d690fcba5210acf1674fae29f	11874	SMART	SM00060		9543	9626	5.8e-15	T	16-12-2017	IPR003961	Fibronectin type III	GO:0005515
cPor_17740-RA	2f457d4d690fcba5210acf1674fae29f	11874	SMART	SM00060		99	182	1.5e-13	T	16-12-2017	IPR003961	Fibronectin type III	GO:0005515
cPor_17740-RA	2f457d4d690fcba5210acf1674fae29f	11874	SMART	SM00060		2263	2346	5.8e-17	T	16-12-2017	IPR003961	Fibronectin type III	GO:0005515
cPor_17740-RA	2f457d4d690fcba5210acf1674fae29f	11874	SMART	SM00060		8550	8633	6.2e-17	T	16-12-2017	IPR003961	Fibronectin type III	GO:0005515
cPor_17740-RA	2f457d4d690fcba5210acf1674fae29f	11874	SMART	SM00060		6696	6779	7.9e-12	T	16-12-2017	IPR003961	Fibronectin type III	GO:0005515
cPor_17740-RA	2f457d4d690fcba5210acf1674fae29f	11874	SMART	SM00060		2860	2944	6.8e-13	T	16-12-2017	IPR003961	Fibronectin type III	GO:0005515
cPor_17740-RA	2f457d4d690fcba5210acf1674fae29f	11874	SMART	SM00060		8256	8338	4.2e-13	T	16-12-2017	IPR003961	Fibronectin type III	GO:0005515
cPor_17740-RA	2f457d4d690fcba5210acf1674fae29f	11874	SMART	SM00060		297	380	2.6e-11	T	16-12-2017	IPR003961	Fibronectin type III	GO:0005515
cPor_17740-RA	2f457d4d690fcba5210acf1674fae29f	11874	SMART	SM00060		2659	2742	1.4e-15	T	16-12-2017	IPR003961	Fibronectin type III	GO:0005515
cPor_17740-RA	2f457d4d690fcba5210acf1674fae29f	11874	SMART	SM00060		5218	5300	4e-14	T	16-12-2017	IPR003961	Fibronectin type III	GO:0005515
cPor_17740-RA	2f457d4d690fcba5210acf1674fae29f	11874	SMART	SM00060		1281	1364	2e-14	T	16-12-2017	IPR003961	Fibronectin type III	GO:0005515
cPor_17740-RA	2f457d4d690fcba5210acf1674fae29f	11874	SMART	SM00060		892	974	1.2e-15	T	16-12-2017	IPR003961	Fibronectin type III	GO:0005515
cPor_17740-RA	2f457d4d690fcba5210acf1674fae29f	11874	SMART	SM00060		1974	2056	1.4e-14	T	16-12-2017	IPR003961	Fibronectin type III	GO:0005515
cPor_17740-RA	2f457d4d690fcba5210acf1674fae29f	11874	SMART	SM00060		7781	7867	8.9e-14	T	16-12-2017	IPR003961	Fibronectin type III	GO:0005515
cPor_17740-RA	2f457d4d690fcba5210acf1674fae29f	11874	SMART	SM00060		989	1070	1.5e-15	T	16-12-2017	IPR003961	Fibronectin type III	GO:0005515
cPor_17740-RA	2f457d4d690fcba5210acf1674fae29f	11874	SMART	SM00060		4428	4510	1.3e-14	T	16-12-2017	IPR003961	Fibronectin type III	GO:0005515
cPor_17740-RA	2f457d4d690fcba5210acf1674fae29f	11874	SMART	SM00060		4527	4610	8.4e-13	T	16-12-2017	IPR003961	Fibronectin type III	GO:0005515
cPor_17740-RA	2f457d4d690fcba5210acf1674fae29f	11874	SMART	SM00060		8650	8733	1e-11	T	16-12-2017	IPR003961	Fibronectin type III	GO:0005515
cPor_17740-RA	2f457d4d690fcba5210acf1674fae29f	11874	SMART	SM00060		3056	3138	1.3e-15	T	16-12-2017	IPR003961	Fibronectin type III	GO:0005515
cPor_17740-RA	2f457d4d690fcba5210acf1674fae29f	11874	SMART	SM00060		4139	4221	3.1e-15	T	16-12-2017	IPR003961	Fibronectin type III	GO:0005515
cPor_17740-RA	2f457d4d690fcba5210acf1674fae29f	11874	SMART	SM00060		9441	9525	5.8e-12	T	16-12-2017	IPR003961	Fibronectin type III	GO:0005515
cPor_17740-RA	2f457d4d690fcba5210acf1674fae29f	11874	SMART	SM00060		3543	3626	1.2e-12	T	16-12-2017	IPR003961	Fibronectin type III	GO:0005515
cPor_17740-RA	2f457d4d690fcba5210acf1674fae29f	11874	SMART	SM00060		1677	1760	6.9e-15	T	16-12-2017	IPR003961	Fibronectin type III	GO:0005515
cPor_17740-RA	2f457d4d690fcba5210acf1674fae29f	11874	SMART	SM00060		3842	3925	1.2e-15	T	16-12-2017	IPR003961	Fibronectin type III	GO:0005515
cPor_17740-RA	2f457d4d690fcba5210acf1674fae29f	11874	SMART	SM00060		6008	6092	2.8e-17	T	16-12-2017	IPR003961	Fibronectin type III	GO:0005515
cPor_17740-RA	2f457d4d690fcba5210acf1674fae29f	11874	SMART	SM00060		8946	9029	7.7e-16	T	16-12-2017	IPR003961	Fibronectin type III	GO:0005515
cPor_17740-RA	2f457d4d690fcba5210acf1674fae29f	11874	SMART	SM00060		8751	8834	3.1e-16	T	16-12-2017	IPR003961	Fibronectin type III	GO:0005515
cPor_17740-RA	2f457d4d690fcba5210acf1674fae29f	11874	SMART	SM00060		5609	5692	3e-15	T	16-12-2017	IPR003961	Fibronectin type III	GO:0005515
cPor_17740-RA	2f457d4d690fcba5210acf1674fae29f	11874	SMART	SM00060		495	578	2.7e-15	T	16-12-2017	IPR003961	Fibronectin type III	GO:0005515
cPor_17740-RA	2f457d4d690fcba5210acf1674fae29f	11874	SMART	SM00060		696	780	6.9e-17	T	16-12-2017	IPR003961	Fibronectin type III	GO:0005515
cPor_17740-RA	2f457d4d690fcba5210acf1674fae29f	11874	SMART	SM00060		2363	2446	2.6e-14	T	16-12-2017	IPR003961	Fibronectin type III	GO:0005515
cPor_17740-RA	2f457d4d690fcba5210acf1674fae29f	11874	SMART	SM00060		1778	1862	3.9e-15	T	16-12-2017	IPR003961	Fibronectin type III	GO:0005515
cPor_17740-RA	2f457d4d690fcba5210acf1674fae29f	11874	SMART	SM00060		1379	1462	5.7e-13	T	16-12-2017	IPR003961	Fibronectin type III	GO:0005515
cPor_17740-RA	2f457d4d690fcba5210acf1674fae29f	11874	SMART	SM00060		6304	6385	1.9e-07	T	16-12-2017	IPR003961	Fibronectin type III	GO:0005515
cPor_17740-RA	2f457d4d690fcba5210acf1674fae29f	11874	SMART	SM00060		1181	1264	1.3e-14	T	16-12-2017	IPR003961	Fibronectin type III	GO:0005515
cPor_17740-RA	2f457d4d690fcba5210acf1674fae29f	11874	SMART	SM00060		1577	1660	2.3e-15	T	16-12-2017	IPR003961	Fibronectin type III	GO:0005515
cPor_17740-RA	2f457d4d690fcba5210acf1674fae29f	11874	SMART	SM00060		8060	8144	1.1e-14	T	16-12-2017	IPR003961	Fibronectin type III	GO:0005515
cPor_17740-RA	2f457d4d690fcba5210acf1674fae29f	11874	SMART	SM00060		6207	6289	7.4e-12	T	16-12-2017	IPR003961	Fibronectin type III	GO:0005515
cPor_17740-RA	2f457d4d690fcba5210acf1674fae29f	11874	SMART	SM00060		6498	6581	2.6e-15	T	16-12-2017	IPR003961	Fibronectin type III	GO:0005515
cPor_17740-RA	2f457d4d690fcba5210acf1674fae29f	11874	SMART	SM00060		3445	3528	1.8e-12	T	16-12-2017	IPR003961	Fibronectin type III	GO:0005515
cPor_17740-RA	2f457d4d690fcba5210acf1674fae29f	11874	SMART	SM00060		3943	4027	5.4e-16	T	16-12-2017	IPR003961	Fibronectin type III	GO:0005515
cPor_17740-RA	2f457d4d690fcba5210acf1674fae29f	11874	SMART	SM00060		7583	7666	7.2e-14	T	16-12-2017	IPR003961	Fibronectin type III	GO:0005515
cPor_17740-RA	2f457d4d690fcba5210acf1674fae29f	11874	SMART	SM00060		4923	5006	6.5e-14	T	16-12-2017	IPR003961	Fibronectin type III	GO:0005515
cPor_17740-RA	2f457d4d690fcba5210acf1674fae29f	11874	SMART	SM00060		7683	7766	1.2e-15	T	16-12-2017	IPR003961	Fibronectin type III	GO:0005515
cPor_17740-RA	2f457d4d690fcba5210acf1674fae29f	11874	SMART	SM00060		6994	7078	6.6e-15	T	16-12-2017	IPR003961	Fibronectin type III	GO:0005515
cPor_17740-RA	2f457d4d690fcba5210acf1674fae29f	11874	SMART	SM00060		8353	8436	1.2e-11	T	16-12-2017	IPR003961	Fibronectin type III	GO:0005515
cPor_17740-RA	2f457d4d690fcba5210acf1674fae29f	11874	SMART	SM00060		3345	3428	1.5e-14	T	16-12-2017	IPR003961	Fibronectin type III	GO:0005515
cPor_17740-RA	2f457d4d690fcba5210acf1674fae29f	11874	SMART	SM00060		9840	9921	1.6e-15	T	16-12-2017	IPR003961	Fibronectin type III	GO:0005515
cPor_17740-RA	2f457d4d690fcba5210acf1674fae29f	11874	SMART	SM00060		5511	5594	1e-10	T	16-12-2017	IPR003961	Fibronectin type III	GO:0005515
cPor_17740-RA	2f457d4d690fcba5210acf1674fae29f	11874	SMART	SM00060		7096	7179	6.6e-17	T	16-12-2017	IPR003961	Fibronectin type III	GO:0005515
cPor_17740-RA	2f457d4d690fcba5210acf1674fae29f	11874	SMART	SM00060		9047	9131	1.4e-18	T	16-12-2017	IPR003961	Fibronectin type III	GO:0005515
cPor_17740-RA	2f457d4d690fcba5210acf1674fae29f	11874	SMART	SM00060		3153	3234	4.5e-16	T	16-12-2017	IPR003961	Fibronectin type III	GO:0005515
cPor_17740-RA	2f457d4d690fcba5210acf1674fae29f	11874	SMART	SM00060		2071	2152	1.6e-14	T	16-12-2017	IPR003961	Fibronectin type III	GO:0005515
cPor_17740-RA	2f457d4d690fcba5210acf1674fae29f	11874	SMART	SM00060		2759	2842	5.3e-17	T	16-12-2017	IPR003961	Fibronectin type III	GO:0005515
cPor_17740-RA	2f457d4d690fcba5210acf1674fae29f	11874	SMART	SM00060		3742	3825	4e-13	T	16-12-2017	IPR003961	Fibronectin type III	GO:0005515
cPor_17740-RA	2f457d4d690fcba5210acf1674fae29f	11874	SMART	SM00060		4236	4317	1.2e-15	T	16-12-2017	IPR003961	Fibronectin type III	GO:0005515
cPor_17740-RA	2f457d4d690fcba5210acf1674fae29f	11874	SMART	SM00060		4625	4708	8.5e-10	T	16-12-2017	IPR003961	Fibronectin type III	GO:0005515
cPor_17740-RA	2f457d4d690fcba5210acf1674fae29f	11874	SMART	SM00060		199	282	1.6e-13	T	16-12-2017	IPR003961	Fibronectin type III	GO:0005515
cPor_17740-RA	2f457d4d690fcba5210acf1674fae29f	11874	SMART	SM00060		595	678	1.4e-15	T	16-12-2017	IPR003961	Fibronectin type III	GO:0005515
cPor_17740-RA	2f457d4d690fcba5210acf1674fae29f	11874	SMART	SM00060		6894	6977	3.9e-11	T	16-12-2017	IPR003961	Fibronectin type III	GO:0005515
cPor_17740-RA	2f457d4d690fcba5210acf1674fae29f	11874	SMART	SM00060		4823	4906	2.7e-14	T	16-12-2017	IPR003961	Fibronectin type III	GO:0005515
cPor_17740-RA	2f457d4d690fcba5210acf1674fae29f	11874	ProSiteProfiles	PS50853	Fibronectin type-III domain profile.	894	988	23.495	T	16-12-2017	IPR003961	Fibronectin type III	GO:0005515
cPor_17740-RA	2f457d4d690fcba5210acf1674fae29f	11874	ProSiteProfiles	PS50853	Fibronectin type-III domain profile.	8753	8849	25.499	T	16-12-2017	IPR003961	Fibronectin type III	GO:0005515
cPor_17740-RA	2f457d4d690fcba5210acf1674fae29f	11874	SUPERFAMILY	SSF49265		5023	5124	1.18e-41	T	16-12-2017	IPR036116	Fibronectin type III superfamily	GO:0005515
cPor_17740-RA	2f457d4d690fcba5210acf1674fae29f	11874	SUPERFAMILY	SSF49265		5209	5304	1.18e-41	T	16-12-2017	IPR036116	Fibronectin type III superfamily	GO:0005515
cPor_17740-RA	2f457d4d690fcba5210acf1674fae29f	11874	ProSiteProfiles	PS50853	Fibronectin type-III domain profile.	5810	5903	19.274	T	16-12-2017	IPR003961	Fibronectin type III	GO:0005515
cPor_17740-RA	2f457d4d690fcba5210acf1674fae29f	11874	SUPERFAMILY	SSF49265		3733	3829	5.47e-37	T	16-12-2017	IPR036116	Fibronectin type III superfamily	GO:0005515
cPor_17740-RA	2f457d4d690fcba5210acf1674fae29f	11874	SUPERFAMILY	SSF49265		3542	3642	5.47e-37	T	16-12-2017	IPR036116	Fibronectin type III superfamily	GO:0005515
cPor_17740-RA	2f457d4d690fcba5210acf1674fae29f	11874	SUPERFAMILY	SSF49265		5605	5717	3.07e-27	T	16-12-2017	IPR036116	Fibronectin type III superfamily	GO:0005515
cPor_17740-RA	2f457d4d690fcba5210acf1674fae29f	11874	ProSiteProfiles	PS50853	Fibronectin type-III domain profile.	7095	7193	23.4	T	16-12-2017	IPR003961	Fibronectin type III	GO:0005515
cPor_17740-RA	2f457d4d690fcba5210acf1674fae29f	11874	SUPERFAMILY	SSF49265		2261	2459	4.53e-43	T	16-12-2017	IPR036116	Fibronectin type III superfamily	GO:0005515
cPor_17740-RA	2f457d4d690fcba5210acf1674fae29f	11874	SUPERFAMILY	SSF49265		1770	1867	7.54e-23	T	16-12-2017	IPR036116	Fibronectin type III superfamily	GO:0005515
cPor_17740-RA	2f457d4d690fcba5210acf1674fae29f	11874	ProSiteProfiles	PS50011	Protein kinase domain profile.	9969	10223	38.93	T	16-12-2017	IPR000719	Protein kinase domain	GO:0004672|GO:0005524|GO:0006468
cPor_17740-RA	2f457d4d690fcba5210acf1674fae29f	11874	CDD	cd00063	FN3	7782	7866	9.25189e-18	T	16-12-2017	IPR003961	Fibronectin type III	GO:0005515
cPor_17740-RA	2f457d4d690fcba5210acf1674fae29f	11874	CDD	cd00063	FN3	4139	4230	1.93859e-17	T	16-12-2017	IPR003961	Fibronectin type III	GO:0005515
cPor_17740-RA	2f457d4d690fcba5210acf1674fae29f	11874	ProSiteProfiles	PS50853	Fibronectin type-III domain profile.	8062	8158	23.187	T	16-12-2017	IPR003961	Fibronectin type III	GO:0005515
cPor_17740-RA	2f457d4d690fcba5210acf1674fae29f	11874	SUPERFAMILY	SSF49265		5409	5603	9.33e-38	T	16-12-2017	IPR036116	Fibronectin type III superfamily	GO:0005515
cPor_17740-RA	2f457d4d690fcba5210acf1674fae29f	11874	SUPERFAMILY	SSF49265		4617	4737	1.18e-25	T	16-12-2017	IPR036116	Fibronectin type III superfamily	GO:0005515
cPor_17740-RA	2f457d4d690fcba5210acf1674fae29f	11874	ProSiteProfiles	PS50853	Fibronectin type-III domain profile.	5909	6004	22.391	T	16-12-2017	IPR003961	Fibronectin type III	GO:0005515
cPor_17740-RA	2f457d4d690fcba5210acf1674fae29f	11874	CDD	cd00063	FN3	6207	6296	7.68443e-16	T	16-12-2017	IPR003961	Fibronectin type III	GO:0005515
cPor_17740-RA	2f457d4d690fcba5210acf1674fae29f	11874	SUPERFAMILY	SSF49265		6489	6583	1.88e-33	T	16-12-2017	IPR036116	Fibronectin type III superfamily	GO:0005515
cPor_17740-RA	2f457d4d690fcba5210acf1674fae29f	11874	SUPERFAMILY	SSF49265		6302	6402	1.88e-33	T	16-12-2017	IPR036116	Fibronectin type III superfamily	GO:0005515
cPor_17740-RA	2f457d4d690fcba5210acf1674fae29f	11874	CDD	cd00063	FN3	1778	1866	4.24706e-18	T	16-12-2017	IPR003961	Fibronectin type III	GO:0005515
cPor_17740-RA	2f457d4d690fcba5210acf1674fae29f	11874	CDD	cd00063	FN3	3544	3637	7.30121e-22	T	16-12-2017	IPR003961	Fibronectin type III	GO:0005515
cPor_17740-RA	2f457d4d690fcba5210acf1674fae29f	11874	CDD	cd00063	FN3	5807	5899	6.74012e-15	T	16-12-2017	IPR003961	Fibronectin type III	GO:0005515
cPor_17740-RA	2f457d4d690fcba5210acf1674fae29f	11874	ProSiteProfiles	PS50853	Fibronectin type-III domain profile.	2862	2958	19.953	T	16-12-2017	IPR003961	Fibronectin type III	GO:0005515
cPor_17740-RA	2f457d4d690fcba5210acf1674fae29f	11874	ProSiteProfiles	PS50853	Fibronectin type-III domain profile.	8948	9045	21.712	T	16-12-2017	IPR003961	Fibronectin type III	GO:0005515
cPor_17740-RA	2f457d4d690fcba5210acf1674fae29f	11874	SUPERFAMILY	SSF49265		3841	4031	2.69e-44	T	16-12-2017	IPR036116	Fibronectin type III superfamily	GO:0005515
cPor_17740-RA	2f457d4d690fcba5210acf1674fae29f	11874	ProSiteProfiles	PS50853	Fibronectin type-III domain profile.	6306	6398	15.377	T	16-12-2017	IPR003961	Fibronectin type III	GO:0005515
cPor_17740-RA	2f457d4d690fcba5210acf1674fae29f	11874	CDD	cd00063	FN3	3153	3236	3.6566e-19	T	16-12-2017	IPR003961	Fibronectin type III	GO:0005515
cPor_17740-RA	2f457d4d690fcba5210acf1674fae29f	11874	SUPERFAMILY	SSF49265		2444	2563	1.55e-25	T	16-12-2017	IPR036116	Fibronectin type III superfamily	GO:0005515
cPor_17740-RA	2f457d4d690fcba5210acf1674fae29f	11874	ProSiteProfiles	PS50853	Fibronectin type-III domain profile.	4238	4331	22.682	T	16-12-2017	IPR003961	Fibronectin type III	GO:0005515
cPor_17740-RA	2f457d4d690fcba5210acf1674fae29f	11874	ProSiteProfiles	PS50853	Fibronectin type-III domain profile.	1579	1673	22.682	T	16-12-2017	IPR003961	Fibronectin type III	GO:0005515
cPor_17740-RA	2f457d4d690fcba5210acf1674fae29f	11874	CDD	cd00063	FN3	3345	3438	5.18142e-17	T	16-12-2017	IPR003961	Fibronectin type III	GO:0005515
cPor_17740-RA	2f457d4d690fcba5210acf1674fae29f	11874	SUPERFAMILY	SSF49265		7289	7479	1.41e-43	T	16-12-2017	IPR036116	Fibronectin type III superfamily	GO:0005515
cPor_17740-RA	2f457d4d690fcba5210acf1674fae29f	11874	ProSiteProfiles	PS50853	Fibronectin type-III domain profile.	1679	1774	22.911	T	16-12-2017	IPR003961	Fibronectin type III	GO:0005515
cPor_17740-RA	2f457d4d690fcba5210acf1674fae29f	11874	ProSiteProfiles	PS50853	Fibronectin type-III domain profile.	1976	2070	22.359	T	16-12-2017	IPR003961	Fibronectin type III	GO:0005515
cPor_17740-RA	2f457d4d690fcba5210acf1674fae29f	11874	CDD	cd00063	FN3	4428	4519	2.09996e-19	T	16-12-2017	IPR003961	Fibronectin type III	GO:0005515
cPor_17740-RA	2f457d4d690fcba5210acf1674fae29f	11874	CDD	cd00063	FN3	1577	1668	1.1461e-17	T	16-12-2017	IPR003961	Fibronectin type III	GO:0005515
cPor_17740-RA	2f457d4d690fcba5210acf1674fae29f	11874	CDD	cd00063	FN3	5511	5600	1.11798e-16	T	16-12-2017	IPR003961	Fibronectin type III	GO:0005515
cPor_17740-RA	2f457d4d690fcba5210acf1674fae29f	11874	SUPERFAMILY	SSF49265		5805	6002	3.27e-42	T	16-12-2017	IPR036116	Fibronectin type III superfamily	GO:0005515
cPor_17740-RA	2f457d4d690fcba5210acf1674fae29f	11874	ProSiteProfiles	PS50853	Fibronectin type-III domain profile.	6996	7092	22.864	T	16-12-2017	IPR003961	Fibronectin type III	GO:0005515
cPor_17740-RA	2f457d4d690fcba5210acf1674fae29f	11874	CDD	cd00063	FN3	2462	2555	3.86362e-20	T	16-12-2017	IPR003961	Fibronectin type III	GO:0005515
cPor_17740-RA	2f457d4d690fcba5210acf1674fae29f	11874	CDD	cd00063	FN3	99	191	1.16863e-17	T	16-12-2017	IPR003961	Fibronectin type III	GO:0005515
cPor_17740-RA	2f457d4d690fcba5210acf1674fae29f	11874	ProSiteProfiles	PS50853	Fibronectin type-III domain profile.	9545	9640	23.732	T	16-12-2017	IPR003961	Fibronectin type III	GO:0005515
cPor_17740-RA	2f457d4d690fcba5210acf1674fae29f	11874	CDD	cd00063	FN3	9840	9930	1.91776e-20	T	16-12-2017	IPR003961	Fibronectin type III	GO:0005515
cPor_17740-RA	2f457d4d690fcba5210acf1674fae29f	11874	SUPERFAMILY	SSF49265		695	783	2.49e-23	T	16-12-2017	IPR036116	Fibronectin type III superfamily	GO:0005515
cPor_17740-RA	2f457d4d690fcba5210acf1674fae29f	11874	ProSiteProfiles	PS50853	Fibronectin type-III domain profile.	2073	2166	21.507	T	16-12-2017	IPR003961	Fibronectin type III	GO:0005515
cPor_17740-RA	2f457d4d690fcba5210acf1674fae29f	11874	SUPERFAMILY	SSF49265		8254	8449	3.69e-41	T	16-12-2017	IPR036116	Fibronectin type III superfamily	GO:0005515
cPor_17740-RA	2f457d4d690fcba5210acf1674fae29f	11874	ProSiteProfiles	PS50853	Fibronectin type-III domain profile.	3058	3153	21.878	T	16-12-2017	IPR003961	Fibronectin type III	GO:0005515
cPor_17740-RA	2f457d4d690fcba5210acf1674fae29f	11874	ProSiteProfiles	PS50853	Fibronectin type-III domain profile.	3155	3248	21.894	T	16-12-2017	IPR003961	Fibronectin type III	GO:0005515
cPor_17740-RA	2f457d4d690fcba5210acf1674fae29f	11874	ProSiteProfiles	PS50853	Fibronectin type-III domain profile.	4925	5020	22.067	T	16-12-2017	IPR003961	Fibronectin type III	GO:0005515
cPor_17740-RA	2f457d4d690fcba5210acf1674fae29f	11874	CDD	cd00063	FN3	4923	5015	2.3687e-21	T	16-12-2017	IPR003961	Fibronectin type III	GO:0005515
cPor_17740-RA	2f457d4d690fcba5210acf1674fae29f	11874	SUPERFAMILY	SSF49265		6198	6304	5.11e-43	T	16-12-2017	IPR036116	Fibronectin type III superfamily	GO:0005515
cPor_17740-RA	2f457d4d690fcba5210acf1674fae29f	11874	SUPERFAMILY	SSF49265		6006	6107	5.11e-43	T	16-12-2017	IPR036116	Fibronectin type III superfamily	GO:0005515
cPor_17740-RA	2f457d4d690fcba5210acf1674fae29f	11874	ProSiteProfiles	PS50853	Fibronectin type-III domain profile.	8355	8449	22.225	T	16-12-2017	IPR003961	Fibronectin type III	GO:0005515
cPor_17740-RA	2f457d4d690fcba5210acf1674fae29f	11874	ProSiteProfiles	PS50853	Fibronectin type-III domain profile.	3545	3641	25.665	T	16-12-2017	IPR003961	Fibronectin type III	GO:0005515
cPor_17740-RA	2f457d4d690fcba5210acf1674fae29f	11874	ProSiteProfiles	PS50853	Fibronectin type-III domain profile.	7293	7388	23.116	T	16-12-2017	IPR003961	Fibronectin type III	GO:0005515
cPor_17740-RA	2f457d4d690fcba5210acf1674fae29f	11874	ProSiteProfiles	PS50853	Fibronectin type-III domain profile.	6209	6303	19.542	T	16-12-2017	IPR003961	Fibronectin type III	GO:0005515
cPor_17740-RA	2f457d4d690fcba5210acf1674fae29f	11874	CDD	cd00063	FN3	4236	4319	1.15998e-19	T	16-12-2017	IPR003961	Fibronectin type III	GO:0005515
cPor_17740-RA	2f457d4d690fcba5210acf1674fae29f	11874	SUPERFAMILY	SSF49265		1362	1482	2.8e-27	T	16-12-2017	IPR036116	Fibronectin type III superfamily	GO:0005515
cPor_17740-RA	2f457d4d690fcba5210acf1674fae29f	11874	ProSiteProfiles	PS50853	Fibronectin type-III domain profile.	5220	5315	22.028	T	16-12-2017	IPR003961	Fibronectin type III	GO:0005515
cPor_17740-RA	2f457d4d690fcba5210acf1674fae29f	11874	CDD	cd00063	FN3	7583	7675	1.67525e-17	T	16-12-2017	IPR003961	Fibronectin type III	GO:0005515
cPor_17740-RA	2f457d4d690fcba5210acf1674fae29f	11874	ProSiteProfiles	PS50853	Fibronectin type-III domain profile.	201	296	21.72	T	16-12-2017	IPR003961	Fibronectin type III	GO:0005515
cPor_17740-RA	2f457d4d690fcba5210acf1674fae29f	11874	CDD	cd00063	FN3	8550	8641	1.75177e-18	T	16-12-2017	IPR003961	Fibronectin type III	GO:0005515
cPor_17740-RA	2f457d4d690fcba5210acf1674fae29f	11874	SUPERFAMILY	SSF49265		7970	8150	1.09e-37	T	16-12-2017	IPR036116	Fibronectin type III superfamily	GO:0005515
cPor_17740-RA	2f457d4d690fcba5210acf1674fae29f	11874	CDD	cd00063	FN3	9149	9234	5.29672e-22	T	16-12-2017	IPR003961	Fibronectin type III	GO:0005515
cPor_17740-RA	2f457d4d690fcba5210acf1674fae29f	11874	CDD	cd00063	FN3	8256	8347	2.63327e-16	T	16-12-2017	IPR003961	Fibronectin type III	GO:0005515
cPor_17740-RA	2f457d4d690fcba5210acf1674fae29f	11874	CDD	cd00063	FN3	6901	6986	4.31495e-13	T	16-12-2017	IPR003961	Fibronectin type III	GO:0005515
cPor_17740-RA	2f457d4d690fcba5210acf1674fae29f	11874	CDD	cd00063	FN3	298	391	2.44578e-20	T	16-12-2017	IPR003961	Fibronectin type III	GO:0005515
cPor_17740-RA	2f457d4d690fcba5210acf1674fae29f	11874	SUPERFAMILY	SSF49265		8931	9050	2.98e-24	T	16-12-2017	IPR036116	Fibronectin type III superfamily	GO:0005515
cPor_17740-RA	2f457d4d690fcba5210acf1674fae29f	11874	CDD	cd00063	FN3	2263	2355	2.21264e-18	T	16-12-2017	IPR003961	Fibronectin type III	GO:0005515
cPor_17740-RA	2f457d4d690fcba5210acf1674fae29f	11874	SUPERFAMILY	SSF49265		9836	9936	9.19e-27	T	16-12-2017	IPR036116	Fibronectin type III superfamily	GO:0005515
cPor_17740-RA	2f457d4d690fcba5210acf1674fae29f	11874	ProSiteProfiles	PS50853	Fibronectin type-III domain profile.	2661	2755	22.391	T	16-12-2017	IPR003961	Fibronectin type III	GO:0005515
cPor_17740-RA	2f457d4d690fcba5210acf1674fae29f	11874	ProSiteProfiles	PS50853	Fibronectin type-III domain profile.	1283	1378	21.428	T	16-12-2017	IPR003961	Fibronectin type III	GO:0005515
cPor_17740-RA	2f457d4d690fcba5210acf1674fae29f	11874	ProSiteProfiles	PS50853	Fibronectin type-III domain profile.	3447	3541	20.892	T	16-12-2017	IPR003961	Fibronectin type III	GO:0005515
cPor_17740-RA	2f457d4d690fcba5210acf1674fae29f	11874	CDD	cd00063	FN3	8067	8150	1.3649e-15	T	16-12-2017	IPR003961	Fibronectin type III	GO:0005515
cPor_17740-RA	2f457d4d690fcba5210acf1674fae29f	11874	SUPERFAMILY	SSF49265		3054	3243	3.99e-42	T	16-12-2017	IPR036116	Fibronectin type III superfamily	GO:0005515
cPor_17740-RA	2f457d4d690fcba5210acf1674fae29f	11874	SUPERFAMILY	SSF49265		2657	2850	1.03e-42	T	16-12-2017	IPR036116	Fibronectin type III superfamily	GO:0005515
cPor_17740-RA	2f457d4d690fcba5210acf1674fae29f	11874	CDD	cd00063	FN3	1677	1767	1.49959e-21	T	16-12-2017	IPR003961	Fibronectin type III	GO:0005515
cPor_17740-RA	2f457d4d690fcba5210acf1674fae29f	11874	CDD	cd00063	FN3	8751	8838	1.496e-22	T	16-12-2017	IPR003961	Fibronectin type III	GO:0005515
cPor_17740-RA	2f457d4d690fcba5210acf1674fae29f	11874	SUPERFAMILY	SSF49265		8705	8839	2.67e-29	T	16-12-2017	IPR036116	Fibronectin type III superfamily	GO:0005515
cPor_17740-RA	2f457d4d690fcba5210acf1674fae29f	11874	SUPERFAMILY	SSF49265		493	688	9.48e-44	T	16-12-2017	IPR036116	Fibronectin type III superfamily	GO:0005515
cPor_17740-RA	2f457d4d690fcba5210acf1674fae29f	11874	CDD	cd00063	FN3	6994	7081	2.13436e-20	T	16-12-2017	IPR003961	Fibronectin type III	GO:0005515
cPor_17740-RA	2f457d4d690fcba5210acf1674fae29f	11874	CDD	cd00063	FN3	3842	3934	1.09374e-23	T	16-12-2017	IPR003961	Fibronectin type III	GO:0005515
cPor_17740-RA	2f457d4d690fcba5210acf1674fae29f	11874	ProSiteProfiles	PS50853	Fibronectin type-III domain profile.	6010	6106	24.781	T	16-12-2017	IPR003961	Fibronectin type III	GO:0005515
cPor_17740-RA	2f457d4d690fcba5210acf1674fae29f	11874	ProSiteProfiles	PS50853	Fibronectin type-III domain profile.	8552	8646	23.314	T	16-12-2017	IPR003961	Fibronectin type III	GO:0005515
cPor_17740-RA	2f457d4d690fcba5210acf1674fae29f	11874	ProSiteProfiles	PS50853	Fibronectin type-III domain profile.	1183	1277	22.209	T	16-12-2017	IPR003961	Fibronectin type III	GO:0005515
cPor_17740-RA	2f457d4d690fcba5210acf1674fae29f	11874	ProSiteProfiles	PS50853	Fibronectin type-III domain profile.	6897	6990	17.87	T	16-12-2017	IPR003961	Fibronectin type III	GO:0005515
cPor_17740-RA	2f457d4d690fcba5210acf1674fae29f	11874	CDD	cd00063	FN3	3943	4031	1.01902e-20	T	16-12-2017	IPR003961	Fibronectin type III	GO:0005515
cPor_17740-RA	2f457d4d690fcba5210acf1674fae29f	11874	SUPERFAMILY	SSF49265		7771	7886	4.92e-22	T	16-12-2017	IPR036116	Fibronectin type III superfamily	GO:0005515
cPor_17740-RA	2f457d4d690fcba5210acf1674fae29f	11874	CDD	cd00063	FN3	892	981	1.05612e-18	T	16-12-2017	IPR003961	Fibronectin type III	GO:0005515
cPor_17740-RA	2f457d4d690fcba5210acf1674fae29f	11874	Pfam	PF00069	Protein kinase domain	9969	10223	1.4e-52	T	16-12-2017	IPR000719	Protein kinase domain	GO:0004672|GO:0005524|GO:0006468
cPor_17740-RA	2f457d4d690fcba5210acf1674fae29f	11874	ProSiteProfiles	PS50853	Fibronectin type-III domain profile.	2761	2856	22.746	T	16-12-2017	IPR003961	Fibronectin type III	GO:0005515
cPor_17740-RA	2f457d4d690fcba5210acf1674fae29f	11874	CDD	cd00063	FN3	8946	9036	5.85557e-18	T	16-12-2017	IPR003961	Fibronectin type III	GO:0005515
cPor_20778-RA	a72e67b6abcb3dfc26bd53123303d17b	624	ProSiteProfiles	PS50262	G-protein coupled receptors family 1 profile.	353	602	30.342	T	16-12-2017	IPR017452	GPCR, rhodopsin-like, 7TM	GO:0016021
cPor_20778-RA	a72e67b6abcb3dfc26bd53123303d17b	624	ProSiteProfiles	PS50262	G-protein coupled receptors family 1 profile.	41	290	30.562	T	16-12-2017	IPR017452	GPCR, rhodopsin-like, 7TM	GO:0016021
cPor_20778-RA	a72e67b6abcb3dfc26bd53123303d17b	624	Pfam	PF13853	Olfactory receptor	343	619	7.1e-51	T	16-12-2017	IPR000725	Olfactory receptor	GO:0004984|GO:0007186|GO:0016021
cPor_20778-RA	a72e67b6abcb3dfc26bd53123303d17b	624	Pfam	PF13853	Olfactory receptor	31	308	2.7e-56	T	16-12-2017	IPR000725	Olfactory receptor	GO:0004984|GO:0007186|GO:0016021
cPor_20778-RA	a72e67b6abcb3dfc26bd53123303d17b	624	ProSitePatterns	PS00237	G-protein coupled receptors family 1 signature.	110	126	-	T	16-12-2017	IPR000276	G protein-coupled receptor, rhodopsin-like	GO:0004930|GO:0007186|GO:0016021
cPor_20778-RA	a72e67b6abcb3dfc26bd53123303d17b	624	PRINTS	PR00245	Olfactory receptor signature	92	103	2.7e-23	T	16-12-2017	IPR000725	Olfactory receptor	GO:0004984|GO:0007186|GO:0016021
cPor_20778-RA	a72e67b6abcb3dfc26bd53123303d17b	624	PRINTS	PR00245	Olfactory receptor signature	129	141	2.7e-23	T	16-12-2017	IPR000725	Olfactory receptor	GO:0004984|GO:0007186|GO:0016021
cPor_20778-RA	a72e67b6abcb3dfc26bd53123303d17b	624	PRINTS	PR00245	Olfactory receptor signature	236	245	2.7e-23	T	16-12-2017	IPR000725	Olfactory receptor	GO:0004984|GO:0007186|GO:0016021
cPor_20778-RA	a72e67b6abcb3dfc26bd53123303d17b	624	PRINTS	PR00245	Olfactory receptor signature	283	294	2.7e-23	T	16-12-2017	IPR000725	Olfactory receptor	GO:0004984|GO:0007186|GO:0016021
cPor_20778-RA	a72e67b6abcb3dfc26bd53123303d17b	624	PRINTS	PR00245	Olfactory receptor signature	176	192	2.7e-23	T	16-12-2017	IPR000725	Olfactory receptor	GO:0004984|GO:0007186|GO:0016021
cPor_20778-RA	a72e67b6abcb3dfc26bd53123303d17b	624	ProSitePatterns	PS00237	G-protein coupled receptors family 1 signature.	422	438	-	T	16-12-2017	IPR000276	G protein-coupled receptor, rhodopsin-like	GO:0004930|GO:0007186|GO:0016021
cPor_20778-RA	a72e67b6abcb3dfc26bd53123303d17b	624	PRINTS	PR00237	Rhodopsin-like GPCR superfamily signature	104	126	2.9e-11	T	16-12-2017	IPR000276	G protein-coupled receptor, rhodopsin-like	GO:0004930|GO:0007186|GO:0016021
cPor_20778-RA	a72e67b6abcb3dfc26bd53123303d17b	624	PRINTS	PR00237	Rhodopsin-like GPCR superfamily signature	272	298	2.9e-11	T	16-12-2017	IPR000276	G protein-coupled receptor, rhodopsin-like	GO:0004930|GO:0007186|GO:0016021
cPor_20778-RA	a72e67b6abcb3dfc26bd53123303d17b	624	PRINTS	PR00237	Rhodopsin-like GPCR superfamily signature	59	80	2.9e-11	T	16-12-2017	IPR000276	G protein-coupled receptor, rhodopsin-like	GO:0004930|GO:0007186|GO:0016021
cPor_20778-RA	a72e67b6abcb3dfc26bd53123303d17b	624	PRINTS	PR00237	Rhodopsin-like GPCR superfamily signature	26	50	2.9e-11	T	16-12-2017	IPR000276	G protein-coupled receptor, rhodopsin-like	GO:0004930|GO:0007186|GO:0016021
cPor_22910-RA	9475273630469b53e6c97fb05ef18b3a	743	ProSiteProfiles	PS50157	Zinc finger C2H2 type domain profile.	329	356	18.389	T	16-12-2017	IPR013087	Zinc finger C2H2-type	GO:0003676
cPor_22910-RA	9475273630469b53e6c97fb05ef18b3a	743	ProSitePatterns	PS00028	Zinc finger C2H2 type domain signature.	359	379	-	T	16-12-2017	IPR013087	Zinc finger C2H2-type	GO:0003676
cPor_22910-RA	9475273630469b53e6c97fb05ef18b3a	743	ProSiteProfiles	PS50157	Zinc finger C2H2 type domain profile.	357	384	16.851	T	16-12-2017	IPR013087	Zinc finger C2H2-type	GO:0003676
cPor_22910-RA	9475273630469b53e6c97fb05ef18b3a	743	ProSiteProfiles	PS50157	Zinc finger C2H2 type domain profile.	273	300	18.202	T	16-12-2017	IPR013087	Zinc finger C2H2-type	GO:0003676
cPor_22910-RA	9475273630469b53e6c97fb05ef18b3a	743	ProSitePatterns	PS00028	Zinc finger C2H2 type domain signature.	424	444	-	T	16-12-2017	IPR013087	Zinc finger C2H2-type	GO:0003676
cPor_22910-RA	9475273630469b53e6c97fb05ef18b3a	743	ProSitePatterns	PS00028	Zinc finger C2H2 type domain signature.	387	407	-	T	16-12-2017	IPR013087	Zinc finger C2H2-type	GO:0003676
cPor_22910-RA	9475273630469b53e6c97fb05ef18b3a	743	ProSitePatterns	PS00028	Zinc finger C2H2 type domain signature.	620	640	-	T	16-12-2017	IPR013087	Zinc finger C2H2-type	GO:0003676
cPor_22910-RA	9475273630469b53e6c97fb05ef18b3a	743	ProSiteProfiles	PS50157	Zinc finger C2H2 type domain profile.	450	477	18.098	T	16-12-2017	IPR013087	Zinc finger C2H2-type	GO:0003676
cPor_22910-RA	9475273630469b53e6c97fb05ef18b3a	743	ProSiteProfiles	PS50157	Zinc finger C2H2 type domain profile.	506	533	17.703	T	16-12-2017	IPR013087	Zinc finger C2H2-type	GO:0003676
cPor_22910-RA	9475273630469b53e6c97fb05ef18b3a	743	ProSiteProfiles	PS50157	Zinc finger C2H2 type domain profile.	478	505	18.202	T	16-12-2017	IPR013087	Zinc finger C2H2-type	GO:0003676
cPor_22910-RA	9475273630469b53e6c97fb05ef18b3a	743	ProSitePatterns	PS00028	Zinc finger C2H2 type domain signature.	223	245	-	T	16-12-2017	IPR013087	Zinc finger C2H2-type	GO:0003676
cPor_22910-RA	9475273630469b53e6c97fb05ef18b3a	743	ProSiteProfiles	PS50157	Zinc finger C2H2 type domain profile.	245	272	14.149	T	16-12-2017	IPR013087	Zinc finger C2H2-type	GO:0003676
cPor_22910-RA	9475273630469b53e6c97fb05ef18b3a	743	ProSitePatterns	PS00028	Zinc finger C2H2 type domain signature.	592	612	-	T	16-12-2017	IPR013087	Zinc finger C2H2-type	GO:0003676
cPor_22910-RA	9475273630469b53e6c97fb05ef18b3a	743	ProSitePatterns	PS00028	Zinc finger C2H2 type domain signature.	331	351	-	T	16-12-2017	IPR013087	Zinc finger C2H2-type	GO:0003676
cPor_22910-RA	9475273630469b53e6c97fb05ef18b3a	743	ProSiteProfiles	PS50157	Zinc finger C2H2 type domain profile.	301	328	17.828	T	16-12-2017	IPR013087	Zinc finger C2H2-type	GO:0003676
cPor_22910-RA	9475273630469b53e6c97fb05ef18b3a	743	ProSitePatterns	PS00028	Zinc finger C2H2 type domain signature.	452	472	-	T	16-12-2017	IPR013087	Zinc finger C2H2-type	GO:0003676
cPor_22910-RA	9475273630469b53e6c97fb05ef18b3a	743	SMART	SM00355		590	612	0.00025	T	16-12-2017	IPR013087	Zinc finger C2H2-type	GO:0003676
cPor_22910-RA	9475273630469b53e6c97fb05ef18b3a	743	SMART	SM00355		246	267	41	T	16-12-2017	IPR013087	Zinc finger C2H2-type	GO:0003676
cPor_22910-RA	9475273630469b53e6c97fb05ef18b3a	743	SMART	SM00355		329	351	0.00047	T	16-12-2017	IPR013087	Zinc finger C2H2-type	GO:0003676
cPor_22910-RA	9475273630469b53e6c97fb05ef18b3a	743	SMART	SM00355		506	528	0.00031	T	16-12-2017	IPR013087	Zinc finger C2H2-type	GO:0003676
cPor_22910-RA	9475273630469b53e6c97fb05ef18b3a	743	SMART	SM00355		222	245	89	T	16-12-2017	IPR013087	Zinc finger C2H2-type	GO:0003676
cPor_22910-RA	9475273630469b53e6c97fb05ef18b3a	743	SMART	SM00355		422	444	0.0018	T	16-12-2017	IPR013087	Zinc finger C2H2-type	GO:0003676
cPor_22910-RA	9475273630469b53e6c97fb05ef18b3a	743	SMART	SM00355		534	556	0.0021	T	16-12-2017	IPR013087	Zinc finger C2H2-type	GO:0003676
cPor_22910-RA	9475273630469b53e6c97fb05ef18b3a	743	SMART	SM00355		357	379	0.015	T	16-12-2017	IPR013087	Zinc finger C2H2-type	GO:0003676
cPor_22910-RA	9475273630469b53e6c97fb05ef18b3a	743	SMART	SM00355		450	472	0.00019	T	16-12-2017	IPR013087	Zinc finger C2H2-type	GO:0003676
cPor_22910-RA	9475273630469b53e6c97fb05ef18b3a	743	SMART	SM00355		562	584	9.8	T	16-12-2017	IPR013087	Zinc finger C2H2-type	GO:0003676
cPor_22910-RA	9475273630469b53e6c97fb05ef18b3a	743	SMART	SM00355		478	500	0.0019	T	16-12-2017	IPR013087	Zinc finger C2H2-type	GO:0003676
cPor_22910-RA	9475273630469b53e6c97fb05ef18b3a	743	SMART	SM00355		301	323	0.0014	T	16-12-2017	IPR013087	Zinc finger C2H2-type	GO:0003676
cPor_22910-RA	9475273630469b53e6c97fb05ef18b3a	743	SMART	SM00355		273	295	0.0015	T	16-12-2017	IPR013087	Zinc finger C2H2-type	GO:0003676
cPor_22910-RA	9475273630469b53e6c97fb05ef18b3a	743	SMART	SM00355		618	640	0.00013	T	16-12-2017	IPR013087	Zinc finger C2H2-type	GO:0003676
cPor_22910-RA	9475273630469b53e6c97fb05ef18b3a	743	SMART	SM00355		385	407	0.0028	T	16-12-2017	IPR013087	Zinc finger C2H2-type	GO:0003676
cPor_22910-RA	9475273630469b53e6c97fb05ef18b3a	743	ProSiteProfiles	PS50157	Zinc finger C2H2 type domain profile.	590	617	17.724	T	16-12-2017	IPR013087	Zinc finger C2H2-type	GO:0003676
cPor_22910-RA	9475273630469b53e6c97fb05ef18b3a	743	ProSitePatterns	PS00028	Zinc finger C2H2 type domain signature.	536	556	-	T	16-12-2017	IPR013087	Zinc finger C2H2-type	GO:0003676
cPor_22910-RA	9475273630469b53e6c97fb05ef18b3a	743	ProSitePatterns	PS00028	Zinc finger C2H2 type domain signature.	246	267	-	T	16-12-2017	IPR013087	Zinc finger C2H2-type	GO:0003676
cPor_22910-RA	9475273630469b53e6c97fb05ef18b3a	743	ProSitePatterns	PS00028	Zinc finger C2H2 type domain signature.	275	295	-	T	16-12-2017	IPR013087	Zinc finger C2H2-type	GO:0003676
cPor_22910-RA	9475273630469b53e6c97fb05ef18b3a	743	ProSiteProfiles	PS50157	Zinc finger C2H2 type domain profile.	385	412	17.121	T	16-12-2017	IPR013087	Zinc finger C2H2-type	GO:0003676
cPor_22910-RA	9475273630469b53e6c97fb05ef18b3a	743	ProSiteProfiles	PS50157	Zinc finger C2H2 type domain profile.	562	589	15.251	T	16-12-2017	IPR013087	Zinc finger C2H2-type	GO:0003676
cPor_22910-RA	9475273630469b53e6c97fb05ef18b3a	743	ProSitePatterns	PS00028	Zinc finger C2H2 type domain signature.	508	528	-	T	16-12-2017	IPR013087	Zinc finger C2H2-type	GO:0003676
cPor_22910-RA	9475273630469b53e6c97fb05ef18b3a	743	ProSitePatterns	PS00028	Zinc finger C2H2 type domain signature.	303	323	-	T	16-12-2017	IPR013087	Zinc finger C2H2-type	GO:0003676
cPor_22910-RA	9475273630469b53e6c97fb05ef18b3a	743	ProSiteProfiles	PS50157	Zinc finger C2H2 type domain profile.	422	449	16.623	T	16-12-2017	IPR013087	Zinc finger C2H2-type	GO:0003676
cPor_22910-RA	9475273630469b53e6c97fb05ef18b3a	743	ProSiteProfiles	PS50157	Zinc finger C2H2 type domain profile.	618	645	18.95	T	16-12-2017	IPR013087	Zinc finger C2H2-type	GO:0003676
cPor_22910-RA	9475273630469b53e6c97fb05ef18b3a	743	ProSitePatterns	PS00028	Zinc finger C2H2 type domain signature.	480	500	-	T	16-12-2017	IPR013087	Zinc finger C2H2-type	GO:0003676
cPor_22910-RA	9475273630469b53e6c97fb05ef18b3a	743	ProSiteProfiles	PS50157	Zinc finger C2H2 type domain profile.	534	561	18.036	T	16-12-2017	IPR013087	Zinc finger C2H2-type	GO:0003676
cPor_09678-RA	99325e73e0f71ca09bf26ad4f742d988	753	Pfam	PF00069	Protein kinase domain	26	295	1.8e-56	T	16-12-2017	IPR000719	Protein kinase domain	GO:0004672|GO:0005524|GO:0006468
cPor_09678-RA	99325e73e0f71ca09bf26ad4f742d988	753	SMART	SM00220		23	309	1.2e-67	T	16-12-2017	IPR000719	Protein kinase domain	GO:0004672|GO:0005524|GO:0006468
cPor_09678-RA	99325e73e0f71ca09bf26ad4f742d988	753	ProSitePatterns	PS00107	Protein kinases ATP-binding region signature.	29	52	-	T	16-12-2017	IPR017441	Protein kinase, ATP binding site	GO:0005524
cPor_09678-RA	99325e73e0f71ca09bf26ad4f742d988	753	Pfam	PF12179	I-kappa-kinase-beta NEMO binding domain	718	752	1.2e-15	T	16-12-2017	IPR022007	I-kappa-kinase-beta NEMO binding domain	GO:0008384
cPor_09678-RA	99325e73e0f71ca09bf26ad4f742d988	753	ProSitePatterns	PS00108	Serine/Threonine protein kinases active-site signature.	148	160	-	T	16-12-2017	IPR008271	Serine/threonine-protein kinase, active site	GO:0004672|GO:0006468
cPor_09678-RA	99325e73e0f71ca09bf26ad4f742d988	753	SMART	SM01239		715	752	3.6e-17	T	16-12-2017	IPR022007	I-kappa-kinase-beta NEMO binding domain	GO:0008384
cPor_09678-RA	99325e73e0f71ca09bf26ad4f742d988	753	ProSiteProfiles	PS50011	Protein kinase domain profile.	23	310	40.909	T	16-12-2017	IPR000719	Protein kinase domain	GO:0004672|GO:0005524|GO:0006468
cPor_10933-RA	1609f905513ac56b040f735f54ee035e	454	PANTHER	PTHR10155		33	454	0	T	16-12-2017	IPR001720	PI3K p85/p55 subunit	GO:0005942|GO:0035014
cPor_19232-RA	f4c7f599b481fbf5243645fd847d6603	760	Pfam	PF13691	tRNase Z endonuclease	66	125	7.7e-15	T	16-12-2017	IPR027794	tRNase Z endonuclease	GO:0008033
cPor_15425-RA	e4002f0eedefb98a3e9e79c2f49ee997	769	Pfam	PF00888	Cullin family	17	670	2.7e-190	T	16-12-2017	IPR001373	Cullin, N-terminal	GO:0006511|GO:0031625
cPor_15425-RA	e4002f0eedefb98a3e9e79c2f49ee997	769	ProSitePatterns	PS01256	Cullin family signature.	742	769	-	T	16-12-2017	IPR016157	Cullin, conserved site	GO:0006511|GO:0031461|GO:0031625
cPor_06772-RA	1cca1184fbdabac17484184d2e0c8304	1489	CDD	cd09233	ACE1-Sec16-like	686	944	8.87541e-68	T	16-12-2017	IPR024880	COPII coat assembly protein, Sec16	GO:0048208
cPor_04333-RA	0b89dc7499e403b5a7dd503318e75b9c	1078	ProSiteProfiles	PS50157	Zinc finger C2H2 type domain profile.	637	665	10.554	T	16-12-2017	IPR013087	Zinc finger C2H2-type	GO:0003676
cPor_04333-RA	0b89dc7499e403b5a7dd503318e75b9c	1078	ProSitePatterns	PS00028	Zinc finger C2H2 type domain signature.	639	660	-	T	16-12-2017	IPR013087	Zinc finger C2H2-type	GO:0003676
cPor_04333-RA	0b89dc7499e403b5a7dd503318e75b9c	1078	ProSitePatterns	PS00028	Zinc finger C2H2 type domain signature.	521	541	-	T	16-12-2017	IPR013087	Zinc finger C2H2-type	GO:0003676
cPor_04333-RA	0b89dc7499e403b5a7dd503318e75b9c	1078	ProSiteProfiles	PS50157	Zinc finger C2H2 type domain profile.	549	571	8.85	T	16-12-2017	IPR013087	Zinc finger C2H2-type	GO:0003676
cPor_04333-RA	0b89dc7499e403b5a7dd503318e75b9c	1078	ProSitePatterns	PS00028	Zinc finger C2H2 type domain signature.	818	838	-	T	16-12-2017	IPR013087	Zinc finger C2H2-type	GO:0003676
cPor_04333-RA	0b89dc7499e403b5a7dd503318e75b9c	1078	ProSitePatterns	PS00028	Zinc finger C2H2 type domain signature.	369	390	-	T	16-12-2017	IPR013087	Zinc finger C2H2-type	GO:0003676
cPor_04333-RA	0b89dc7499e403b5a7dd503318e75b9c	1078	ProSitePatterns	PS00028	Zinc finger C2H2 type domain signature.	406	427	-	T	16-12-2017	IPR013087	Zinc finger C2H2-type	GO:0003676
cPor_04333-RA	0b89dc7499e403b5a7dd503318e75b9c	1078	ProSiteProfiles	PS50157	Zinc finger C2H2 type domain profile.	845	872	10.221	T	16-12-2017	IPR013087	Zinc finger C2H2-type	GO:0003676
cPor_04333-RA	0b89dc7499e403b5a7dd503318e75b9c	1078	ProSiteProfiles	PS50157	Zinc finger C2H2 type domain profile.	404	427	9.494	T	16-12-2017	IPR013087	Zinc finger C2H2-type	GO:0003676
cPor_04333-RA	0b89dc7499e403b5a7dd503318e75b9c	1078	ProSitePatterns	PS00028	Zinc finger C2H2 type domain signature.	696	717	-	T	16-12-2017	IPR013087	Zinc finger C2H2-type	GO:0003676
cPor_04333-RA	0b89dc7499e403b5a7dd503318e75b9c	1078	ProSiteProfiles	PS50157	Zinc finger C2H2 type domain profile.	178	206	9.889	T	16-12-2017	IPR013087	Zinc finger C2H2-type	GO:0003676
cPor_04333-RA	0b89dc7499e403b5a7dd503318e75b9c	1078	ProSitePatterns	PS00028	Zinc finger C2H2 type domain signature.	1008	1029	-	T	16-12-2017	IPR013087	Zinc finger C2H2-type	GO:0003676
cPor_04333-RA	0b89dc7499e403b5a7dd503318e75b9c	1078	ProSiteProfiles	PS50157	Zinc finger C2H2 type domain profile.	49	76	12.923	T	16-12-2017	IPR013087	Zinc finger C2H2-type	GO:0003676
cPor_04333-RA	0b89dc7499e403b5a7dd503318e75b9c	1078	ProSiteProfiles	PS50157	Zinc finger C2H2 type domain profile.	579	603	11.032	T	16-12-2017	IPR013087	Zinc finger C2H2-type	GO:0003676
cPor_04333-RA	0b89dc7499e403b5a7dd503318e75b9c	1078	ProSiteProfiles	PS50157	Zinc finger C2H2 type domain profile.	146	174	9.847	T	16-12-2017	IPR013087	Zinc finger C2H2-type	GO:0003676
cPor_04333-RA	0b89dc7499e403b5a7dd503318e75b9c	1078	ProSiteProfiles	PS50157	Zinc finger C2H2 type domain profile.	367	395	11.281	T	16-12-2017	IPR013087	Zinc finger C2H2-type	GO:0003676
cPor_04333-RA	0b89dc7499e403b5a7dd503318e75b9c	1078	ProSiteProfiles	PS50157	Zinc finger C2H2 type domain profile.	77	104	14.295	T	16-12-2017	IPR013087	Zinc finger C2H2-type	GO:0003676
cPor_04333-RA	0b89dc7499e403b5a7dd503318e75b9c	1078	ProSitePatterns	PS00028	Zinc finger C2H2 type domain signature.	107	127	-	T	16-12-2017	IPR013087	Zinc finger C2H2-type	GO:0003676
cPor_04333-RA	0b89dc7499e403b5a7dd503318e75b9c	1078	ProSitePatterns	PS00028	Zinc finger C2H2 type domain signature.	581	602	-	T	16-12-2017	IPR013087	Zinc finger C2H2-type	GO:0003676
cPor_04333-RA	0b89dc7499e403b5a7dd503318e75b9c	1078	ProSitePatterns	PS00028	Zinc finger C2H2 type domain signature.	148	169	-	T	16-12-2017	IPR013087	Zinc finger C2H2-type	GO:0003676
cPor_04333-RA	0b89dc7499e403b5a7dd503318e75b9c	1078	ProSitePatterns	PS00028	Zinc finger C2H2 type domain signature.	23	43	-	T	16-12-2017	IPR013087	Zinc finger C2H2-type	GO:0003676
cPor_04333-RA	0b89dc7499e403b5a7dd503318e75b9c	1078	ProSitePatterns	PS00028	Zinc finger C2H2 type domain signature.	609	630	-	T	16-12-2017	IPR013087	Zinc finger C2H2-type	GO:0003676
cPor_04333-RA	0b89dc7499e403b5a7dd503318e75b9c	1078	ProSiteProfiles	PS50157	Zinc finger C2H2 type domain profile.	607	635	10.783	T	16-12-2017	IPR013087	Zinc finger C2H2-type	GO:0003676
cPor_04333-RA	0b89dc7499e403b5a7dd503318e75b9c	1078	ProSiteProfiles	PS50157	Zinc finger C2H2 type domain profile.	1006	1034	9.806	T	16-12-2017	IPR013087	Zinc finger C2H2-type	GO:0003676
cPor_04333-RA	0b89dc7499e403b5a7dd503318e75b9c	1078	ProSiteProfiles	PS50157	Zinc finger C2H2 type domain profile.	105	132	12.57	T	16-12-2017	IPR013087	Zinc finger C2H2-type	GO:0003676
cPor_04333-RA	0b89dc7499e403b5a7dd503318e75b9c	1078	ProSiteProfiles	PS50157	Zinc finger C2H2 type domain profile.	816	843	11.593	T	16-12-2017	IPR013087	Zinc finger C2H2-type	GO:0003676
cPor_04333-RA	0b89dc7499e403b5a7dd503318e75b9c	1078	ProSitePatterns	PS00028	Zinc finger C2H2 type domain signature.	51	71	-	T	16-12-2017	IPR013087	Zinc finger C2H2-type	GO:0003676
cPor_04333-RA	0b89dc7499e403b5a7dd503318e75b9c	1078	ProSiteProfiles	PS50157	Zinc finger C2H2 type domain profile.	694	717	9.743	T	16-12-2017	IPR013087	Zinc finger C2H2-type	GO:0003676
cPor_04333-RA	0b89dc7499e403b5a7dd503318e75b9c	1078	ProSitePatterns	PS00028	Zinc finger C2H2 type domain signature.	908	928	-	T	16-12-2017	IPR013087	Zinc finger C2H2-type	GO:0003676
cPor_04333-RA	0b89dc7499e403b5a7dd503318e75b9c	1078	ProSiteProfiles	PS50157	Zinc finger C2H2 type domain profile.	772	799	8.58	T	16-12-2017	IPR013087	Zinc finger C2H2-type	GO:0003676
cPor_04333-RA	0b89dc7499e403b5a7dd503318e75b9c	1078	ProSiteProfiles	PS50157	Zinc finger C2H2 type domain profile.	519	541	9.515	T	16-12-2017	IPR013087	Zinc finger C2H2-type	GO:0003676
cPor_04333-RA	0b89dc7499e403b5a7dd503318e75b9c	1078	ProSiteProfiles	PS50157	Zinc finger C2H2 type domain profile.	21	48	13.318	T	16-12-2017	IPR013087	Zinc finger C2H2-type	GO:0003676
cPor_04333-RA	0b89dc7499e403b5a7dd503318e75b9c	1078	ProSitePatterns	PS00028	Zinc finger C2H2 type domain signature.	180	201	-	T	16-12-2017	IPR013087	Zinc finger C2H2-type	GO:0003676
cPor_04333-RA	0b89dc7499e403b5a7dd503318e75b9c	1078	ProSitePatterns	PS00028	Zinc finger C2H2 type domain signature.	79	99	-	T	16-12-2017	IPR013087	Zinc finger C2H2-type	GO:0003676
cPor_04333-RA	0b89dc7499e403b5a7dd503318e75b9c	1078	ProSitePatterns	PS00028	Zinc finger C2H2 type domain signature.	208	228	-	T	16-12-2017	IPR013087	Zinc finger C2H2-type	GO:0003676
cPor_04333-RA	0b89dc7499e403b5a7dd503318e75b9c	1078	SMART	SM00355		296	320	0.15	T	16-12-2017	IPR013087	Zinc finger C2H2-type	GO:0003676
cPor_04333-RA	0b89dc7499e403b5a7dd503318e75b9c	1078	SMART	SM00355		874	896	5.7	T	16-12-2017	IPR013087	Zinc finger C2H2-type	GO:0003676
cPor_04333-RA	0b89dc7499e403b5a7dd503318e75b9c	1078	SMART	SM00355		77	99	0.025	T	16-12-2017	IPR013087	Zinc finger C2H2-type	GO:0003676
cPor_04333-RA	0b89dc7499e403b5a7dd503318e75b9c	1078	SMART	SM00355		105	127	0.00042	T	16-12-2017	IPR013087	Zinc finger C2H2-type	GO:0003676
cPor_04333-RA	0b89dc7499e403b5a7dd503318e75b9c	1078	SMART	SM00355		146	169	0.016	T	16-12-2017	IPR013087	Zinc finger C2H2-type	GO:0003676
cPor_04333-RA	0b89dc7499e403b5a7dd503318e75b9c	1078	SMART	SM00355		450	475	4.6	T	16-12-2017	IPR013087	Zinc finger C2H2-type	GO:0003676
cPor_04333-RA	0b89dc7499e403b5a7dd503318e75b9c	1078	SMART	SM00355		637	660	0.0085	T	16-12-2017	IPR013087	Zinc finger C2H2-type	GO:0003676
cPor_04333-RA	0b89dc7499e403b5a7dd503318e75b9c	1078	SMART	SM00355		49	71	0.16	T	16-12-2017	IPR013087	Zinc finger C2H2-type	GO:0003676
cPor_04333-RA	0b89dc7499e403b5a7dd503318e75b9c	1078	SMART	SM00355		579	602	0.00058	T	16-12-2017	IPR013087	Zinc finger C2H2-type	GO:0003676
cPor_04333-RA	0b89dc7499e403b5a7dd503318e75b9c	1078	SMART	SM00355		816	838	0.00016	T	16-12-2017	IPR013087	Zinc finger C2H2-type	GO:0003676
cPor_04333-RA	0b89dc7499e403b5a7dd503318e75b9c	1078	SMART	SM00355		367	390	0.00084	T	16-12-2017	IPR013087	Zinc finger C2H2-type	GO:0003676
cPor_04333-RA	0b89dc7499e403b5a7dd503318e75b9c	1078	SMART	SM00355		178	201	0.059	T	16-12-2017	IPR013087	Zinc finger C2H2-type	GO:0003676
cPor_04333-RA	0b89dc7499e403b5a7dd503318e75b9c	1078	SMART	SM00355		772	795	4.8	T	16-12-2017	IPR013087	Zinc finger C2H2-type	GO:0003676
cPor_04333-RA	0b89dc7499e403b5a7dd503318e75b9c	1078	SMART	SM00355		668	690	0.016	T	16-12-2017	IPR013087	Zinc finger C2H2-type	GO:0003676
cPor_04333-RA	0b89dc7499e403b5a7dd503318e75b9c	1078	SMART	SM00355		549	571	0.044	T	16-12-2017	IPR013087	Zinc finger C2H2-type	GO:0003676
cPor_04333-RA	0b89dc7499e403b5a7dd503318e75b9c	1078	SMART	SM00355		694	717	0.046	T	16-12-2017	IPR013087	Zinc finger C2H2-type	GO:0003676
cPor_04333-RA	0b89dc7499e403b5a7dd503318e75b9c	1078	SMART	SM00355		906	928	58	T	16-12-2017	IPR013087	Zinc finger C2H2-type	GO:0003676
cPor_04333-RA	0b89dc7499e403b5a7dd503318e75b9c	1078	SMART	SM00355		21	43	0.0015	T	16-12-2017	IPR013087	Zinc finger C2H2-type	GO:0003676
cPor_04333-RA	0b89dc7499e403b5a7dd503318e75b9c	1078	SMART	SM00355		328	351	0.18	T	16-12-2017	IPR013087	Zinc finger C2H2-type	GO:0003676
cPor_04333-RA	0b89dc7499e403b5a7dd503318e75b9c	1078	SMART	SM00355		845	867	0.00075	T	16-12-2017	IPR013087	Zinc finger C2H2-type	GO:0003676
cPor_04333-RA	0b89dc7499e403b5a7dd503318e75b9c	1078	SMART	SM00355		1006	1029	0.0097	T	16-12-2017	IPR013087	Zinc finger C2H2-type	GO:0003676
cPor_04333-RA	0b89dc7499e403b5a7dd503318e75b9c	1078	SMART	SM00355		607	630	0.0082	T	16-12-2017	IPR013087	Zinc finger C2H2-type	GO:0003676
cPor_04333-RA	0b89dc7499e403b5a7dd503318e75b9c	1078	SMART	SM00355		519	541	0.0036	T	16-12-2017	IPR013087	Zinc finger C2H2-type	GO:0003676
cPor_04333-RA	0b89dc7499e403b5a7dd503318e75b9c	1078	SMART	SM00355		404	427	0.024	T	16-12-2017	IPR013087	Zinc finger C2H2-type	GO:0003676
cPor_04333-RA	0b89dc7499e403b5a7dd503318e75b9c	1078	SMART	SM00355		1054	1076	0.017	T	16-12-2017	IPR013087	Zinc finger C2H2-type	GO:0003676
cPor_04333-RA	0b89dc7499e403b5a7dd503318e75b9c	1078	SMART	SM00355		206	228	0.73	T	16-12-2017	IPR013087	Zinc finger C2H2-type	GO:0003676
cPor_04333-RA	0b89dc7499e403b5a7dd503318e75b9c	1078	ProSiteProfiles	PS50157	Zinc finger C2H2 type domain profile.	668	695	10.284	T	16-12-2017	IPR013087	Zinc finger C2H2-type	GO:0003676
cPor_04333-RA	0b89dc7499e403b5a7dd503318e75b9c	1078	ProSitePatterns	PS00028	Zinc finger C2H2 type domain signature.	670	690	-	T	16-12-2017	IPR013087	Zinc finger C2H2-type	GO:0003676
cPor_04333-RA	0b89dc7499e403b5a7dd503318e75b9c	1078	ProSitePatterns	PS00028	Zinc finger C2H2 type domain signature.	847	867	-	T	16-12-2017	IPR013087	Zinc finger C2H2-type	GO:0003676
cPor_04333-RA	0b89dc7499e403b5a7dd503318e75b9c	1078	ProSitePatterns	PS00028	Zinc finger C2H2 type domain signature.	330	351	-	T	16-12-2017	IPR013087	Zinc finger C2H2-type	GO:0003676
cPor_04333-RA	0b89dc7499e403b5a7dd503318e75b9c	1078	ProSitePatterns	PS00028	Zinc finger C2H2 type domain signature.	774	795	-	T	16-12-2017	IPR013087	Zinc finger C2H2-type	GO:0003676
cPor_04333-RA	0b89dc7499e403b5a7dd503318e75b9c	1078	ProSitePatterns	PS00028	Zinc finger C2H2 type domain signature.	1056	1076	-	T	16-12-2017	IPR013087	Zinc finger C2H2-type	GO:0003676
cPor_18905-RA	7953431952d240065ac3b5f2dd04573e	677	PANTHER	PTHR31179:SF5		1	677	0	T	16-12-2017	IPR029880	Rabaptin-5	GO:0005096|GO:0005768|GO:0006897
cPor_18905-RA	7953431952d240065ac3b5f2dd04573e	677	Pfam	PF03528	Rabaptin	1	310	6.4e-173	T	16-12-2017	IPR018514	Rabaptin coiled-coil domain	GO:0005096|GO:0008083
cPor_18905-RA	7953431952d240065ac3b5f2dd04573e	677	PRINTS	PR01432	Rabaptin signature	5	23	1.3e-115	T	16-12-2017	IPR003914	Rabaptin	GO:0005096|GO:0006897
cPor_18905-RA	7953431952d240065ac3b5f2dd04573e	677	PRINTS	PR01432	Rabaptin signature	289	309	1.3e-115	T	16-12-2017	IPR003914	Rabaptin	GO:0005096|GO:0006897
cPor_18905-RA	7953431952d240065ac3b5f2dd04573e	677	PRINTS	PR01432	Rabaptin signature	410	426	1.3e-115	T	16-12-2017	IPR003914	Rabaptin	GO:0005096|GO:0006897
cPor_18905-RA	7953431952d240065ac3b5f2dd04573e	677	PRINTS	PR01432	Rabaptin signature	439	461	1.3e-115	T	16-12-2017	IPR003914	Rabaptin	GO:0005096|GO:0006897
cPor_18905-RA	7953431952d240065ac3b5f2dd04573e	677	PRINTS	PR01432	Rabaptin signature	54	75	1.3e-115	T	16-12-2017	IPR003914	Rabaptin	GO:0005096|GO:0006897
cPor_18905-RA	7953431952d240065ac3b5f2dd04573e	677	PRINTS	PR01432	Rabaptin signature	264	284	1.3e-115	T	16-12-2017	IPR003914	Rabaptin	GO:0005096|GO:0006897
cPor_18905-RA	7953431952d240065ac3b5f2dd04573e	677	PRINTS	PR01432	Rabaptin signature	314	334	1.3e-115	T	16-12-2017	IPR003914	Rabaptin	GO:0005096|GO:0006897
cPor_18905-RA	7953431952d240065ac3b5f2dd04573e	677	PRINTS	PR01432	Rabaptin signature	182	199	1.3e-115	T	16-12-2017	IPR003914	Rabaptin	GO:0005096|GO:0006897
cPor_18905-RA	7953431952d240065ac3b5f2dd04573e	677	PRINTS	PR01432	Rabaptin signature	232	250	1.3e-115	T	16-12-2017	IPR003914	Rabaptin	GO:0005096|GO:0006897
cPor_18905-RA	7953431952d240065ac3b5f2dd04573e	677	PRINTS	PR01432	Rabaptin signature	491	511	1.3e-115	T	16-12-2017	IPR003914	Rabaptin	GO:0005096|GO:0006897
cPor_03436-RA	e49be73906ade9b1dd30772f7ba26972	1432	Gene3D	G3DSA:3.30.420.10		557	780	4.9e-46	T	16-12-2017	IPR036397	Ribonuclease H superfamily	GO:0003676
cPor_03436-RA	e49be73906ade9b1dd30772f7ba26972	1432	Pfam	PF00665	Integrase core domain	571	677	9.5e-17	T	16-12-2017	IPR001584	Integrase, catalytic core	GO:0015074
cPor_03436-RA	e49be73906ade9b1dd30772f7ba26972	1432	ProSiteProfiles	PS50994	Integrase catalytic domain profile.	559	722	23.059	T	16-12-2017	IPR001584	Integrase, catalytic core	GO:0015074
cPor_09470-RA	76712807020004885024d3c31804f1ad	636	Pfam	PF01421	Reprolysin (M12B) family zinc metalloprotease	112	268	7.9e-42	T	16-12-2017	IPR001590	Peptidase M12B, ADAM/reprolysin	GO:0004222|GO:0006508
cPor_09470-RA	76712807020004885024d3c31804f1ad	636	Gene3D	G3DSA:3.40.390.10		95	288	2.4e-41	T	16-12-2017	IPR024079	Metallopeptidase, catalytic domain superfamily	GO:0008237
cPor_09470-RA	76712807020004885024d3c31804f1ad	636	ProSiteProfiles	PS50215	ADAM type metalloprotease domain profile.	113	268	30.594	T	16-12-2017	IPR001590	Peptidase M12B, ADAM/reprolysin	GO:0004222|GO:0006508
cPor_20503-RA	f754a53474fcd3e46373bfdbba9ae4aa	275	TIGRFAM	TIGR00231	small_GTP: small GTP-binding protein domain	32	179	3.3e-15	T	16-12-2017	IPR005225	Small GTP-binding protein domain	GO:0005525
cPor_20503-RA	f754a53474fcd3e46373bfdbba9ae4aa	275	Pfam	PF00071	Ras family	31	184	4.1e-37	T	16-12-2017	IPR001806	Small GTPase superfamily	GO:0003924|GO:0005525
cPor_07165-RA	76682576cc87114c9f4c9eb40b90575a	851	PANTHER	PTHR23235:SF1		73	666	0	T	16-12-2017	IPR030451	Transcription factor Sp2	GO:0035264
cPor_07165-RA	76682576cc87114c9f4c9eb40b90575a	851	ProSiteProfiles	PS50157	Zinc finger C2H2 type domain profile.	581	610	15.916	T	16-12-2017	IPR013087	Zinc finger C2H2-type	GO:0003676
cPor_07165-RA	76682576cc87114c9f4c9eb40b90575a	851	SMART	SM00355		641	663	0.04	T	16-12-2017	IPR013087	Zinc finger C2H2-type	GO:0003676
cPor_07165-RA	76682576cc87114c9f4c9eb40b90575a	851	SMART	SM00355		581	605	0.062	T	16-12-2017	IPR013087	Zinc finger C2H2-type	GO:0003676
cPor_07165-RA	76682576cc87114c9f4c9eb40b90575a	851	SMART	SM00355		611	635	0.00079	T	16-12-2017	IPR013087	Zinc finger C2H2-type	GO:0003676
cPor_07165-RA	76682576cc87114c9f4c9eb40b90575a	851	ProSiteProfiles	PS50157	Zinc finger C2H2 type domain profile.	611	640	15.105	T	16-12-2017	IPR013087	Zinc finger C2H2-type	GO:0003676
cPor_07165-RA	76682576cc87114c9f4c9eb40b90575a	851	ProSitePatterns	PS00028	Zinc finger C2H2 type domain signature.	583	605	-	T	16-12-2017	IPR013087	Zinc finger C2H2-type	GO:0003676
cPor_07165-RA	76682576cc87114c9f4c9eb40b90575a	851	ProSitePatterns	PS00028	Zinc finger C2H2 type domain signature.	613	635	-	T	16-12-2017	IPR013087	Zinc finger C2H2-type	GO:0003676
cPor_07165-RA	76682576cc87114c9f4c9eb40b90575a	851	ProSitePatterns	PS00028	Zinc finger C2H2 type domain signature.	643	663	-	T	16-12-2017	IPR013087	Zinc finger C2H2-type	GO:0003676
cPor_07165-RA	76682576cc87114c9f4c9eb40b90575a	851	ProSiteProfiles	PS50157	Zinc finger C2H2 type domain profile.	641	663	11.843	T	16-12-2017	IPR013087	Zinc finger C2H2-type	GO:0003676
cPor_19191-RA	c6ce3afcfad425de1ee77d604dff7eab	262	Gene3D	G3DSA:1.10.418.10		7	132	8.9e-07	T	16-12-2017	IPR036872	Calponin-like domain superfamily	GO:0005515
cPor_09512-RA	0264deec342dc670f14e43096d43848d	604	SUPERFAMILY	SSF49723		491	604	2.21e-35	T	16-12-2017	IPR036392	PLAT/LH2 domain superfamily	GO:0005515
cPor_09512-RA	0264deec342dc670f14e43096d43848d	604	Pfam	PF01477	PLAT/LH2 domain	495	595	2.3e-11	T	16-12-2017	IPR001024	PLAT/LH2 domain	GO:0005515
cPor_09512-RA	0264deec342dc670f14e43096d43848d	604	CDD	cd00707	Pancreat_lipase_like	188	485	1.16911e-142	T	16-12-2017	IPR033906	Lipase, N-terminal	GO:0006629
cPor_09512-RA	0264deec342dc670f14e43096d43848d	604	PRINTS	PR00821	Triacylglycerol lipase family signature	488	503	6.8e-56	T	16-12-2017	IPR000734	Triacylglycerol lipase family	GO:0052689
cPor_09512-RA	0264deec342dc670f14e43096d43848d	604	PRINTS	PR00821	Triacylglycerol lipase family signature	300	318	6.8e-56	T	16-12-2017	IPR000734	Triacylglycerol lipase family	GO:0052689
cPor_09512-RA	0264deec342dc670f14e43096d43848d	604	PRINTS	PR00821	Triacylglycerol lipase family signature	445	462	6.8e-56	T	16-12-2017	IPR000734	Triacylglycerol lipase family	GO:0052689
cPor_09512-RA	0264deec342dc670f14e43096d43848d	604	PRINTS	PR00821	Triacylglycerol lipase family signature	213	232	6.8e-56	T	16-12-2017	IPR000734	Triacylglycerol lipase family	GO:0052689
cPor_09512-RA	0264deec342dc670f14e43096d43848d	604	PRINTS	PR00821	Triacylglycerol lipase family signature	234	248	6.8e-56	T	16-12-2017	IPR000734	Triacylglycerol lipase family	GO:0052689
cPor_09512-RA	0264deec342dc670f14e43096d43848d	604	PRINTS	PR00821	Triacylglycerol lipase family signature	415	430	6.8e-56	T	16-12-2017	IPR000734	Triacylglycerol lipase family	GO:0052689
cPor_09512-RA	0264deec342dc670f14e43096d43848d	604	PRINTS	PR00821	Triacylglycerol lipase family signature	536	557	6.8e-56	T	16-12-2017	IPR000734	Triacylglycerol lipase family	GO:0052689
cPor_09512-RA	0264deec342dc670f14e43096d43848d	604	PRINTS	PR00821	Triacylglycerol lipase family signature	257	272	6.8e-56	T	16-12-2017	IPR000734	Triacylglycerol lipase family	GO:0052689
cPor_09512-RA	0264deec342dc670f14e43096d43848d	604	PRINTS	PR00821	Triacylglycerol lipase family signature	277	296	6.8e-56	T	16-12-2017	IPR000734	Triacylglycerol lipase family	GO:0052689
cPor_09512-RA	0264deec342dc670f14e43096d43848d	604	PRINTS	PR00823	Pancreatic lipase signature	256	275	2e-54	T	16-12-2017	IPR002331	Pancreatic lipase	GO:0004806|GO:0006629
cPor_09512-RA	0264deec342dc670f14e43096d43848d	604	PRINTS	PR00823	Pancreatic lipase signature	192	204	2e-54	T	16-12-2017	IPR002331	Pancreatic lipase	GO:0004806|GO:0006629
cPor_09512-RA	0264deec342dc670f14e43096d43848d	604	PRINTS	PR00823	Pancreatic lipase signature	210	224	2e-54	T	16-12-2017	IPR002331	Pancreatic lipase	GO:0004806|GO:0006629
cPor_09512-RA	0264deec342dc670f14e43096d43848d	604	PRINTS	PR00823	Pancreatic lipase signature	172	183	2e-54	T	16-12-2017	IPR002331	Pancreatic lipase	GO:0004806|GO:0006629
cPor_09512-RA	0264deec342dc670f14e43096d43848d	604	PRINTS	PR00823	Pancreatic lipase signature	587	603	2e-54	T	16-12-2017	IPR002331	Pancreatic lipase	GO:0004806|GO:0006629
cPor_09512-RA	0264deec342dc670f14e43096d43848d	604	PRINTS	PR00823	Pancreatic lipase signature	155	172	2e-54	T	16-12-2017	IPR002331	Pancreatic lipase	GO:0004806|GO:0006629
cPor_09512-RA	0264deec342dc670f14e43096d43848d	604	PRINTS	PR00823	Pancreatic lipase signature	233	252	2e-54	T	16-12-2017	IPR002331	Pancreatic lipase	GO:0004806|GO:0006629
cPor_09512-RA	0264deec342dc670f14e43096d43848d	604	PRINTS	PR00823	Pancreatic lipase signature	359	376	2e-54	T	16-12-2017	IPR002331	Pancreatic lipase	GO:0004806|GO:0006629
cPor_09512-RA	0264deec342dc670f14e43096d43848d	604	PANTHER	PTHR11610		137	604	5.6e-238	T	16-12-2017	IPR000734	Triacylglycerol lipase family	GO:0052689
cPor_09512-RA	0264deec342dc670f14e43096d43848d	604	Gene3D	G3DSA:2.60.60.20		492	603	1.7e-14	T	16-12-2017	IPR036392	PLAT/LH2 domain superfamily	GO:0005515
cPor_09512-RA	0264deec342dc670f14e43096d43848d	604	SMART	SM00308		492	604	7.8e-06	T	16-12-2017	IPR001024	PLAT/LH2 domain	GO:0005515
cPor_10609-RA	f1998dcad0d6bcae2076be18db7a1a0d	429	PANTHER	PTHR21562		30	122	1.7e-165	T	16-12-2017	IPR004963	Pectinacetylesterase/NOTUM	GO:0016787
cPor_10609-RA	f1998dcad0d6bcae2076be18db7a1a0d	429	PANTHER	PTHR21562		122	426	1.7e-165	T	16-12-2017	IPR004963	Pectinacetylesterase/NOTUM	GO:0016787
cPor_10609-RA	f1998dcad0d6bcae2076be18db7a1a0d	429	Pfam	PF03283	Pectinacetylesterase	123	358	9.2e-48	T	16-12-2017	IPR004963	Pectinacetylesterase/NOTUM	GO:0016787
cPor_02215-RA	6b8bd50522abc3dfea3a19c3a4271ea8	927	Gene3D	G3DSA:3.90.1150.10		673	793	6.6e-23	T	16-12-2017	IPR015422	Pyridoxal phosphate-dependent transferase, subdomain 2	GO:0003824
cPor_02215-RA	6b8bd50522abc3dfea3a19c3a4271ea8	927	Pfam	PF00155	Aminotransferase class I and II	471	774	1.4e-51	T	16-12-2017	IPR004839	Aminotransferase, class I/classII	GO:0009058|GO:0030170
cPor_02215-RA	6b8bd50522abc3dfea3a19c3a4271ea8	927	Gene3D	G3DSA:3.40.640.10		458	672	1.1e-34	T	16-12-2017	IPR015421	Pyridoxal phosphate-dependent transferase, major region, subdomain 1	GO:0003824
cPor_05099-RA	347cd17adf9041711f25c8d0e36f52e4	394	PANTHER	PTHR24350		35	385	1.9e-184	T	16-12-2017	IPR030616	Aurora kinase	GO:0004672|GO:0007049
cPor_05099-RA	347cd17adf9041711f25c8d0e36f52e4	394	Pfam	PF00069	Protein kinase domain	173	383	3.1e-63	T	16-12-2017	IPR000719	Protein kinase domain	GO:0004672|GO:0005524|GO:0006468
cPor_05099-RA	347cd17adf9041711f25c8d0e36f52e4	394	SMART	SM00220		173	391	1.2e-70	T	16-12-2017	IPR000719	Protein kinase domain	GO:0004672|GO:0005524|GO:0006468
cPor_05099-RA	347cd17adf9041711f25c8d0e36f52e4	394	ProSiteProfiles	PS50011	Protein kinase domain profile.	173	394	45.714	T	16-12-2017	IPR000719	Protein kinase domain	GO:0004672|GO:0005524|GO:0006468
cPor_05099-RA	347cd17adf9041711f25c8d0e36f52e4	394	ProSitePatterns	PS00108	Serine/Threonine protein kinases active-site signature.	292	304	-	T	16-12-2017	IPR008271	Serine/threonine-protein kinase, active site	GO:0004672|GO:0006468
cPor_05099-RA	347cd17adf9041711f25c8d0e36f52e4	394	ProSitePatterns	PS00107	Protein kinases ATP-binding region signature.	179	202	-	T	16-12-2017	IPR017441	Protein kinase, ATP binding site	GO:0005524
cPor_18822-RA	304be6cb2e13a3d7ec9869e920e6d862	596	ProSiteProfiles	PS50157	Zinc finger C2H2 type domain profile.	488	515	18.618	T	16-12-2017	IPR013087	Zinc finger C2H2-type	GO:0003676
cPor_18822-RA	304be6cb2e13a3d7ec9869e920e6d862	596	ProSiteProfiles	PS50157	Zinc finger C2H2 type domain profile.	460	487	15.5	T	16-12-2017	IPR013087	Zinc finger C2H2-type	GO:0003676
cPor_18822-RA	304be6cb2e13a3d7ec9869e920e6d862	596	ProSiteProfiles	PS50157	Zinc finger C2H2 type domain profile.	404	431	17.849	T	16-12-2017	IPR013087	Zinc finger C2H2-type	GO:0003676
cPor_18822-RA	304be6cb2e13a3d7ec9869e920e6d862	596	ProSitePatterns	PS00028	Zinc finger C2H2 type domain signature.	546	566	-	T	16-12-2017	IPR013087	Zinc finger C2H2-type	GO:0003676
cPor_18822-RA	304be6cb2e13a3d7ec9869e920e6d862	596	ProSitePatterns	PS00028	Zinc finger C2H2 type domain signature.	321	342	-	T	16-12-2017	IPR013087	Zinc finger C2H2-type	GO:0003676
cPor_18822-RA	304be6cb2e13a3d7ec9869e920e6d862	596	ProSiteProfiles	PS50157	Zinc finger C2H2 type domain profile.	375	403	10.533	T	16-12-2017	IPR013087	Zinc finger C2H2-type	GO:0003676
cPor_18822-RA	304be6cb2e13a3d7ec9869e920e6d862	596	ProSiteProfiles	PS50157	Zinc finger C2H2 type domain profile.	149	176	17.87	T	16-12-2017	IPR013087	Zinc finger C2H2-type	GO:0003676
cPor_18822-RA	304be6cb2e13a3d7ec9869e920e6d862	596	ProSiteProfiles	PS50157	Zinc finger C2H2 type domain profile.	205	232	18.472	T	16-12-2017	IPR013087	Zinc finger C2H2-type	GO:0003676
cPor_18822-RA	304be6cb2e13a3d7ec9869e920e6d862	596	ProSiteProfiles	PS50157	Zinc finger C2H2 type domain profile.	93	120	18.846	T	16-12-2017	IPR013087	Zinc finger C2H2-type	GO:0003676
cPor_18822-RA	304be6cb2e13a3d7ec9869e920e6d862	596	ProSiteProfiles	PS50157	Zinc finger C2H2 type domain profile.	319	347	12.612	T	16-12-2017	IPR013087	Zinc finger C2H2-type	GO:0003676
cPor_18822-RA	304be6cb2e13a3d7ec9869e920e6d862	596	ProSitePatterns	PS00028	Zinc finger C2H2 type domain signature.	95	115	-	T	16-12-2017	IPR013087	Zinc finger C2H2-type	GO:0003676
cPor_18822-RA	304be6cb2e13a3d7ec9869e920e6d862	596	ProSitePatterns	PS00028	Zinc finger C2H2 type domain signature.	574	594	-	T	16-12-2017	IPR013087	Zinc finger C2H2-type	GO:0003676
cPor_18822-RA	304be6cb2e13a3d7ec9869e920e6d862	596	ProSiteProfiles	PS50157	Zinc finger C2H2 type domain profile.	291	318	15.168	T	16-12-2017	IPR013087	Zinc finger C2H2-type	GO:0003676
cPor_18822-RA	304be6cb2e13a3d7ec9869e920e6d862	596	ProSiteProfiles	PS50157	Zinc finger C2H2 type domain profile.	432	459	16.56	T	16-12-2017	IPR013087	Zinc finger C2H2-type	GO:0003676
cPor_18822-RA	304be6cb2e13a3d7ec9869e920e6d862	596	ProSitePatterns	PS00028	Zinc finger C2H2 type domain signature.	235	255	-	T	16-12-2017	IPR013087	Zinc finger C2H2-type	GO:0003676
cPor_18822-RA	304be6cb2e13a3d7ec9869e920e6d862	596	ProSitePatterns	PS00028	Zinc finger C2H2 type domain signature.	263	285	-	T	16-12-2017	IPR013087	Zinc finger C2H2-type	GO:0003676
cPor_18822-RA	304be6cb2e13a3d7ec9869e920e6d862	596	ProSitePatterns	PS00028	Zinc finger C2H2 type domain signature.	151	171	-	T	16-12-2017	IPR013087	Zinc finger C2H2-type	GO:0003676
cPor_18822-RA	304be6cb2e13a3d7ec9869e920e6d862	596	ProSitePatterns	PS00028	Zinc finger C2H2 type domain signature.	518	538	-	T	16-12-2017	IPR013087	Zinc finger C2H2-type	GO:0003676
cPor_18822-RA	304be6cb2e13a3d7ec9869e920e6d862	596	SMART	SM00355		351	371	27	T	16-12-2017	IPR013087	Zinc finger C2H2-type	GO:0003676
cPor_18822-RA	304be6cb2e13a3d7ec9869e920e6d862	596	SMART	SM00355		404	426	0.00017	T	16-12-2017	IPR013087	Zinc finger C2H2-type	GO:0003676
cPor_18822-RA	304be6cb2e13a3d7ec9869e920e6d862	596	SMART	SM00355		177	199	0.0079	T	16-12-2017	IPR013087	Zinc finger C2H2-type	GO:0003676
cPor_18822-RA	304be6cb2e13a3d7ec9869e920e6d862	596	SMART	SM00355		544	566	7.8e-05	T	16-12-2017	IPR013087	Zinc finger C2H2-type	GO:0003676
cPor_18822-RA	304be6cb2e13a3d7ec9869e920e6d862	596	SMART	SM00355		262	285	0.072	T	16-12-2017	IPR013087	Zinc finger C2H2-type	GO:0003676
cPor_18822-RA	304be6cb2e13a3d7ec9869e920e6d862	596	SMART	SM00355		460	482	0.12	T	16-12-2017	IPR013087	Zinc finger C2H2-type	GO:0003676
cPor_18822-RA	304be6cb2e13a3d7ec9869e920e6d862	596	SMART	SM00355		319	342	0.012	T	16-12-2017	IPR013087	Zinc finger C2H2-type	GO:0003676
cPor_18822-RA	304be6cb2e13a3d7ec9869e920e6d862	596	SMART	SM00355		205	227	0.00037	T	16-12-2017	IPR013087	Zinc finger C2H2-type	GO:0003676
cPor_18822-RA	304be6cb2e13a3d7ec9869e920e6d862	596	SMART	SM00355		233	255	0.0058	T	16-12-2017	IPR013087	Zinc finger C2H2-type	GO:0003676
cPor_18822-RA	304be6cb2e13a3d7ec9869e920e6d862	596	SMART	SM00355		375	395	33	T	16-12-2017	IPR013087	Zinc finger C2H2-type	GO:0003676
cPor_18822-RA	304be6cb2e13a3d7ec9869e920e6d862	596	SMART	SM00355		121	143	0.002	T	16-12-2017	IPR013087	Zinc finger C2H2-type	GO:0003676
cPor_18822-RA	304be6cb2e13a3d7ec9869e920e6d862	596	SMART	SM00355		93	115	0.00019	T	16-12-2017	IPR013087	Zinc finger C2H2-type	GO:0003676
cPor_18822-RA	304be6cb2e13a3d7ec9869e920e6d862	596	SMART	SM00355		432	454	9.1e-05	T	16-12-2017	IPR013087	Zinc finger C2H2-type	GO:0003676
cPor_18822-RA	304be6cb2e13a3d7ec9869e920e6d862	596	SMART	SM00355		291	313	8.1e-05	T	16-12-2017	IPR013087	Zinc finger C2H2-type	GO:0003676
cPor_18822-RA	304be6cb2e13a3d7ec9869e920e6d862	596	SMART	SM00355		516	538	0.00048	T	16-12-2017	IPR013087	Zinc finger C2H2-type	GO:0003676
cPor_18822-RA	304be6cb2e13a3d7ec9869e920e6d862	596	SMART	SM00355		488	510	0.00013	T	16-12-2017	IPR013087	Zinc finger C2H2-type	GO:0003676
cPor_18822-RA	304be6cb2e13a3d7ec9869e920e6d862	596	SMART	SM00355		149	171	0.00038	T	16-12-2017	IPR013087	Zinc finger C2H2-type	GO:0003676
cPor_18822-RA	304be6cb2e13a3d7ec9869e920e6d862	596	SMART	SM00355		572	594	0.0017	T	16-12-2017	IPR013087	Zinc finger C2H2-type	GO:0003676
cPor_18822-RA	304be6cb2e13a3d7ec9869e920e6d862	596	ProSitePatterns	PS00028	Zinc finger C2H2 type domain signature.	179	199	-	T	16-12-2017	IPR013087	Zinc finger C2H2-type	GO:0003676
cPor_18822-RA	304be6cb2e13a3d7ec9869e920e6d862	596	ProSitePatterns	PS00028	Zinc finger C2H2 type domain signature.	434	454	-	T	16-12-2017	IPR013087	Zinc finger C2H2-type	GO:0003676
cPor_18822-RA	304be6cb2e13a3d7ec9869e920e6d862	596	ProSiteProfiles	PS50157	Zinc finger C2H2 type domain profile.	572	596	12.861	T	16-12-2017	IPR013087	Zinc finger C2H2-type	GO:0003676
cPor_18822-RA	304be6cb2e13a3d7ec9869e920e6d862	596	ProSiteProfiles	PS50157	Zinc finger C2H2 type domain profile.	233	260	13.568	T	16-12-2017	IPR013087	Zinc finger C2H2-type	GO:0003676
cPor_18822-RA	304be6cb2e13a3d7ec9869e920e6d862	596	ProSitePatterns	PS00028	Zinc finger C2H2 type domain signature.	207	227	-	T	16-12-2017	IPR013087	Zinc finger C2H2-type	GO:0003676
cPor_18822-RA	304be6cb2e13a3d7ec9869e920e6d862	596	ProSiteProfiles	PS50157	Zinc finger C2H2 type domain profile.	544	571	17.683	T	16-12-2017	IPR013087	Zinc finger C2H2-type	GO:0003676
cPor_18822-RA	304be6cb2e13a3d7ec9869e920e6d862	596	ProSitePatterns	PS00028	Zinc finger C2H2 type domain signature.	462	482	-	T	16-12-2017	IPR013087	Zinc finger C2H2-type	GO:0003676
cPor_18822-RA	304be6cb2e13a3d7ec9869e920e6d862	596	ProSitePatterns	PS00028	Zinc finger C2H2 type domain signature.	293	313	-	T	16-12-2017	IPR013087	Zinc finger C2H2-type	GO:0003676
cPor_18822-RA	304be6cb2e13a3d7ec9869e920e6d862	596	ProSiteProfiles	PS50157	Zinc finger C2H2 type domain profile.	516	543	18.244	T	16-12-2017	IPR013087	Zinc finger C2H2-type	GO:0003676
cPor_18822-RA	304be6cb2e13a3d7ec9869e920e6d862	596	ProSitePatterns	PS00028	Zinc finger C2H2 type domain signature.	123	143	-	T	16-12-2017	IPR013087	Zinc finger C2H2-type	GO:0003676
cPor_18822-RA	304be6cb2e13a3d7ec9869e920e6d862	596	ProSitePatterns	PS00028	Zinc finger C2H2 type domain signature.	490	510	-	T	16-12-2017	IPR013087	Zinc finger C2H2-type	GO:0003676
cPor_18822-RA	304be6cb2e13a3d7ec9869e920e6d862	596	ProSiteProfiles	PS50157	Zinc finger C2H2 type domain profile.	177	204	17.184	T	16-12-2017	IPR013087	Zinc finger C2H2-type	GO:0003676
cPor_18822-RA	304be6cb2e13a3d7ec9869e920e6d862	596	ProSiteProfiles	PS50157	Zinc finger C2H2 type domain profile.	262	290	13.173	T	16-12-2017	IPR013087	Zinc finger C2H2-type	GO:0003676
cPor_18822-RA	304be6cb2e13a3d7ec9869e920e6d862	596	ProSiteProfiles	PS50157	Zinc finger C2H2 type domain profile.	121	148	16.893	T	16-12-2017	IPR013087	Zinc finger C2H2-type	GO:0003676
cPor_18822-RA	304be6cb2e13a3d7ec9869e920e6d862	596	ProSitePatterns	PS00028	Zinc finger C2H2 type domain signature.	406	426	-	T	16-12-2017	IPR013087	Zinc finger C2H2-type	GO:0003676
cPor_18822-RA	304be6cb2e13a3d7ec9869e920e6d862	596	ProSiteProfiles	PS50157	Zinc finger C2H2 type domain profile.	351	378	10.45	T	16-12-2017	IPR013087	Zinc finger C2H2-type	GO:0003676
cPor_15064-RA	acc1655087489f391c86ec947d99ebeb	315	ProSitePatterns	PS01356	Short hematopoietin receptor family 2 signature.	33	64	-	T	16-12-2017	IPR003532	Short hematopoietin receptor, family 2, conserved site	GO:0004896|GO:0016020
cPor_15064-RA	acc1655087489f391c86ec947d99ebeb	315	CDD	cd00063	FN3	118	216	1.21667e-07	T	16-12-2017	IPR003961	Fibronectin type III	GO:0005515
cPor_15064-RA	acc1655087489f391c86ec947d99ebeb	315	ProSiteProfiles	PS50853	Fibronectin type-III domain profile.	119	221	11.811	T	16-12-2017	IPR003961	Fibronectin type III	GO:0005515
cPor_15064-RA	acc1655087489f391c86ec947d99ebeb	315	SUPERFAMILY	SSF49265		117	216	4.54e-13	T	16-12-2017	IPR036116	Fibronectin type III superfamily	GO:0005515
cPor_15064-RA	acc1655087489f391c86ec947d99ebeb	315	SUPERFAMILY	SSF49265		17	103	8.23e-22	T	16-12-2017	IPR036116	Fibronectin type III superfamily	GO:0005515
cPor_09139-RA	383b991c2a667d53dd9fe2b20fabf9c5	860	SMART	SM00847		521	612	2e-28	T	16-12-2017	IPR007502	Helicase-associated domain	GO:0004386
cPor_09139-RA	383b991c2a667d53dd9fe2b20fabf9c5	860	Pfam	PF04408	Helicase associated domain (HA2)	523	610	7.4e-19	T	16-12-2017	IPR007502	Helicase-associated domain	GO:0004386
cPor_05920-RA	e3201d185f8b9518e7401bd838b1efa6	894	Pfam	PF00067	Cytochrome P450	75	160	2.2e-21	T	16-12-2017	IPR001128	Cytochrome P450	GO:0005506|GO:0016705|GO:0020037|GO:0055114
cPor_05920-RA	e3201d185f8b9518e7401bd838b1efa6	894	Pfam	PF00067	Cytochrome P450	1	66	3e-06	T	16-12-2017	IPR001128	Cytochrome P450	GO:0005506|GO:0016705|GO:0020037|GO:0055114
cPor_05920-RA	e3201d185f8b9518e7401bd838b1efa6	894	Pfam	PF00067	Cytochrome P450	156	256	3.9e-37	T	16-12-2017	IPR001128	Cytochrome P450	GO:0005506|GO:0016705|GO:0020037|GO:0055114
cPor_05920-RA	e3201d185f8b9518e7401bd838b1efa6	894	PRINTS	PR00463	E-class P450 group I signature	113	130	4.9e-23	T	16-12-2017	IPR002401	Cytochrome P450, E-class, group I	GO:0005506|GO:0016705|GO:0020037|GO:0055114
cPor_05920-RA	e3201d185f8b9518e7401bd838b1efa6	894	PRINTS	PR00463	E-class P450 group I signature	133	159	4.9e-23	T	16-12-2017	IPR002401	Cytochrome P450, E-class, group I	GO:0005506|GO:0016705|GO:0020037|GO:0055114
cPor_05920-RA	e3201d185f8b9518e7401bd838b1efa6	894	PRINTS	PR00463	E-class P450 group I signature	217	240	4.9e-23	T	16-12-2017	IPR002401	Cytochrome P450, E-class, group I	GO:0005506|GO:0016705|GO:0020037|GO:0055114
cPor_05920-RA	e3201d185f8b9518e7401bd838b1efa6	894	PRINTS	PR00463	E-class P450 group I signature	207	217	4.9e-23	T	16-12-2017	IPR002401	Cytochrome P450, E-class, group I	GO:0005506|GO:0016705|GO:0020037|GO:0055114
cPor_05920-RA	e3201d185f8b9518e7401bd838b1efa6	894	PRINTS	PR00463	E-class P450 group I signature	172	196	4.9e-23	T	16-12-2017	IPR002401	Cytochrome P450, E-class, group I	GO:0005506|GO:0016705|GO:0020037|GO:0055114
cPor_05920-RA	e3201d185f8b9518e7401bd838b1efa6	894	PRINTS	PR00005	Apple domain signature	491	510	1.6e-20	T	16-12-2017	IPR000177	Apple domain	GO:0005515|GO:0005576|GO:0006508
cPor_05920-RA	e3201d185f8b9518e7401bd838b1efa6	894	PRINTS	PR00005	Apple domain signature	520	536	1.6e-20	T	16-12-2017	IPR000177	Apple domain	GO:0005515|GO:0005576|GO:0006508
cPor_05920-RA	e3201d185f8b9518e7401bd838b1efa6	894	PRINTS	PR00005	Apple domain signature	538	553	1.6e-20	T	16-12-2017	IPR000177	Apple domain	GO:0005515|GO:0005576|GO:0006508
cPor_05920-RA	e3201d185f8b9518e7401bd838b1efa6	894	PRINTS	PR00385	P450 superfamily signature	217	228	2.5e-08	T	16-12-2017	IPR001128	Cytochrome P450	GO:0005506|GO:0016705|GO:0020037|GO:0055114
cPor_05920-RA	e3201d185f8b9518e7401bd838b1efa6	894	PRINTS	PR00385	P450 superfamily signature	208	217	2.5e-08	T	16-12-2017	IPR001128	Cytochrome P450	GO:0005506|GO:0016705|GO:0020037|GO:0055114
cPor_05920-RA	e3201d185f8b9518e7401bd838b1efa6	894	PRINTS	PR00385	P450 superfamily signature	124	141	2.5e-08	T	16-12-2017	IPR001128	Cytochrome P450	GO:0005506|GO:0016705|GO:0020037|GO:0055114
cPor_05920-RA	e3201d185f8b9518e7401bd838b1efa6	894	ProSitePatterns	PS00086	Cytochrome P450 cysteine heme-iron ligand signature.	210	219	-	T	16-12-2017	IPR017972	Cytochrome P450, conserved site	GO:0016705|GO:0055114
cPor_05920-RA	e3201d185f8b9518e7401bd838b1efa6	894	ProSiteProfiles	PS50240	Serine proteases, trypsin domain profile.	659	894	39.455	T	16-12-2017	IPR001254	Serine proteases, trypsin domain	GO:0004252|GO:0006508
cPor_05920-RA	e3201d185f8b9518e7401bd838b1efa6	894	Gene3D	G3DSA:1.10.630.10		1	158	1.4e-31	T	16-12-2017	IPR036396	Cytochrome P450 superfamily	GO:0005506|GO:0016705|GO:0020037|GO:0055114
cPor_05920-RA	e3201d185f8b9518e7401bd838b1efa6	894	CDD	cd00190	Tryp_SPc	659	889	7.51684e-103	T	16-12-2017	IPR001254	Serine proteases, trypsin domain	GO:0004252|GO:0006508
cPor_05920-RA	e3201d185f8b9518e7401bd838b1efa6	894	Gene3D	G3DSA:1.10.630.10		159	264	5.4e-39	T	16-12-2017	IPR036396	Cytochrome P450 superfamily	GO:0005506|GO:0016705|GO:0020037|GO:0055114
cPor_05920-RA	e3201d185f8b9518e7401bd838b1efa6	894	SMART	SM00223		378	461	1.7e-23	T	16-12-2017	IPR000177	Apple domain	GO:0005515|GO:0005576|GO:0006508
cPor_05920-RA	e3201d185f8b9518e7401bd838b1efa6	894	SMART	SM00223		558	641	8.8e-23	T	16-12-2017	IPR000177	Apple domain	GO:0005515|GO:0005576|GO:0006508
cPor_05920-RA	e3201d185f8b9518e7401bd838b1efa6	894	SMART	SM00223		468	551	3e-29	T	16-12-2017	IPR000177	Apple domain	GO:0005515|GO:0005576|GO:0006508
cPor_05920-RA	e3201d185f8b9518e7401bd838b1efa6	894	SMART	SM00223		288	371	1.5e-33	T	16-12-2017	IPR000177	Apple domain	GO:0005515|GO:0005576|GO:0006508
cPor_05920-RA	e3201d185f8b9518e7401bd838b1efa6	894	Pfam	PF00089	Trypsin	659	889	1.5e-74	T	16-12-2017	IPR001254	Serine proteases, trypsin domain	GO:0004252|GO:0006508
cPor_05920-RA	e3201d185f8b9518e7401bd838b1efa6	894	SMART	SM00020		658	889	2.7e-100	T	16-12-2017	IPR001254	Serine proteases, trypsin domain	GO:0004252|GO:0006508
cPor_05920-RA	e3201d185f8b9518e7401bd838b1efa6	894	SUPERFAMILY	SSF48264		1	253	1.31e-70	T	16-12-2017	IPR036396	Cytochrome P450 superfamily	GO:0005506|GO:0016705|GO:0020037|GO:0055114
cPor_05920-RA	e3201d185f8b9518e7401bd838b1efa6	894	ProSitePatterns	PS00134	Serine proteases, trypsin family, histidine active site.	698	703	-	T	16-12-2017	IPR018114	Serine proteases, trypsin family, histidine active site	GO:0004252|GO:0006508
cPor_04398-RA	3c77df6d201c2d080c24a1db8d261c51	662	PRINTS	PR00138	Matrixin signature	167	195	2.1e-47	T	16-12-2017	IPR021190	Peptidase M10A	GO:0004222|GO:0006508|GO:0008270|GO:0031012
cPor_04398-RA	3c77df6d201c2d080c24a1db8d261c51	662	PRINTS	PR00138	Matrixin signature	144	159	2.1e-47	T	16-12-2017	IPR021190	Peptidase M10A	GO:0004222|GO:0006508|GO:0008270|GO:0031012
cPor_04398-RA	3c77df6d201c2d080c24a1db8d261c51	662	PRINTS	PR00138	Matrixin signature	97	110	2.1e-47	T	16-12-2017	IPR021190	Peptidase M10A	GO:0004222|GO:0006508|GO:0008270|GO:0031012
cPor_04398-RA	3c77df6d201c2d080c24a1db8d261c51	662	PRINTS	PR00138	Matrixin signature	433	446	2.1e-47	T	16-12-2017	IPR021190	Peptidase M10A	GO:0004222|GO:0006508|GO:0008270|GO:0031012
cPor_04398-RA	3c77df6d201c2d080c24a1db8d261c51	662	PRINTS	PR00138	Matrixin signature	400	425	2.1e-47	T	16-12-2017	IPR021190	Peptidase M10A	GO:0004222|GO:0006508|GO:0008270|GO:0031012
cPor_04398-RA	3c77df6d201c2d080c24a1db8d261c51	662	PANTHER	PTHR10201:SF29		248	340	3.9e-302	T	16-12-2017	IPR028708	72kDa type IV collagenase	GO:0004222|GO:0006508
cPor_04398-RA	3c77df6d201c2d080c24a1db8d261c51	662	PANTHER	PTHR10201:SF29		11	228	3.9e-302	T	16-12-2017	IPR028708	72kDa type IV collagenase	GO:0004222|GO:0006508
cPor_04398-RA	3c77df6d201c2d080c24a1db8d261c51	662	PANTHER	PTHR10201:SF29		393	662	3.9e-302	T	16-12-2017	IPR028708	72kDa type IV collagenase	GO:0004222|GO:0006508
cPor_04398-RA	3c77df6d201c2d080c24a1db8d261c51	662	PANTHER	PTHR10201:SF29		326	394	3.9e-302	T	16-12-2017	IPR028708	72kDa type IV collagenase	GO:0004222|GO:0006508
cPor_04398-RA	3c77df6d201c2d080c24a1db8d261c51	662	CDD	cd04278	ZnMc_MMP	118	446	1.77607e-60	T	16-12-2017	IPR033739	Peptidase M10A, catalytic domain	GO:0008237|GO:0008270
cPor_04398-RA	3c77df6d201c2d080c24a1db8d261c51	662	ProSitePatterns	PS00546	Matrixins cysteine switch.	100	107	-	T	16-12-2017	IPR021158	Peptidase M10A, cysteine switch, zinc binding site	GO:0004222|GO:0006508|GO:0008270|GO:0031012
cPor_04398-RA	3c77df6d201c2d080c24a1db8d261c51	662	PIRSF	PIRSF001191		46	223	1.6e-66	T	16-12-2017	IPR021190	Peptidase M10A	GO:0004222|GO:0006508|GO:0008270|GO:0031012
cPor_04398-RA	3c77df6d201c2d080c24a1db8d261c51	662	PIRSF	PIRSF001191		376	662	2.8e-89	T	16-12-2017	IPR021190	Peptidase M10A	GO:0004222|GO:0006508|GO:0008270|GO:0031012
cPor_04398-RA	3c77df6d201c2d080c24a1db8d261c51	662	Pfam	PF00413	Matrixin	118	446	5.8e-68	T	16-12-2017	IPR001818	Peptidase M10, metallopeptidase	GO:0004222|GO:0006508|GO:0008270|GO:0031012
cPor_04398-RA	3c77df6d201c2d080c24a1db8d261c51	662	SMART	SM00235		115	447	1.2e-47	T	16-12-2017	IPR006026	Peptidase, metallopeptidase	GO:0006508|GO:0008237|GO:0008270
cPor_23119-RA	763ee3de7b7acbc8e17f91e14ac37a25	936	ProSiteProfiles	PS50804	SCAN box profile.	115	194	29.852	T	16-12-2017	IPR003309	SCAN domain	GO:0003700|GO:0006355
cPor_23119-RA	763ee3de7b7acbc8e17f91e14ac37a25	936	ProSiteProfiles	PS50157	Zinc finger C2H2 type domain profile.	489	516	17.786	T	16-12-2017	IPR013087	Zinc finger C2H2-type	GO:0003676
cPor_23119-RA	763ee3de7b7acbc8e17f91e14ac37a25	936	ProSiteProfiles	PS50157	Zinc finger C2H2 type domain profile.	713	740	16.768	T	16-12-2017	IPR013087	Zinc finger C2H2-type	GO:0003676
cPor_23119-RA	763ee3de7b7acbc8e17f91e14ac37a25	936	SMART	SM00355		489	511	0.00056	T	16-12-2017	IPR013087	Zinc finger C2H2-type	GO:0003676
cPor_23119-RA	763ee3de7b7acbc8e17f91e14ac37a25	936	SMART	SM00355		769	791	0.0021	T	16-12-2017	IPR013087	Zinc finger C2H2-type	GO:0003676
cPor_23119-RA	763ee3de7b7acbc8e17f91e14ac37a25	936	SMART	SM00355		461	483	0.00014	T	16-12-2017	IPR013087	Zinc finger C2H2-type	GO:0003676
cPor_23119-RA	763ee3de7b7acbc8e17f91e14ac37a25	936	SMART	SM00355		825	847	0.00027	T	16-12-2017	IPR013087	Zinc finger C2H2-type	GO:0003676
cPor_23119-RA	763ee3de7b7acbc8e17f91e14ac37a25	936	SMART	SM00355		909	935	86	T	16-12-2017	IPR013087	Zinc finger C2H2-type	GO:0003676
cPor_23119-RA	763ee3de7b7acbc8e17f91e14ac37a25	936	SMART	SM00355		797	819	0.0004	T	16-12-2017	IPR013087	Zinc finger C2H2-type	GO:0003676
cPor_23119-RA	763ee3de7b7acbc8e17f91e14ac37a25	936	SMART	SM00355		853	875	0.011	T	16-12-2017	IPR013087	Zinc finger C2H2-type	GO:0003676
cPor_23119-RA	763ee3de7b7acbc8e17f91e14ac37a25	936	SMART	SM00355		713	735	0.0012	T	16-12-2017	IPR013087	Zinc finger C2H2-type	GO:0003676
cPor_23119-RA	763ee3de7b7acbc8e17f91e14ac37a25	936	SMART	SM00355		545	567	0.00019	T	16-12-2017	IPR013087	Zinc finger C2H2-type	GO:0003676
cPor_23119-RA	763ee3de7b7acbc8e17f91e14ac37a25	936	SMART	SM00355		517	539	0.033	T	16-12-2017	IPR013087	Zinc finger C2H2-type	GO:0003676
cPor_23119-RA	763ee3de7b7acbc8e17f91e14ac37a25	936	SMART	SM00355		405	427	0.73	T	16-12-2017	IPR013087	Zinc finger C2H2-type	GO:0003676
cPor_23119-RA	763ee3de7b7acbc8e17f91e14ac37a25	936	SMART	SM00355		741	763	0.0014	T	16-12-2017	IPR013087	Zinc finger C2H2-type	GO:0003676
cPor_23119-RA	763ee3de7b7acbc8e17f91e14ac37a25	936	SMART	SM00355		657	679	0.93	T	16-12-2017	IPR013087	Zinc finger C2H2-type	GO:0003676
cPor_23119-RA	763ee3de7b7acbc8e17f91e14ac37a25	936	SMART	SM00355		433	455	0.0065	T	16-12-2017	IPR013087	Zinc finger C2H2-type	GO:0003676
cPor_23119-RA	763ee3de7b7acbc8e17f91e14ac37a25	936	SMART	SM00355		573	595	0.0014	T	16-12-2017	IPR013087	Zinc finger C2H2-type	GO:0003676
cPor_23119-RA	763ee3de7b7acbc8e17f91e14ac37a25	936	SMART	SM00355		601	623	0.00051	T	16-12-2017	IPR013087	Zinc finger C2H2-type	GO:0003676
cPor_23119-RA	763ee3de7b7acbc8e17f91e14ac37a25	936	SMART	SM00355		377	397	78	T	16-12-2017	IPR013087	Zinc finger C2H2-type	GO:0003676
cPor_23119-RA	763ee3de7b7acbc8e17f91e14ac37a25	936	SMART	SM00355		881	903	0.00019	T	16-12-2017	IPR013087	Zinc finger C2H2-type	GO:0003676
cPor_23119-RA	763ee3de7b7acbc8e17f91e14ac37a25	936	SMART	SM00355		629	651	3.4e-05	T	16-12-2017	IPR013087	Zinc finger C2H2-type	GO:0003676
cPor_23119-RA	763ee3de7b7acbc8e17f91e14ac37a25	936	ProSiteProfiles	PS50157	Zinc finger C2H2 type domain profile.	909	936	9.93	T	16-12-2017	IPR013087	Zinc finger C2H2-type	GO:0003676
cPor_23119-RA	763ee3de7b7acbc8e17f91e14ac37a25	936	ProSitePatterns	PS00028	Zinc finger C2H2 type domain signature.	603	623	-	T	16-12-2017	IPR013087	Zinc finger C2H2-type	GO:0003676
cPor_23119-RA	763ee3de7b7acbc8e17f91e14ac37a25	936	ProSitePatterns	PS00028	Zinc finger C2H2 type domain signature.	827	847	-	T	16-12-2017	IPR013087	Zinc finger C2H2-type	GO:0003676
cPor_23119-RA	763ee3de7b7acbc8e17f91e14ac37a25	936	ProSiteProfiles	PS50157	Zinc finger C2H2 type domain profile.	797	824	17.163	T	16-12-2017	IPR013087	Zinc finger C2H2-type	GO:0003676
cPor_23119-RA	763ee3de7b7acbc8e17f91e14ac37a25	936	ProSitePatterns	PS00028	Zinc finger C2H2 type domain signature.	855	875	-	T	16-12-2017	IPR013087	Zinc finger C2H2-type	GO:0003676
cPor_23119-RA	763ee3de7b7acbc8e17f91e14ac37a25	936	ProSitePatterns	PS00028	Zinc finger C2H2 type domain signature.	407	427	-	T	16-12-2017	IPR013087	Zinc finger C2H2-type	GO:0003676
cPor_23119-RA	763ee3de7b7acbc8e17f91e14ac37a25	936	ProSitePatterns	PS00028	Zinc finger C2H2 type domain signature.	631	651	-	T	16-12-2017	IPR013087	Zinc finger C2H2-type	GO:0003676
cPor_23119-RA	763ee3de7b7acbc8e17f91e14ac37a25	936	ProSiteProfiles	PS50157	Zinc finger C2H2 type domain profile.	573	600	17.599	T	16-12-2017	IPR013087	Zinc finger C2H2-type	GO:0003676
cPor_23119-RA	763ee3de7b7acbc8e17f91e14ac37a25	936	ProSiteProfiles	PS50157	Zinc finger C2H2 type domain profile.	881	908	15.438	T	16-12-2017	IPR013087	Zinc finger C2H2-type	GO:0003676
cPor_23119-RA	763ee3de7b7acbc8e17f91e14ac37a25	936	ProSiteProfiles	PS50157	Zinc finger C2H2 type domain profile.	377	404	9.868	T	16-12-2017	IPR013087	Zinc finger C2H2-type	GO:0003676
cPor_23119-RA	763ee3de7b7acbc8e17f91e14ac37a25	936	ProSiteProfiles	PS50157	Zinc finger C2H2 type domain profile.	741	768	17.558	T	16-12-2017	IPR013087	Zinc finger C2H2-type	GO:0003676
cPor_23119-RA	763ee3de7b7acbc8e17f91e14ac37a25	936	ProSitePatterns	PS00028	Zinc finger C2H2 type domain signature.	771	791	-	T	16-12-2017	IPR013087	Zinc finger C2H2-type	GO:0003676
cPor_23119-RA	763ee3de7b7acbc8e17f91e14ac37a25	936	ProSitePatterns	PS00028	Zinc finger C2H2 type domain signature.	547	567	-	T	16-12-2017	IPR013087	Zinc finger C2H2-type	GO:0003676
cPor_23119-RA	763ee3de7b7acbc8e17f91e14ac37a25	936	ProSiteProfiles	PS50157	Zinc finger C2H2 type domain profile.	629	656	18.389	T	16-12-2017	IPR013087	Zinc finger C2H2-type	GO:0003676
cPor_23119-RA	763ee3de7b7acbc8e17f91e14ac37a25	936	ProSitePatterns	PS00028	Zinc finger C2H2 type domain signature.	463	483	-	T	16-12-2017	IPR013087	Zinc finger C2H2-type	GO:0003676
cPor_23119-RA	763ee3de7b7acbc8e17f91e14ac37a25	936	ProSiteProfiles	PS50157	Zinc finger C2H2 type domain profile.	601	628	17.496	T	16-12-2017	IPR013087	Zinc finger C2H2-type	GO:0003676
cPor_23119-RA	763ee3de7b7acbc8e17f91e14ac37a25	936	ProSiteProfiles	PS50157	Zinc finger C2H2 type domain profile.	405	432	13.755	T	16-12-2017	IPR013087	Zinc finger C2H2-type	GO:0003676
cPor_23119-RA	763ee3de7b7acbc8e17f91e14ac37a25	936	ProSiteProfiles	PS50157	Zinc finger C2H2 type domain profile.	545	572	18.493	T	16-12-2017	IPR013087	Zinc finger C2H2-type	GO:0003676
cPor_23119-RA	763ee3de7b7acbc8e17f91e14ac37a25	936	ProSitePatterns	PS00028	Zinc finger C2H2 type domain signature.	715	735	-	T	16-12-2017	IPR013087	Zinc finger C2H2-type	GO:0003676
cPor_23119-RA	763ee3de7b7acbc8e17f91e14ac37a25	936	ProSitePatterns	PS00028	Zinc finger C2H2 type domain signature.	491	511	-	T	16-12-2017	IPR013087	Zinc finger C2H2-type	GO:0003676
cPor_23119-RA	763ee3de7b7acbc8e17f91e14ac37a25	936	ProSiteProfiles	PS50157	Zinc finger C2H2 type domain profile.	433	460	14.918	T	16-12-2017	IPR013087	Zinc finger C2H2-type	GO:0003676
cPor_23119-RA	763ee3de7b7acbc8e17f91e14ac37a25	936	ProSiteProfiles	PS50157	Zinc finger C2H2 type domain profile.	657	684	13.422	T	16-12-2017	IPR013087	Zinc finger C2H2-type	GO:0003676
cPor_23119-RA	763ee3de7b7acbc8e17f91e14ac37a25	936	SMART	SM00431		111	224	2.9e-29	T	16-12-2017	IPR003309	SCAN domain	GO:0003700|GO:0006355
cPor_23119-RA	763ee3de7b7acbc8e17f91e14ac37a25	936	ProSitePatterns	PS00028	Zinc finger C2H2 type domain signature.	519	539	-	T	16-12-2017	IPR013087	Zinc finger C2H2-type	GO:0003676
cPor_23119-RA	763ee3de7b7acbc8e17f91e14ac37a25	936	ProSitePatterns	PS00028	Zinc finger C2H2 type domain signature.	743	763	-	T	16-12-2017	IPR013087	Zinc finger C2H2-type	GO:0003676
cPor_23119-RA	763ee3de7b7acbc8e17f91e14ac37a25	936	ProSiteProfiles	PS50157	Zinc finger C2H2 type domain profile.	461	488	19.117	T	16-12-2017	IPR013087	Zinc finger C2H2-type	GO:0003676
cPor_23119-RA	763ee3de7b7acbc8e17f91e14ac37a25	936	Pfam	PF02023	SCAN domain	111	199	1.1e-33	T	16-12-2017	IPR003309	SCAN domain	GO:0003700|GO:0006355
cPor_23119-RA	763ee3de7b7acbc8e17f91e14ac37a25	936	ProSitePatterns	PS00028	Zinc finger C2H2 type domain signature.	435	455	-	T	16-12-2017	IPR013087	Zinc finger C2H2-type	GO:0003676
cPor_23119-RA	763ee3de7b7acbc8e17f91e14ac37a25	936	ProSiteProfiles	PS50157	Zinc finger C2H2 type domain profile.	825	852	17.454	T	16-12-2017	IPR013087	Zinc finger C2H2-type	GO:0003676
cPor_23119-RA	763ee3de7b7acbc8e17f91e14ac37a25	936	ProSitePatterns	PS00028	Zinc finger C2H2 type domain signature.	883	903	-	T	16-12-2017	IPR013087	Zinc finger C2H2-type	GO:0003676
cPor_23119-RA	763ee3de7b7acbc8e17f91e14ac37a25	936	ProSiteProfiles	PS50157	Zinc finger C2H2 type domain profile.	769	796	16.747	T	16-12-2017	IPR013087	Zinc finger C2H2-type	GO:0003676
cPor_23119-RA	763ee3de7b7acbc8e17f91e14ac37a25	936	ProSiteProfiles	PS50157	Zinc finger C2H2 type domain profile.	853	880	16.727	T	16-12-2017	IPR013087	Zinc finger C2H2-type	GO:0003676
cPor_23119-RA	763ee3de7b7acbc8e17f91e14ac37a25	936	ProSiteProfiles	PS50157	Zinc finger C2H2 type domain profile.	517	544	15.334	T	16-12-2017	IPR013087	Zinc finger C2H2-type	GO:0003676
cPor_23119-RA	763ee3de7b7acbc8e17f91e14ac37a25	936	ProSitePatterns	PS00028	Zinc finger C2H2 type domain signature.	799	819	-	T	16-12-2017	IPR013087	Zinc finger C2H2-type	GO:0003676
cPor_23119-RA	763ee3de7b7acbc8e17f91e14ac37a25	936	CDD	cd07936	SCAN	111	194	1.60724e-32	T	16-12-2017	IPR003309	SCAN domain	GO:0003700|GO:0006355
cPor_23119-RA	763ee3de7b7acbc8e17f91e14ac37a25	936	ProSitePatterns	PS00028	Zinc finger C2H2 type domain signature.	575	595	-	T	16-12-2017	IPR013087	Zinc finger C2H2-type	GO:0003676
cPor_21535-RA	d0333fc44d82d67c0db4a4468908769c	324	SMART	SM00220		6	273	8e-84	T	16-12-2017	IPR000719	Protein kinase domain	GO:0004672|GO:0005524|GO:0006468
cPor_21535-RA	d0333fc44d82d67c0db4a4468908769c	324	ProSitePatterns	PS00107	Protein kinases ATP-binding region signature.	12	35	-	T	16-12-2017	IPR017441	Protein kinase, ATP binding site	GO:0005524
cPor_21535-RA	d0333fc44d82d67c0db4a4468908769c	324	Pfam	PF00069	Protein kinase domain	6	273	6.7e-61	T	16-12-2017	IPR000719	Protein kinase domain	GO:0004672|GO:0005524|GO:0006468
cPor_21535-RA	d0333fc44d82d67c0db4a4468908769c	324	ProSiteProfiles	PS50011	Protein kinase domain profile.	6	273	44.88	T	16-12-2017	IPR000719	Protein kinase domain	GO:0004672|GO:0005524|GO:0006468
cPor_21535-RA	d0333fc44d82d67c0db4a4468908769c	324	ProSitePatterns	PS00108	Serine/Threonine protein kinases active-site signature.	125	137	-	T	16-12-2017	IPR008271	Serine/threonine-protein kinase, active site	GO:0004672|GO:0006468
cPor_09547-RA	59a59081ff54a2c68f328cab394c3936	1168	Pfam	PF06470	SMC proteins Flexible Hinge Domain	517	629	1.2e-20	T	16-12-2017	IPR010935	SMCs flexible hinge	GO:0005515|GO:0005524|GO:0005694|GO:0051276
cPor_09547-RA	59a59081ff54a2c68f328cab394c3936	1168	SUPERFAMILY	SSF75553		515	675	2.48e-41	T	16-12-2017	IPR036277	SMCs flexible hinge superfamily	GO:0005515|GO:0005524|GO:0005694|GO:0051276
cPor_09547-RA	59a59081ff54a2c68f328cab394c3936	1168	SMART	SM00968		517	630	3.8e-25	T	16-12-2017	IPR010935	SMCs flexible hinge	GO:0005515|GO:0005524|GO:0005694|GO:0051276
cPor_07897-RA	f8cd052f0e4be96d803b822137c4ee2a	435	ProSiteProfiles	PS50157	Zinc finger C2H2 type domain profile.	32	57	10.014	T	16-12-2017	IPR013087	Zinc finger C2H2-type	GO:0003676
cPor_07897-RA	f8cd052f0e4be96d803b822137c4ee2a	435	ProSiteProfiles	PS50157	Zinc finger C2H2 type domain profile.	1	30	9.993	T	16-12-2017	IPR013087	Zinc finger C2H2-type	GO:0003676
cPor_07897-RA	f8cd052f0e4be96d803b822137c4ee2a	435	SMART	SM00355		7	25	170	T	16-12-2017	IPR013087	Zinc finger C2H2-type	GO:0003676
cPor_07897-RA	f8cd052f0e4be96d803b822137c4ee2a	435	SMART	SM00355		32	56	0.0043	T	16-12-2017	IPR013087	Zinc finger C2H2-type	GO:0003676
cPor_07897-RA	f8cd052f0e4be96d803b822137c4ee2a	435	ProSitePatterns	PS00028	Zinc finger C2H2 type domain signature.	34	56	-	T	16-12-2017	IPR013087	Zinc finger C2H2-type	GO:0003676
cPor_23198-RA	3248a1b737eb38b3b0b704fee88fb088	614	SUPERFAMILY	SSF109640		50	104	4.18e-17	T	16-12-2017	IPR036051	KRAB domain superfamily	GO:0003676|GO:0005622|GO:0006355
cPor_23198-RA	3248a1b737eb38b3b0b704fee88fb088	614	ProSitePatterns	PS00028	Zinc finger C2H2 type domain signature.	424	444	-	T	16-12-2017	IPR013087	Zinc finger C2H2-type	GO:0003676
cPor_23198-RA	3248a1b737eb38b3b0b704fee88fb088	614	ProSitePatterns	PS00028	Zinc finger C2H2 type domain signature.	200	220	-	T	16-12-2017	IPR013087	Zinc finger C2H2-type	GO:0003676
cPor_23198-RA	3248a1b737eb38b3b0b704fee88fb088	614	ProSiteProfiles	PS50157	Zinc finger C2H2 type domain profile.	282	309	18.597	T	16-12-2017	IPR013087	Zinc finger C2H2-type	GO:0003676
cPor_23198-RA	3248a1b737eb38b3b0b704fee88fb088	614	ProSiteProfiles	PS50157	Zinc finger C2H2 type domain profile.	170	197	18.909	T	16-12-2017	IPR013087	Zinc finger C2H2-type	GO:0003676
cPor_23198-RA	3248a1b737eb38b3b0b704fee88fb088	614	ProSitePatterns	PS00028	Zinc finger C2H2 type domain signature.	172	192	-	T	16-12-2017	IPR013087	Zinc finger C2H2-type	GO:0003676
cPor_23198-RA	3248a1b737eb38b3b0b704fee88fb088	614	ProSitePatterns	PS00028	Zinc finger C2H2 type domain signature.	396	416	-	T	16-12-2017	IPR013087	Zinc finger C2H2-type	GO:0003676
cPor_23198-RA	3248a1b737eb38b3b0b704fee88fb088	614	ProSiteProfiles	PS50157	Zinc finger C2H2 type domain profile.	534	561	17.496	T	16-12-2017	IPR013087	Zinc finger C2H2-type	GO:0003676
cPor_23198-RA	3248a1b737eb38b3b0b704fee88fb088	614	ProSiteProfiles	PS50157	Zinc finger C2H2 type domain profile.	226	253	17.059	T	16-12-2017	IPR013087	Zinc finger C2H2-type	GO:0003676
cPor_23198-RA	3248a1b737eb38b3b0b704fee88fb088	614	ProSiteProfiles	PS50157	Zinc finger C2H2 type domain profile.	198	225	18.119	T	16-12-2017	IPR013087	Zinc finger C2H2-type	GO:0003676
cPor_23198-RA	3248a1b737eb38b3b0b704fee88fb088	614	ProSiteProfiles	PS50157	Zinc finger C2H2 type domain profile.	310	337	17.766	T	16-12-2017	IPR013087	Zinc finger C2H2-type	GO:0003676
cPor_23198-RA	3248a1b737eb38b3b0b704fee88fb088	614	ProSitePatterns	PS00028	Zinc finger C2H2 type domain signature.	592	612	-	T	16-12-2017	IPR013087	Zinc finger C2H2-type	GO:0003676
cPor_23198-RA	3248a1b737eb38b3b0b704fee88fb088	614	ProSitePatterns	PS00028	Zinc finger C2H2 type domain signature.	368	388	-	T	16-12-2017	IPR013087	Zinc finger C2H2-type	GO:0003676
cPor_23198-RA	3248a1b737eb38b3b0b704fee88fb088	614	ProSiteProfiles	PS50157	Zinc finger C2H2 type domain profile.	394	421	18.161	T	16-12-2017	IPR013087	Zinc finger C2H2-type	GO:0003676
cPor_23198-RA	3248a1b737eb38b3b0b704fee88fb088	614	ProSiteProfiles	PS50157	Zinc finger C2H2 type domain profile.	422	449	17.496	T	16-12-2017	IPR013087	Zinc finger C2H2-type	GO:0003676
cPor_23198-RA	3248a1b737eb38b3b0b704fee88fb088	614	ProSiteProfiles	PS50157	Zinc finger C2H2 type domain profile.	590	614	15.376	T	16-12-2017	IPR013087	Zinc finger C2H2-type	GO:0003676
cPor_23198-RA	3248a1b737eb38b3b0b704fee88fb088	614	SMART	SM00355		366	388	0.0034	T	16-12-2017	IPR013087	Zinc finger C2H2-type	GO:0003676
cPor_23198-RA	3248a1b737eb38b3b0b704fee88fb088	614	SMART	SM00355		422	444	0.0076	T	16-12-2017	IPR013087	Zinc finger C2H2-type	GO:0003676
cPor_23198-RA	3248a1b737eb38b3b0b704fee88fb088	614	SMART	SM00355		170	192	0.0001	T	16-12-2017	IPR013087	Zinc finger C2H2-type	GO:0003676
cPor_23198-RA	3248a1b737eb38b3b0b704fee88fb088	614	SMART	SM00355		282	304	0.00023	T	16-12-2017	IPR013087	Zinc finger C2H2-type	GO:0003676
cPor_23198-RA	3248a1b737eb38b3b0b704fee88fb088	614	SMART	SM00355		338	360	0.0097	T	16-12-2017	IPR013087	Zinc finger C2H2-type	GO:0003676
cPor_23198-RA	3248a1b737eb38b3b0b704fee88fb088	614	SMART	SM00355		562	584	0.0034	T	16-12-2017	IPR013087	Zinc finger C2H2-type	GO:0003676
cPor_23198-RA	3248a1b737eb38b3b0b704fee88fb088	614	SMART	SM00355		478	500	0.39	T	16-12-2017	IPR013087	Zinc finger C2H2-type	GO:0003676
cPor_23198-RA	3248a1b737eb38b3b0b704fee88fb088	614	SMART	SM00355		450	472	0.00078	T	16-12-2017	IPR013087	Zinc finger C2H2-type	GO:0003676
cPor_23198-RA	3248a1b737eb38b3b0b704fee88fb088	614	SMART	SM00355		394	416	0.00022	T	16-12-2017	IPR013087	Zinc finger C2H2-type	GO:0003676
cPor_23198-RA	3248a1b737eb38b3b0b704fee88fb088	614	SMART	SM00355		310	332	0.0002	T	16-12-2017	IPR013087	Zinc finger C2H2-type	GO:0003676
cPor_23198-RA	3248a1b737eb38b3b0b704fee88fb088	614	SMART	SM00355		590	612	0.00026	T	16-12-2017	IPR013087	Zinc finger C2H2-type	GO:0003676
cPor_23198-RA	3248a1b737eb38b3b0b704fee88fb088	614	SMART	SM00355		506	528	0.00056	T	16-12-2017	IPR013087	Zinc finger C2H2-type	GO:0003676
cPor_23198-RA	3248a1b737eb38b3b0b704fee88fb088	614	SMART	SM00355		143	164	45	T	16-12-2017	IPR013087	Zinc finger C2H2-type	GO:0003676
cPor_23198-RA	3248a1b737eb38b3b0b704fee88fb088	614	SMART	SM00355		198	220	0.0046	T	16-12-2017	IPR013087	Zinc finger C2H2-type	GO:0003676
cPor_23198-RA	3248a1b737eb38b3b0b704fee88fb088	614	SMART	SM00355		254	276	0.001	T	16-12-2017	IPR013087	Zinc finger C2H2-type	GO:0003676
cPor_23198-RA	3248a1b737eb38b3b0b704fee88fb088	614	SMART	SM00355		226	248	0.00012	T	16-12-2017	IPR013087	Zinc finger C2H2-type	GO:0003676
cPor_23198-RA	3248a1b737eb38b3b0b704fee88fb088	614	SMART	SM00355		534	556	0.00038	T	16-12-2017	IPR013087	Zinc finger C2H2-type	GO:0003676
cPor_23198-RA	3248a1b737eb38b3b0b704fee88fb088	614	ProSiteProfiles	PS50157	Zinc finger C2H2 type domain profile.	478	505	16.249	T	16-12-2017	IPR013087	Zinc finger C2H2-type	GO:0003676
cPor_23198-RA	3248a1b737eb38b3b0b704fee88fb088	614	ProSitePatterns	PS00028	Zinc finger C2H2 type domain signature.	452	472	-	T	16-12-2017	IPR013087	Zinc finger C2H2-type	GO:0003676
cPor_23198-RA	3248a1b737eb38b3b0b704fee88fb088	614	ProSitePatterns	PS00028	Zinc finger C2H2 type domain signature.	228	248	-	T	16-12-2017	IPR013087	Zinc finger C2H2-type	GO:0003676
cPor_23198-RA	3248a1b737eb38b3b0b704fee88fb088	614	ProSiteProfiles	PS50805	Krueppel-associated box (KRAB) profile.	49	121	16.546	T	16-12-2017	IPR001909	Krueppel-associated box	GO:0003676|GO:0005622|GO:0006355
cPor_23198-RA	3248a1b737eb38b3b0b704fee88fb088	614	ProSitePatterns	PS00028	Zinc finger C2H2 type domain signature.	536	556	-	T	16-12-2017	IPR013087	Zinc finger C2H2-type	GO:0003676
cPor_23198-RA	3248a1b737eb38b3b0b704fee88fb088	614	ProSitePatterns	PS00028	Zinc finger C2H2 type domain signature.	312	332	-	T	16-12-2017	IPR013087	Zinc finger C2H2-type	GO:0003676
cPor_23198-RA	3248a1b737eb38b3b0b704fee88fb088	614	ProSiteProfiles	PS50157	Zinc finger C2H2 type domain profile.	562	589	17.579	T	16-12-2017	IPR013087	Zinc finger C2H2-type	GO:0003676
cPor_23198-RA	3248a1b737eb38b3b0b704fee88fb088	614	ProSiteProfiles	PS50157	Zinc finger C2H2 type domain profile.	338	365	17.288	T	16-12-2017	IPR013087	Zinc finger C2H2-type	GO:0003676
cPor_23198-RA	3248a1b737eb38b3b0b704fee88fb088	614	ProSitePatterns	PS00028	Zinc finger C2H2 type domain signature.	508	528	-	T	16-12-2017	IPR013087	Zinc finger C2H2-type	GO:0003676
cPor_23198-RA	3248a1b737eb38b3b0b704fee88fb088	614	ProSitePatterns	PS00028	Zinc finger C2H2 type domain signature.	284	304	-	T	16-12-2017	IPR013087	Zinc finger C2H2-type	GO:0003676
cPor_23198-RA	3248a1b737eb38b3b0b704fee88fb088	614	ProSiteProfiles	PS50157	Zinc finger C2H2 type domain profile.	450	477	18.036	T	16-12-2017	IPR013087	Zinc finger C2H2-type	GO:0003676
cPor_23198-RA	3248a1b737eb38b3b0b704fee88fb088	614	Pfam	PF01352	KRAB box	50	89	2e-15	T	16-12-2017	IPR001909	Krueppel-associated box	GO:0003676|GO:0005622|GO:0006355
cPor_23198-RA	3248a1b737eb38b3b0b704fee88fb088	614	SMART	SM00349		49	110	4.1e-18	T	16-12-2017	IPR001909	Krueppel-associated box	GO:0003676|GO:0005622|GO:0006355
cPor_23198-RA	3248a1b737eb38b3b0b704fee88fb088	614	ProSiteProfiles	PS50157	Zinc finger C2H2 type domain profile.	506	533	18.223	T	16-12-2017	IPR013087	Zinc finger C2H2-type	GO:0003676
cPor_23198-RA	3248a1b737eb38b3b0b704fee88fb088	614	ProSiteProfiles	PS50157	Zinc finger C2H2 type domain profile.	366	393	16.893	T	16-12-2017	IPR013087	Zinc finger C2H2-type	GO:0003676
cPor_23198-RA	3248a1b737eb38b3b0b704fee88fb088	614	ProSitePatterns	PS00028	Zinc finger C2H2 type domain signature.	480	500	-	T	16-12-2017	IPR013087	Zinc finger C2H2-type	GO:0003676
cPor_23198-RA	3248a1b737eb38b3b0b704fee88fb088	614	ProSitePatterns	PS00028	Zinc finger C2H2 type domain signature.	256	276	-	T	16-12-2017	IPR013087	Zinc finger C2H2-type	GO:0003676
cPor_23198-RA	3248a1b737eb38b3b0b704fee88fb088	614	ProSiteProfiles	PS50157	Zinc finger C2H2 type domain profile.	254	281	18.161	T	16-12-2017	IPR013087	Zinc finger C2H2-type	GO:0003676
cPor_23198-RA	3248a1b737eb38b3b0b704fee88fb088	614	ProSiteProfiles	PS50157	Zinc finger C2H2 type domain profile.	148	169	11.572	T	16-12-2017	IPR013087	Zinc finger C2H2-type	GO:0003676
cPor_23198-RA	3248a1b737eb38b3b0b704fee88fb088	614	CDD	cd07765	KRAB_A-box	49	88	1.90282e-14	T	16-12-2017	IPR001909	Krueppel-associated box	GO:0003676|GO:0005622|GO:0006355
cPor_23198-RA	3248a1b737eb38b3b0b704fee88fb088	614	ProSitePatterns	PS00028	Zinc finger C2H2 type domain signature.	564	584	-	T	16-12-2017	IPR013087	Zinc finger C2H2-type	GO:0003676
cPor_23198-RA	3248a1b737eb38b3b0b704fee88fb088	614	ProSitePatterns	PS00028	Zinc finger C2H2 type domain signature.	340	360	-	T	16-12-2017	IPR013087	Zinc finger C2H2-type	GO:0003676
cPor_21976-RA	921c4687ea0e2385027b868ccb313d63	1809	Gene3D	G3DSA:2.60.40.340		314	485	4.9e-55	T	16-12-2017	IPR037059	Rel homology domain (RHD), DNA-binding domain superfamily	GO:0003677|GO:0003700|GO:0006355
cPor_21976-RA	921c4687ea0e2385027b868ccb313d63	1809	Pfam	PF00554	Rel homology DNA-binding domain	327	485	3.9e-22	T	16-12-2017	IPR011539	Rel homology domain (RHD), DNA-binding domain	GO:0003677|GO:0003700|GO:0006355
cPor_21976-RA	921c4687ea0e2385027b868ccb313d63	1809	ProSiteProfiles	PS50254	NF-kappa-B/Rel/dorsal domain profile.	309	485	47.481	T	16-12-2017	IPR011539	Rel homology domain (RHD), DNA-binding domain	GO:0003677|GO:0003700|GO:0006355
cPor_21976-RA	921c4687ea0e2385027b868ccb313d63	1809	SUPERFAMILY	SSF49417		316	487	1.4e-71	T	16-12-2017	IPR008967	p53-like transcription factor, DNA-binding	GO:0003700|GO:0006355
cPor_21976-RA	921c4687ea0e2385027b868ccb313d63	1809	PANTHER	PTHR12533		1698	1721	2.6e-298	T	16-12-2017	IPR008366	Nuclear factor of activated T cells (NFAT)	GO:0003700|GO:0006355
cPor_21976-RA	921c4687ea0e2385027b868ccb313d63	1809	PANTHER	PTHR12533		487	730	2.6e-298	T	16-12-2017	IPR008366	Nuclear factor of activated T cells (NFAT)	GO:0003700|GO:0006355
cPor_21976-RA	921c4687ea0e2385027b868ccb313d63	1809	PANTHER	PTHR12533		1	485	2.6e-298	T	16-12-2017	IPR008366	Nuclear factor of activated T cells (NFAT)	GO:0003700|GO:0006355
cPor_21976-RA	921c4687ea0e2385027b868ccb313d63	1809	PRINTS	PR01789	Nuclear factor of activated T cells (NFAT) signature	351	367	2.2e-08	T	16-12-2017	IPR008366	Nuclear factor of activated T cells (NFAT)	GO:0003700|GO:0006355
cPor_21976-RA	921c4687ea0e2385027b868ccb313d63	1809	PRINTS	PR01789	Nuclear factor of activated T cells (NFAT) signature	472	494	2.2e-08	T	16-12-2017	IPR008366	Nuclear factor of activated T cells (NFAT)	GO:0003700|GO:0006355
cPor_21976-RA	921c4687ea0e2385027b868ccb313d63	1809	ProSitePatterns	PS00972	Ubiquitin specific protease (USP) domain signature 1.	1444	1459	-	T	16-12-2017	IPR018200	Ubiquitin specific protease, conserved site	GO:0006511|GO:0036459
cPor_21697-RA	a4606f099e8a8e6999e6eb4edd962467	1596	SMART	SM00701		305	451	2.4e-54	T	16-12-2017	IPR006619	Peptidoglycan recognition protein family domain, metazoa/bacteria	GO:0008270|GO:0008745|GO:0009253
cPor_21697-RA	a4606f099e8a8e6999e6eb4edd962467	1596	ProSiteProfiles	PS50018	Ras GTPase-activating proteins profile.	927	1119	42.865	T	16-12-2017	IPR001936	Ras GTPase-activating protein	GO:0043087
cPor_21697-RA	a4606f099e8a8e6999e6eb4edd962467	1596	CDD	cd06583	PGRP	331	459	1.90103e-36	T	16-12-2017	IPR002502	N-acetylmuramoyl-L-alanine amidase domain	GO:0008745|GO:0009253
cPor_21697-RA	a4606f099e8a8e6999e6eb4edd962467	1596	Pfam	PF01510	N-acetylmuramoyl-L-alanine amidase	331	457	1.2e-10	T	16-12-2017	IPR002502	N-acetylmuramoyl-L-alanine amidase domain	GO:0008745|GO:0009253
cPor_21697-RA	a4606f099e8a8e6999e6eb4edd962467	1596	Gene3D	G3DSA:3.40.80.10		293	479	1.1e-39	T	16-12-2017	IPR036505	N-acetylmuramoyl-L-alanine amidase domain superfamily	GO:0008745|GO:0009253
cPor_21697-RA	a4606f099e8a8e6999e6eb4edd962467	1596	SMART	SM00323		876	1216	5.4e-95	T	16-12-2017	IPR001936	Ras GTPase-activating protein	GO:0043087
cPor_21697-RA	a4606f099e8a8e6999e6eb4edd962467	1596	ProSitePatterns	PS00509	Ras GTPase-activating proteins domain signature.	1075	1089	-	T	16-12-2017	IPR023152	Ras GTPase-activating protein, conserved site	GO:0043087
cPor_21697-RA	a4606f099e8a8e6999e6eb4edd962467	1596	SUPERFAMILY	SSF48350		901	1203	4.71e-80	T	16-12-2017	IPR008936	Rho GTPase activation protein	GO:0007165
cPor_21697-RA	a4606f099e8a8e6999e6eb4edd962467	1596	SMART	SM00644		315	457	0.0013	T	16-12-2017	IPR002502	N-acetylmuramoyl-L-alanine amidase domain	GO:0008745|GO:0009253
cPor_21697-RA	a4606f099e8a8e6999e6eb4edd962467	1596	Pfam	PF00616	GTPase-activator protein for Ras-like GTPase	1018	1119	1.7e-19	T	16-12-2017	IPR001936	Ras GTPase-activating protein	GO:0043087
cPor_21697-RA	a4606f099e8a8e6999e6eb4edd962467	1596	SUPERFAMILY	SSF55846		304	470	1.02e-54	T	16-12-2017	IPR036505	N-acetylmuramoyl-L-alanine amidase domain superfamily	GO:0008745|GO:0009253
cPor_08658-RA	b2d03272a1c482cc648574e025be1d9f	761	Pfam	PF02892	BED zinc finger	117	164	1.2e-09	T	16-12-2017	IPR003656	Zinc finger, BED-type	GO:0003677
cPor_08658-RA	b2d03272a1c482cc648574e025be1d9f	761	SMART	SM00614		114	165	4.3e-08	T	16-12-2017	IPR003656	Zinc finger, BED-type	GO:0003677
cPor_08658-RA	b2d03272a1c482cc648574e025be1d9f	761	Pfam	PF05699	hAT family C-terminal dimerisation region	671	747	1.2e-12	T	16-12-2017	IPR008906	HAT, C-terminal dimerisation domain	GO:0046983
cPor_08658-RA	b2d03272a1c482cc648574e025be1d9f	761	ProSiteProfiles	PS50808	Zinc finger BED-type profile.	114	170	9.361	T	16-12-2017	IPR003656	Zinc finger, BED-type	GO:0003677
cPor_09261-RA	0bb3b835d2e13abc86a1cd491d73d726	900	Pfam	PF00439	Bromodomain	212	252	4.7e-08	T	16-12-2017	IPR001487	Bromodomain	GO:0005515
cPor_09261-RA	0bb3b835d2e13abc86a1cd491d73d726	900	Pfam	PF00439	Bromodomain	39	119	1.4e-20	T	16-12-2017	IPR001487	Bromodomain	GO:0005515
cPor_09261-RA	0bb3b835d2e13abc86a1cd491d73d726	900	SMART	SM00297		159	267	3.9e-10	T	16-12-2017	IPR001487	Bromodomain	GO:0005515
cPor_09261-RA	0bb3b835d2e13abc86a1cd491d73d726	900	SMART	SM00297		25	135	1.2e-39	T	16-12-2017	IPR001487	Bromodomain	GO:0005515
cPor_09261-RA	0bb3b835d2e13abc86a1cd491d73d726	900	ProSiteProfiles	PS50014	Bromodomain profile.	44	116	21.593	T	16-12-2017	IPR001487	Bromodomain	GO:0005515
cPor_09261-RA	0bb3b835d2e13abc86a1cd491d73d726	900	ProSiteProfiles	PS50014	Bromodomain profile.	205	248	11.533	T	16-12-2017	IPR001487	Bromodomain	GO:0005515
cPor_09261-RA	0bb3b835d2e13abc86a1cd491d73d726	900	Gene3D	G3DSA:1.20.920.10		199	281	4.5e-18	T	16-12-2017	IPR036427	Bromodomain-like superfamily	GO:0005515
cPor_09261-RA	0bb3b835d2e13abc86a1cd491d73d726	900	SUPERFAMILY	SSF47370		20	138	1.7e-39	T	16-12-2017	IPR036427	Bromodomain-like superfamily	GO:0005515
cPor_09261-RA	0bb3b835d2e13abc86a1cd491d73d726	900	PRINTS	PR00503	Bromodomain signature	47	60	1.7e-25	T	16-12-2017	IPR001487	Bromodomain	GO:0005515
cPor_09261-RA	0bb3b835d2e13abc86a1cd491d73d726	900	PRINTS	PR00503	Bromodomain signature	63	79	1.7e-25	T	16-12-2017	IPR001487	Bromodomain	GO:0005515
cPor_09261-RA	0bb3b835d2e13abc86a1cd491d73d726	900	PRINTS	PR00503	Bromodomain signature	79	97	1.7e-25	T	16-12-2017	IPR001487	Bromodomain	GO:0005515
cPor_09261-RA	0bb3b835d2e13abc86a1cd491d73d726	900	PRINTS	PR00503	Bromodomain signature	229	248	1.7e-25	T	16-12-2017	IPR001487	Bromodomain	GO:0005515
cPor_09261-RA	0bb3b835d2e13abc86a1cd491d73d726	900	Gene3D	G3DSA:1.20.920.10		22	173	8.1e-43	T	16-12-2017	IPR036427	Bromodomain-like superfamily	GO:0005515
cPor_09261-RA	0bb3b835d2e13abc86a1cd491d73d726	900	SUPERFAMILY	SSF47370		212	270	1.22e-18	T	16-12-2017	IPR036427	Bromodomain-like superfamily	GO:0005515
cPor_10339-RA	460d4527735c30399114404f75804877	1033	SUPERFAMILY	SSF50978		16	235	3.75e-15	T	16-12-2017	IPR036322	WD40-repeat-containing domain superfamily	GO:0005515
cPor_10339-RA	460d4527735c30399114404f75804877	1033	Gene3D	G3DSA:2.130.10.10		9	110	0.0029	T	16-12-2017	IPR015943	WD40/YVTN repeat-like-containing domain superfamily	GO:0005515
cPor_10339-RA	460d4527735c30399114404f75804877	1033	Gene3D	G3DSA:2.130.10.10		111	306	1.3e-09	T	16-12-2017	IPR015943	WD40/YVTN repeat-like-containing domain superfamily	GO:0005515
cPor_23134-RA	6cd4dbef7588f84a9ab2008724f09c46	580	ProSiteProfiles	PS50005	TPR repeat profile.	305	338	8.762	T	16-12-2017	IPR019734	Tetratricopeptide repeat	GO:0005515
cPor_23134-RA	6cd4dbef7588f84a9ab2008724f09c46	580	PRINTS	PR00381	Kinesin light chain signature	303	323	8.4e-17	T	16-12-2017	IPR002151	Kinesin light chain	GO:0003777|GO:0005871
cPor_23134-RA	6cd4dbef7588f84a9ab2008724f09c46	580	PRINTS	PR00381	Kinesin light chain signature	259	276	8.4e-17	T	16-12-2017	IPR002151	Kinesin light chain	GO:0003777|GO:0005871
cPor_23134-RA	6cd4dbef7588f84a9ab2008724f09c46	580	PRINTS	PR00381	Kinesin light chain signature	338	359	8.4e-17	T	16-12-2017	IPR002151	Kinesin light chain	GO:0003777|GO:0005871
cPor_23134-RA	6cd4dbef7588f84a9ab2008724f09c46	580	PRINTS	PR00381	Kinesin light chain signature	117	134	8.4e-17	T	16-12-2017	IPR002151	Kinesin light chain	GO:0003777|GO:0005871
cPor_23134-RA	6cd4dbef7588f84a9ab2008724f09c46	580	SMART	SM00028		263	296	410	T	16-12-2017	IPR019734	Tetratricopeptide repeat	GO:0005515
cPor_23134-RA	6cd4dbef7588f84a9ab2008724f09c46	580	SMART	SM00028		431	464	0.0008	T	16-12-2017	IPR019734	Tetratricopeptide repeat	GO:0005515
cPor_23134-RA	6cd4dbef7588f84a9ab2008724f09c46	580	SMART	SM00028		347	380	2.4e-05	T	16-12-2017	IPR019734	Tetratricopeptide repeat	GO:0005515
cPor_23134-RA	6cd4dbef7588f84a9ab2008724f09c46	580	SMART	SM00028		305	338	0.21	T	16-12-2017	IPR019734	Tetratricopeptide repeat	GO:0005515
cPor_23134-RA	6cd4dbef7588f84a9ab2008724f09c46	580	SMART	SM00028		389	422	2	T	16-12-2017	IPR019734	Tetratricopeptide repeat	GO:0005515
cPor_23134-RA	6cd4dbef7588f84a9ab2008724f09c46	580	ProSiteProfiles	PS50293	TPR repeat region circular profile.	263	464	19.703	T	16-12-2017	IPR013026	Tetratricopeptide repeat-containing domain	GO:0005515
cPor_23134-RA	6cd4dbef7588f84a9ab2008724f09c46	580	ProSiteProfiles	PS50005	TPR repeat profile.	347	380	8.142	T	16-12-2017	IPR019734	Tetratricopeptide repeat	GO:0005515
cPor_23134-RA	6cd4dbef7588f84a9ab2008724f09c46	580	ProSiteProfiles	PS50005	TPR repeat profile.	389	422	5.782	T	16-12-2017	IPR019734	Tetratricopeptide repeat	GO:0005515
cPor_23134-RA	6cd4dbef7588f84a9ab2008724f09c46	580	SUPERFAMILY	SSF48452		279	464	3.34e-25	T	16-12-2017	IPR011990	Tetratricopeptide-like helical domain superfamily	GO:0005515
cPor_23134-RA	6cd4dbef7588f84a9ab2008724f09c46	580	ProSiteProfiles	PS50005	TPR repeat profile.	263	296	5.31	T	16-12-2017	IPR019734	Tetratricopeptide repeat	GO:0005515
cPor_23134-RA	6cd4dbef7588f84a9ab2008724f09c46	580	ProSiteProfiles	PS50005	TPR repeat profile.	431	464	8.732	T	16-12-2017	IPR019734	Tetratricopeptide repeat	GO:0005515
cPor_21261-RA	6e835b7703a0aa660d43456d55444efd	380	PRINTS	PR00249	Secretin-like GPCR superfamily signature	142	166	3.7e-40	T	16-12-2017	IPR000832	GPCR, family 2, secretin-like	GO:0004930|GO:0007186|GO:0016021
cPor_21261-RA	6e835b7703a0aa660d43456d55444efd	380	PRINTS	PR00249	Secretin-like GPCR superfamily signature	215	238	3.7e-40	T	16-12-2017	IPR000832	GPCR, family 2, secretin-like	GO:0004930|GO:0007186|GO:0016021
cPor_21261-RA	6e835b7703a0aa660d43456d55444efd	380	PRINTS	PR00249	Secretin-like GPCR superfamily signature	174	198	3.7e-40	T	16-12-2017	IPR000832	GPCR, family 2, secretin-like	GO:0004930|GO:0007186|GO:0016021
cPor_21261-RA	6e835b7703a0aa660d43456d55444efd	380	PRINTS	PR00249	Secretin-like GPCR superfamily signature	253	278	3.7e-40	T	16-12-2017	IPR000832	GPCR, family 2, secretin-like	GO:0004930|GO:0007186|GO:0016021
cPor_21261-RA	6e835b7703a0aa660d43456d55444efd	380	ProSiteProfiles	PS50261	G-protein coupled receptors family 2 profile 2.	140	275	27.323	T	16-12-2017	IPR017981	GPCR, family 2-like	GO:0004888|GO:0007166|GO:0016021
cPor_21261-RA	6e835b7703a0aa660d43456d55444efd	380	ProSitePatterns	PS00650	G-protein coupled receptors family 2 signature 2.	325	340	-	T	16-12-2017	IPR017983	GPCR, family 2, secretin-like, conserved site	GO:0004930|GO:0007186
cPor_21261-RA	6e835b7703a0aa660d43456d55444efd	380	Pfam	PF00002	7 transmembrane receptor (Secretin family)	282	329	1.1e-09	T	16-12-2017	IPR000832	GPCR, family 2, secretin-like	GO:0004930|GO:0007186|GO:0016021
cPor_21261-RA	6e835b7703a0aa660d43456d55444efd	380	Pfam	PF00002	7 transmembrane receptor (Secretin family)	138	281	3.4e-47	T	16-12-2017	IPR000832	GPCR, family 2, secretin-like	GO:0004930|GO:0007186|GO:0016021
cPor_21261-RA	6e835b7703a0aa660d43456d55444efd	380	Gene3D	G3DSA:4.10.1240.10		28	131	1.2e-23	T	16-12-2017	IPR036445	GPCR family 2, extracellular hormone receptor domain superfamily	GO:0004930|GO:0016020
cPor_21261-RA	6e835b7703a0aa660d43456d55444efd	380	SMART	SM00008		61	132	1e-18	T	16-12-2017	IPR001879	GPCR, family 2, extracellular hormone receptor domain	GO:0004930|GO:0016020
cPor_21261-RA	6e835b7703a0aa660d43456d55444efd	380	ProSitePatterns	PS00649	G-protein coupled receptors family 2 signature 1.	65	89	-	T	16-12-2017	IPR017983	GPCR, family 2, secretin-like, conserved site	GO:0004930|GO:0007186
cPor_21261-RA	6e835b7703a0aa660d43456d55444efd	380	Pfam	PF02793	Hormone receptor domain	63	123	2.7e-20	T	16-12-2017	IPR001879	GPCR, family 2, extracellular hormone receptor domain	GO:0004930|GO:0016020
cPor_21261-RA	6e835b7703a0aa660d43456d55444efd	380	SUPERFAMILY	SSF111418		29	148	1.02e-30	T	16-12-2017	IPR036445	GPCR family 2, extracellular hormone receptor domain superfamily	GO:0004930|GO:0016020
cPor_21261-RA	6e835b7703a0aa660d43456d55444efd	380	ProSiteProfiles	PS50261	G-protein coupled receptors family 2 profile 2.	283	337	11.92	T	16-12-2017	IPR017981	GPCR, family 2-like	GO:0004888|GO:0007166|GO:0016021
cPor_21261-RA	6e835b7703a0aa660d43456d55444efd	380	PANTHER	PTHR12011:SF209		27	282	2e-165	T	16-12-2017	IPR003288	GPCR, family 2, growth hormone-releasing hormone receptor	GO:0004930|GO:0007186|GO:0016020
cPor_21261-RA	6e835b7703a0aa660d43456d55444efd	380	PANTHER	PTHR12011:SF209		283	380	2e-165	T	16-12-2017	IPR003288	GPCR, family 2, growth hormone-releasing hormone receptor	GO:0004930|GO:0007186|GO:0016020
cPor_21261-RA	6e835b7703a0aa660d43456d55444efd	380	PRINTS	PR01352	Growth hormone-releasing hormone receptor signature	243	257	3e-15	T	16-12-2017	IPR003288	GPCR, family 2, growth hormone-releasing hormone receptor	GO:0004930|GO:0007186|GO:0016020
cPor_21261-RA	6e835b7703a0aa660d43456d55444efd	380	PRINTS	PR01352	Growth hormone-releasing hormone receptor signature	40	60	3e-15	T	16-12-2017	IPR003288	GPCR, family 2, growth hormone-releasing hormone receptor	GO:0004930|GO:0007186|GO:0016020
cPor_21261-RA	6e835b7703a0aa660d43456d55444efd	380	PRINTS	PR01352	Growth hormone-releasing hormone receptor signature	75	87	3e-15	T	16-12-2017	IPR003288	GPCR, family 2, growth hormone-releasing hormone receptor	GO:0004930|GO:0007186|GO:0016020
cPor_21261-RA	6e835b7703a0aa660d43456d55444efd	380	PRINTS	PR01352	Growth hormone-releasing hormone receptor signature	124	141	3e-15	T	16-12-2017	IPR003288	GPCR, family 2, growth hormone-releasing hormone receptor	GO:0004930|GO:0007186|GO:0016020
cPor_21261-RA	6e835b7703a0aa660d43456d55444efd	380	ProSiteProfiles	PS50227	G-protein coupled receptors family 2 profile 1.	50	127	19.037	T	16-12-2017	IPR001879	GPCR, family 2, extracellular hormone receptor domain	GO:0004930|GO:0016020
cPor_10561-RA	08c338359a8a5eb13eb9213ada006eeb	3032	Pfam	PF10473	Leucine-rich repeats of kinetochore protein Cenp-F/LEK1	1974	2111	1.7e-17	T	16-12-2017	IPR019513	Centromere protein Cenp-F, leucine-rich repeat-containing domain	GO:0008134|GO:0042803|GO:0070840
cPor_10561-RA	08c338359a8a5eb13eb9213ada006eeb	3032	Pfam	PF10473	Leucine-rich repeats of kinetochore protein Cenp-F/LEK1	2209	2344	8.4e-31	T	16-12-2017	IPR019513	Centromere protein Cenp-F, leucine-rich repeat-containing domain	GO:0008134|GO:0042803|GO:0070840
cPor_21591-RA	18421a5c6514230bcb71b13670a8be45	343	SMART	SM01332		211	329	3.7e-35	T	16-12-2017	IPR004367	Cyclin, C-terminal domain	GO:0005634
cPor_21591-RA	18421a5c6514230bcb71b13670a8be45	343	Pfam	PF02984	Cyclin, C-terminal domain	211	328	1.1e-33	T	16-12-2017	IPR004367	Cyclin, C-terminal domain	GO:0005634
cPor_18772-RA	4b125c3a614a2452c8b68f45b1b121cb	933	ProSiteProfiles	PS50157	Zinc finger C2H2 type domain profile.	420	447	16.311	T	16-12-2017	IPR013087	Zinc finger C2H2-type	GO:0003676
cPor_18772-RA	4b125c3a614a2452c8b68f45b1b121cb	933	ProSiteProfiles	PS50157	Zinc finger C2H2 type domain profile.	639	666	16.83	T	16-12-2017	IPR013087	Zinc finger C2H2-type	GO:0003676
cPor_18772-RA	4b125c3a614a2452c8b68f45b1b121cb	933	ProSiteProfiles	PS50157	Zinc finger C2H2 type domain profile.	364	391	16.145	T	16-12-2017	IPR013087	Zinc finger C2H2-type	GO:0003676
cPor_18772-RA	4b125c3a614a2452c8b68f45b1b121cb	933	ProSitePatterns	PS00028	Zinc finger C2H2 type domain signature.	282	302	-	T	16-12-2017	IPR013087	Zinc finger C2H2-type	GO:0003676
cPor_18772-RA	4b125c3a614a2452c8b68f45b1b121cb	933	ProSiteProfiles	PS50157	Zinc finger C2H2 type domain profile.	308	335	16.602	T	16-12-2017	IPR013087	Zinc finger C2H2-type	GO:0003676
cPor_18772-RA	4b125c3a614a2452c8b68f45b1b121cb	933	ProSiteProfiles	PS50157	Zinc finger C2H2 type domain profile.	611	638	16.082	T	16-12-2017	IPR013087	Zinc finger C2H2-type	GO:0003676
cPor_18772-RA	4b125c3a614a2452c8b68f45b1b121cb	933	ProSitePatterns	PS00028	Zinc finger C2H2 type domain signature.	697	717	-	T	16-12-2017	IPR013087	Zinc finger C2H2-type	GO:0003676
cPor_18772-RA	4b125c3a614a2452c8b68f45b1b121cb	933	ProSiteProfiles	PS50157	Zinc finger C2H2 type domain profile.	723	751	9.037	T	16-12-2017	IPR013087	Zinc finger C2H2-type	GO:0003676
cPor_18772-RA	4b125c3a614a2452c8b68f45b1b121cb	933	ProSiteProfiles	PS50157	Zinc finger C2H2 type domain profile.	476	496	10.533	T	16-12-2017	IPR013087	Zinc finger C2H2-type	GO:0003676
cPor_18772-RA	4b125c3a614a2452c8b68f45b1b121cb	933	ProSitePatterns	PS00028	Zinc finger C2H2 type domain signature.	422	442	-	T	16-12-2017	IPR013087	Zinc finger C2H2-type	GO:0003676
cPor_18772-RA	4b125c3a614a2452c8b68f45b1b121cb	933	SMART	SM00355		308	330	0.029	T	16-12-2017	IPR013087	Zinc finger C2H2-type	GO:0003676
cPor_18772-RA	4b125c3a614a2452c8b68f45b1b121cb	933	SMART	SM00355		420	442	0.64	T	16-12-2017	IPR013087	Zinc finger C2H2-type	GO:0003676
cPor_18772-RA	4b125c3a614a2452c8b68f45b1b121cb	933	SMART	SM00355		667	689	0.002	T	16-12-2017	IPR013087	Zinc finger C2H2-type	GO:0003676
cPor_18772-RA	4b125c3a614a2452c8b68f45b1b121cb	933	SMART	SM00355		611	633	0.31	T	16-12-2017	IPR013087	Zinc finger C2H2-type	GO:0003676
cPor_18772-RA	4b125c3a614a2452c8b68f45b1b121cb	933	SMART	SM00355		723	745	0.89	T	16-12-2017	IPR013087	Zinc finger C2H2-type	GO:0003676
cPor_18772-RA	4b125c3a614a2452c8b68f45b1b121cb	933	SMART	SM00355		280	302	0.019	T	16-12-2017	IPR013087	Zinc finger C2H2-type	GO:0003676
cPor_18772-RA	4b125c3a614a2452c8b68f45b1b121cb	933	SMART	SM00355		695	717	0.00059	T	16-12-2017	IPR013087	Zinc finger C2H2-type	GO:0003676
cPor_18772-RA	4b125c3a614a2452c8b68f45b1b121cb	933	SMART	SM00355		364	386	0.33	T	16-12-2017	IPR013087	Zinc finger C2H2-type	GO:0003676
cPor_18772-RA	4b125c3a614a2452c8b68f45b1b121cb	933	SMART	SM00355		476	496	18	T	16-12-2017	IPR013087	Zinc finger C2H2-type	GO:0003676
cPor_18772-RA	4b125c3a614a2452c8b68f45b1b121cb	933	SMART	SM00355		448	470	0.17	T	16-12-2017	IPR013087	Zinc finger C2H2-type	GO:0003676
cPor_18772-RA	4b125c3a614a2452c8b68f45b1b121cb	933	SMART	SM00355		336	358	0.0013	T	16-12-2017	IPR013087	Zinc finger C2H2-type	GO:0003676
cPor_18772-RA	4b125c3a614a2452c8b68f45b1b121cb	933	SMART	SM00355		639	661	0.31	T	16-12-2017	IPR013087	Zinc finger C2H2-type	GO:0003676
cPor_18772-RA	4b125c3a614a2452c8b68f45b1b121cb	933	SMART	SM00355		392	414	0.0016	T	16-12-2017	IPR013087	Zinc finger C2H2-type	GO:0003676
cPor_18772-RA	4b125c3a614a2452c8b68f45b1b121cb	933	ProSitePatterns	PS00028	Zinc finger C2H2 type domain signature.	669	689	-	T	16-12-2017	IPR013087	Zinc finger C2H2-type	GO:0003676
cPor_18772-RA	4b125c3a614a2452c8b68f45b1b121cb	933	ProSitePatterns	PS00028	Zinc finger C2H2 type domain signature.	338	358	-	T	16-12-2017	IPR013087	Zinc finger C2H2-type	GO:0003676
cPor_18772-RA	4b125c3a614a2452c8b68f45b1b121cb	933	ProSiteProfiles	PS50157	Zinc finger C2H2 type domain profile.	336	363	18.181	T	16-12-2017	IPR013087	Zinc finger C2H2-type	GO:0003676
cPor_18772-RA	4b125c3a614a2452c8b68f45b1b121cb	933	ProSitePatterns	PS00028	Zinc finger C2H2 type domain signature.	366	386	-	T	16-12-2017	IPR013087	Zinc finger C2H2-type	GO:0003676
cPor_18772-RA	4b125c3a614a2452c8b68f45b1b121cb	933	ProSitePatterns	PS00028	Zinc finger C2H2 type domain signature.	725	746	-	T	16-12-2017	IPR013087	Zinc finger C2H2-type	GO:0003676
cPor_18772-RA	4b125c3a614a2452c8b68f45b1b121cb	933	ProSitePatterns	PS00028	Zinc finger C2H2 type domain signature.	613	633	-	T	16-12-2017	IPR013087	Zinc finger C2H2-type	GO:0003676
cPor_18772-RA	4b125c3a614a2452c8b68f45b1b121cb	933	ProSitePatterns	PS00028	Zinc finger C2H2 type domain signature.	394	414	-	T	16-12-2017	IPR013087	Zinc finger C2H2-type	GO:0003676
cPor_18772-RA	4b125c3a614a2452c8b68f45b1b121cb	933	ProSiteProfiles	PS50157	Zinc finger C2H2 type domain profile.	392	419	18.41	T	16-12-2017	IPR013087	Zinc finger C2H2-type	GO:0003676
cPor_18772-RA	4b125c3a614a2452c8b68f45b1b121cb	933	ProSitePatterns	PS00028	Zinc finger C2H2 type domain signature.	310	330	-	T	16-12-2017	IPR013087	Zinc finger C2H2-type	GO:0003676
cPor_18772-RA	4b125c3a614a2452c8b68f45b1b121cb	933	ProSitePatterns	PS00028	Zinc finger C2H2 type domain signature.	450	470	-	T	16-12-2017	IPR013087	Zinc finger C2H2-type	GO:0003676
cPor_18772-RA	4b125c3a614a2452c8b68f45b1b121cb	933	ProSiteProfiles	PS50157	Zinc finger C2H2 type domain profile.	280	307	16.934	T	16-12-2017	IPR013087	Zinc finger C2H2-type	GO:0003676
cPor_18772-RA	4b125c3a614a2452c8b68f45b1b121cb	933	ProSiteProfiles	PS50157	Zinc finger C2H2 type domain profile.	667	694	17.101	T	16-12-2017	IPR013087	Zinc finger C2H2-type	GO:0003676
cPor_18772-RA	4b125c3a614a2452c8b68f45b1b121cb	933	ProSiteProfiles	PS50157	Zinc finger C2H2 type domain profile.	695	722	17.89	T	16-12-2017	IPR013087	Zinc finger C2H2-type	GO:0003676
cPor_18772-RA	4b125c3a614a2452c8b68f45b1b121cb	933	ProSitePatterns	PS00028	Zinc finger C2H2 type domain signature.	641	661	-	T	16-12-2017	IPR013087	Zinc finger C2H2-type	GO:0003676
cPor_18772-RA	4b125c3a614a2452c8b68f45b1b121cb	933	ProSiteProfiles	PS50157	Zinc finger C2H2 type domain profile.	448	475	14.981	T	16-12-2017	IPR013087	Zinc finger C2H2-type	GO:0003676
cPor_19929-RA	10514d14ad0d6569e9f72a342c8bbe73	3698	Pfam	PF00041	Fibronectin type III domain	1847	1930	2.7e-14	T	16-12-2017	IPR003961	Fibronectin type III	GO:0005515
cPor_19929-RA	10514d14ad0d6569e9f72a342c8bbe73	3698	ProSiteProfiles	PS50096	IQ motif profile.	2122	2146	9.853	T	16-12-2017	IPR000048	IQ motif, EF-hand binding site	GO:0005515
cPor_19929-RA	10514d14ad0d6569e9f72a342c8bbe73	3698	SMART	SM00325		2839	3019	2.5e-11	T	16-12-2017	IPR000219	Dbl homology (DH) domain	GO:0005089|GO:0035023
cPor_19929-RA	10514d14ad0d6569e9f72a342c8bbe73	3698	CDD	cd00063	FN3	1846	1931	8.21122e-23	T	16-12-2017	IPR003961	Fibronectin type III	GO:0005515
cPor_19929-RA	10514d14ad0d6569e9f72a342c8bbe73	3698	Pfam	PF00621	RhoGEF domain	2839	3015	6.2e-19	T	16-12-2017	IPR000219	Dbl homology (DH) domain	GO:0005089|GO:0035023
cPor_19929-RA	10514d14ad0d6569e9f72a342c8bbe73	3698	SMART	SM00060		1846	1928	7.5e-16	T	16-12-2017	IPR003961	Fibronectin type III	GO:0005515
cPor_19929-RA	10514d14ad0d6569e9f72a342c8bbe73	3698	SUPERFAMILY	SSF49265		1840	1940	1.54e-23	T	16-12-2017	IPR036116	Fibronectin type III superfamily	GO:0005515
cPor_19929-RA	10514d14ad0d6569e9f72a342c8bbe73	3698	SMART	SM00015		2121	2143	0.00077	T	16-12-2017	IPR000048	IQ motif, EF-hand binding site	GO:0005515
cPor_19929-RA	10514d14ad0d6569e9f72a342c8bbe73	3698	Pfam	PF00612	IQ calmodulin-binding motif	2124	2143	0.00014	T	16-12-2017	IPR000048	IQ motif, EF-hand binding site	GO:0005515
cPor_19929-RA	10514d14ad0d6569e9f72a342c8bbe73	3698	ProSiteProfiles	PS50853	Fibronectin type-III domain profile.	1848	1942	24.3	T	16-12-2017	IPR003961	Fibronectin type III	GO:0005515
cPor_19929-RA	10514d14ad0d6569e9f72a342c8bbe73	3698	ProSiteProfiles	PS50010	Dbl homology (DH) domain profile.	2835	3020	19.969	T	16-12-2017	IPR000219	Dbl homology (DH) domain	GO:0005089|GO:0035023
cPor_03772-RA	fb69dcdcdbadbfcaf98cbaaf6f7440e4	1078	Pfam	PF00076	RNA recognition motif. (a.k.a. RRM, RBD, or RNP domain)	958	1021	7.6e-09	T	16-12-2017	IPR000504	RNA recognition motif domain	GO:0003676
cPor_03772-RA	fb69dcdcdbadbfcaf98cbaaf6f7440e4	1078	SUPERFAMILY	SSF54928		935	1018	1.76e-11	T	16-12-2017	IPR035979	RNA-binding domain superfamily	GO:0003676
cPor_03772-RA	fb69dcdcdbadbfcaf98cbaaf6f7440e4	1078	ProSiteProfiles	PS50102	Eukaryotic RNA Recognition Motif (RRM) profile.	956	1021	11.486	T	16-12-2017	IPR000504	RNA recognition motif domain	GO:0003676
cPor_03772-RA	fb69dcdcdbadbfcaf98cbaaf6f7440e4	1078	SMART	SM00360		957	1027	5.2e-07	T	16-12-2017	IPR000504	RNA recognition motif domain	GO:0003676
cPor_03772-RA	fb69dcdcdbadbfcaf98cbaaf6f7440e4	1078	PANTHER	PTHR15528		70	1077	0	T	16-12-2017	IPR034605	PGC-1	GO:0003712|GO:0008134
cPor_03772-RA	fb69dcdcdbadbfcaf98cbaaf6f7440e4	1078	PANTHER	PTHR15528:SF12		70	1077	0	T	16-12-2017	IPR034621	Peroxisome proliferator-activated receptor gamma coactivator 1-beta	GO:0003712|GO:0008134|GO:0030331
cPor_09187-RA	7a886d41fcd78a6c51650e4f53064ffb	445	ProSitePatterns	PS00028	Zinc finger C2H2 type domain signature.	362	382	-	T	16-12-2017	IPR013087	Zinc finger C2H2-type	GO:0003676
cPor_09187-RA	7a886d41fcd78a6c51650e4f53064ffb	445	ProSitePatterns	PS00028	Zinc finger C2H2 type domain signature.	302	324	-	T	16-12-2017	IPR013087	Zinc finger C2H2-type	GO:0003676
cPor_09187-RA	7a886d41fcd78a6c51650e4f53064ffb	445	ProSitePatterns	PS00028	Zinc finger C2H2 type domain signature.	332	354	-	T	16-12-2017	IPR013087	Zinc finger C2H2-type	GO:0003676
cPor_09187-RA	7a886d41fcd78a6c51650e4f53064ffb	445	SMART	SM00355		233	258	63	T	16-12-2017	IPR013087	Zinc finger C2H2-type	GO:0003676
cPor_09187-RA	7a886d41fcd78a6c51650e4f53064ffb	445	SMART	SM00355		300	324	9.6e-05	T	16-12-2017	IPR013087	Zinc finger C2H2-type	GO:0003676
cPor_09187-RA	7a886d41fcd78a6c51650e4f53064ffb	445	SMART	SM00355		360	382	0.00052	T	16-12-2017	IPR013087	Zinc finger C2H2-type	GO:0003676
cPor_09187-RA	7a886d41fcd78a6c51650e4f53064ffb	445	SMART	SM00355		330	354	0.0019	T	16-12-2017	IPR013087	Zinc finger C2H2-type	GO:0003676
cPor_09187-RA	7a886d41fcd78a6c51650e4f53064ffb	445	SMART	SM00355		267	294	8.8	T	16-12-2017	IPR013087	Zinc finger C2H2-type	GO:0003676
cPor_09187-RA	7a886d41fcd78a6c51650e4f53064ffb	445	ProSiteProfiles	PS50157	Zinc finger C2H2 type domain profile.	330	359	13.484	T	16-12-2017	IPR013087	Zinc finger C2H2-type	GO:0003676
cPor_09187-RA	7a886d41fcd78a6c51650e4f53064ffb	445	ProSiteProfiles	PS50157	Zinc finger C2H2 type domain profile.	360	387	12.258	T	16-12-2017	IPR013087	Zinc finger C2H2-type	GO:0003676
cPor_09187-RA	7a886d41fcd78a6c51650e4f53064ffb	445	ProSiteProfiles	PS50157	Zinc finger C2H2 type domain profile.	300	329	16.519	T	16-12-2017	IPR013087	Zinc finger C2H2-type	GO:0003676
cPor_09187-RA	7a886d41fcd78a6c51650e4f53064ffb	445	ProSiteProfiles	PS50157	Zinc finger C2H2 type domain profile.	272	299	12.217	T	16-12-2017	IPR013087	Zinc finger C2H2-type	GO:0003676
cPor_18735-RA	b7174f4e648d2bfcab6ed7173ed31757	1827	TIGRFAM	TIGR00917	2A060601: Niemann-Pick C type protein family	570	1787	0	T	16-12-2017	IPR004765	Niemann-Pick C type protein	GO:0005319|GO:0016021
cPor_18735-RA	b7174f4e648d2bfcab6ed7173ed31757	1827	Pfam	PF02460	Patched family	1595	1786	2e-28	T	16-12-2017	IPR003392	Protein patched/dispatched	GO:0016021
cPor_18735-RA	b7174f4e648d2bfcab6ed7173ed31757	1827	Pfam	PF00270	DEAD/DEAH box helicase	30	205	1.1e-36	T	16-12-2017	IPR011545	DEAD/DEAH box helicase domain	GO:0003676|GO:0005524
cPor_05685-RA	1e74699b087af470a0c684095b05ee78	408	ProSiteProfiles	PS51450	Leucine-rich repeat profile.	340	361	7.689	T	16-12-2017	IPR001611	Leucine-rich repeat	GO:0005515
cPor_05685-RA	1e74699b087af470a0c684095b05ee78	408	ProSiteProfiles	PS51450	Leucine-rich repeat profile.	320	339	6.395	T	16-12-2017	IPR001611	Leucine-rich repeat	GO:0005515
cPor_05685-RA	1e74699b087af470a0c684095b05ee78	408	ProSiteProfiles	PS51450	Leucine-rich repeat profile.	271	292	5.371	T	16-12-2017	IPR001611	Leucine-rich repeat	GO:0005515
cPor_05685-RA	1e74699b087af470a0c684095b05ee78	408	ProSiteProfiles	PS51450	Leucine-rich repeat profile.	250	270	4.755	T	16-12-2017	IPR001611	Leucine-rich repeat	GO:0005515
cPor_05685-RA	1e74699b087af470a0c684095b05ee78	408	Pfam	PF13516	Leucine Rich repeat	341	360	0.92	T	16-12-2017	IPR001611	Leucine-rich repeat	GO:0005515
cPor_05685-RA	1e74699b087af470a0c684095b05ee78	408	Pfam	PF13855	Leucine rich repeat	132	190	2.1e-09	T	16-12-2017	IPR001611	Leucine-rich repeat	GO:0005515
cPor_05685-RA	1e74699b087af470a0c684095b05ee78	408	Pfam	PF13855	Leucine rich repeat	200	261	9.4e-11	T	16-12-2017	IPR001611	Leucine-rich repeat	GO:0005515
cPor_05685-RA	1e74699b087af470a0c684095b05ee78	408	ProSiteProfiles	PS51450	Leucine-rich repeat profile.	224	244	5.694	T	16-12-2017	IPR001611	Leucine-rich repeat	GO:0005515
cPor_05685-RA	1e74699b087af470a0c684095b05ee78	408	ProSiteProfiles	PS51450	Leucine-rich repeat profile.	179	199	5.186	T	16-12-2017	IPR001611	Leucine-rich repeat	GO:0005515
cPor_05685-RA	1e74699b087af470a0c684095b05ee78	408	ProSiteProfiles	PS51450	Leucine-rich repeat profile.	153	176	5.117	T	16-12-2017	IPR001611	Leucine-rich repeat	GO:0005515
cPor_05685-RA	1e74699b087af470a0c684095b05ee78	408	ProSiteProfiles	PS51450	Leucine-rich repeat profile.	200	221	7.273	T	16-12-2017	IPR001611	Leucine-rich repeat	GO:0005515
cPor_05685-RA	1e74699b087af470a0c684095b05ee78	408	ProSiteProfiles	PS51450	Leucine-rich repeat profile.	129	150	5.902	T	16-12-2017	IPR001611	Leucine-rich repeat	GO:0005515
cPor_05685-RA	1e74699b087af470a0c684095b05ee78	408	ProSiteProfiles	PS51450	Leucine-rich repeat profile.	377	398	5.348	T	16-12-2017	IPR001611	Leucine-rich repeat	GO:0005515
cPor_04232-RA	4b1de0233719f7f5e7d199e7a072d9a2	321	SMART	SM00338		16	82	1.1e-07	T	16-12-2017	IPR004827	Basic-leucine zipper domain	GO:0003700|GO:0006355
cPor_04232-RA	4b1de0233719f7f5e7d199e7a072d9a2	321	SUPERFAMILY	SSF47454		1	33	5.1e-13	T	16-12-2017	IPR008917	Transcription factor, Skn-1-like, DNA-binding domain superfamily	GO:0003677|GO:0006355
cPor_04232-RA	4b1de0233719f7f5e7d199e7a072d9a2	321	ProSiteProfiles	PS50217	Basic-leucine zipper (bZIP) domain profile.	20	83	9.956	T	16-12-2017	IPR004827	Basic-leucine zipper domain	GO:0003700|GO:0006355
cPor_04232-RA	4b1de0233719f7f5e7d199e7a072d9a2	321	PANTHER	PTHR10129:SF9		112	312	7e-186	T	16-12-2017	IPR028573	Transcription factor Maf	GO:0003700|GO:0005634|GO:0006355
cPor_04232-RA	4b1de0233719f7f5e7d199e7a072d9a2	321	PANTHER	PTHR10129		112	312	7e-186	T	16-12-2017	IPR024874	Transcription factor Maf family	GO:0003700|GO:0005634|GO:0006355
cPor_04232-RA	4b1de0233719f7f5e7d199e7a072d9a2	321	PANTHER	PTHR10129		1	105	7e-186	T	16-12-2017	IPR024874	Transcription factor Maf family	GO:0003700|GO:0005634|GO:0006355
cPor_04232-RA	4b1de0233719f7f5e7d199e7a072d9a2	321	Gene3D	G3DSA:1.10.880.10		1	36	5e-21	T	16-12-2017	IPR008917	Transcription factor, Skn-1-like, DNA-binding domain superfamily	GO:0003677|GO:0006355
cPor_04232-RA	4b1de0233719f7f5e7d199e7a072d9a2	321	Pfam	PF03131	bZIP Maf transcription factor	1	83	8.2e-30	T	16-12-2017	IPR004826	Basic leucine zipper domain, Maf-type	GO:0003677|GO:0005634|GO:0006355
cPor_04232-RA	4b1de0233719f7f5e7d199e7a072d9a2	321	PANTHER	PTHR10129:SF9		1	105	7e-186	T	16-12-2017	IPR028573	Transcription factor Maf	GO:0003700|GO:0005634|GO:0006355
cPor_03329-RA	3f83c0a24133a1ec915ff3a01d223737	1148	PANTHER	PTHR24092		28	1118	0	T	16-12-2017	IPR006539	P-type ATPase, subfamily IV	GO:0000287|GO:0004012|GO:0005524|GO:0015914|GO:0016021
cPor_03329-RA	3f83c0a24133a1ec915ff3a01d223737	1148	PANTHER	PTHR24092:SF38		28	1118	0	T	16-12-2017	IPR030363	Phospholipid-transporting ATPase IG	GO:0004012|GO:0005524|GO:0016021|GO:0045332
cPor_03329-RA	3f83c0a24133a1ec915ff3a01d223737	1148	TIGRFAM	TIGR01494	ATPase_P-type: HAD ATPase, P-type, family IC	802	911	5.6e-29	T	16-12-2017	IPR001757	P-type ATPase	GO:0016021
cPor_03329-RA	3f83c0a24133a1ec915ff3a01d223737	1148	TIGRFAM	TIGR01494	ATPase_P-type: HAD ATPase, P-type, family IC	110	215	1.4e-20	T	16-12-2017	IPR001757	P-type ATPase	GO:0016021
cPor_03329-RA	3f83c0a24133a1ec915ff3a01d223737	1148	TIGRFAM	TIGR01494	ATPase_P-type: HAD ATPase, P-type, family IC	355	457	3.2e-19	T	16-12-2017	IPR001757	P-type ATPase	GO:0016021
cPor_03329-RA	3f83c0a24133a1ec915ff3a01d223737	1148	TIGRFAM	TIGR01652	ATPase-Plipid: phospholipid-translocating P-type ATPase, flippase	60	459	2.4e-130	T	16-12-2017	IPR006539	P-type ATPase, subfamily IV	GO:0000287|GO:0004012|GO:0005524|GO:0015914|GO:0016021
cPor_03329-RA	3f83c0a24133a1ec915ff3a01d223737	1148	TIGRFAM	TIGR01652	ATPase-Plipid: phospholipid-translocating P-type ATPase, flippase	474	1101	1.1e-185	T	16-12-2017	IPR006539	P-type ATPase, subfamily IV	GO:0000287|GO:0004012|GO:0005524|GO:0015914|GO:0016021
cPor_03329-RA	3f83c0a24133a1ec915ff3a01d223737	1148	SUPERFAMILY	SSF81660		433	669	6.76e-20	T	16-12-2017	IPR023299	P-type ATPase, cytoplasmic domain N	GO:0000166
cPor_03329-RA	3f83c0a24133a1ec915ff3a01d223737	1148	Gene3D	G3DSA:3.40.1110.10		386	660	2.2e-61	T	16-12-2017	IPR023299	P-type ATPase, cytoplasmic domain N	GO:0000166
cPor_06771-RA	b7cd79feb72c685ab135209ef1b9abbb	2513	ProSitePatterns	PS01187	Calcium-binding EGF-like domain signature.	260	286	-	T	16-12-2017	IPR018097	EGF-like calcium-binding, conserved site	GO:0005509
cPor_06771-RA	b7cd79feb72c685ab135209ef1b9abbb	2513	ProSitePatterns	PS01187	Calcium-binding EGF-like domain signature.	834	858	-	T	16-12-2017	IPR018097	EGF-like calcium-binding, conserved site	GO:0005509
cPor_06771-RA	b7cd79feb72c685ab135209ef1b9abbb	2513	PRINTS	PR01984	Neurogenic locus Notch protein 1 signature	2173	2203	2.9e-35	T	16-12-2017	IPR022362	Neurogenic locus Notch 1	GO:0004872|GO:0006355|GO:0007219
cPor_06771-RA	b7cd79feb72c685ab135209ef1b9abbb	2513	PRINTS	PR01984	Neurogenic locus Notch protein 1 signature	1551	1563	2.9e-35	T	16-12-2017	IPR022362	Neurogenic locus Notch 1	GO:0004872|GO:0006355|GO:0007219
cPor_06771-RA	b7cd79feb72c685ab135209ef1b9abbb	2513	PRINTS	PR01984	Neurogenic locus Notch protein 1 signature	1678	1688	2.9e-35	T	16-12-2017	IPR022362	Neurogenic locus Notch 1	GO:0004872|GO:0006355|GO:0007219
cPor_06771-RA	b7cd79feb72c685ab135209ef1b9abbb	2513	PRINTS	PR01984	Neurogenic locus Notch protein 1 signature	2264	2275	2.9e-35	T	16-12-2017	IPR022362	Neurogenic locus Notch 1	GO:0004872|GO:0006355|GO:0007219
cPor_06771-RA	b7cd79feb72c685ab135209ef1b9abbb	2513	PRINTS	PR01984	Neurogenic locus Notch protein 1 signature	1391	1407	2.9e-35	T	16-12-2017	IPR022362	Neurogenic locus Notch 1	GO:0004872|GO:0006355|GO:0007219
cPor_06771-RA	b7cd79feb72c685ab135209ef1b9abbb	2513	SMART	SM01339		1634	1696	2.8e-32	T	16-12-2017	IPR011656	Notch, NODP domain	GO:0007219|GO:0007275|GO:0016021|GO:0030154
cPor_06771-RA	b7cd79feb72c685ab135209ef1b9abbb	2513	Pfam	PF07684	NOTCH protein	1635	1693	1.2e-23	T	16-12-2017	IPR011656	Notch, NODP domain	GO:0007219|GO:0007275|GO:0016021|GO:0030154
cPor_06771-RA	b7cd79feb72c685ab135209ef1b9abbb	2513	ProSitePatterns	PS01187	Calcium-binding EGF-like domain signature.	493	517	-	T	16-12-2017	IPR018097	EGF-like calcium-binding, conserved site	GO:0005509
cPor_06771-RA	b7cd79feb72c685ab135209ef1b9abbb	2513	SMART	SM01338		1531	1587	2.6e-32	T	16-12-2017	IPR010660	Notch, NOD domain	GO:0016021|GO:0030154
cPor_06771-RA	b7cd79feb72c685ab135209ef1b9abbb	2513	ProSitePatterns	PS01187	Calcium-binding EGF-like domain signature.	1186	1218	-	T	16-12-2017	IPR018097	EGF-like calcium-binding, conserved site	GO:0005509
cPor_06771-RA	b7cd79feb72c685ab135209ef1b9abbb	2513	PIRSF	PIRSF002279		8	2513	0	T	16-12-2017	IPR008297	Notch	GO:0007219|GO:0016021|GO:0030154|GO:0050793
cPor_06771-RA	b7cd79feb72c685ab135209ef1b9abbb	2513	SMART	SM00179		1066	1108	0.019	T	16-12-2017	IPR001881	EGF-like calcium-binding domain	GO:0005509
cPor_06771-RA	b7cd79feb72c685ab135209ef1b9abbb	2513	SMART	SM00179		377	415	1.2e-13	T	16-12-2017	IPR001881	EGF-like calcium-binding domain	GO:0005509
cPor_06771-RA	b7cd79feb72c685ab135209ef1b9abbb	2513	SMART	SM00179		1148	1184	1.4e-12	T	16-12-2017	IPR001881	EGF-like calcium-binding domain	GO:0005509
cPor_06771-RA	b7cd79feb72c685ab135209ef1b9abbb	2513	SMART	SM00179		834	870	2.1e-14	T	16-12-2017	IPR001881	EGF-like calcium-binding domain	GO:0005509
cPor_06771-RA	b7cd79feb72c685ab135209ef1b9abbb	2513	SMART	SM00179		531	566	9.4e-11	T	16-12-2017	IPR001881	EGF-like calcium-binding domain	GO:0005509
cPor_06771-RA	b7cd79feb72c685ab135209ef1b9abbb	2513	SMART	SM00179		948	984	4.2e-05	T	16-12-2017	IPR001881	EGF-like calcium-binding domain	GO:0005509
cPor_06771-RA	b7cd79feb72c685ab135209ef1b9abbb	2513	SMART	SM00179		26	64	0.11	T	16-12-2017	IPR001881	EGF-like calcium-binding domain	GO:0005509
cPor_06771-RA	b7cd79feb72c685ab135209ef1b9abbb	2513	SMART	SM00179		1273	1311	0.015	T	16-12-2017	IPR001881	EGF-like calcium-binding domain	GO:0005509
cPor_06771-RA	b7cd79feb72c685ab135209ef1b9abbb	2513	SMART	SM00179		986	1022	7.8e-14	T	16-12-2017	IPR001881	EGF-like calcium-binding domain	GO:0005509
cPor_06771-RA	b7cd79feb72c685ab135209ef1b9abbb	2513	SMART	SM00179		718	754	5.4e-07	T	16-12-2017	IPR001881	EGF-like calcium-binding domain	GO:0005509
cPor_06771-RA	b7cd79feb72c685ab135209ef1b9abbb	2513	SMART	SM00179		300	336	5.3e-08	T	16-12-2017	IPR001881	EGF-like calcium-binding domain	GO:0005509
cPor_06771-RA	b7cd79feb72c685ab135209ef1b9abbb	2513	SMART	SM00179		105	141	3.8e-05	T	16-12-2017	IPR001881	EGF-like calcium-binding domain	GO:0005509
cPor_06771-RA	b7cd79feb72c685ab135209ef1b9abbb	2513	SMART	SM00179		455	491	8.4e-08	T	16-12-2017	IPR001881	EGF-like calcium-binding domain	GO:0005509
cPor_06771-RA	b7cd79feb72c685ab135209ef1b9abbb	2513	SMART	SM00179		417	453	6.6e-12	T	16-12-2017	IPR001881	EGF-like calcium-binding domain	GO:0005509
cPor_06771-RA	b7cd79feb72c685ab135209ef1b9abbb	2513	SMART	SM00179		222	258	6.1e-09	T	16-12-2017	IPR001881	EGF-like calcium-binding domain	GO:0005509
cPor_06771-RA	b7cd79feb72c685ab135209ef1b9abbb	2513	SMART	SM00179		756	792	1.6e-10	T	16-12-2017	IPR001881	EGF-like calcium-binding domain	GO:0005509
cPor_06771-RA	b7cd79feb72c685ab135209ef1b9abbb	2513	SMART	SM00179		1313	1349	0.21	T	16-12-2017	IPR001881	EGF-like calcium-binding domain	GO:0005509
cPor_06771-RA	b7cd79feb72c685ab135209ef1b9abbb	2513	SMART	SM00179		67	104	0.0026	T	16-12-2017	IPR001881	EGF-like calcium-binding domain	GO:0005509
cPor_06771-RA	b7cd79feb72c685ab135209ef1b9abbb	2513	SMART	SM00179		493	529	1.8e-13	T	16-12-2017	IPR001881	EGF-like calcium-binding domain	GO:0005509
cPor_06771-RA	b7cd79feb72c685ab135209ef1b9abbb	2513	SMART	SM00179		1232	1270	5e-08	T	16-12-2017	IPR001881	EGF-like calcium-binding domain	GO:0005509
cPor_06771-RA	b7cd79feb72c685ab135209ef1b9abbb	2513	SMART	SM00179		187	220	0.01	T	16-12-2017	IPR001881	EGF-like calcium-binding domain	GO:0005509
cPor_06771-RA	b7cd79feb72c685ab135209ef1b9abbb	2513	SMART	SM00179		1028	1060	0.014	T	16-12-2017	IPR001881	EGF-like calcium-binding domain	GO:0005509
cPor_06771-RA	b7cd79feb72c685ab135209ef1b9abbb	2513	SMART	SM00179		910	946	3.1e-12	T	16-12-2017	IPR001881	EGF-like calcium-binding domain	GO:0005509
cPor_06771-RA	b7cd79feb72c685ab135209ef1b9abbb	2513	SMART	SM00179		681	716	2e-08	T	16-12-2017	IPR001881	EGF-like calcium-binding domain	GO:0005509
cPor_06771-RA	b7cd79feb72c685ab135209ef1b9abbb	2513	SMART	SM00179		143	181	4.3e-12	T	16-12-2017	IPR001881	EGF-like calcium-binding domain	GO:0005509
cPor_06771-RA	b7cd79feb72c685ab135209ef1b9abbb	2513	SMART	SM00179		568	604	1.9e-09	T	16-12-2017	IPR001881	EGF-like calcium-binding domain	GO:0005509
cPor_06771-RA	b7cd79feb72c685ab135209ef1b9abbb	2513	SMART	SM00179		260	298	3.5e-10	T	16-12-2017	IPR001881	EGF-like calcium-binding domain	GO:0005509
cPor_06771-RA	b7cd79feb72c685ab135209ef1b9abbb	2513	SMART	SM00179		643	679	1.5e-12	T	16-12-2017	IPR001881	EGF-like calcium-binding domain	GO:0005509
cPor_06771-RA	b7cd79feb72c685ab135209ef1b9abbb	2513	SMART	SM00179		1186	1230	1.1e-09	T	16-12-2017	IPR001881	EGF-like calcium-binding domain	GO:0005509
cPor_06771-RA	b7cd79feb72c685ab135209ef1b9abbb	2513	SMART	SM00179		606	641	1.5e-09	T	16-12-2017	IPR001881	EGF-like calcium-binding domain	GO:0005509
cPor_06771-RA	b7cd79feb72c685ab135209ef1b9abbb	2513	SMART	SM00179		1110	1146	6.4e-11	T	16-12-2017	IPR001881	EGF-like calcium-binding domain	GO:0005509
cPor_06771-RA	b7cd79feb72c685ab135209ef1b9abbb	2513	SMART	SM00179		798	832	0.059	T	16-12-2017	IPR001881	EGF-like calcium-binding domain	GO:0005509
cPor_06771-RA	b7cd79feb72c685ab135209ef1b9abbb	2513	SMART	SM00179		872	908	3.2e-09	T	16-12-2017	IPR001881	EGF-like calcium-binding domain	GO:0005509
cPor_06771-RA	b7cd79feb72c685ab135209ef1b9abbb	2513	ProSiteProfiles	PS50088	Ankyrin repeat profile.	1892	1924	13.143	T	16-12-2017	IPR002110	Ankyrin repeat	GO:0005515
cPor_06771-RA	b7cd79feb72c685ab135209ef1b9abbb	2513	ProSiteProfiles	PS50088	Ankyrin repeat profile.	1992	2024	11.568	T	16-12-2017	IPR002110	Ankyrin repeat	GO:0005515
cPor_06771-RA	b7cd79feb72c685ab135209ef1b9abbb	2513	ProSitePatterns	PS01187	Calcium-binding EGF-like domain signature.	417	441	-	T	16-12-2017	IPR018097	EGF-like calcium-binding, conserved site	GO:0005509
cPor_06771-RA	b7cd79feb72c685ab135209ef1b9abbb	2513	ProSiteProfiles	PS50088	Ankyrin repeat profile.	2025	2057	10.152	T	16-12-2017	IPR002110	Ankyrin repeat	GO:0005515
cPor_06771-RA	b7cd79feb72c685ab135209ef1b9abbb	2513	ProSiteProfiles	PS50088	Ankyrin repeat profile.	1959	1991	9.831	T	16-12-2017	IPR002110	Ankyrin repeat	GO:0005515
cPor_06771-RA	b7cd79feb72c685ab135209ef1b9abbb	2513	ProSitePatterns	PS01187	Calcium-binding EGF-like domain signature.	986	1010	-	T	16-12-2017	IPR018097	EGF-like calcium-binding, conserved site	GO:0005509
cPor_06771-RA	b7cd79feb72c685ab135209ef1b9abbb	2513	Pfam	PF06816	NOTCH protein	1531	1586	8.1e-24	T	16-12-2017	IPR010660	Notch, NOD domain	GO:0016021|GO:0030154
cPor_06771-RA	b7cd79feb72c685ab135209ef1b9abbb	2513	ProSitePatterns	PS01187	Calcium-binding EGF-like domain signature.	1110	1134	-	T	16-12-2017	IPR018097	EGF-like calcium-binding, conserved site	GO:0005509
cPor_06771-RA	b7cd79feb72c685ab135209ef1b9abbb	2513	ProSitePatterns	PS01187	Calcium-binding EGF-like domain signature.	643	667	-	T	16-12-2017	IPR018097	EGF-like calcium-binding, conserved site	GO:0005509
cPor_06771-RA	b7cd79feb72c685ab135209ef1b9abbb	2513	ProSitePatterns	PS01187	Calcium-binding EGF-like domain signature.	143	169	-	T	16-12-2017	IPR018097	EGF-like calcium-binding, conserved site	GO:0005509
cPor_06771-RA	b7cd79feb72c685ab135209ef1b9abbb	2513	SMART	SM00248		1845	1887	180	T	16-12-2017	IPR002110	Ankyrin repeat	GO:0005515
cPor_06771-RA	b7cd79feb72c685ab135209ef1b9abbb	2513	SMART	SM00248		1992	2021	0.0021	T	16-12-2017	IPR002110	Ankyrin repeat	GO:0005515
cPor_06771-RA	b7cd79feb72c685ab135209ef1b9abbb	2513	SMART	SM00248		1959	1988	4.2	T	16-12-2017	IPR002110	Ankyrin repeat	GO:0005515
cPor_06771-RA	b7cd79feb72c685ab135209ef1b9abbb	2513	SMART	SM00248		1925	1955	0.14	T	16-12-2017	IPR002110	Ankyrin repeat	GO:0005515
cPor_06771-RA	b7cd79feb72c685ab135209ef1b9abbb	2513	SMART	SM00248		1892	1921	0.0084	T	16-12-2017	IPR002110	Ankyrin repeat	GO:0005515
cPor_06771-RA	b7cd79feb72c685ab135209ef1b9abbb	2513	SMART	SM00248		2025	2054	0.0053	T	16-12-2017	IPR002110	Ankyrin repeat	GO:0005515
cPor_06771-RA	b7cd79feb72c685ab135209ef1b9abbb	2513	Pfam	PF07645	Calcium-binding EGF domain	260	294	5.6e-09	T	16-12-2017	IPR001881	EGF-like calcium-binding domain	GO:0005509
cPor_06771-RA	b7cd79feb72c685ab135209ef1b9abbb	2513	Pfam	PF07645	Calcium-binding EGF domain	834	867	7.5e-08	T	16-12-2017	IPR001881	EGF-like calcium-binding domain	GO:0005509
cPor_06771-RA	b7cd79feb72c685ab135209ef1b9abbb	2513	Pfam	PF07645	Calcium-binding EGF domain	143	178	2.5e-08	T	16-12-2017	IPR001881	EGF-like calcium-binding domain	GO:0005509
cPor_06771-RA	b7cd79feb72c685ab135209ef1b9abbb	2513	Pfam	PF07645	Calcium-binding EGF domain	377	410	4.4e-11	T	16-12-2017	IPR001881	EGF-like calcium-binding domain	GO:0005509
cPor_05830-RA	aebe177a34e192eca44a6daa75b2aab2	1241	PANTHER	PTHR24416:SF45		35	98	0	T	16-12-2017	IPR009136	Vascular endothelial growth factor receptor 2 (VEGFR2)	GO:0005021|GO:0005524|GO:0006468|GO:0016021|GO:0019838|GO:0048010
cPor_05830-RA	aebe177a34e192eca44a6daa75b2aab2	1241	ProSitePatterns	PS00240	Receptor tyrosine kinase class III signature.	775	788	-	T	16-12-2017	IPR001824	Tyrosine-protein kinase, receptor class III, conserved site	GO:0004714|GO:0005524|GO:0006468|GO:0007169
cPor_05830-RA	aebe177a34e192eca44a6daa75b2aab2	1241	ProSitePatterns	PS00107	Protein kinases ATP-binding region signature.	722	750	-	T	16-12-2017	IPR017441	Protein kinase, ATP binding site	GO:0005524
cPor_05830-RA	aebe177a34e192eca44a6daa75b2aab2	1241	PRINTS	PR01834	Vascular endothelial growth factor receptor type 2 signature	97	118	2.2e-40	T	16-12-2017	IPR009136	Vascular endothelial growth factor receptor 2 (VEGFR2)	GO:0005021|GO:0005524|GO:0006468|GO:0016021|GO:0019838|GO:0048010
cPor_05830-RA	aebe177a34e192eca44a6daa75b2aab2	1241	PRINTS	PR01834	Vascular endothelial growth factor receptor type 2 signature	1065	1082	2.2e-40	T	16-12-2017	IPR009136	Vascular endothelial growth factor receptor 2 (VEGFR2)	GO:0005021|GO:0005524|GO:0006468|GO:0016021|GO:0019838|GO:0048010
cPor_05830-RA	aebe177a34e192eca44a6daa75b2aab2	1241	PRINTS	PR01834	Vascular endothelial growth factor receptor type 2 signature	1105	1119	2.2e-40	T	16-12-2017	IPR009136	Vascular endothelial growth factor receptor 2 (VEGFR2)	GO:0005021|GO:0005524|GO:0006468|GO:0016021|GO:0019838|GO:0048010
cPor_05830-RA	aebe177a34e192eca44a6daa75b2aab2	1241	PRINTS	PR01834	Vascular endothelial growth factor receptor type 2 signature	340	355	2.2e-40	T	16-12-2017	IPR009136	Vascular endothelial growth factor receptor 2 (VEGFR2)	GO:0005021|GO:0005524|GO:0006468|GO:0016021|GO:0019838|GO:0048010
cPor_05830-RA	aebe177a34e192eca44a6daa75b2aab2	1241	PRINTS	PR01834	Vascular endothelial growth factor receptor type 2 signature	527	545	2.2e-40	T	16-12-2017	IPR009136	Vascular endothelial growth factor receptor 2 (VEGFR2)	GO:0005021|GO:0005524|GO:0006468|GO:0016021|GO:0019838|GO:0048010
cPor_05830-RA	aebe177a34e192eca44a6daa75b2aab2	1241	PRINTS	PR01834	Vascular endothelial growth factor receptor type 2 signature	1084	1103	2.2e-40	T	16-12-2017	IPR009136	Vascular endothelial growth factor receptor 2 (VEGFR2)	GO:0005021|GO:0005524|GO:0006468|GO:0016021|GO:0019838|GO:0048010
cPor_05830-RA	aebe177a34e192eca44a6daa75b2aab2	1241	ProSiteProfiles	PS50011	Protein kinase domain profile.	716	1046	41.729	T	16-12-2017	IPR000719	Protein kinase domain	GO:0004672|GO:0005524|GO:0006468
cPor_05830-RA	aebe177a34e192eca44a6daa75b2aab2	1241	ProSitePatterns	PS00109	Tyrosine protein kinases specific active-site signature.	908	920	-	T	16-12-2017	IPR008266	Tyrosine-protein kinase, active site	GO:0004672|GO:0006468
cPor_05830-RA	aebe177a34e192eca44a6daa75b2aab2	1241	PANTHER	PTHR24416:SF45		105	1228	0	T	16-12-2017	IPR009136	Vascular endothelial growth factor receptor 2 (VEGFR2)	GO:0005021|GO:0005524|GO:0006468|GO:0016021|GO:0019838|GO:0048010
cPor_05830-RA	aebe177a34e192eca44a6daa75b2aab2	1241	Pfam	PF07714	Protein tyrosine kinase	716	1044	8.9e-102	T	16-12-2017	IPR001245	Serine-threonine/tyrosine-protein kinase, catalytic domain	GO:0004672|GO:0006468
cPor_05830-RA	aebe177a34e192eca44a6daa75b2aab2	1241	SMART	SM00219		716	1044	1.2e-137	T	16-12-2017	IPR020635	Tyrosine-protein kinase, catalytic domain	GO:0004713|GO:0006468
cPor_21058-RA	9c0d1164ac65cfb5593c471496eebd03	744	Gene3D	G3DSA:2.130.10.10		2	169	2e-52	T	16-12-2017	IPR015943	WD40/YVTN repeat-like-containing domain superfamily	GO:0005515
cPor_21058-RA	9c0d1164ac65cfb5593c471496eebd03	744	Pfam	PF01403	Sema domain	5	148	1.5e-43	T	16-12-2017	IPR001627	Sema domain	GO:0005515
cPor_21058-RA	9c0d1164ac65cfb5593c471496eebd03	744	ProSiteProfiles	PS51004	Sema domain profile.	1	167	41.566	T	16-12-2017	IPR001627	Sema domain	GO:0005515
cPor_05107-RA	fb804e34b1275ff38a8df37f2ab129e7	692	ProSiteProfiles	PS50157	Zinc finger C2H2 type domain profile.	209	236	14.253	T	16-12-2017	IPR013087	Zinc finger C2H2-type	GO:0003676
cPor_05107-RA	fb804e34b1275ff38a8df37f2ab129e7	692	ProSiteProfiles	PS50157	Zinc finger C2H2 type domain profile.	437	464	10.824	T	16-12-2017	IPR013087	Zinc finger C2H2-type	GO:0003676
cPor_05107-RA	fb804e34b1275ff38a8df37f2ab129e7	692	ProSiteProfiles	PS50157	Zinc finger C2H2 type domain profile.	350	377	12.03	T	16-12-2017	IPR013087	Zinc finger C2H2-type	GO:0003676
cPor_05107-RA	fb804e34b1275ff38a8df37f2ab129e7	692	ProSitePatterns	PS00028	Zinc finger C2H2 type domain signature.	267	287	-	T	16-12-2017	IPR013087	Zinc finger C2H2-type	GO:0003676
cPor_05107-RA	fb804e34b1275ff38a8df37f2ab129e7	692	ProSiteProfiles	PS50157	Zinc finger C2H2 type domain profile.	378	406	8.808	T	16-12-2017	IPR013087	Zinc finger C2H2-type	GO:0003676
cPor_05107-RA	fb804e34b1275ff38a8df37f2ab129e7	692	ProSitePatterns	PS00028	Zinc finger C2H2 type domain signature.	352	372	-	T	16-12-2017	IPR013087	Zinc finger C2H2-type	GO:0003676
cPor_05107-RA	fb804e34b1275ff38a8df37f2ab129e7	692	ProSiteProfiles	PS50157	Zinc finger C2H2 type domain profile.	322	349	10.824	T	16-12-2017	IPR013087	Zinc finger C2H2-type	GO:0003676
cPor_05107-RA	fb804e34b1275ff38a8df37f2ab129e7	692	ProSitePatterns	PS00028	Zinc finger C2H2 type domain signature.	183	203	-	T	16-12-2017	IPR013087	Zinc finger C2H2-type	GO:0003676
cPor_05107-RA	fb804e34b1275ff38a8df37f2ab129e7	692	ProSitePatterns	PS00028	Zinc finger C2H2 type domain signature.	439	459	-	T	16-12-2017	IPR013087	Zinc finger C2H2-type	GO:0003676
cPor_05107-RA	fb804e34b1275ff38a8df37f2ab129e7	692	ProSiteProfiles	PS50157	Zinc finger C2H2 type domain profile.	265	292	15.521	T	16-12-2017	IPR013087	Zinc finger C2H2-type	GO:0003676
cPor_05107-RA	fb804e34b1275ff38a8df37f2ab129e7	692	ProSitePatterns	PS00028	Zinc finger C2H2 type domain signature.	324	344	-	T	16-12-2017	IPR013087	Zinc finger C2H2-type	GO:0003676
cPor_05107-RA	fb804e34b1275ff38a8df37f2ab129e7	692	ProSiteProfiles	PS50157	Zinc finger C2H2 type domain profile.	237	264	12.341	T	16-12-2017	IPR013087	Zinc finger C2H2-type	GO:0003676
cPor_05107-RA	fb804e34b1275ff38a8df37f2ab129e7	692	ProSiteProfiles	PS50157	Zinc finger C2H2 type domain profile.	293	321	9.868	T	16-12-2017	IPR013087	Zinc finger C2H2-type	GO:0003676
cPor_05107-RA	fb804e34b1275ff38a8df37f2ab129e7	692	SMART	SM00355		350	372	0.00054	T	16-12-2017	IPR013087	Zinc finger C2H2-type	GO:0003676
cPor_05107-RA	fb804e34b1275ff38a8df37f2ab129e7	692	SMART	SM00355		181	203	0.0018	T	16-12-2017	IPR013087	Zinc finger C2H2-type	GO:0003676
cPor_05107-RA	fb804e34b1275ff38a8df37f2ab129e7	692	SMART	SM00355		209	231	0.00089	T	16-12-2017	IPR013087	Zinc finger C2H2-type	GO:0003676
cPor_05107-RA	fb804e34b1275ff38a8df37f2ab129e7	692	SMART	SM00355		437	459	0.0028	T	16-12-2017	IPR013087	Zinc finger C2H2-type	GO:0003676
cPor_05107-RA	fb804e34b1275ff38a8df37f2ab129e7	692	SMART	SM00355		378	401	0.022	T	16-12-2017	IPR013087	Zinc finger C2H2-type	GO:0003676
cPor_05107-RA	fb804e34b1275ff38a8df37f2ab129e7	692	SMART	SM00355		150	175	12	T	16-12-2017	IPR013087	Zinc finger C2H2-type	GO:0003676
cPor_05107-RA	fb804e34b1275ff38a8df37f2ab129e7	692	SMART	SM00355		265	287	0.00089	T	16-12-2017	IPR013087	Zinc finger C2H2-type	GO:0003676
cPor_05107-RA	fb804e34b1275ff38a8df37f2ab129e7	692	SMART	SM00355		293	316	0.0043	T	16-12-2017	IPR013087	Zinc finger C2H2-type	GO:0003676
cPor_05107-RA	fb804e34b1275ff38a8df37f2ab129e7	692	SMART	SM00355		39	59	46	T	16-12-2017	IPR013087	Zinc finger C2H2-type	GO:0003676
cPor_05107-RA	fb804e34b1275ff38a8df37f2ab129e7	692	SMART	SM00355		322	344	0.0018	T	16-12-2017	IPR013087	Zinc finger C2H2-type	GO:0003676
cPor_05107-RA	fb804e34b1275ff38a8df37f2ab129e7	692	SMART	SM00355		237	259	0.0025	T	16-12-2017	IPR013087	Zinc finger C2H2-type	GO:0003676
cPor_05107-RA	fb804e34b1275ff38a8df37f2ab129e7	692	ProSitePatterns	PS00028	Zinc finger C2H2 type domain signature.	295	316	-	T	16-12-2017	IPR013087	Zinc finger C2H2-type	GO:0003676
cPor_05107-RA	fb804e34b1275ff38a8df37f2ab129e7	692	ProSiteProfiles	PS50157	Zinc finger C2H2 type domain profile.	181	208	15.105	T	16-12-2017	IPR013087	Zinc finger C2H2-type	GO:0003676
cPor_13734-RA	cf0ca39e4c0c5ff0563d73239f763a1d	2482	PANTHER	PTHR10024:SF10		1309	2144	1.6e-233	T	16-12-2017	IPR027006	Synaptotagmin-like protein 2	GO:0006887|GO:0017137
cPor_13734-RA	cf0ca39e4c0c5ff0563d73239f763a1d	2482	PANTHER	PTHR10024:SF10		359	1153	1.6e-233	T	16-12-2017	IPR027006	Synaptotagmin-like protein 2	GO:0006887|GO:0017137
cPor_13734-RA	cf0ca39e4c0c5ff0563d73239f763a1d	2482	PANTHER	PTHR10024:SF10		17	78	1.6e-233	T	16-12-2017	IPR027006	Synaptotagmin-like protein 2	GO:0006887|GO:0017137
cPor_13734-RA	cf0ca39e4c0c5ff0563d73239f763a1d	2482	PANTHER	PTHR10024:SF10		2144	2420	1.6e-233	T	16-12-2017	IPR027006	Synaptotagmin-like protein 2	GO:0006887|GO:0017137
cPor_06787-RA	0179f481317bd760b35d8e463f92682e	2388	ProSiteProfiles	PS51450	Leucine-rich repeat profile.	150	171	9.868	T	16-12-2017	IPR001611	Leucine-rich repeat	GO:0005515
cPor_06787-RA	0179f481317bd760b35d8e463f92682e	2388	ProSiteProfiles	PS51450	Leucine-rich repeat profile.	172	193	7.373	T	16-12-2017	IPR001611	Leucine-rich repeat	GO:0005515
cPor_06787-RA	0179f481317bd760b35d8e463f92682e	2388	ProSiteProfiles	PS51450	Leucine-rich repeat profile.	196	217	8.829	T	16-12-2017	IPR001611	Leucine-rich repeat	GO:0005515
cPor_06787-RA	0179f481317bd760b35d8e463f92682e	2388	ProSiteProfiles	PS51450	Leucine-rich repeat profile.	1695	1716	4.855	T	16-12-2017	IPR001611	Leucine-rich repeat	GO:0005515
cPor_06787-RA	0179f481317bd760b35d8e463f92682e	2388	PANTHER	PTHR44555		1	2318	0	T	16-12-2017	IPR028640	Centriolin	GO:0000278|GO:0051301
cPor_06787-RA	0179f481317bd760b35d8e463f92682e	2388	ProSiteProfiles	PS51450	Leucine-rich repeat profile.	221	242	6.056	T	16-12-2017	IPR001611	Leucine-rich repeat	GO:0005515
cPor_06787-RA	0179f481317bd760b35d8e463f92682e	2388	ProSiteProfiles	PS51450	Leucine-rich repeat profile.	128	149	10.554	T	16-12-2017	IPR001611	Leucine-rich repeat	GO:0005515
cPor_05789-RA	2173d288172d2b34b966af9c6b020293	2110	SMART	SM00386		1737	1773	46	T	16-12-2017	IPR003107	HAT (Half-A-TPR) repeat	GO:0006396
cPor_05789-RA	2173d288172d2b34b966af9c6b020293	2110	SMART	SM00386		1536	1567	120	T	16-12-2017	IPR003107	HAT (Half-A-TPR) repeat	GO:0006396
cPor_05789-RA	2173d288172d2b34b966af9c6b020293	2110	SMART	SM00386		1502	1534	27	T	16-12-2017	IPR003107	HAT (Half-A-TPR) repeat	GO:0006396
cPor_05789-RA	2173d288172d2b34b966af9c6b020293	2110	SMART	SM00386		1880	1915	500	T	16-12-2017	IPR003107	HAT (Half-A-TPR) repeat	GO:0006396
cPor_05789-RA	2173d288172d2b34b966af9c6b020293	2110	SMART	SM00386		2040	2072	1.2	T	16-12-2017	IPR003107	HAT (Half-A-TPR) repeat	GO:0006396
cPor_05789-RA	2173d288172d2b34b966af9c6b020293	2110	Gene3D	G3DSA:1.25.40.10		1466	1640	1e-11	T	16-12-2017	IPR011990	Tetratricopeptide-like helical domain superfamily	GO:0005515
cPor_05789-RA	2173d288172d2b34b966af9c6b020293	2110	ProSiteProfiles	PS51443	Phytochelatin synthase (PCS) domain profile.	1187	1446	9.068	T	16-12-2017	IPR007719	Phytochelatin synthase	GO:0010038|GO:0016756|GO:0046872|GO:0046938
cPor_05789-RA	2173d288172d2b34b966af9c6b020293	2110	SUPERFAMILY	SSF48452		1472	1813	1.99e-14	T	16-12-2017	IPR011990	Tetratricopeptide-like helical domain superfamily	GO:0005515
cPor_05789-RA	2173d288172d2b34b966af9c6b020293	2110	ProSiteProfiles	PS50293	TPR repeat region circular profile.	1482	1555	6.936	T	16-12-2017	IPR013026	Tetratricopeptide repeat-containing domain	GO:0005515
cPor_05789-RA	2173d288172d2b34b966af9c6b020293	2110	SUPERFAMILY	SSF48452		1822	2089	6.07e-06	T	16-12-2017	IPR011990	Tetratricopeptide-like helical domain superfamily	GO:0005515
cPor_05789-RA	2173d288172d2b34b966af9c6b020293	2110	ProSiteProfiles	PS50293	TPR repeat region circular profile.	1723	1790	9.463	T	16-12-2017	IPR013026	Tetratricopeptide repeat-containing domain	GO:0005515
cPor_22927-RA	eb5eac3f0d8430033b1c83e704b9db04	2495	Pfam	PF00622	SPRY domain	954	1066	1.3e-10	T	16-12-2017	IPR003877	SPRY domain	GO:0005515
cPor_22927-RA	eb5eac3f0d8430033b1c83e704b9db04	2495	Pfam	PF00133	tRNA synthetases class I (I, L, M and V)	345	487	1e-29	T	16-12-2017	IPR002300	Aminoacyl-tRNA synthetase, class Ia	GO:0000166|GO:0004812|GO:0005524|GO:0006418
cPor_22927-RA	eb5eac3f0d8430033b1c83e704b9db04	2495	Pfam	PF00133	tRNA synthetases class I (I, L, M and V)	216	335	2e-26	T	16-12-2017	IPR002300	Aminoacyl-tRNA synthetase, class Ia	GO:0000166|GO:0004812|GO:0005524|GO:0006418
cPor_22927-RA	eb5eac3f0d8430033b1c83e704b9db04	2495	SMART	SM00336		773	814	1.9e-09	T	16-12-2017	IPR000315	B-box-type zinc finger	GO:0005622|GO:0008270
cPor_22927-RA	eb5eac3f0d8430033b1c83e704b9db04	2495	Gene3D	G3DSA:3.90.740.10		152	213	1.8e-05	T	16-12-2017	IPR009008	Valyl/Leucyl/Isoleucyl-tRNA synthetase, editing domain	GO:0002161|GO:0006418
cPor_22927-RA	eb5eac3f0d8430033b1c83e704b9db04	2495	CDD	cd00021	BBOX	777	813	7.94358e-12	T	16-12-2017	IPR000315	B-box-type zinc finger	GO:0005622|GO:0008270
cPor_22927-RA	eb5eac3f0d8430033b1c83e704b9db04	2495	SUPERFAMILY	SSF47323		498	649	7.85e-40	T	16-12-2017	IPR009080	Aminoacyl-tRNA synthetase, class Ia, anticodon-binding	GO:0000166|GO:0004812|GO:0005524|GO:0006418
cPor_22927-RA	eb5eac3f0d8430033b1c83e704b9db04	2495	Pfam	PF08264	Anticodon-binding domain of tRNA	531	665	3.9e-31	T	16-12-2017	IPR013155	Methionyl/Valyl/Leucyl/Isoleucyl-tRNA synthetase, anticodon-binding	GO:0004812|GO:0006418
cPor_22927-RA	eb5eac3f0d8430033b1c83e704b9db04	2495	SMART	SM00449		952	1073	3e-20	T	16-12-2017	IPR003877	SPRY domain	GO:0005515
cPor_22927-RA	eb5eac3f0d8430033b1c83e704b9db04	2495	Gene3D	G3DSA:3.90.740.10		214	340	8e-21	T	16-12-2017	IPR009008	Valyl/Leucyl/Isoleucyl-tRNA synthetase, editing domain	GO:0002161|GO:0006418
cPor_22927-RA	eb5eac3f0d8430033b1c83e704b9db04	2495	Pfam	PF00643	B-box zinc finger	777	813	1.4e-08	T	16-12-2017	IPR000315	B-box-type zinc finger	GO:0005622|GO:0008270
cPor_22927-RA	eb5eac3f0d8430033b1c83e704b9db04	2495	ProSiteProfiles	PS50119	Zinc finger B-box type profile.	773	814	11.661	T	16-12-2017	IPR000315	B-box-type zinc finger	GO:0005622|GO:0008270
cPor_22927-RA	eb5eac3f0d8430033b1c83e704b9db04	2495	SUPERFAMILY	SSF50677		213	290	4.32e-16	T	16-12-2017	IPR009008	Valyl/Leucyl/Isoleucyl-tRNA synthetase, editing domain	GO:0002161|GO:0006418
cPor_21477-RA	bfd2f419061dabfbf68ad663f5c66bcc	585	PANTHER	PTHR10270:SF233		33	585	9.9e-220	T	16-12-2017	IPR029547	Transcription factor SOX-13	GO:0005634|GO:0006355|GO:0043565
cPor_04211-RA	3248f9e2ffec44e5e418e10fa9a0bb36	915	ProSitePatterns	PS01010	CRISP family signature 2.	198	209	-	T	16-12-2017	IPR018244	Allergen V5/Tpx-1-related, conserved site	GO:0005576
cPor_22851-RA	af660a8869d8ed4cadb87e8c498428d5	793	ProSiteProfiles	PS50157	Zinc finger C2H2 type domain profile.	236	263	17.225	T	16-12-2017	IPR013087	Zinc finger C2H2-type	GO:0003676
cPor_22851-RA	af660a8869d8ed4cadb87e8c498428d5	793	ProSitePatterns	PS00028	Zinc finger C2H2 type domain signature.	322	342	-	T	16-12-2017	IPR013087	Zinc finger C2H2-type	GO:0003676
cPor_22851-RA	af660a8869d8ed4cadb87e8c498428d5	793	ProSitePatterns	PS00028	Zinc finger C2H2 type domain signature.	379	399	-	T	16-12-2017	IPR013087	Zinc finger C2H2-type	GO:0003676
cPor_22851-RA	af660a8869d8ed4cadb87e8c498428d5	793	ProSiteProfiles	PS50157	Zinc finger C2H2 type domain profile.	692	719	18.327	T	16-12-2017	IPR013087	Zinc finger C2H2-type	GO:0003676
cPor_22851-RA	af660a8869d8ed4cadb87e8c498428d5	793	ProSiteProfiles	PS50157	Zinc finger C2H2 type domain profile.	405	432	18.639	T	16-12-2017	IPR013087	Zinc finger C2H2-type	GO:0003676
cPor_22851-RA	af660a8869d8ed4cadb87e8c498428d5	793	ProSitePatterns	PS00028	Zinc finger C2H2 type domain signature.	407	427	-	T	16-12-2017	IPR013087	Zinc finger C2H2-type	GO:0003676
cPor_22851-RA	af660a8869d8ed4cadb87e8c498428d5	793	ProSitePatterns	PS00028	Zinc finger C2H2 type domain signature.	694	714	-	T	16-12-2017	IPR013087	Zinc finger C2H2-type	GO:0003676
cPor_22851-RA	af660a8869d8ed4cadb87e8c498428d5	793	ProSitePatterns	PS00028	Zinc finger C2H2 type domain signature.	511	531	-	T	16-12-2017	IPR013087	Zinc finger C2H2-type	GO:0003676
cPor_22851-RA	af660a8869d8ed4cadb87e8c498428d5	793	ProSiteProfiles	PS50157	Zinc finger C2H2 type domain profile.	509	536	15.48	T	16-12-2017	IPR013087	Zinc finger C2H2-type	GO:0003676
cPor_22851-RA	af660a8869d8ed4cadb87e8c498428d5	793	ProSitePatterns	PS00028	Zinc finger C2H2 type domain signature.	610	630	-	T	16-12-2017	IPR013087	Zinc finger C2H2-type	GO:0003676
cPor_22851-RA	af660a8869d8ed4cadb87e8c498428d5	793	ProSitePatterns	PS00028	Zinc finger C2H2 type domain signature.	294	314	-	T	16-12-2017	IPR013087	Zinc finger C2H2-type	GO:0003676
cPor_22851-RA	af660a8869d8ed4cadb87e8c498428d5	793	ProSitePatterns	PS00028	Zinc finger C2H2 type domain signature.	463	483	-	T	16-12-2017	IPR013087	Zinc finger C2H2-type	GO:0003676
cPor_22851-RA	af660a8869d8ed4cadb87e8c498428d5	793	ProSiteProfiles	PS50157	Zinc finger C2H2 type domain profile.	664	691	17.62	T	16-12-2017	IPR013087	Zinc finger C2H2-type	GO:0003676
cPor_22851-RA	af660a8869d8ed4cadb87e8c498428d5	793	ProSiteProfiles	PS50157	Zinc finger C2H2 type domain profile.	320	347	15.002	T	16-12-2017	IPR013087	Zinc finger C2H2-type	GO:0003676
cPor_22851-RA	af660a8869d8ed4cadb87e8c498428d5	793	ProSiteProfiles	PS50157	Zinc finger C2H2 type domain profile.	292	319	18.576	T	16-12-2017	IPR013087	Zinc finger C2H2-type	GO:0003676
cPor_22851-RA	af660a8869d8ed4cadb87e8c498428d5	793	ProSitePatterns	PS00028	Zinc finger C2H2 type domain signature.	638	658	-	T	16-12-2017	IPR013087	Zinc finger C2H2-type	GO:0003676
cPor_22851-RA	af660a8869d8ed4cadb87e8c498428d5	793	ProSiteProfiles	PS50157	Zinc finger C2H2 type domain profile.	264	291	18.306	T	16-12-2017	IPR013087	Zinc finger C2H2-type	GO:0003676
cPor_22851-RA	af660a8869d8ed4cadb87e8c498428d5	793	ProSiteProfiles	PS50157	Zinc finger C2H2 type domain profile.	377	404	17.08	T	16-12-2017	IPR013087	Zinc finger C2H2-type	GO:0003676
cPor_22851-RA	af660a8869d8ed4cadb87e8c498428d5	793	ProSitePatterns	PS00028	Zinc finger C2H2 type domain signature.	238	258	-	T	16-12-2017	IPR013087	Zinc finger C2H2-type	GO:0003676
cPor_22851-RA	af660a8869d8ed4cadb87e8c498428d5	793	ProSiteProfiles	PS50157	Zinc finger C2H2 type domain profile.	433	460	18.452	T	16-12-2017	IPR013087	Zinc finger C2H2-type	GO:0003676
cPor_22851-RA	af660a8869d8ed4cadb87e8c498428d5	793	ProSitePatterns	PS00028	Zinc finger C2H2 type domain signature.	666	686	-	T	16-12-2017	IPR013087	Zinc finger C2H2-type	GO:0003676
cPor_22851-RA	af660a8869d8ed4cadb87e8c498428d5	793	ProSiteProfiles	PS50157	Zinc finger C2H2 type domain profile.	608	635	18.14	T	16-12-2017	IPR013087	Zinc finger C2H2-type	GO:0003676
cPor_22851-RA	af660a8869d8ed4cadb87e8c498428d5	793	ProSitePatterns	PS00028	Zinc finger C2H2 type domain signature.	266	286	-	T	16-12-2017	IPR013087	Zinc finger C2H2-type	GO:0003676
cPor_22851-RA	af660a8869d8ed4cadb87e8c498428d5	793	SMART	SM00355		292	314	5.4e-05	T	16-12-2017	IPR013087	Zinc finger C2H2-type	GO:0003676
cPor_22851-RA	af660a8869d8ed4cadb87e8c498428d5	793	SMART	SM00355		264	286	0.0019	T	16-12-2017	IPR013087	Zinc finger C2H2-type	GO:0003676
cPor_22851-RA	af660a8869d8ed4cadb87e8c498428d5	793	SMART	SM00355		720	742	7.5e-05	T	16-12-2017	IPR013087	Zinc finger C2H2-type	GO:0003676
cPor_22851-RA	af660a8869d8ed4cadb87e8c498428d5	793	SMART	SM00355		509	531	0.00046	T	16-12-2017	IPR013087	Zinc finger C2H2-type	GO:0003676
cPor_22851-RA	af660a8869d8ed4cadb87e8c498428d5	793	SMART	SM00355		636	658	0.00018	T	16-12-2017	IPR013087	Zinc finger C2H2-type	GO:0003676
cPor_22851-RA	af660a8869d8ed4cadb87e8c498428d5	793	SMART	SM00355		433	455	0.00024	T	16-12-2017	IPR013087	Zinc finger C2H2-type	GO:0003676
cPor_22851-RA	af660a8869d8ed4cadb87e8c498428d5	793	SMART	SM00355		236	258	0.0036	T	16-12-2017	IPR013087	Zinc finger C2H2-type	GO:0003676
cPor_22851-RA	af660a8869d8ed4cadb87e8c498428d5	793	SMART	SM00355		461	483	0.00017	T	16-12-2017	IPR013087	Zinc finger C2H2-type	GO:0003676
cPor_22851-RA	af660a8869d8ed4cadb87e8c498428d5	793	SMART	SM00355		692	714	0.00056	T	16-12-2017	IPR013087	Zinc finger C2H2-type	GO:0003676
cPor_22851-RA	af660a8869d8ed4cadb87e8c498428d5	793	SMART	SM00355		320	342	0.012	T	16-12-2017	IPR013087	Zinc finger C2H2-type	GO:0003676
cPor_22851-RA	af660a8869d8ed4cadb87e8c498428d5	793	SMART	SM00355		405	427	0.0007	T	16-12-2017	IPR013087	Zinc finger C2H2-type	GO:0003676
cPor_22851-RA	af660a8869d8ed4cadb87e8c498428d5	793	SMART	SM00355		377	399	0.00064	T	16-12-2017	IPR013087	Zinc finger C2H2-type	GO:0003676
cPor_22851-RA	af660a8869d8ed4cadb87e8c498428d5	793	SMART	SM00355		608	630	0.00088	T	16-12-2017	IPR013087	Zinc finger C2H2-type	GO:0003676
cPor_22851-RA	af660a8869d8ed4cadb87e8c498428d5	793	SMART	SM00355		664	686	0.0011	T	16-12-2017	IPR013087	Zinc finger C2H2-type	GO:0003676
cPor_22851-RA	af660a8869d8ed4cadb87e8c498428d5	793	ProSiteProfiles	PS50157	Zinc finger C2H2 type domain profile.	636	663	18.057	T	16-12-2017	IPR013087	Zinc finger C2H2-type	GO:0003676
cPor_22851-RA	af660a8869d8ed4cadb87e8c498428d5	793	ProSitePatterns	PS00028	Zinc finger C2H2 type domain signature.	435	455	-	T	16-12-2017	IPR013087	Zinc finger C2H2-type	GO:0003676
cPor_22851-RA	af660a8869d8ed4cadb87e8c498428d5	793	ProSiteProfiles	PS50157	Zinc finger C2H2 type domain profile.	720	747	18.41	T	16-12-2017	IPR013087	Zinc finger C2H2-type	GO:0003676
cPor_22851-RA	af660a8869d8ed4cadb87e8c498428d5	793	ProSiteProfiles	PS50157	Zinc finger C2H2 type domain profile.	461	488	15.396	T	16-12-2017	IPR013087	Zinc finger C2H2-type	GO:0003676
cPor_22851-RA	af660a8869d8ed4cadb87e8c498428d5	793	ProSitePatterns	PS00028	Zinc finger C2H2 type domain signature.	722	742	-	T	16-12-2017	IPR013087	Zinc finger C2H2-type	GO:0003676
cPor_21464-RA	cf21b6c4c3bd7b65b4098fcde3c35e9a	392	PANTHER	PTHR10177:SF65		233	391	3.3e-105	T	16-12-2017	IPR015451	Cyclin D	GO:0007049
cPor_21464-RA	cf21b6c4c3bd7b65b4098fcde3c35e9a	392	PANTHER	PTHR10177:SF65		1	84	3.3e-105	T	16-12-2017	IPR015451	Cyclin D	GO:0007049
cPor_21464-RA	cf21b6c4c3bd7b65b4098fcde3c35e9a	392	SMART	SM01332		255	375	2.1e-17	T	16-12-2017	IPR004367	Cyclin, C-terminal domain	GO:0005634
cPor_21464-RA	cf21b6c4c3bd7b65b4098fcde3c35e9a	392	Pfam	PF02984	Cyclin, C-terminal domain	257	368	4.2e-17	T	16-12-2017	IPR004367	Cyclin, C-terminal domain	GO:0005634
cPor_02476-RA	b5c08d8b68af45a08fa5363d3dc19079	1432	Gene3D	G3DSA:3.40.1110.10		391	885	3.4e-66	T	16-12-2017	IPR023299	P-type ATPase, cytoplasmic domain N	GO:0000166
cPor_02476-RA	b5c08d8b68af45a08fa5363d3dc19079	1432	PANTHER	PTHR24092:SF84		29	1356	0	T	16-12-2017	IPR030360	Probable phospholipid-transporting ATPase VD	GO:0016021
cPor_02476-RA	b5c08d8b68af45a08fa5363d3dc19079	1432	SUPERFAMILY	SSF81660		722	897	1.55e-19	T	16-12-2017	IPR023299	P-type ATPase, cytoplasmic domain N	GO:0000166
cPor_02476-RA	b5c08d8b68af45a08fa5363d3dc19079	1432	TIGRFAM	TIGR01494	ATPase_P-type: HAD ATPase, P-type, family IC	878	931	1.3e-18	T	16-12-2017	IPR001757	P-type ATPase	GO:0016021
cPor_02476-RA	b5c08d8b68af45a08fa5363d3dc19079	1432	TIGRFAM	TIGR01494	ATPase_P-type: HAD ATPase, P-type, family IC	363	452	4.7e-18	T	16-12-2017	IPR001757	P-type ATPase	GO:0016021
cPor_02476-RA	b5c08d8b68af45a08fa5363d3dc19079	1432	TIGRFAM	TIGR01494	ATPase_P-type: HAD ATPase, P-type, family IC	1022	1129	2e-30	T	16-12-2017	IPR001757	P-type ATPase	GO:0016021
cPor_02476-RA	b5c08d8b68af45a08fa5363d3dc19079	1432	PANTHER	PTHR24092		29	1356	0	T	16-12-2017	IPR006539	P-type ATPase, subfamily IV	GO:0000287|GO:0004012|GO:0005524|GO:0015914|GO:0016021
cPor_02476-RA	b5c08d8b68af45a08fa5363d3dc19079	1432	TIGRFAM	TIGR01652	ATPase-Plipid: phospholipid-translocating P-type ATPase, flippase	710	1327	6.2e-207	T	16-12-2017	IPR006539	P-type ATPase, subfamily IV	GO:0000287|GO:0004012|GO:0005524|GO:0015914|GO:0016021
cPor_02476-RA	b5c08d8b68af45a08fa5363d3dc19079	1432	TIGRFAM	TIGR01652	ATPase-Plipid: phospholipid-translocating P-type ATPase, flippase	65	598	5.7e-139	T	16-12-2017	IPR006539	P-type ATPase, subfamily IV	GO:0000287|GO:0004012|GO:0005524|GO:0015914|GO:0016021
cPor_21492-RA	ad516128fa4e3b38444b6ae87be31b1d	431	Pfam	PF01546	Peptidase family M20/M25/M40	76	415	1.2e-24	T	16-12-2017	IPR002933	Peptidase M20	GO:0008152|GO:0016787
cPor_16658-RA	fb3eb0f176db9d2743596fb02bf18a3d	669	ProSiteProfiles	PS50157	Zinc finger C2H2 type domain profile.	355	382	14.108	T	16-12-2017	IPR013087	Zinc finger C2H2-type	GO:0003676
cPor_16658-RA	fb3eb0f176db9d2743596fb02bf18a3d	669	ProSiteProfiles	PS50157	Zinc finger C2H2 type domain profile.	523	550	12.882	T	16-12-2017	IPR013087	Zinc finger C2H2-type	GO:0003676
cPor_16658-RA	fb3eb0f176db9d2743596fb02bf18a3d	669	ProSitePatterns	PS00028	Zinc finger C2H2 type domain signature.	413	433	-	T	16-12-2017	IPR013087	Zinc finger C2H2-type	GO:0003676
cPor_16658-RA	fb3eb0f176db9d2743596fb02bf18a3d	669	ProSitePatterns	PS00028	Zinc finger C2H2 type domain signature.	301	321	-	T	16-12-2017	IPR013087	Zinc finger C2H2-type	GO:0003676
cPor_16658-RA	fb3eb0f176db9d2743596fb02bf18a3d	669	ProSitePatterns	PS00028	Zinc finger C2H2 type domain signature.	525	545	-	T	16-12-2017	IPR013087	Zinc finger C2H2-type	GO:0003676
cPor_16658-RA	fb3eb0f176db9d2743596fb02bf18a3d	669	SMART	SM00355		299	321	0.031	T	16-12-2017	IPR013087	Zinc finger C2H2-type	GO:0003676
cPor_16658-RA	fb3eb0f176db9d2743596fb02bf18a3d	669	SMART	SM00355		495	517	0.00025	T	16-12-2017	IPR013087	Zinc finger C2H2-type	GO:0003676
cPor_16658-RA	fb3eb0f176db9d2743596fb02bf18a3d	669	SMART	SM00355		411	433	0.015	T	16-12-2017	IPR013087	Zinc finger C2H2-type	GO:0003676
cPor_16658-RA	fb3eb0f176db9d2743596fb02bf18a3d	669	SMART	SM00355		355	377	0.017	T	16-12-2017	IPR013087	Zinc finger C2H2-type	GO:0003676
cPor_16658-RA	fb3eb0f176db9d2743596fb02bf18a3d	669	SMART	SM00355		327	349	0.022	T	16-12-2017	IPR013087	Zinc finger C2H2-type	GO:0003676
cPor_16658-RA	fb3eb0f176db9d2743596fb02bf18a3d	669	SMART	SM00355		551	573	0.0018	T	16-12-2017	IPR013087	Zinc finger C2H2-type	GO:0003676
cPor_16658-RA	fb3eb0f176db9d2743596fb02bf18a3d	669	SMART	SM00355		579	602	0.00044	T	16-12-2017	IPR013087	Zinc finger C2H2-type	GO:0003676
cPor_16658-RA	fb3eb0f176db9d2743596fb02bf18a3d	669	SMART	SM00355		383	405	0.032	T	16-12-2017	IPR013087	Zinc finger C2H2-type	GO:0003676
cPor_16658-RA	fb3eb0f176db9d2743596fb02bf18a3d	669	SMART	SM00355		467	489	0.044	T	16-12-2017	IPR013087	Zinc finger C2H2-type	GO:0003676
cPor_16658-RA	fb3eb0f176db9d2743596fb02bf18a3d	669	SMART	SM00355		523	545	0.0041	T	16-12-2017	IPR013087	Zinc finger C2H2-type	GO:0003676
cPor_16658-RA	fb3eb0f176db9d2743596fb02bf18a3d	669	SMART	SM00355		439	461	0.00062	T	16-12-2017	IPR013087	Zinc finger C2H2-type	GO:0003676
cPor_16658-RA	fb3eb0f176db9d2743596fb02bf18a3d	669	ProSiteProfiles	PS50157	Zinc finger C2H2 type domain profile.	299	326	11.697	T	16-12-2017	IPR013087	Zinc finger C2H2-type	GO:0003676
cPor_16658-RA	fb3eb0f176db9d2743596fb02bf18a3d	669	ProSiteProfiles	PS50157	Zinc finger C2H2 type domain profile.	579	602	10.201	T	16-12-2017	IPR013087	Zinc finger C2H2-type	GO:0003676
cPor_16658-RA	fb3eb0f176db9d2743596fb02bf18a3d	669	ProSitePatterns	PS00028	Zinc finger C2H2 type domain signature.	385	405	-	T	16-12-2017	IPR013087	Zinc finger C2H2-type	GO:0003676
cPor_16658-RA	fb3eb0f176db9d2743596fb02bf18a3d	669	ProSitePatterns	PS00028	Zinc finger C2H2 type domain signature.	497	517	-	T	16-12-2017	IPR013087	Zinc finger C2H2-type	GO:0003676
cPor_16658-RA	fb3eb0f176db9d2743596fb02bf18a3d	669	ProSiteProfiles	PS50157	Zinc finger C2H2 type domain profile.	495	522	14.274	T	16-12-2017	IPR013087	Zinc finger C2H2-type	GO:0003676
cPor_16658-RA	fb3eb0f176db9d2743596fb02bf18a3d	669	ProSiteProfiles	PS50157	Zinc finger C2H2 type domain profile.	551	578	14.981	T	16-12-2017	IPR013087	Zinc finger C2H2-type	GO:0003676
cPor_16658-RA	fb3eb0f176db9d2743596fb02bf18a3d	669	ProSiteProfiles	PS50157	Zinc finger C2H2 type domain profile.	467	494	12.632	T	16-12-2017	IPR013087	Zinc finger C2H2-type	GO:0003676
cPor_16658-RA	fb3eb0f176db9d2743596fb02bf18a3d	669	ProSitePatterns	PS00028	Zinc finger C2H2 type domain signature.	357	377	-	T	16-12-2017	IPR013087	Zinc finger C2H2-type	GO:0003676
cPor_16658-RA	fb3eb0f176db9d2743596fb02bf18a3d	669	ProSitePatterns	PS00028	Zinc finger C2H2 type domain signature.	469	489	-	T	16-12-2017	IPR013087	Zinc finger C2H2-type	GO:0003676
cPor_16658-RA	fb3eb0f176db9d2743596fb02bf18a3d	669	ProSiteProfiles	PS50157	Zinc finger C2H2 type domain profile.	439	466	13.318	T	16-12-2017	IPR013087	Zinc finger C2H2-type	GO:0003676
cPor_16658-RA	fb3eb0f176db9d2743596fb02bf18a3d	669	ProSitePatterns	PS00028	Zinc finger C2H2 type domain signature.	581	602	-	T	16-12-2017	IPR013087	Zinc finger C2H2-type	GO:0003676
cPor_16658-RA	fb3eb0f176db9d2743596fb02bf18a3d	669	ProSiteProfiles	PS50157	Zinc finger C2H2 type domain profile.	383	410	11.074	T	16-12-2017	IPR013087	Zinc finger C2H2-type	GO:0003676
cPor_16658-RA	fb3eb0f176db9d2743596fb02bf18a3d	669	ProSitePatterns	PS00028	Zinc finger C2H2 type domain signature.	441	461	-	T	16-12-2017	IPR013087	Zinc finger C2H2-type	GO:0003676
cPor_16658-RA	fb3eb0f176db9d2743596fb02bf18a3d	669	ProSitePatterns	PS00028	Zinc finger C2H2 type domain signature.	329	349	-	T	16-12-2017	IPR013087	Zinc finger C2H2-type	GO:0003676
cPor_16658-RA	fb3eb0f176db9d2743596fb02bf18a3d	669	ProSitePatterns	PS00028	Zinc finger C2H2 type domain signature.	553	573	-	T	16-12-2017	IPR013087	Zinc finger C2H2-type	GO:0003676
cPor_16658-RA	fb3eb0f176db9d2743596fb02bf18a3d	669	ProSiteProfiles	PS50157	Zinc finger C2H2 type domain profile.	327	354	13.38	T	16-12-2017	IPR013087	Zinc finger C2H2-type	GO:0003676
cPor_16658-RA	fb3eb0f176db9d2743596fb02bf18a3d	669	ProSiteProfiles	PS50157	Zinc finger C2H2 type domain profile.	411	438	10.512	T	16-12-2017	IPR013087	Zinc finger C2H2-type	GO:0003676
cPor_21956-RA	c474a5d57749223031564d3a3eb944f2	511	PANTHER	PTHR16208:SF1		106	508	3.6e-193	T	16-12-2017	IPR026196	Syntaphilin	GO:0017075
cPor_21956-RA	c474a5d57749223031564d3a3eb944f2	511	PANTHER	PTHR16208:SF1		62	106	3.6e-193	T	16-12-2017	IPR026196	Syntaphilin	GO:0017075
cPor_08819-RA	4aba1287927b6dcdee5ea70a5fbea8e3	4402	CDD	cd00112	LDLa	244	278	1.16693e-11	T	16-12-2017	IPR002172	Low-density lipoprotein (LDL) receptor class A repeat	GO:0005515
cPor_08819-RA	4aba1287927b6dcdee5ea70a5fbea8e3	4402	CDD	cd00112	LDLa	341	375	1.11129e-11	T	16-12-2017	IPR002172	Low-density lipoprotein (LDL) receptor class A repeat	GO:0005515
cPor_08819-RA	4aba1287927b6dcdee5ea70a5fbea8e3	4402	Pfam	PF00057	Low-density lipoprotein receptor domain class A	243	278	4.7e-10	T	16-12-2017	IPR002172	Low-density lipoprotein (LDL) receptor class A repeat	GO:0005515
cPor_08819-RA	4aba1287927b6dcdee5ea70a5fbea8e3	4402	Pfam	PF00057	Low-density lipoprotein receptor domain class A	340	375	4.3e-10	T	16-12-2017	IPR002172	Low-density lipoprotein (LDL) receptor class A repeat	GO:0005515
cPor_08819-RA	4aba1287927b6dcdee5ea70a5fbea8e3	4402	Pfam	PF00057	Low-density lipoprotein receptor domain class A	423	459	3.9e-10	T	16-12-2017	IPR002172	Low-density lipoprotein (LDL) receptor class A repeat	GO:0005515
cPor_08819-RA	4aba1287927b6dcdee5ea70a5fbea8e3	4402	Pfam	PF00057	Low-density lipoprotein receptor domain class A	380	415	5e-12	T	16-12-2017	IPR002172	Low-density lipoprotein (LDL) receptor class A repeat	GO:0005515
cPor_08819-RA	4aba1287927b6dcdee5ea70a5fbea8e3	4402	SMART	SM00179		4175	4212	0.67	T	16-12-2017	IPR001881	EGF-like calcium-binding domain	GO:0005509
cPor_08819-RA	4aba1287927b6dcdee5ea70a5fbea8e3	4402	SMART	SM00179		3919	3952	0.0016	T	16-12-2017	IPR001881	EGF-like calcium-binding domain	GO:0005509
cPor_08819-RA	4aba1287927b6dcdee5ea70a5fbea8e3	4402	ProSiteProfiles	PS50068	LDL-receptor class A (LDLRA) domain profile.	423	460	12.45	T	16-12-2017	IPR002172	Low-density lipoprotein (LDL) receptor class A repeat	GO:0005515
cPor_08819-RA	4aba1287927b6dcdee5ea70a5fbea8e3	4402	ProSiteProfiles	PS50068	LDL-receptor class A (LDLRA) domain profile.	243	279	13.025	T	16-12-2017	IPR002172	Low-density lipoprotein (LDL) receptor class A repeat	GO:0005515
cPor_08819-RA	4aba1287927b6dcdee5ea70a5fbea8e3	4402	SUPERFAMILY	SSF57424		379	416	4.58e-11	T	16-12-2017	IPR036055	LDL receptor-like superfamily	GO:0005515
cPor_08819-RA	4aba1287927b6dcdee5ea70a5fbea8e3	4402	ProSiteProfiles	PS50068	LDL-receptor class A (LDLRA) domain profile.	380	416	14.1	T	16-12-2017	IPR002172	Low-density lipoprotein (LDL) receptor class A repeat	GO:0005515
cPor_08819-RA	4aba1287927b6dcdee5ea70a5fbea8e3	4402	SUPERFAMILY	SSF57424		423	466	3.14e-10	T	16-12-2017	IPR036055	LDL receptor-like superfamily	GO:0005515
cPor_08819-RA	4aba1287927b6dcdee5ea70a5fbea8e3	4402	PRINTS	PR00261	Low density lipoprotein (LDL) receptor signature	254	275	3.8e-25	T	16-12-2017	IPR002172	Low-density lipoprotein (LDL) receptor class A repeat	GO:0005515
cPor_08819-RA	4aba1287927b6dcdee5ea70a5fbea8e3	4402	PRINTS	PR00261	Low density lipoprotein (LDL) receptor signature	351	372	3.8e-25	T	16-12-2017	IPR002172	Low-density lipoprotein (LDL) receptor class A repeat	GO:0005515
cPor_08819-RA	4aba1287927b6dcdee5ea70a5fbea8e3	4402	PRINTS	PR00261	Low density lipoprotein (LDL) receptor signature	391	412	3.8e-25	T	16-12-2017	IPR002172	Low-density lipoprotein (LDL) receptor class A repeat	GO:0005515
cPor_08819-RA	4aba1287927b6dcdee5ea70a5fbea8e3	4402	PRINTS	PR00261	Low density lipoprotein (LDL) receptor signature	435	456	3.8e-25	T	16-12-2017	IPR002172	Low-density lipoprotein (LDL) receptor class A repeat	GO:0005515
cPor_08819-RA	4aba1287927b6dcdee5ea70a5fbea8e3	4402	ProSiteProfiles	PS50068	LDL-receptor class A (LDLRA) domain profile.	340	376	13.425	T	16-12-2017	IPR002172	Low-density lipoprotein (LDL) receptor class A repeat	GO:0005515
cPor_08819-RA	4aba1287927b6dcdee5ea70a5fbea8e3	4402	CDD	cd00112	LDLa	424	459	9.44725e-11	T	16-12-2017	IPR002172	Low-density lipoprotein (LDL) receptor class A repeat	GO:0005515
cPor_08819-RA	4aba1287927b6dcdee5ea70a5fbea8e3	4402	CDD	cd00112	LDLa	381	415	1.01375e-13	T	16-12-2017	IPR002172	Low-density lipoprotein (LDL) receptor class A repeat	GO:0005515
cPor_08819-RA	4aba1287927b6dcdee5ea70a5fbea8e3	4402	SMART	SM00192		423	461	2.2e-13	T	16-12-2017	IPR002172	Low-density lipoprotein (LDL) receptor class A repeat	GO:0005515
cPor_08819-RA	4aba1287927b6dcdee5ea70a5fbea8e3	4402	SMART	SM00192		380	417	5.2e-15	T	16-12-2017	IPR002172	Low-density lipoprotein (LDL) receptor class A repeat	GO:0005515
cPor_08819-RA	4aba1287927b6dcdee5ea70a5fbea8e3	4402	SMART	SM00192		243	280	1.6e-10	T	16-12-2017	IPR002172	Low-density lipoprotein (LDL) receptor class A repeat	GO:0005515
cPor_08819-RA	4aba1287927b6dcdee5ea70a5fbea8e3	4402	SMART	SM00192		340	377	5.3e-12	T	16-12-2017	IPR002172	Low-density lipoprotein (LDL) receptor class A repeat	GO:0005515
cPor_08819-RA	4aba1287927b6dcdee5ea70a5fbea8e3	4402	SUPERFAMILY	SSF57424		240	278	6.02e-09	T	16-12-2017	IPR036055	LDL receptor-like superfamily	GO:0005515
cPor_08819-RA	4aba1287927b6dcdee5ea70a5fbea8e3	4402	SUPERFAMILY	SSF57424		338	375	2.23e-09	T	16-12-2017	IPR036055	LDL receptor-like superfamily	GO:0005515
cPor_16631-RA	d6bb6f3976f062626651122eaf7e4d4b	1336	PRINTS	PR01185	Integrin alpha subunit signature	500	524	8.6e-53	T	16-12-2017	IPR000413	Integrin alpha chain	GO:0007155|GO:0008305
cPor_16631-RA	d6bb6f3976f062626651122eaf7e4d4b	1336	PRINTS	PR01185	Integrin alpha subunit signature	563	584	8.6e-53	T	16-12-2017	IPR000413	Integrin alpha chain	GO:0007155|GO:0008305
cPor_16631-RA	d6bb6f3976f062626651122eaf7e4d4b	1336	PRINTS	PR01185	Integrin alpha subunit signature	381	393	8.6e-53	T	16-12-2017	IPR000413	Integrin alpha chain	GO:0007155|GO:0008305
cPor_16631-RA	d6bb6f3976f062626651122eaf7e4d4b	1336	PRINTS	PR01185	Integrin alpha subunit signature	1111	1130	8.6e-53	T	16-12-2017	IPR000413	Integrin alpha chain	GO:0007155|GO:0008305
cPor_16631-RA	d6bb6f3976f062626651122eaf7e4d4b	1336	PRINTS	PR01185	Integrin alpha subunit signature	399	410	8.6e-53	T	16-12-2017	IPR000413	Integrin alpha chain	GO:0007155|GO:0008305
cPor_16631-RA	d6bb6f3976f062626651122eaf7e4d4b	1336	PRINTS	PR01185	Integrin alpha subunit signature	432	452	8.6e-53	T	16-12-2017	IPR000413	Integrin alpha chain	GO:0007155|GO:0008305
cPor_16631-RA	d6bb6f3976f062626651122eaf7e4d4b	1336	PRINTS	PR01185	Integrin alpha subunit signature	588	607	8.6e-53	T	16-12-2017	IPR000413	Integrin alpha chain	GO:0007155|GO:0008305
cPor_16631-RA	d6bb6f3976f062626651122eaf7e4d4b	1336	PRINTS	PR01185	Integrin alpha subunit signature	700	713	8.6e-53	T	16-12-2017	IPR000413	Integrin alpha chain	GO:0007155|GO:0008305
cPor_21720-RA	3a9b0a54a25ec6acfae84071bd2d38ca	2299	PANTHER	PTHR13958		260	302	0	T	16-12-2017	IPR028750	Centrosome-associated protein 350	GO:0005813|GO:0008017|GO:0034453
cPor_21720-RA	3a9b0a54a25ec6acfae84071bd2d38ca	2299	PANTHER	PTHR13958		2	260	0	T	16-12-2017	IPR028750	Centrosome-associated protein 350	GO:0005813|GO:0008017|GO:0034453
cPor_21720-RA	3a9b0a54a25ec6acfae84071bd2d38ca	2299	PANTHER	PTHR13958		616	1273	0	T	16-12-2017	IPR028750	Centrosome-associated protein 350	GO:0005813|GO:0008017|GO:0034453
cPor_21720-RA	3a9b0a54a25ec6acfae84071bd2d38ca	2299	PANTHER	PTHR13958		301	385	0	T	16-12-2017	IPR028750	Centrosome-associated protein 350	GO:0005813|GO:0008017|GO:0034453
cPor_21720-RA	3a9b0a54a25ec6acfae84071bd2d38ca	2299	PANTHER	PTHR13958		387	604	0	T	16-12-2017	IPR028750	Centrosome-associated protein 350	GO:0005813|GO:0008017|GO:0034453
cPor_21720-RA	3a9b0a54a25ec6acfae84071bd2d38ca	2299	PANTHER	PTHR13958		1271	2292	0	T	16-12-2017	IPR028750	Centrosome-associated protein 350	GO:0005813|GO:0008017|GO:0034453
cPor_00537-RA	63609e86090ee651f4dc974224fa2159	462	PANTHER	PTHR24039		393	451	4.6e-285	T	16-12-2017	IPR011398	Fibrillin	GO:0005201|GO:0005509|GO:0005578
cPor_00537-RA	63609e86090ee651f4dc974224fa2159	462	PANTHER	PTHR24039		1	397	4.6e-285	T	16-12-2017	IPR011398	Fibrillin	GO:0005201|GO:0005509|GO:0005578
cPor_00537-RA	63609e86090ee651f4dc974224fa2159	462	ProSitePatterns	PS01187	Calcium-binding EGF-like domain signature.	157	181	-	T	16-12-2017	IPR018097	EGF-like calcium-binding, conserved site	GO:0005509
cPor_00537-RA	63609e86090ee651f4dc974224fa2159	462	Pfam	PF07645	Calcium-binding EGF domain	1	40	3.3e-07	T	16-12-2017	IPR001881	EGF-like calcium-binding domain	GO:0005509
cPor_00537-RA	63609e86090ee651f4dc974224fa2159	462	Pfam	PF07645	Calcium-binding EGF domain	197	236	1.3e-08	T	16-12-2017	IPR001881	EGF-like calcium-binding domain	GO:0005509
cPor_00537-RA	63609e86090ee651f4dc974224fa2159	462	Pfam	PF07645	Calcium-binding EGF domain	282	322	1.4e-08	T	16-12-2017	IPR001881	EGF-like calcium-binding domain	GO:0005509
cPor_00537-RA	63609e86090ee651f4dc974224fa2159	462	Pfam	PF07645	Calcium-binding EGF domain	238	280	4.5e-10	T	16-12-2017	IPR001881	EGF-like calcium-binding domain	GO:0005509
cPor_00537-RA	63609e86090ee651f4dc974224fa2159	462	Pfam	PF07645	Calcium-binding EGF domain	157	191	4.8e-07	T	16-12-2017	IPR001881	EGF-like calcium-binding domain	GO:0005509
cPor_00537-RA	63609e86090ee651f4dc974224fa2159	462	Pfam	PF07645	Calcium-binding EGF domain	393	432	1.5e-10	T	16-12-2017	IPR001881	EGF-like calcium-binding domain	GO:0005509
cPor_00537-RA	63609e86090ee651f4dc974224fa2159	462	Pfam	PF07645	Calcium-binding EGF domain	115	153	1.2e-09	T	16-12-2017	IPR001881	EGF-like calcium-binding domain	GO:0005509
cPor_00537-RA	63609e86090ee651f4dc974224fa2159	462	ProSitePatterns	PS01187	Calcium-binding EGF-like domain signature.	282	307	-	T	16-12-2017	IPR018097	EGF-like calcium-binding, conserved site	GO:0005509
cPor_00537-RA	63609e86090ee651f4dc974224fa2159	462	ProSitePatterns	PS01187	Calcium-binding EGF-like domain signature.	393	417	-	T	16-12-2017	IPR018097	EGF-like calcium-binding, conserved site	GO:0005509
cPor_00537-RA	63609e86090ee651f4dc974224fa2159	462	SMART	SM00179		282	323	1.3e-10	T	16-12-2017	IPR001881	EGF-like calcium-binding domain	GO:0005509
cPor_00537-RA	63609e86090ee651f4dc974224fa2159	462	SMART	SM00179		238	281	1.5e-06	T	16-12-2017	IPR001881	EGF-like calcium-binding domain	GO:0005509
cPor_00537-RA	63609e86090ee651f4dc974224fa2159	462	SMART	SM00179		393	433	3.9e-10	T	16-12-2017	IPR001881	EGF-like calcium-binding domain	GO:0005509
cPor_00537-RA	63609e86090ee651f4dc974224fa2159	462	SMART	SM00179		1	41	4.5e-06	T	16-12-2017	IPR001881	EGF-like calcium-binding domain	GO:0005509
cPor_00537-RA	63609e86090ee651f4dc974224fa2159	462	SMART	SM00179		115	156	4.4e-11	T	16-12-2017	IPR001881	EGF-like calcium-binding domain	GO:0005509
cPor_00537-RA	63609e86090ee651f4dc974224fa2159	462	SMART	SM00179		157	196	1.2e-11	T	16-12-2017	IPR001881	EGF-like calcium-binding domain	GO:0005509
cPor_00537-RA	63609e86090ee651f4dc974224fa2159	462	SMART	SM00179		197	237	2.8e-09	T	16-12-2017	IPR001881	EGF-like calcium-binding domain	GO:0005509
cPor_23099-RA	1827b77164ef3d8414359a8915e7c0b4	1321	ProSiteProfiles	PS50157	Zinc finger C2H2 type domain profile.	438	464	8.663	T	16-12-2017	IPR013087	Zinc finger C2H2-type	GO:0003676
cPor_23099-RA	1827b77164ef3d8414359a8915e7c0b4	1321	PANTHER	PTHR24414:SF4		6	506	7.8e-206	T	16-12-2017	IPR029833	Zinc finger and BTB domain-containing protein 22	GO:0003677|GO:0005634
cPor_23099-RA	1827b77164ef3d8414359a8915e7c0b4	1321	Pfam	PF00617	RasGEF domain	996	1033	4.3e-06	T	16-12-2017	IPR001895	Ras guanine-nucleotide exchange factors catalytic domain	GO:0005085|GO:0007264
cPor_23099-RA	1827b77164ef3d8414359a8915e7c0b4	1321	Pfam	PF00788	Ras association (RalGDS/AF-6) domain	1203	1283	8.3e-10	T	16-12-2017	IPR000159	Ras-associating (RA) domain	GO:0007165
cPor_23099-RA	1827b77164ef3d8414359a8915e7c0b4	1321	SMART	SM00314		1199	1285	3.2e-11	T	16-12-2017	IPR000159	Ras-associating (RA) domain	GO:0007165
cPor_23099-RA	1827b77164ef3d8414359a8915e7c0b4	1321	SMART	SM00355		438	459	5.9	T	16-12-2017	IPR013087	Zinc finger C2H2-type	GO:0003676
cPor_23099-RA	1827b77164ef3d8414359a8915e7c0b4	1321	SMART	SM00355		383	404	100	T	16-12-2017	IPR013087	Zinc finger C2H2-type	GO:0003676
cPor_23099-RA	1827b77164ef3d8414359a8915e7c0b4	1321	SMART	SM00355		410	432	0.0015	T	16-12-2017	IPR013087	Zinc finger C2H2-type	GO:0003676
cPor_23099-RA	1827b77164ef3d8414359a8915e7c0b4	1321	SMART	SM00147		855	1086	0.00028	T	16-12-2017	IPR001895	Ras guanine-nucleotide exchange factors catalytic domain	GO:0005085|GO:0007264
cPor_23099-RA	1827b77164ef3d8414359a8915e7c0b4	1321	ProSitePatterns	PS00720	Ras Guanine-nucleotide exchange factors domain signature.	1001	1031	-	T	16-12-2017	IPR019804	Ras guanine-nucleotide exchange factor, conserved site	GO:0005085|GO:0007264
cPor_23099-RA	1827b77164ef3d8414359a8915e7c0b4	1321	Pfam	PF00651	BTB/POZ domain	24	126	7.5e-23	T	16-12-2017	IPR000210	BTB/POZ domain	GO:0005515
cPor_23099-RA	1827b77164ef3d8414359a8915e7c0b4	1321	ProSiteProfiles	PS50157	Zinc finger C2H2 type domain profile.	410	437	15.105	T	16-12-2017	IPR013087	Zinc finger C2H2-type	GO:0003676
cPor_23099-RA	1827b77164ef3d8414359a8915e7c0b4	1321	ProSiteProfiles	PS50200	Ras-associating (RA) domain profile.	1199	1285	19.359	T	16-12-2017	IPR000159	Ras-associating (RA) domain	GO:0007165
cPor_23099-RA	1827b77164ef3d8414359a8915e7c0b4	1321	ProSitePatterns	PS00028	Zinc finger C2H2 type domain signature.	412	432	-	T	16-12-2017	IPR013087	Zinc finger C2H2-type	GO:0003676
cPor_23099-RA	1827b77164ef3d8414359a8915e7c0b4	1321	ProSiteProfiles	PS50157	Zinc finger C2H2 type domain profile.	383	409	9.827	T	16-12-2017	IPR013087	Zinc finger C2H2-type	GO:0003676
cPor_23099-RA	1827b77164ef3d8414359a8915e7c0b4	1321	ProSiteProfiles	PS50097	BTB domain profile.	34	98	17.252	T	16-12-2017	IPR000210	BTB/POZ domain	GO:0005515
cPor_23099-RA	1827b77164ef3d8414359a8915e7c0b4	1321	SMART	SM00225		34	128	2.1e-20	T	16-12-2017	IPR000210	BTB/POZ domain	GO:0005515
cPor_18618-RA	e9d781b396cdbcd55d58744c7e62d53f	294	PANTHER	PTHR10075:SF12		33	251	4e-87	T	16-12-2017	IPR009151	Basigin	GO:0016020
cPor_04683-RA	6de1db644b54d2a4dc76ed9bb721f978	581	PRINTS	PR00170	Voltage-gated Na+ channel alpha subunit signature	335	354	1.3e-14	T	16-12-2017	IPR001696	Voltage gated sodium channel, alpha subunit	GO:0001518|GO:0005248|GO:0006814
cPor_04683-RA	6de1db644b54d2a4dc76ed9bb721f978	581	PRINTS	PR00170	Voltage-gated Na+ channel alpha subunit signature	370	383	1.3e-14	T	16-12-2017	IPR001696	Voltage gated sodium channel, alpha subunit	GO:0001518|GO:0005248|GO:0006814
cPor_04683-RA	6de1db644b54d2a4dc76ed9bb721f978	581	Pfam	PF00520	Ion transport protein	108	363	1.2e-55	T	16-12-2017	IPR005821	Ion transport domain	GO:0005216|GO:0006811|GO:0016020|GO:0055085
cPor_04683-RA	6de1db644b54d2a4dc76ed9bb721f978	581	Pfam	PF00520	Ion transport protein	2	94	8.6e-12	T	16-12-2017	IPR005821	Ion transport domain	GO:0005216|GO:0006811|GO:0016020|GO:0055085
cPor_04683-RA	6de1db644b54d2a4dc76ed9bb721f978	581	ProSiteProfiles	PS50096	IQ motif profile.	482	511	7.51	T	16-12-2017	IPR000048	IQ motif, EF-hand binding site	GO:0005515
cPor_04683-RA	6de1db644b54d2a4dc76ed9bb721f978	581	SMART	SM00015		481	503	0.00088	T	16-12-2017	IPR000048	IQ motif, EF-hand binding site	GO:0005515
cPor_22643-RA	a7ea9c8bfec1714d0c76b9b7b0b89c70	1556	SMART	SM00129		10	218	2e-47	T	16-12-2017	IPR001752	Kinesin motor domain	GO:0003777|GO:0005524|GO:0007018|GO:0008017
cPor_22643-RA	a7ea9c8bfec1714d0c76b9b7b0b89c70	1556	ProSitePatterns	PS00411	Kinesin motor domain signature.	109	120	-	T	16-12-2017	IPR019821	Kinesin motor domain, conserved site	GO:0003777|GO:0005524|GO:0007018
cPor_22643-RA	a7ea9c8bfec1714d0c76b9b7b0b89c70	1556	ProSiteProfiles	PS50067	Kinesin motor domain profile.	1	210	69.95	T	16-12-2017	IPR001752	Kinesin motor domain	GO:0003777|GO:0005524|GO:0007018|GO:0008017
cPor_22643-RA	a7ea9c8bfec1714d0c76b9b7b0b89c70	1556	Pfam	PF00225	Kinesin motor domain	50	210	2e-61	T	16-12-2017	IPR001752	Kinesin motor domain	GO:0003777|GO:0005524|GO:0007018|GO:0008017
cPor_22643-RA	a7ea9c8bfec1714d0c76b9b7b0b89c70	1556	SMART	SM00330		891	1209	7e-113	T	16-12-2017	IPR002498	Phosphatidylinositol-4-phosphate 5-kinase, core	GO:0016307|GO:0046488
cPor_22643-RA	a7ea9c8bfec1714d0c76b9b7b0b89c70	1556	PRINTS	PR00380	Kinesin heavy chain signature	79	96	6.2e-28	T	16-12-2017	IPR001752	Kinesin motor domain	GO:0003777|GO:0005524|GO:0007018|GO:0008017
cPor_22643-RA	a7ea9c8bfec1714d0c76b9b7b0b89c70	1556	PRINTS	PR00380	Kinesin heavy chain signature	160	181	6.2e-28	T	16-12-2017	IPR001752	Kinesin motor domain	GO:0003777|GO:0005524|GO:0007018|GO:0008017
cPor_22643-RA	a7ea9c8bfec1714d0c76b9b7b0b89c70	1556	PRINTS	PR00380	Kinesin heavy chain signature	110	128	6.2e-28	T	16-12-2017	IPR001752	Kinesin motor domain	GO:0003777|GO:0005524|GO:0007018|GO:0008017
cPor_22643-RA	a7ea9c8bfec1714d0c76b9b7b0b89c70	1556	PANTHER	PTHR24115		689	768	0	T	16-12-2017	IPR027640	Kinesin-like protein	GO:0003777|GO:0007018
cPor_22643-RA	a7ea9c8bfec1714d0c76b9b7b0b89c70	1556	PANTHER	PTHR24115		50	667	0	T	16-12-2017	IPR027640	Kinesin-like protein	GO:0003777|GO:0007018
cPor_22643-RA	a7ea9c8bfec1714d0c76b9b7b0b89c70	1556	Pfam	PF01504	Phosphatidylinositol-4-phosphate 5-Kinase	957	1205	6.1e-54	T	16-12-2017	IPR002498	Phosphatidylinositol-4-phosphate 5-kinase, core	GO:0016307|GO:0046488
cPor_22643-RA	a7ea9c8bfec1714d0c76b9b7b0b89c70	1556	ProSiteProfiles	PS51455	Phosphatidylinositol phosphate kinase (PIPK) domain profile.	862	1234	52.823	T	16-12-2017	IPR002498	Phosphatidylinositol-4-phosphate 5-kinase, core	GO:0016307|GO:0046488
cPor_22643-RA	a7ea9c8bfec1714d0c76b9b7b0b89c70	1556	Gene3D	G3DSA:3.40.850.10		46	224	1.8e-72	T	16-12-2017	IPR036961	Kinesin motor domain superfamily	GO:0003777|GO:0005524|GO:0007018|GO:0008017
cPor_03744-RA	200b2b9bf9c2f33e2a4226a6aa536392	255	CDD	cd00086	homeodomain	87	139	5.72002e-22	T	16-12-2017	IPR001356	Homeobox domain	GO:0003677
cPor_03744-RA	200b2b9bf9c2f33e2a4226a6aa536392	255	ProSiteProfiles	PS50071	'Homeobox' domain profile.	78	138	20.504	T	16-12-2017	IPR001356	Homeobox domain	GO:0003677
cPor_03744-RA	200b2b9bf9c2f33e2a4226a6aa536392	255	ProSitePatterns	PS00027	'Homeobox' domain signature.	113	136	-	T	16-12-2017	IPR017970	Homeobox, conserved site	GO:0006355|GO:0043565
cPor_03744-RA	200b2b9bf9c2f33e2a4226a6aa536392	255	PANTHER	PTHR24340:SF28		56	255	7e-121	T	16-12-2017	IPR033629	Homeobox protein NKX-2.5	GO:0003700|GO:0006357|GO:0007507|GO:0060048|GO:1903779
cPor_03744-RA	200b2b9bf9c2f33e2a4226a6aa536392	255	PANTHER	PTHR24340:SF28		1	66	7e-121	T	16-12-2017	IPR033629	Homeobox protein NKX-2.5	GO:0003700|GO:0006357|GO:0007507|GO:0060048|GO:1903779
cPor_03744-RA	200b2b9bf9c2f33e2a4226a6aa536392	255	SMART	SM00389		80	142	6.1e-24	T	16-12-2017	IPR001356	Homeobox domain	GO:0003677
cPor_03744-RA	200b2b9bf9c2f33e2a4226a6aa536392	255	Pfam	PF00046	Homeobox domain	81	137	1.6e-20	T	16-12-2017	IPR001356	Homeobox domain	GO:0003677
cPor_03744-RA	200b2b9bf9c2f33e2a4226a6aa536392	255	SUPERFAMILY	SSF46689		73	143	1.33e-22	T	16-12-2017	IPR009057	Homeobox-like domain superfamily	GO:0003677
cPor_03744-RA	200b2b9bf9c2f33e2a4226a6aa536392	255	PRINTS	PR00024	Homeobox signature	102	113	2.5e-06	T	16-12-2017	IPR020479	Homeobox domain, metazoa	GO:0003677
cPor_03744-RA	200b2b9bf9c2f33e2a4226a6aa536392	255	PRINTS	PR00024	Homeobox signature	117	127	2.5e-06	T	16-12-2017	IPR020479	Homeobox domain, metazoa	GO:0003677
cPor_03744-RA	200b2b9bf9c2f33e2a4226a6aa536392	255	PRINTS	PR00024	Homeobox signature	127	136	2.5e-06	T	16-12-2017	IPR020479	Homeobox domain, metazoa	GO:0003677
cPor_15557-RA	801ce49903d4c2505447d13a0fd7d59d	413	PANTHER	PTHR11618		1	410	1e-161	T	16-12-2017	IPR000812	Transcription factor TFIIB	GO:0006355|GO:0070897
cPor_21225-RA	ee825092431bcbf74cac9978b2a9ca80	658	PRINTS	PR00237	Rhodopsin-like GPCR superfamily signature	402	423	3.9e-16	T	16-12-2017	IPR000276	G protein-coupled receptor, rhodopsin-like	GO:0004930|GO:0007186|GO:0016021
cPor_21225-RA	ee825092431bcbf74cac9978b2a9ca80	658	PRINTS	PR00237	Rhodopsin-like GPCR superfamily signature	369	393	3.9e-16	T	16-12-2017	IPR000276	G protein-coupled receptor, rhodopsin-like	GO:0004930|GO:0007186|GO:0016021
cPor_21225-RA	ee825092431bcbf74cac9978b2a9ca80	658	PRINTS	PR00237	Rhodopsin-like GPCR superfamily signature	543	566	3.9e-16	T	16-12-2017	IPR000276	G protein-coupled receptor, rhodopsin-like	GO:0004930|GO:0007186|GO:0016021
cPor_21225-RA	ee825092431bcbf74cac9978b2a9ca80	658	PRINTS	PR00237	Rhodopsin-like GPCR superfamily signature	616	642	3.9e-16	T	16-12-2017	IPR000276	G protein-coupled receptor, rhodopsin-like	GO:0004930|GO:0007186|GO:0016021
cPor_21225-RA	ee825092431bcbf74cac9978b2a9ca80	658	PRINTS	PR00237	Rhodopsin-like GPCR superfamily signature	448	470	3.9e-16	T	16-12-2017	IPR000276	G protein-coupled receptor, rhodopsin-like	GO:0004930|GO:0007186|GO:0016021
cPor_21225-RA	ee825092431bcbf74cac9978b2a9ca80	658	PRINTS	PR00245	Olfactory receptor signature	627	638	3.2e-20	T	16-12-2017	IPR000725	Olfactory receptor	GO:0004984|GO:0007186|GO:0016021
cPor_21225-RA	ee825092431bcbf74cac9978b2a9ca80	658	PRINTS	PR00245	Olfactory receptor signature	436	447	3.2e-20	T	16-12-2017	IPR000725	Olfactory receptor	GO:0004984|GO:0007186|GO:0016021
cPor_21225-RA	ee825092431bcbf74cac9978b2a9ca80	658	PRINTS	PR00245	Olfactory receptor signature	580	589	3.2e-20	T	16-12-2017	IPR000725	Olfactory receptor	GO:0004984|GO:0007186|GO:0016021
cPor_21225-RA	ee825092431bcbf74cac9978b2a9ca80	658	PRINTS	PR00245	Olfactory receptor signature	520	536	3.2e-20	T	16-12-2017	IPR000725	Olfactory receptor	GO:0004984|GO:0007186|GO:0016021
cPor_21225-RA	ee825092431bcbf74cac9978b2a9ca80	658	PRINTS	PR00245	Olfactory receptor signature	473	485	3.2e-20	T	16-12-2017	IPR000725	Olfactory receptor	GO:0004984|GO:0007186|GO:0016021
cPor_21225-RA	ee825092431bcbf74cac9978b2a9ca80	658	ProSitePatterns	PS00237	G-protein coupled receptors family 1 signature.	454	470	-	T	16-12-2017	IPR000276	G protein-coupled receptor, rhodopsin-like	GO:0004930|GO:0007186|GO:0016021
cPor_21225-RA	ee825092431bcbf74cac9978b2a9ca80	658	ProSiteProfiles	PS50262	G-protein coupled receptors family 1 profile.	384	634	28.677	T	16-12-2017	IPR017452	GPCR, rhodopsin-like, 7TM	GO:0016021
cPor_21225-RA	ee825092431bcbf74cac9978b2a9ca80	658	Pfam	PF13853	Olfactory receptor	374	651	1.2e-50	T	16-12-2017	IPR000725	Olfactory receptor	GO:0004984|GO:0007186|GO:0016021
cPor_16413-RA	d3df3e95757ddac188a0473c514775f6	1171	Gene3D	G3DSA:1.20.920.10		54	179	2.5e-28	T	16-12-2017	IPR036427	Bromodomain-like superfamily	GO:0005515
cPor_16413-RA	d3df3e95757ddac188a0473c514775f6	1171	SUPERFAMILY	SSF47370		51	179	1.16e-31	T	16-12-2017	IPR036427	Bromodomain-like superfamily	GO:0005515
cPor_16413-RA	d3df3e95757ddac188a0473c514775f6	1171	PRINTS	PR00503	Bromodomain signature	135	154	5.2e-12	T	16-12-2017	IPR001487	Bromodomain	GO:0005515
cPor_16413-RA	d3df3e95757ddac188a0473c514775f6	1171	PRINTS	PR00503	Bromodomain signature	117	135	5.2e-12	T	16-12-2017	IPR001487	Bromodomain	GO:0005515
cPor_16413-RA	d3df3e95757ddac188a0473c514775f6	1171	PRINTS	PR00503	Bromodomain signature	101	117	5.2e-12	T	16-12-2017	IPR001487	Bromodomain	GO:0005515
cPor_16413-RA	d3df3e95757ddac188a0473c514775f6	1171	Pfam	PF01426	BAH domain	425	558	7.3e-20	T	16-12-2017	IPR001025	Bromo adjacent homology (BAH) domain	GO:0003682
cPor_16413-RA	d3df3e95757ddac188a0473c514775f6	1171	Pfam	PF01426	BAH domain	642	757	1.2e-23	T	16-12-2017	IPR001025	Bromo adjacent homology (BAH) domain	GO:0003682
cPor_16413-RA	d3df3e95757ddac188a0473c514775f6	1171	SUPERFAMILY	SSF47370		356	429	2.35e-13	T	16-12-2017	IPR036427	Bromodomain-like superfamily	GO:0005515
cPor_16413-RA	d3df3e95757ddac188a0473c514775f6	1171	ProSiteProfiles	PS50014	Bromodomain profile.	363	408	8.69	T	16-12-2017	IPR001487	Bromodomain	GO:0005515
cPor_16413-RA	d3df3e95757ddac188a0473c514775f6	1171	PANTHER	PTHR16062		1	472	0	T	16-12-2017	IPR037382	Remodelling complex subunit Rsc/polybromo	GO:0006338|GO:0016586
cPor_16413-RA	d3df3e95757ddac188a0473c514775f6	1171	PANTHER	PTHR16062		1	473	0	T	16-12-2017	IPR037382	Remodelling complex subunit Rsc/polybromo	GO:0006338|GO:0016586
cPor_16413-RA	d3df3e95757ddac188a0473c514775f6	1171	SMART	SM00439		641	757	2e-38	T	16-12-2017	IPR001025	Bromo adjacent homology (BAH) domain	GO:0003682
cPor_16413-RA	d3df3e95757ddac188a0473c514775f6	1171	SMART	SM00439		398	558	4.5e-25	T	16-12-2017	IPR001025	Bromo adjacent homology (BAH) domain	GO:0003682
cPor_16413-RA	d3df3e95757ddac188a0473c514775f6	1171	Pfam	PF00439	Bromodomain	87	157	3.3e-19	T	16-12-2017	IPR001487	Bromodomain	GO:0005515
cPor_16413-RA	d3df3e95757ddac188a0473c514775f6	1171	Pfam	PF00439	Bromodomain	343	412	8.4e-10	T	16-12-2017	IPR001487	Bromodomain	GO:0005515
cPor_16413-RA	d3df3e95757ddac188a0473c514775f6	1171	Pfam	PF00439	Bromodomain	224	295	7e-16	T	16-12-2017	IPR001487	Bromodomain	GO:0005515
cPor_16413-RA	d3df3e95757ddac188a0473c514775f6	1171	SUPERFAMILY	SSF47370		189	317	1.96e-31	T	16-12-2017	IPR036427	Bromodomain-like superfamily	GO:0005515
cPor_16413-RA	d3df3e95757ddac188a0473c514775f6	1171	ProSiteProfiles	PS51038	BAH domain profile.	440	558	18.168	T	16-12-2017	IPR001025	Bromo adjacent homology (BAH) domain	GO:0003682
cPor_16413-RA	d3df3e95757ddac188a0473c514775f6	1171	ProSiteProfiles	PS50014	Bromodomain profile.	222	292	18.943	T	16-12-2017	IPR001487	Bromodomain	GO:0005515
cPor_16413-RA	d3df3e95757ddac188a0473c514775f6	1171	ProSiteProfiles	PS50014	Bromodomain profile.	84	154	18.847	T	16-12-2017	IPR001487	Bromodomain	GO:0005515
cPor_16413-RA	d3df3e95757ddac188a0473c514775f6	1171	PANTHER	PTHR16062		472	1168	0	T	16-12-2017	IPR037382	Remodelling complex subunit Rsc/polybromo	GO:0006338|GO:0016586
cPor_16413-RA	d3df3e95757ddac188a0473c514775f6	1171	PANTHER	PTHR16062		470	1168	0	T	16-12-2017	IPR037382	Remodelling complex subunit Rsc/polybromo	GO:0006338|GO:0016586
cPor_16413-RA	d3df3e95757ddac188a0473c514775f6	1171	SMART	SM00297		321	427	1.9e-18	T	16-12-2017	IPR001487	Bromodomain	GO:0005515
cPor_16413-RA	d3df3e95757ddac188a0473c514775f6	1171	SMART	SM00297		197	311	6.4e-43	T	16-12-2017	IPR001487	Bromodomain	GO:0005515
cPor_16413-RA	d3df3e95757ddac188a0473c514775f6	1171	SMART	SM00297		62	173	1.5e-39	T	16-12-2017	IPR001487	Bromodomain	GO:0005515
cPor_16413-RA	d3df3e95757ddac188a0473c514775f6	1171	Gene3D	G3DSA:1.20.920.10		1	45	6.6e-05	T	16-12-2017	IPR036427	Bromodomain-like superfamily	GO:0005515
cPor_16413-RA	d3df3e95757ddac188a0473c514775f6	1171	Gene3D	G3DSA:1.20.920.10		354	432	4.6e-11	T	16-12-2017	IPR036427	Bromodomain-like superfamily	GO:0005515
cPor_16413-RA	d3df3e95757ddac188a0473c514775f6	1171	Gene3D	G3DSA:1.20.920.10		188	316	1.5e-27	T	16-12-2017	IPR036427	Bromodomain-like superfamily	GO:0005515
cPor_16413-RA	d3df3e95757ddac188a0473c514775f6	1171	ProSiteProfiles	PS51038	BAH domain profile.	641	757	20.718	T	16-12-2017	IPR001025	Bromo adjacent homology (BAH) domain	GO:0003682
cPor_20720-RA	a2a7f871dc89fbf24f27a07d9d81fe79	994	SUPERFAMILY	SSF63411		261	501	1.21e-73	T	16-12-2017	IPR011249	Metalloenzyme, LuxS/M16 peptidase-like	GO:0003824|GO:0046872
cPor_20720-RA	a2a7f871dc89fbf24f27a07d9d81fe79	994	SUPERFAMILY	SSF63411		503	725	9e-47	T	16-12-2017	IPR011249	Metalloenzyme, LuxS/M16 peptidase-like	GO:0003824|GO:0046872
cPor_20720-RA	a2a7f871dc89fbf24f27a07d9d81fe79	994	ProSitePatterns	PS00143	Insulinase family, zinc-binding region signature.	95	118	-	T	16-12-2017	IPR001431	Peptidase M16, zinc-binding site	GO:0004222|GO:0006508
cPor_20720-RA	a2a7f871dc89fbf24f27a07d9d81fe79	994	SUPERFAMILY	SSF63411		736	932	2.1e-39	T	16-12-2017	IPR011249	Metalloenzyme, LuxS/M16 peptidase-like	GO:0003824|GO:0046872
cPor_20720-RA	a2a7f871dc89fbf24f27a07d9d81fe79	994	SUPERFAMILY	SSF63411		84	253	4.67e-37	T	16-12-2017	IPR011249	Metalloenzyme, LuxS/M16 peptidase-like	GO:0003824|GO:0046872
cPor_21685-RA	e6907315f8fd93993f3e4f237ab36b5a	2956	ProSiteProfiles	PS50088	Ankyrin repeat profile.	1417	1449	11.327	T	16-12-2017	IPR002110	Ankyrin repeat	GO:0005515
cPor_21685-RA	e6907315f8fd93993f3e4f237ab36b5a	2956	ProSiteProfiles	PS50088	Ankyrin repeat profile.	1450	1482	9.831	T	16-12-2017	IPR002110	Ankyrin repeat	GO:0005515
cPor_21685-RA	e6907315f8fd93993f3e4f237ab36b5a	2956	SUPERFAMILY	SSF47576		2080	2143	4.28e-05	T	16-12-2017	IPR036872	Calponin-like domain superfamily	GO:0005515
cPor_21685-RA	e6907315f8fd93993f3e4f237ab36b5a	2956	SMART	SM00248		1317	1346	0.00028	T	16-12-2017	IPR002110	Ankyrin repeat	GO:0005515
cPor_21685-RA	e6907315f8fd93993f3e4f237ab36b5a	2956	SMART	SM00248		1450	1479	0.013	T	16-12-2017	IPR002110	Ankyrin repeat	GO:0005515
cPor_21685-RA	e6907315f8fd93993f3e4f237ab36b5a	2956	SMART	SM00248		1417	1446	0.0041	T	16-12-2017	IPR002110	Ankyrin repeat	GO:0005515
cPor_21685-RA	e6907315f8fd93993f3e4f237ab36b5a	2956	SMART	SM00248		1350	1380	2.4	T	16-12-2017	IPR002110	Ankyrin repeat	GO:0005515
cPor_21685-RA	e6907315f8fd93993f3e4f237ab36b5a	2956	SMART	SM00248		1384	1413	0.62	T	16-12-2017	IPR002110	Ankyrin repeat	GO:0005515
cPor_21685-RA	e6907315f8fd93993f3e4f237ab36b5a	2956	SMART	SM00248		1267	1312	1300	T	16-12-2017	IPR002110	Ankyrin repeat	GO:0005515
cPor_21685-RA	e6907315f8fd93993f3e4f237ab36b5a	2956	Pfam	PF08683	Microtubule-binding calmodulin-regulated spectrin-associated	2818	2936	2.2e-49	T	16-12-2017	IPR014797	CKK domain	GO:0008017
cPor_21685-RA	e6907315f8fd93993f3e4f237ab36b5a	2956	PRINTS	PR01986	Neurogenic locus Notch protein 3 signature	1666	1676	1.9e-18	T	16-12-2017	IPR022331	Neurogenic locus Notch 3	GO:0004872|GO:0006355|GO:0007219
cPor_21685-RA	e6907315f8fd93993f3e4f237ab36b5a	2956	PRINTS	PR01986	Neurogenic locus Notch protein 3 signature	1013	1026	1.9e-18	T	16-12-2017	IPR022331	Neurogenic locus Notch 3	GO:0004872|GO:0006355|GO:0007219
cPor_21685-RA	e6907315f8fd93993f3e4f237ab36b5a	2956	PRINTS	PR01986	Neurogenic locus Notch protein 3 signature	1202	1218	1.9e-18	T	16-12-2017	IPR022331	Neurogenic locus Notch 3	GO:0004872|GO:0006355|GO:0007219
cPor_21685-RA	e6907315f8fd93993f3e4f237ab36b5a	2956	PRINTS	PR01986	Neurogenic locus Notch protein 3 signature	1100	1124	1.9e-18	T	16-12-2017	IPR022331	Neurogenic locus Notch 3	GO:0004872|GO:0006355|GO:0007219
cPor_21685-RA	e6907315f8fd93993f3e4f237ab36b5a	2956	ProSiteProfiles	PS50088	Ankyrin repeat profile.	1317	1349	13.704	T	16-12-2017	IPR002110	Ankyrin repeat	GO:0005515
cPor_21685-RA	e6907315f8fd93993f3e4f237ab36b5a	2956	ProSitePatterns	PS01187	Calcium-binding EGF-like domain signature.	70	94	-	T	16-12-2017	IPR018097	EGF-like calcium-binding, conserved site	GO:0005509
cPor_21685-RA	e6907315f8fd93993f3e4f237ab36b5a	2956	Gene3D	G3DSA:1.10.418.10		2011	2179	2.1e-07	T	16-12-2017	IPR036872	Calponin-like domain superfamily	GO:0005515
cPor_21685-RA	e6907315f8fd93993f3e4f237ab36b5a	2956	SMART	SM01338		993	1049	4.5e-27	T	16-12-2017	IPR010660	Notch, NOD domain	GO:0016021|GO:0030154
cPor_21685-RA	e6907315f8fd93993f3e4f237ab36b5a	2956	ProSitePatterns	PS01187	Calcium-binding EGF-like domain signature.	413	437	-	T	16-12-2017	IPR018097	EGF-like calcium-binding, conserved site	GO:0005509
cPor_21685-RA	e6907315f8fd93993f3e4f237ab36b5a	2956	Pfam	PF06816	NOTCH protein	993	1048	3.2e-21	T	16-12-2017	IPR010660	Notch, NOD domain	GO:0016021|GO:0030154
cPor_21685-RA	e6907315f8fd93993f3e4f237ab36b5a	2956	Pfam	PF17095	Spectrin-binding region of Ca2+-Calmodulin	2336	2386	6.3e-23	T	16-12-2017	IPR031372	CAMSAP, spectrin and Ca2+/calmodulin-binding region	GO:0005516|GO:0030507|GO:0031175
cPor_21685-RA	e6907315f8fd93993f3e4f237ab36b5a	2956	ProSiteProfiles	PS50088	Ankyrin repeat profile.	1384	1416	9.377	T	16-12-2017	IPR002110	Ankyrin repeat	GO:0005515
cPor_21685-RA	e6907315f8fd93993f3e4f237ab36b5a	2956	SMART	SM01339		1060	1122	3.8e-30	T	16-12-2017	IPR011656	Notch, NODP domain	GO:0007219|GO:0007275|GO:0016021|GO:0030154
cPor_21685-RA	e6907315f8fd93993f3e4f237ab36b5a	2956	SMART	SM00179		451	489	0.0029	T	16-12-2017	IPR001881	EGF-like calcium-binding domain	GO:0005509
cPor_21685-RA	e6907315f8fd93993f3e4f237ab36b5a	2956	SMART	SM00179		495	537	0.023	T	16-12-2017	IPR001881	EGF-like calcium-binding domain	GO:0005509
cPor_21685-RA	e6907315f8fd93993f3e4f237ab36b5a	2956	SMART	SM00179		183	219	7.6e-10	T	16-12-2017	IPR001881	EGF-like calcium-binding domain	GO:0005509
cPor_21685-RA	e6907315f8fd93993f3e4f237ab36b5a	2956	SMART	SM00179		145	181	2.5e-09	T	16-12-2017	IPR001881	EGF-like calcium-binding domain	GO:0005509
cPor_21685-RA	e6907315f8fd93993f3e4f237ab36b5a	2956	SMART	SM00179		261	297	8.1e-14	T	16-12-2017	IPR001881	EGF-like calcium-binding domain	GO:0005509
cPor_21685-RA	e6907315f8fd93993f3e4f237ab36b5a	2956	SMART	SM00179		375	411	1.2e-09	T	16-12-2017	IPR001881	EGF-like calcium-binding domain	GO:0005509
cPor_21685-RA	e6907315f8fd93993f3e4f237ab36b5a	2956	SMART	SM00179		33	68	0.0003	T	16-12-2017	IPR001881	EGF-like calcium-binding domain	GO:0005509
cPor_21685-RA	e6907315f8fd93993f3e4f237ab36b5a	2956	SMART	SM00179		598	634	4.8e-13	T	16-12-2017	IPR001881	EGF-like calcium-binding domain	GO:0005509
cPor_21685-RA	e6907315f8fd93993f3e4f237ab36b5a	2956	SMART	SM00179		636	678	8.8e-12	T	16-12-2017	IPR001881	EGF-like calcium-binding domain	GO:0005509
cPor_21685-RA	e6907315f8fd93993f3e4f237ab36b5a	2956	SMART	SM00179		539	577	0.01	T	16-12-2017	IPR001881	EGF-like calcium-binding domain	GO:0005509
cPor_21685-RA	e6907315f8fd93993f3e4f237ab36b5a	2956	SMART	SM00179		299	335	3.7e-10	T	16-12-2017	IPR001881	EGF-like calcium-binding domain	GO:0005509
cPor_21685-RA	e6907315f8fd93993f3e4f237ab36b5a	2956	SMART	SM00179		765	797	0.1	T	16-12-2017	IPR001881	EGF-like calcium-binding domain	GO:0005509
cPor_21685-RA	e6907315f8fd93993f3e4f237ab36b5a	2956	SMART	SM00179		70	106	3.1e-12	T	16-12-2017	IPR001881	EGF-like calcium-binding domain	GO:0005509
cPor_21685-RA	e6907315f8fd93993f3e4f237ab36b5a	2956	SMART	SM00179		337	373	4.6e-14	T	16-12-2017	IPR001881	EGF-like calcium-binding domain	GO:0005509
cPor_21685-RA	e6907315f8fd93993f3e4f237ab36b5a	2956	SMART	SM00179		108	143	1.9e-09	T	16-12-2017	IPR001881	EGF-like calcium-binding domain	GO:0005509
cPor_21685-RA	e6907315f8fd93993f3e4f237ab36b5a	2956	SMART	SM00179		680	718	5.8e-08	T	16-12-2017	IPR001881	EGF-like calcium-binding domain	GO:0005509
cPor_21685-RA	e6907315f8fd93993f3e4f237ab36b5a	2956	SMART	SM00179		804	838	0.029	T	16-12-2017	IPR001881	EGF-like calcium-binding domain	GO:0005509
cPor_21685-RA	e6907315f8fd93993f3e4f237ab36b5a	2956	SMART	SM00179		413	449	2e-14	T	16-12-2017	IPR001881	EGF-like calcium-binding domain	GO:0005509
cPor_21685-RA	e6907315f8fd93993f3e4f237ab36b5a	2956	SMART	SM00179		225	259	0.16	T	16-12-2017	IPR001881	EGF-like calcium-binding domain	GO:0005509
cPor_21685-RA	e6907315f8fd93993f3e4f237ab36b5a	2956	SMART	SM00179		721	759	0.014	T	16-12-2017	IPR001881	EGF-like calcium-binding domain	GO:0005509
cPor_21685-RA	e6907315f8fd93993f3e4f237ab36b5a	2956	ProSitePatterns	PS01187	Calcium-binding EGF-like domain signature.	636	666	-	T	16-12-2017	IPR018097	EGF-like calcium-binding, conserved site	GO:0005509
cPor_21685-RA	e6907315f8fd93993f3e4f237ab36b5a	2956	ProSitePatterns	PS01187	Calcium-binding EGF-like domain signature.	33	56	-	T	16-12-2017	IPR018097	EGF-like calcium-binding, conserved site	GO:0005509
cPor_21685-RA	e6907315f8fd93993f3e4f237ab36b5a	2956	ProSitePatterns	PS01187	Calcium-binding EGF-like domain signature.	299	323	-	T	16-12-2017	IPR018097	EGF-like calcium-binding, conserved site	GO:0005509
cPor_21685-RA	e6907315f8fd93993f3e4f237ab36b5a	2956	ProSiteProfiles	PS51508	CKK domain profile.	2817	2951	52.329	T	16-12-2017	IPR014797	CKK domain	GO:0008017
cPor_21685-RA	e6907315f8fd93993f3e4f237ab36b5a	2956	Pfam	PF07684	NOTCH protein	1062	1115	1e-21	T	16-12-2017	IPR011656	Notch, NODP domain	GO:0007219|GO:0007275|GO:0016021|GO:0030154
cPor_21685-RA	e6907315f8fd93993f3e4f237ab36b5a	2956	Pfam	PF07645	Calcium-binding EGF domain	261	292	3.5e-07	T	16-12-2017	IPR001881	EGF-like calcium-binding domain	GO:0005509
cPor_21685-RA	e6907315f8fd93993f3e4f237ab36b5a	2956	SMART	SM01051		2816	2945	4.5e-75	T	16-12-2017	IPR014797	CKK domain	GO:0008017
cPor_04346-RA	50b47dc49931e3d5466e65de0f35d452	1314	ProSitePatterns	PS00028	Zinc finger C2H2 type domain signature.	1021	1041	-	T	16-12-2017	IPR013087	Zinc finger C2H2-type	GO:0003676
cPor_04346-RA	50b47dc49931e3d5466e65de0f35d452	1314	ProSitePatterns	PS00028	Zinc finger C2H2 type domain signature.	471	491	-	T	16-12-2017	IPR013087	Zinc finger C2H2-type	GO:0003676
cPor_04346-RA	50b47dc49931e3d5466e65de0f35d452	1314	ProSitePatterns	PS00028	Zinc finger C2H2 type domain signature.	1126	1146	-	T	16-12-2017	IPR013087	Zinc finger C2H2-type	GO:0003676
cPor_04346-RA	50b47dc49931e3d5466e65de0f35d452	1314	ProSiteProfiles	PS50157	Zinc finger C2H2 type domain profile.	1152	1179	11.801	T	16-12-2017	IPR013087	Zinc finger C2H2-type	GO:0003676
cPor_04346-RA	50b47dc49931e3d5466e65de0f35d452	1314	ProSiteProfiles	PS50157	Zinc finger C2H2 type domain profile.	724	751	13.505	T	16-12-2017	IPR013087	Zinc finger C2H2-type	GO:0003676
cPor_04346-RA	50b47dc49931e3d5466e65de0f35d452	1314	ProSitePatterns	PS00028	Zinc finger C2H2 type domain signature.	726	746	-	T	16-12-2017	IPR013087	Zinc finger C2H2-type	GO:0003676
cPor_04346-RA	50b47dc49931e3d5466e65de0f35d452	1314	ProSitePatterns	PS00028	Zinc finger C2H2 type domain signature.	993	1013	-	T	16-12-2017	IPR013087	Zinc finger C2H2-type	GO:0003676
cPor_04346-RA	50b47dc49931e3d5466e65de0f35d452	1314	ProSitePatterns	PS00028	Zinc finger C2H2 type domain signature.	1154	1174	-	T	16-12-2017	IPR013087	Zinc finger C2H2-type	GO:0003676
cPor_04346-RA	50b47dc49931e3d5466e65de0f35d452	1314	ProSiteProfiles	PS50157	Zinc finger C2H2 type domain profile.	991	1018	14.399	T	16-12-2017	IPR013087	Zinc finger C2H2-type	GO:0003676
cPor_04346-RA	50b47dc49931e3d5466e65de0f35d452	1314	ProSitePatterns	PS00028	Zinc finger C2H2 type domain signature.	758	778	-	T	16-12-2017	IPR013087	Zinc finger C2H2-type	GO:0003676
cPor_04346-RA	50b47dc49931e3d5466e65de0f35d452	1314	SMART	SM00355		696	718	3.4	T	16-12-2017	IPR013087	Zinc finger C2H2-type	GO:0003676
cPor_04346-RA	50b47dc49931e3d5466e65de0f35d452	1314	SMART	SM00355		1124	1146	0.0016	T	16-12-2017	IPR013087	Zinc finger C2H2-type	GO:0003676
cPor_04346-RA	50b47dc49931e3d5466e65de0f35d452	1314	SMART	SM00355		1152	1174	0.00015	T	16-12-2017	IPR013087	Zinc finger C2H2-type	GO:0003676
cPor_04346-RA	50b47dc49931e3d5466e65de0f35d452	1314	SMART	SM00355		724	746	0.0001	T	16-12-2017	IPR013087	Zinc finger C2H2-type	GO:0003676
cPor_04346-RA	50b47dc49931e3d5466e65de0f35d452	1314	SMART	SM00355		1019	1041	5.9e-05	T	16-12-2017	IPR013087	Zinc finger C2H2-type	GO:0003676
cPor_04346-RA	50b47dc49931e3d5466e65de0f35d452	1314	SMART	SM00355		441	463	0.0031	T	16-12-2017	IPR013087	Zinc finger C2H2-type	GO:0003676
cPor_04346-RA	50b47dc49931e3d5466e65de0f35d452	1314	SMART	SM00355		469	491	0.00039	T	16-12-2017	IPR013087	Zinc finger C2H2-type	GO:0003676
cPor_04346-RA	50b47dc49931e3d5466e65de0f35d452	1314	SMART	SM00355		756	778	0.00019	T	16-12-2017	IPR013087	Zinc finger C2H2-type	GO:0003676
cPor_04346-RA	50b47dc49931e3d5466e65de0f35d452	1314	SMART	SM00355		991	1013	0.033	T	16-12-2017	IPR013087	Zinc finger C2H2-type	GO:0003676
cPor_04346-RA	50b47dc49931e3d5466e65de0f35d452	1314	ProSiteProfiles	PS50157	Zinc finger C2H2 type domain profile.	441	468	14.898	T	16-12-2017	IPR013087	Zinc finger C2H2-type	GO:0003676
cPor_04346-RA	50b47dc49931e3d5466e65de0f35d452	1314	ProSiteProfiles	PS50157	Zinc finger C2H2 type domain profile.	1124	1151	16.851	T	16-12-2017	IPR013087	Zinc finger C2H2-type	GO:0003676
cPor_04346-RA	50b47dc49931e3d5466e65de0f35d452	1314	ProSiteProfiles	PS50157	Zinc finger C2H2 type domain profile.	696	723	13.006	T	16-12-2017	IPR013087	Zinc finger C2H2-type	GO:0003676
cPor_04346-RA	50b47dc49931e3d5466e65de0f35d452	1314	ProSiteProfiles	PS50157	Zinc finger C2H2 type domain profile.	1019	1046	10.99	T	16-12-2017	IPR013087	Zinc finger C2H2-type	GO:0003676
cPor_04346-RA	50b47dc49931e3d5466e65de0f35d452	1314	ProSitePatterns	PS00028	Zinc finger C2H2 type domain signature.	443	463	-	T	16-12-2017	IPR013087	Zinc finger C2H2-type	GO:0003676
cPor_04346-RA	50b47dc49931e3d5466e65de0f35d452	1314	ProSiteProfiles	PS50157	Zinc finger C2H2 type domain profile.	756	783	11.136	T	16-12-2017	IPR013087	Zinc finger C2H2-type	GO:0003676
cPor_04346-RA	50b47dc49931e3d5466e65de0f35d452	1314	ProSiteProfiles	PS50157	Zinc finger C2H2 type domain profile.	469	496	12.445	T	16-12-2017	IPR013087	Zinc finger C2H2-type	GO:0003676
cPor_04346-RA	50b47dc49931e3d5466e65de0f35d452	1314	ProSitePatterns	PS00028	Zinc finger C2H2 type domain signature.	698	718	-	T	16-12-2017	IPR013087	Zinc finger C2H2-type	GO:0003676
cPor_18575-RA	c2ff153fc8eb4240edc11839705ad138	365	Pfam	PF00852	Glycosyltransferase family 10 (fucosyltransferase) C-term	192	364	2.5e-65	T	16-12-2017	IPR001503	Glycosyl transferase family 10	GO:0006486|GO:0008417|GO:0016020
cPor_18575-RA	c2ff153fc8eb4240edc11839705ad138	365	PANTHER	PTHR11929		13	364	2.7e-158	T	16-12-2017	IPR001503	Glycosyl transferase family 10	GO:0006486|GO:0008417|GO:0016020
cPor_22091-RA	ec1bc97334eb21cdcfa9a043bac0394b	770	Pfam	PF00640	Phosphotyrosine interaction domain (PTB/PID)	433	568	1.1e-29	T	16-12-2017	IPR006020	PTB/PI domain	GO:0005515
cPor_22091-RA	ec1bc97334eb21cdcfa9a043bac0394b	770	Pfam	PF00640	Phosphotyrosine interaction domain (PTB/PID)	604	723	1.4e-05	T	16-12-2017	IPR006020	PTB/PI domain	GO:0005515
cPor_22091-RA	ec1bc97334eb21cdcfa9a043bac0394b	770	SMART	SM00462		599	727	5.4e-34	T	16-12-2017	IPR006020	PTB/PI domain	GO:0005515
cPor_22091-RA	ec1bc97334eb21cdcfa9a043bac0394b	770	SMART	SM00462		428	573	3e-34	T	16-12-2017	IPR006020	PTB/PI domain	GO:0005515
cPor_22091-RA	ec1bc97334eb21cdcfa9a043bac0394b	770	ProSiteProfiles	PS01179	Phosphotyrosine interaction domain (PID) profile.	433	570	17.406	T	16-12-2017	IPR006020	PTB/PI domain	GO:0005515
cPor_22091-RA	ec1bc97334eb21cdcfa9a043bac0394b	770	ProSiteProfiles	PS01179	Phosphotyrosine interaction domain (PID) profile.	604	729	24.279	T	16-12-2017	IPR006020	PTB/PI domain	GO:0005515
cPor_19348-RA	b74b2bdc42b0f0e160c225d805726d54	1082	ProSiteProfiles	PS50125	Guanylate cyclase domain profile.	897	1027	52.708	T	16-12-2017	IPR001054	Adenylyl cyclase class-3/4/guanylyl cyclase	GO:0009190|GO:0016849|GO:0035556
cPor_19348-RA	b74b2bdc42b0f0e160c225d805726d54	1082	ProSitePatterns	PS00452	Guanylate cyclase signature.	1004	1027	-	T	16-12-2017	IPR018297	Adenylyl cyclase class-4/guanylyl cyclase, conserved site	GO:0009190|GO:0016849|GO:0035556
cPor_19348-RA	b74b2bdc42b0f0e160c225d805726d54	1082	PRINTS	PR00255	Natriuretic peptide receptor signature	345	363	6.1e-41	T	16-12-2017	IPR001170	Adenylyl cyclase class-4/guanylyl cyclase	GO:0016021
cPor_19348-RA	b74b2bdc42b0f0e160c225d805726d54	1082	PRINTS	PR00255	Natriuretic peptide receptor signature	466	488	6.1e-41	T	16-12-2017	IPR001170	Adenylyl cyclase class-4/guanylyl cyclase	GO:0016021
cPor_19348-RA	b74b2bdc42b0f0e160c225d805726d54	1082	PRINTS	PR00255	Natriuretic peptide receptor signature	383	400	6.1e-41	T	16-12-2017	IPR001170	Adenylyl cyclase class-4/guanylyl cyclase	GO:0016021
cPor_19348-RA	b74b2bdc42b0f0e160c225d805726d54	1082	PRINTS	PR00255	Natriuretic peptide receptor signature	232	250	6.1e-41	T	16-12-2017	IPR001170	Adenylyl cyclase class-4/guanylyl cyclase	GO:0016021
cPor_19348-RA	b74b2bdc42b0f0e160c225d805726d54	1082	PRINTS	PR00255	Natriuretic peptide receptor signature	105	123	6.1e-41	T	16-12-2017	IPR001170	Adenylyl cyclase class-4/guanylyl cyclase	GO:0016021
cPor_19348-RA	b74b2bdc42b0f0e160c225d805726d54	1082	SMART	SM00044		861	1055	1.5e-107	T	16-12-2017	IPR001054	Adenylyl cyclase class-3/4/guanylyl cyclase	GO:0009190|GO:0016849|GO:0035556
cPor_19348-RA	b74b2bdc42b0f0e160c225d805726d54	1082	ProSiteProfiles	PS50011	Protein kinase domain profile.	552	822	28.329	T	16-12-2017	IPR000719	Protein kinase domain	GO:0004672|GO:0005524|GO:0006468
cPor_19348-RA	b74b2bdc42b0f0e160c225d805726d54	1082	Pfam	PF00211	Adenylate and Guanylate cyclase catalytic domain	888	1073	1.5e-67	T	16-12-2017	IPR001054	Adenylyl cyclase class-3/4/guanylyl cyclase	GO:0009190|GO:0016849|GO:0035556
cPor_19348-RA	b74b2bdc42b0f0e160c225d805726d54	1082	Pfam	PF07714	Protein tyrosine kinase	579	820	2.8e-40	T	16-12-2017	IPR001245	Serine-threonine/tyrosine-protein kinase, catalytic domain	GO:0004672|GO:0006468
cPor_23084-RA	29c59433cee92b94b89ceb069331aec0	402	Pfam	PF00098	Zinc knuckle	199	214	2.3e-07	T	16-12-2017	IPR001878	Zinc finger, CCHC-type	GO:0003676|GO:0008270
cPor_23084-RA	29c59433cee92b94b89ceb069331aec0	402	ProSiteProfiles	PS50102	Eukaryotic RNA Recognition Motif (RRM) profile.	30	110	12.901	T	16-12-2017	IPR000504	RNA recognition motif domain	GO:0003676
cPor_23084-RA	29c59433cee92b94b89ceb069331aec0	402	ProSiteProfiles	PS50158	Zinc finger CCHC-type profile.	200	214	11.169	T	16-12-2017	IPR001878	Zinc finger, CCHC-type	GO:0003676|GO:0008270
cPor_23084-RA	29c59433cee92b94b89ceb069331aec0	402	ProSiteProfiles	PS50102	Eukaryotic RNA Recognition Motif (RRM) profile.	116	186	15.767	T	16-12-2017	IPR000504	RNA recognition motif domain	GO:0003676
cPor_23084-RA	29c59433cee92b94b89ceb069331aec0	402	SUPERFAMILY	SSF54928		51	113	1.61e-15	T	16-12-2017	IPR035979	RNA-binding domain superfamily	GO:0003676
cPor_23084-RA	29c59433cee92b94b89ceb069331aec0	402	SMART	SM00343		199	215	1.4e-05	T	16-12-2017	IPR001878	Zinc finger, CCHC-type	GO:0003676|GO:0008270
cPor_23084-RA	29c59433cee92b94b89ceb069331aec0	402	Pfam	PF00076	RNA recognition motif. (a.k.a. RRM, RBD, or RNP domain)	51	100	1e-10	T	16-12-2017	IPR000504	RNA recognition motif domain	GO:0003676
cPor_23084-RA	29c59433cee92b94b89ceb069331aec0	402	Pfam	PF00076	RNA recognition motif. (a.k.a. RRM, RBD, or RNP domain)	119	179	1e-13	T	16-12-2017	IPR000504	RNA recognition motif domain	GO:0003676
cPor_23084-RA	29c59433cee92b94b89ceb069331aec0	402	SUPERFAMILY	SSF54928		114	208	3.39e-23	T	16-12-2017	IPR035979	RNA-binding domain superfamily	GO:0003676
cPor_23084-RA	29c59433cee92b94b89ceb069331aec0	402	Gene3D	G3DSA:4.10.60.10		196	243	5.4e-09	T	16-12-2017	IPR036875	Zinc finger, CCHC-type superfamily	GO:0003676|GO:0008270
cPor_23084-RA	29c59433cee92b94b89ceb069331aec0	402	SMART	SM00360		31	106	1.3e-09	T	16-12-2017	IPR000504	RNA recognition motif domain	GO:0003676
cPor_23084-RA	29c59433cee92b94b89ceb069331aec0	402	SMART	SM00360		117	182	1.7e-19	T	16-12-2017	IPR000504	RNA recognition motif domain	GO:0003676
cPor_15335-RA	4cd0bbd99e2d38ccfaf4b9d4e2aa5a68	624	SUPERFAMILY	SSF46689		381	429	8.58e-09	T	16-12-2017	IPR009057	Homeobox-like domain superfamily	GO:0003677
cPor_22586-RA	f1f2cd81120ffff88770da8d191c6c87	2824	CDD	cd00063	FN3	487	576	6.11499e-06	T	16-12-2017	IPR003961	Fibronectin type III	GO:0005515
cPor_22586-RA	f1f2cd81120ffff88770da8d191c6c87	2824	SUPERFAMILY	SSF49265		486	574	2.86e-10	T	16-12-2017	IPR036116	Fibronectin type III superfamily	GO:0005515
cPor_22586-RA	f1f2cd81120ffff88770da8d191c6c87	2824	ProSiteProfiles	PS50853	Fibronectin type-III domain profile.	487	587	12.032	T	16-12-2017	IPR003961	Fibronectin type III	GO:0005515
cPor_17994-RA	20c5b6fc9b8d4da39e817af6e4710b38	1186	Pfam	PF00175	Oxidoreductase NAD-binding domain	919	1012	3.4e-11	T	16-12-2017	IPR001433	Oxidoreductase FAD/NAD(P)-binding	GO:0016491|GO:0055114
cPor_17994-RA	20c5b6fc9b8d4da39e817af6e4710b38	1186	SUPERFAMILY	SSF56512		24	440	4.32e-203	T	16-12-2017	IPR036119	Nitric oxide synthase, N-terminal domain superfamily	GO:0004517|GO:0006809|GO:0055114
cPor_17994-RA	20c5b6fc9b8d4da39e817af6e4710b38	1186	ProSitePatterns	PS60001	Nitric oxide synthase (NOS) signature.	138	145	-	T	16-12-2017	IPR004030	Nitric oxide synthase, N-terminal	GO:0004517|GO:0006809|GO:0055114
cPor_17994-RA	20c5b6fc9b8d4da39e817af6e4710b38	1186	ProSiteProfiles	PS51384	Ferredoxin reductase-type FAD binding domain profile.	714	965	10.017	T	16-12-2017	IPR017927	Ferredoxin reductase-type FAD-binding domain	GO:0016491|GO:0055114
cPor_17994-RA	20c5b6fc9b8d4da39e817af6e4710b38	1186	PRINTS	PR00371	Flavoprotein pyridine nucleotide cytochrome reductase signature	929	938	1.1e-10	T	16-12-2017	IPR001709	Flavoprotein pyridine nucleotide cytochrome reductase	GO:0016491|GO:0055114
cPor_17994-RA	20c5b6fc9b8d4da39e817af6e4710b38	1186	PRINTS	PR00371	Flavoprotein pyridine nucleotide cytochrome reductase signature	974	990	1.1e-10	T	16-12-2017	IPR001709	Flavoprotein pyridine nucleotide cytochrome reductase	GO:0016491|GO:0055114
cPor_17994-RA	20c5b6fc9b8d4da39e817af6e4710b38	1186	PRINTS	PR00371	Flavoprotein pyridine nucleotide cytochrome reductase signature	999	1007	1.1e-10	T	16-12-2017	IPR001709	Flavoprotein pyridine nucleotide cytochrome reductase	GO:0016491|GO:0055114
cPor_17994-RA	20c5b6fc9b8d4da39e817af6e4710b38	1186	PRINTS	PR00371	Flavoprotein pyridine nucleotide cytochrome reductase signature	751	761	1.1e-10	T	16-12-2017	IPR001709	Flavoprotein pyridine nucleotide cytochrome reductase	GO:0016491|GO:0055114
cPor_17994-RA	20c5b6fc9b8d4da39e817af6e4710b38	1186	PRINTS	PR00369	Flavodoxin signature	527	538	1.5e-22	T	16-12-2017	IPR001094	Flavodoxin-like	GO:0010181|GO:0055114
cPor_17994-RA	20c5b6fc9b8d4da39e817af6e4710b38	1186	PRINTS	PR00369	Flavodoxin signature	600	610	1.5e-22	T	16-12-2017	IPR001094	Flavodoxin-like	GO:0010181|GO:0055114
cPor_17994-RA	20c5b6fc9b8d4da39e817af6e4710b38	1186	PRINTS	PR00369	Flavodoxin signature	480	493	1.5e-22	T	16-12-2017	IPR001094	Flavodoxin-like	GO:0010181|GO:0055114
cPor_17994-RA	20c5b6fc9b8d4da39e817af6e4710b38	1186	PRINTS	PR00369	Flavodoxin signature	624	643	1.5e-22	T	16-12-2017	IPR001094	Flavodoxin-like	GO:0010181|GO:0055114
cPor_17994-RA	20c5b6fc9b8d4da39e817af6e4710b38	1186	PIRSF	PIRSF000333		4	927	0	T	16-12-2017	IPR012144	Nitric-oxide synthase, eukaryote	GO:0004517|GO:0005506|GO:0005516|GO:0006809|GO:0010181|GO:0020037|GO:0050660|GO:0050661
cPor_17994-RA	20c5b6fc9b8d4da39e817af6e4710b38	1186	PIRSF	PIRSF000333		924	1076	1.2e-58	T	16-12-2017	IPR012144	Nitric-oxide synthase, eukaryote	GO:0004517|GO:0005506|GO:0005516|GO:0006809|GO:0010181|GO:0020037|GO:0050660|GO:0050661
cPor_17994-RA	20c5b6fc9b8d4da39e817af6e4710b38	1186	Pfam	PF02898	Nitric oxide synthase, oxygenase domain	75	436	1.7e-194	T	16-12-2017	IPR004030	Nitric oxide synthase, N-terminal	GO:0004517|GO:0006809|GO:0055114
cPor_17994-RA	20c5b6fc9b8d4da39e817af6e4710b38	1186	ProSiteProfiles	PS50902	Flavodoxin-like domain profile.	479	659	28.84	T	16-12-2017	IPR008254	Flavodoxin/nitric oxide synthase	GO:0010181
cPor_17994-RA	20c5b6fc9b8d4da39e817af6e4710b38	1186	Pfam	PF00258	Flavodoxin	481	654	2.8e-53	T	16-12-2017	IPR008254	Flavodoxin/nitric oxide synthase	GO:0010181
cPor_17994-RA	20c5b6fc9b8d4da39e817af6e4710b38	1186	Pfam	PF00667	FAD binding domain	711	923	5.5e-76	T	16-12-2017	IPR003097	FAD-binding, type 1	GO:0016491|GO:0055114
cPor_15881-RA	0c634bce194928bcf3ab4d3325b0c082	1142	SMART	SM00139		674	829	1.6e-36	T	16-12-2017	IPR000857	MyTH4 domain	GO:0005856
cPor_15881-RA	0c634bce194928bcf3ab4d3325b0c082	1142	ProSiteProfiles	PS51016	MyTH4 domain profile.	674	829	35.686	T	16-12-2017	IPR000857	MyTH4 domain	GO:0005856
cPor_15881-RA	0c634bce194928bcf3ab4d3325b0c082	1142	Pfam	PF00784	MyTH4 domain	720	827	2.7e-33	T	16-12-2017	IPR000857	MyTH4 domain	GO:0005856
cPor_15881-RA	0c634bce194928bcf3ab4d3325b0c082	1142	ProSiteProfiles	PS50057	FERM domain profile.	840	1142	28.718	T	16-12-2017	IPR000299	FERM domain	GO:0005856
cPor_21831-RA	a7398a789c86d045054e7a018ed34522	3142	SMART	SM00215		2060	2152	0.051	T	16-12-2017	IPR001007	VWFC domain	GO:0005515
cPor_21831-RA	a7398a789c86d045054e7a018ed34522	3142	SMART	SM00215		2448	2541	0.013	T	16-12-2017	IPR001007	VWFC domain	GO:0005515
cPor_21831-RA	a7398a789c86d045054e7a018ed34522	3142	SMART	SM00214		2840	2892	0.45	T	16-12-2017	IPR001007	VWFC domain	GO:0005515
cPor_21831-RA	a7398a789c86d045054e7a018ed34522	3142	SMART	SM00214		2448	2501	5.7	T	16-12-2017	IPR001007	VWFC domain	GO:0005515
cPor_21831-RA	a7398a789c86d045054e7a018ed34522	3142	SMART	SM00214		2060	2126	0.36	T	16-12-2017	IPR001007	VWFC domain	GO:0005515
cPor_06128-RA	6c224edb15e4c1f1c5a975dab8fb62b0	471	Pfam	PF07992	Pyridine nucleotide-disulphide oxidoreductase	269	354	5e-12	T	16-12-2017	IPR023753	FAD/NAD(P)-binding domain	GO:0016491|GO:0055114
cPor_06128-RA	6c224edb15e4c1f1c5a975dab8fb62b0	471	Pfam	PF07992	Pyridine nucleotide-disulphide oxidoreductase	57	142	9.2e-09	T	16-12-2017	IPR023753	FAD/NAD(P)-binding domain	GO:0016491|GO:0055114
cPor_12290-RA	cbcec80b08403d0f7ac4031f3a1ca55d	1629	ProSiteProfiles	PS51456	Myosin motor domain profile.	1	559	206.533	T	16-12-2017	IPR001609	Myosin head, motor domain	GO:0003774|GO:0005524|GO:0016459
cPor_12290-RA	cbcec80b08403d0f7ac4031f3a1ca55d	1629	SMART	SM00242		1	560	2.9e-240	T	16-12-2017	IPR001609	Myosin head, motor domain	GO:0003774|GO:0005524|GO:0016459
cPor_12290-RA	cbcec80b08403d0f7ac4031f3a1ca55d	1629	Pfam	PF00063	Myosin head (motor domain)	1	547	1.7e-222	T	16-12-2017	IPR001609	Myosin head, motor domain	GO:0003774|GO:0005524|GO:0016459
cPor_12290-RA	cbcec80b08403d0f7ac4031f3a1ca55d	1629	Pfam	PF00612	IQ calmodulin-binding motif	661	679	0.00021	T	16-12-2017	IPR000048	IQ motif, EF-hand binding site	GO:0005515
cPor_12290-RA	cbcec80b08403d0f7ac4031f3a1ca55d	1629	Pfam	PF00612	IQ calmodulin-binding motif	683	702	0.12	T	16-12-2017	IPR000048	IQ motif, EF-hand binding site	GO:0005515
cPor_12290-RA	cbcec80b08403d0f7ac4031f3a1ca55d	1629	Pfam	PF00612	IQ calmodulin-binding motif	638	654	0.071	T	16-12-2017	IPR000048	IQ motif, EF-hand binding site	GO:0005515
cPor_12290-RA	cbcec80b08403d0f7ac4031f3a1ca55d	1629	Pfam	PF00612	IQ calmodulin-binding motif	586	606	7.1e-05	T	16-12-2017	IPR000048	IQ motif, EF-hand binding site	GO:0005515
cPor_12290-RA	cbcec80b08403d0f7ac4031f3a1ca55d	1629	Pfam	PF00612	IQ calmodulin-binding motif	611	631	0.00073	T	16-12-2017	IPR000048	IQ motif, EF-hand binding site	GO:0005515
cPor_12290-RA	cbcec80b08403d0f7ac4031f3a1ca55d	1629	Pfam	PF00612	IQ calmodulin-binding motif	563	582	0.00066	T	16-12-2017	IPR000048	IQ motif, EF-hand binding site	GO:0005515
cPor_12290-RA	cbcec80b08403d0f7ac4031f3a1ca55d	1629	ProSiteProfiles	PS50096	IQ motif profile.	658	685	8.498	T	16-12-2017	IPR000048	IQ motif, EF-hand binding site	GO:0005515
cPor_12290-RA	cbcec80b08403d0f7ac4031f3a1ca55d	1629	ProSiteProfiles	PS50096	IQ motif profile.	633	662	10.676	T	16-12-2017	IPR000048	IQ motif, EF-hand binding site	GO:0005515
cPor_12290-RA	cbcec80b08403d0f7ac4031f3a1ca55d	1629	PRINTS	PR00193	Myosin heavy chain signature	228	256	4.1e-22	T	16-12-2017	IPR001609	Myosin head, motor domain	GO:0003774|GO:0005524|GO:0016459
cPor_12290-RA	cbcec80b08403d0f7ac4031f3a1ca55d	1629	PRINTS	PR00193	Myosin heavy chain signature	281	309	4.1e-22	T	16-12-2017	IPR001609	Myosin head, motor domain	GO:0003774|GO:0005524|GO:0016459
cPor_12290-RA	cbcec80b08403d0f7ac4031f3a1ca55d	1629	SMART	SM00015		609	631	0.0002	T	16-12-2017	IPR000048	IQ motif, EF-hand binding site	GO:0005515
cPor_12290-RA	cbcec80b08403d0f7ac4031f3a1ca55d	1629	SMART	SM00015		657	679	0.00023	T	16-12-2017	IPR000048	IQ motif, EF-hand binding site	GO:0005515
cPor_12290-RA	cbcec80b08403d0f7ac4031f3a1ca55d	1629	SMART	SM00015		561	583	0.00015	T	16-12-2017	IPR000048	IQ motif, EF-hand binding site	GO:0005515
cPor_12290-RA	cbcec80b08403d0f7ac4031f3a1ca55d	1629	SMART	SM00015		680	702	9.5	T	16-12-2017	IPR000048	IQ motif, EF-hand binding site	GO:0005515
cPor_12290-RA	cbcec80b08403d0f7ac4031f3a1ca55d	1629	SMART	SM00015		584	606	7.5e-05	T	16-12-2017	IPR000048	IQ motif, EF-hand binding site	GO:0005515
cPor_12290-RA	cbcec80b08403d0f7ac4031f3a1ca55d	1629	SMART	SM00015		632	654	0.086	T	16-12-2017	IPR000048	IQ motif, EF-hand binding site	GO:0005515
cPor_12290-RA	cbcec80b08403d0f7ac4031f3a1ca55d	1629	ProSiteProfiles	PS50096	IQ motif profile.	610	639	8.444	T	16-12-2017	IPR000048	IQ motif, EF-hand binding site	GO:0005515
cPor_12290-RA	cbcec80b08403d0f7ac4031f3a1ca55d	1629	ProSiteProfiles	PS50096	IQ motif profile.	562	591	9.615	T	16-12-2017	IPR000048	IQ motif, EF-hand binding site	GO:0005515
cPor_12290-RA	cbcec80b08403d0f7ac4031f3a1ca55d	1629	ProSiteProfiles	PS50096	IQ motif profile.	585	614	9.725	T	16-12-2017	IPR000048	IQ motif, EF-hand binding site	GO:0005515
cPor_12290-RA	cbcec80b08403d0f7ac4031f3a1ca55d	1629	ProSiteProfiles	PS50096	IQ motif profile.	683	710	6.742	T	16-12-2017	IPR000048	IQ motif, EF-hand binding site	GO:0005515
cPor_04345-RA	02b75065b850693e38f380a5520b76bb	964	Pfam	PF00443	Ubiquitin carboxyl-terminal hydrolase	555	851	2e-09	T	16-12-2017	IPR001394	Peptidase C19, ubiquitin carboxyl-terminal hydrolase	GO:0016579|GO:0036459
cPor_04345-RA	02b75065b850693e38f380a5520b76bb	964	ProSitePatterns	PS00972	Ubiquitin specific protease (USP) domain signature 1.	555	570	-	T	16-12-2017	IPR018200	Ubiquitin specific protease, conserved site	GO:0006511|GO:0036459
cPor_08291-RA	dc0154eda7cb4cefee7a2d1506a82c75	285	Gene3D	G3DSA:3.40.532.10		1	104	2.3e-42	T	16-12-2017	IPR036959	Peptidase C12, ubiquitin carboxyl-terminal hydrolase superfamily	GO:0004843|GO:0005622|GO:0006511
cPor_08291-RA	dc0154eda7cb4cefee7a2d1506a82c75	285	PANTHER	PTHR10589		1	196	3.3e-81	T	16-12-2017	IPR001578	Peptidase C12, ubiquitin carboxyl-terminal hydrolase	GO:0004843|GO:0005622|GO:0006511
cPor_08291-RA	dc0154eda7cb4cefee7a2d1506a82c75	285	Pfam	PF01088	Ubiquitin carboxyl-terminal hydrolase, family 1	1	85	1.1e-26	T	16-12-2017	IPR001578	Peptidase C12, ubiquitin carboxyl-terminal hydrolase	GO:0004843|GO:0005622|GO:0006511
cPor_08291-RA	dc0154eda7cb4cefee7a2d1506a82c75	285	CDD	cd02255	Peptidase_C12	1	99	2.33057e-61	T	16-12-2017	IPR033837	Ubiquitinyl hydrolase-L5	GO:0004843|GO:0016579|GO:0031011|GO:0070628
cPor_14460-RA	e5fd1f9b68e8d37499696128fa737794	940	Pfam	PF00069	Protein kinase domain	154	311	1.2e-06	T	16-12-2017	IPR000719	Protein kinase domain	GO:0004672|GO:0005524|GO:0006468
cPor_14460-RA	e5fd1f9b68e8d37499696128fa737794	940	ProSiteProfiles	PS50011	Protein kinase domain profile.	51	351	13.39	T	16-12-2017	IPR000719	Protein kinase domain	GO:0004672|GO:0005524|GO:0006468
cPor_14460-RA	e5fd1f9b68e8d37499696128fa737794	940	SMART	SM00220		133	351	0.00024	T	16-12-2017	IPR000719	Protein kinase domain	GO:0004672|GO:0005524|GO:0006468
cPor_14460-RA	e5fd1f9b68e8d37499696128fa737794	940	SUPERFAMILY	SSF48371		360	538	1.33e-10	T	16-12-2017	IPR016024	Armadillo-type fold	GO:0005488
cPor_06881-RA	521ae3e0c5ccd689d98c6c74d1a1befa	1541	Gene3D	G3DSA:3.40.1110.10		452	700	1.9e-34	T	16-12-2017	IPR023299	P-type ATPase, cytoplasmic domain N	GO:0000166
cPor_06881-RA	521ae3e0c5ccd689d98c6c74d1a1befa	1541	TIGRFAM	TIGR01494	ATPase_P-type: HAD ATPase, P-type, family IC	810	861	4.1e-18	T	16-12-2017	IPR001757	P-type ATPase	GO:0016021
cPor_06881-RA	521ae3e0c5ccd689d98c6c74d1a1befa	1541	TIGRFAM	TIGR01494	ATPase_P-type: HAD ATPase, P-type, family IC	420	535	1.3e-20	T	16-12-2017	IPR001757	P-type ATPase	GO:0016021
cPor_06881-RA	521ae3e0c5ccd689d98c6c74d1a1befa	1541	SUPERFAMILY	SSF81660		513	702	5.01e-21	T	16-12-2017	IPR023299	P-type ATPase, cytoplasmic domain N	GO:0000166
cPor_06881-RA	521ae3e0c5ccd689d98c6c74d1a1befa	1541	TIGRFAM	TIGR01657	P-ATPase-V: P-type ATPase of unknown pump specificity (type V)	73	1156	0	T	16-12-2017	IPR006544	P-type ATPase, subfamily V	GO:0006812|GO:0016021|GO:0016887
cPor_22483-RA	05999d23225ef3d6677ddd0c3ff161cc	787	ProSiteProfiles	PS50262	G-protein coupled receptors family 1 profile.	265	517	24.504	T	16-12-2017	IPR017452	GPCR, rhodopsin-like, 7TM	GO:0016021
cPor_22483-RA	05999d23225ef3d6677ddd0c3ff161cc	787	PRINTS	PR00245	Olfactory receptor signature	400	416	5.7e-17	T	16-12-2017	IPR000725	Olfactory receptor	GO:0004984|GO:0007186|GO:0016021
cPor_22483-RA	05999d23225ef3d6677ddd0c3ff161cc	787	PRINTS	PR00245	Olfactory receptor signature	510	521	5.7e-17	T	16-12-2017	IPR000725	Olfactory receptor	GO:0004984|GO:0007186|GO:0016021
cPor_22483-RA	05999d23225ef3d6677ddd0c3ff161cc	787	PRINTS	PR00245	Olfactory receptor signature	460	469	5.7e-17	T	16-12-2017	IPR000725	Olfactory receptor	GO:0004984|GO:0007186|GO:0016021
cPor_22483-RA	05999d23225ef3d6677ddd0c3ff161cc	787	PRINTS	PR00245	Olfactory receptor signature	353	365	5.7e-17	T	16-12-2017	IPR000725	Olfactory receptor	GO:0004984|GO:0007186|GO:0016021
cPor_22483-RA	05999d23225ef3d6677ddd0c3ff161cc	787	PRINTS	PR00245	Olfactory receptor signature	316	327	5.7e-17	T	16-12-2017	IPR000725	Olfactory receptor	GO:0004984|GO:0007186|GO:0016021
cPor_22483-RA	05999d23225ef3d6677ddd0c3ff161cc	787	PRINTS	PR00237	Rhodopsin-like GPCR superfamily signature	328	350	4.8e-10	T	16-12-2017	IPR000276	G protein-coupled receptor, rhodopsin-like	GO:0004930|GO:0007186|GO:0016021
cPor_22483-RA	05999d23225ef3d6677ddd0c3ff161cc	787	PRINTS	PR00237	Rhodopsin-like GPCR superfamily signature	250	274	4.8e-10	T	16-12-2017	IPR000276	G protein-coupled receptor, rhodopsin-like	GO:0004930|GO:0007186|GO:0016021
cPor_22483-RA	05999d23225ef3d6677ddd0c3ff161cc	787	PRINTS	PR00237	Rhodopsin-like GPCR superfamily signature	283	304	4.8e-10	T	16-12-2017	IPR000276	G protein-coupled receptor, rhodopsin-like	GO:0004930|GO:0007186|GO:0016021
cPor_22483-RA	05999d23225ef3d6677ddd0c3ff161cc	787	PRINTS	PR00237	Rhodopsin-like GPCR superfamily signature	499	525	4.8e-10	T	16-12-2017	IPR000276	G protein-coupled receptor, rhodopsin-like	GO:0004930|GO:0007186|GO:0016021
cPor_22483-RA	05999d23225ef3d6677ddd0c3ff161cc	787	ProSitePatterns	PS00237	G-protein coupled receptors family 1 signature.	334	350	-	T	16-12-2017	IPR000276	G protein-coupled receptor, rhodopsin-like	GO:0004930|GO:0007186|GO:0016021
cPor_22483-RA	05999d23225ef3d6677ddd0c3ff161cc	787	Pfam	PF13853	Olfactory receptor	255	532	1e-98	T	16-12-2017	IPR000725	Olfactory receptor	GO:0004984|GO:0007186|GO:0016021
cPor_20643-RA	c28af57de46a0e10c3f43a9aa8f7cb62	260	PRINTS	PR00619	Transcription factor GATA zinc finger signature	105	122	8.6e-10	T	16-12-2017	IPR000679	Zinc finger, GATA-type	GO:0003700|GO:0006355|GO:0008270|GO:0043565
cPor_20643-RA	c28af57de46a0e10c3f43a9aa8f7cb62	260	PRINTS	PR00619	Transcription factor GATA zinc finger signature	87	104	8.6e-10	T	16-12-2017	IPR000679	Zinc finger, GATA-type	GO:0003700|GO:0006355|GO:0008270|GO:0043565
cPor_20643-RA	c28af57de46a0e10c3f43a9aa8f7cb62	260	SMART	SM00401		85	135	5.2e-24	T	16-12-2017	IPR000679	Zinc finger, GATA-type	GO:0003700|GO:0006355|GO:0008270|GO:0043565
cPor_20643-RA	c28af57de46a0e10c3f43a9aa8f7cb62	260	SMART	SM00401		2	39	4.3e-06	T	16-12-2017	IPR000679	Zinc finger, GATA-type	GO:0003700|GO:0006355|GO:0008270|GO:0043565
cPor_20643-RA	c28af57de46a0e10c3f43a9aa8f7cb62	260	ProSiteProfiles	PS50114	GATA-type zinc finger domain profile.	85	138	28.499	T	16-12-2017	IPR000679	Zinc finger, GATA-type	GO:0003700|GO:0006355|GO:0008270|GO:0043565
cPor_20643-RA	c28af57de46a0e10c3f43a9aa8f7cb62	260	ProSitePatterns	PS00344	GATA-type zinc finger domain.	91	115	-	T	16-12-2017	IPR000679	Zinc finger, GATA-type	GO:0003700|GO:0006355|GO:0008270|GO:0043565
cPor_20643-RA	c28af57de46a0e10c3f43a9aa8f7cb62	260	ProSiteProfiles	PS50114	GATA-type zinc finger domain profile.	1	43	21.577	T	16-12-2017	IPR000679	Zinc finger, GATA-type	GO:0003700|GO:0006355|GO:0008270|GO:0043565
cPor_20643-RA	c28af57de46a0e10c3f43a9aa8f7cb62	260	Pfam	PF00320	GATA zinc finger	2	27	2.7e-10	T	16-12-2017	IPR000679	Zinc finger, GATA-type	GO:0003700|GO:0006355|GO:0008270|GO:0043565
cPor_20643-RA	c28af57de46a0e10c3f43a9aa8f7cb62	260	Pfam	PF00320	GATA zinc finger	91	124	9.2e-16	T	16-12-2017	IPR000679	Zinc finger, GATA-type	GO:0003700|GO:0006355|GO:0008270|GO:0043565
cPor_20643-RA	c28af57de46a0e10c3f43a9aa8f7cb62	260	Gene3D	G3DSA:3.30.50.10		80	144	1.5e-23	T	16-12-2017	IPR013088	Zinc finger, NHR/GATA-type	GO:0006355|GO:0008270
cPor_21931-RA	337068d4c2cab06cef465dfff19e9186	1498	SUPERFAMILY	SSF50978		602	634	2.18e-10	T	16-12-2017	IPR036322	WD40-repeat-containing domain superfamily	GO:0005515
cPor_21931-RA	337068d4c2cab06cef465dfff19e9186	1498	SUPERFAMILY	SSF50978		449	569	2.18e-10	T	16-12-2017	IPR036322	WD40-repeat-containing domain superfamily	GO:0005515
cPor_21931-RA	337068d4c2cab06cef465dfff19e9186	1498	ProSiteProfiles	PS50082	Trp-Asp (WD) repeats profile.	664	689	9.138	T	16-12-2017	IPR001680	WD40 repeat	GO:0005515
cPor_21931-RA	337068d4c2cab06cef465dfff19e9186	1498	Gene3D	G3DSA:2.130.10.10		443	782	1.9e-32	T	16-12-2017	IPR015943	WD40/YVTN repeat-like-containing domain superfamily	GO:0005515
cPor_21931-RA	337068d4c2cab06cef465dfff19e9186	1498	Pfam	PF13833	EF-hand domain pair	348	395	3.5e-08	T	16-12-2017	IPR002048	EF-hand domain	GO:0005509
cPor_21931-RA	337068d4c2cab06cef465dfff19e9186	1498	ProSiteProfiles	PS50082	Trp-Asp (WD) repeats profile.	1251	1282	9.807	T	16-12-2017	IPR001680	WD40 repeat	GO:0005515
cPor_21931-RA	337068d4c2cab06cef465dfff19e9186	1498	ProSiteProfiles	PS50294	Trp-Asp (WD) repeats circular profile.	1115	1190	9.177	T	16-12-2017	IPR017986	WD40-repeat-containing domain	GO:0005515
cPor_21931-RA	337068d4c2cab06cef465dfff19e9186	1498	Pfam	PF03271	EB1-like C-terminal motif	213	251	1.6e-16	T	16-12-2017	IPR004953	EB1, C-terminal	GO:0008017
cPor_21931-RA	337068d4c2cab06cef465dfff19e9186	1498	ProSiteProfiles	PS50222	EF-hand calcium-binding domain profile.	328	363	8.488	T	16-12-2017	IPR002048	EF-hand domain	GO:0005509
cPor_21931-RA	337068d4c2cab06cef465dfff19e9186	1498	ProSiteProfiles	PS50082	Trp-Asp (WD) repeats profile.	835	876	11.845	T	16-12-2017	IPR001680	WD40 repeat	GO:0005515
cPor_21931-RA	337068d4c2cab06cef465dfff19e9186	1498	ProSiteProfiles	PS50021	Calponin homology domain profile.	19	121	8.824	T	16-12-2017	IPR001715	Calponin homology domain	GO:0005515
cPor_21931-RA	337068d4c2cab06cef465dfff19e9186	1498	ProSiteProfiles	PS50222	EF-hand calcium-binding domain profile.	364	399	9.269	T	16-12-2017	IPR002048	EF-hand domain	GO:0005509
cPor_21931-RA	337068d4c2cab06cef465dfff19e9186	1498	ProSiteProfiles	PS50082	Trp-Asp (WD) repeats profile.	925	962	9.439	T	16-12-2017	IPR001680	WD40 repeat	GO:0005515
cPor_21931-RA	337068d4c2cab06cef465dfff19e9186	1498	SUPERFAMILY	SSF50978		903	961	2.06e-20	T	16-12-2017	IPR036322	WD40-repeat-containing domain superfamily	GO:0005515
cPor_21931-RA	337068d4c2cab06cef465dfff19e9186	1498	SUPERFAMILY	SSF50978		1095	1191	2.06e-20	T	16-12-2017	IPR036322	WD40-repeat-containing domain superfamily	GO:0005515
cPor_21931-RA	337068d4c2cab06cef465dfff19e9186	1498	SUPERFAMILY	SSF50978		1251	1285	2.06e-20	T	16-12-2017	IPR036322	WD40-repeat-containing domain superfamily	GO:0005515
cPor_21931-RA	337068d4c2cab06cef465dfff19e9186	1498	Pfam	PF00400	WD domain, G-beta repeat	663	689	0.086	T	16-12-2017	IPR001680	WD40 repeat	GO:0005515
cPor_21931-RA	337068d4c2cab06cef465dfff19e9186	1498	Pfam	PF00400	WD domain, G-beta repeat	832	867	0.069	T	16-12-2017	IPR001680	WD40 repeat	GO:0005515
cPor_21931-RA	337068d4c2cab06cef465dfff19e9186	1498	Pfam	PF00400	WD domain, G-beta repeat	696	732	0.004	T	16-12-2017	IPR001680	WD40 repeat	GO:0005515
cPor_21931-RA	337068d4c2cab06cef465dfff19e9186	1498	Pfam	PF00400	WD domain, G-beta repeat	1247	1282	0.047	T	16-12-2017	IPR001680	WD40 repeat	GO:0005515
cPor_21931-RA	337068d4c2cab06cef465dfff19e9186	1498	Gene3D	G3DSA:1.10.418.10		13	136	3.4e-59	T	16-12-2017	IPR036872	Calponin-like domain superfamily	GO:0005515
cPor_21931-RA	337068d4c2cab06cef465dfff19e9186	1498	Pfam	PF00307	Calponin homology (CH) domain	21	122	5.8e-12	T	16-12-2017	IPR001715	Calponin homology domain	GO:0005515
cPor_21931-RA	337068d4c2cab06cef465dfff19e9186	1498	ProSiteProfiles	PS50294	Trp-Asp (WD) repeats circular profile.	1251	1292	8.597	T	16-12-2017	IPR017986	WD40-repeat-containing domain	GO:0005515
cPor_21931-RA	337068d4c2cab06cef465dfff19e9186	1498	SUPERFAMILY	SSF50978		791	964	4.03e-46	T	16-12-2017	IPR036322	WD40-repeat-containing domain superfamily	GO:0005515
cPor_21931-RA	337068d4c2cab06cef465dfff19e9186	1498	SUPERFAMILY	SSF50978		611	742	4.03e-46	T	16-12-2017	IPR036322	WD40-repeat-containing domain superfamily	GO:0005515
cPor_21931-RA	337068d4c2cab06cef465dfff19e9186	1498	ProSiteProfiles	PS50082	Trp-Asp (WD) repeats profile.	790	831	10.943	T	16-12-2017	IPR001680	WD40 repeat	GO:0005515
cPor_21931-RA	337068d4c2cab06cef465dfff19e9186	1498	Gene3D	G3DSA:2.130.10.10		783	947	1.7e-22	T	16-12-2017	IPR015943	WD40/YVTN repeat-like-containing domain superfamily	GO:0005515
cPor_21931-RA	337068d4c2cab06cef465dfff19e9186	1498	ProSiteProfiles	PS50082	Trp-Asp (WD) repeats profile.	700	733	11.478	T	16-12-2017	IPR001680	WD40 repeat	GO:0005515
cPor_21931-RA	337068d4c2cab06cef465dfff19e9186	1498	SMART	SM00320		650	689	0.029	T	16-12-2017	IPR001680	WD40 repeat	GO:0005515
cPor_21931-RA	337068d4c2cab06cef465dfff19e9186	1498	SMART	SM00320		1142	1181	3	T	16-12-2017	IPR001680	WD40 repeat	GO:0005515
cPor_21931-RA	337068d4c2cab06cef465dfff19e9186	1498	SMART	SM00320		479	520	5.3	T	16-12-2017	IPR001680	WD40 repeat	GO:0005515
cPor_21931-RA	337068d4c2cab06cef465dfff19e9186	1498	SMART	SM00320		916	953	0.077	T	16-12-2017	IPR001680	WD40 repeat	GO:0005515
cPor_21931-RA	337068d4c2cab06cef465dfff19e9186	1498	SMART	SM00320		1244	1283	0.038	T	16-12-2017	IPR001680	WD40 repeat	GO:0005515
cPor_21931-RA	337068d4c2cab06cef465dfff19e9186	1498	SMART	SM00320		783	822	0.21	T	16-12-2017	IPR001680	WD40 repeat	GO:0005515
cPor_21931-RA	337068d4c2cab06cef465dfff19e9186	1498	SMART	SM00320		600	643	57	T	16-12-2017	IPR001680	WD40 repeat	GO:0005515
cPor_21931-RA	337068d4c2cab06cef465dfff19e9186	1498	SMART	SM00320		693	732	3.4e-05	T	16-12-2017	IPR001680	WD40 repeat	GO:0005515
cPor_21931-RA	337068d4c2cab06cef465dfff19e9186	1498	SMART	SM00320		1089	1134	2.6	T	16-12-2017	IPR001680	WD40 repeat	GO:0005515
cPor_21931-RA	337068d4c2cab06cef465dfff19e9186	1498	SMART	SM00320		825	867	0.00017	T	16-12-2017	IPR001680	WD40 repeat	GO:0005515
cPor_21931-RA	337068d4c2cab06cef465dfff19e9186	1498	SUPERFAMILY	SSF47576		6	135	3.4e-49	T	16-12-2017	IPR036872	Calponin-like domain superfamily	GO:0005515
cPor_21931-RA	337068d4c2cab06cef465dfff19e9186	1498	ProSiteProfiles	PS50294	Trp-Asp (WD) repeats circular profile.	657	962	25.576	T	16-12-2017	IPR017986	WD40-repeat-containing domain	GO:0005515
cPor_21931-RA	337068d4c2cab06cef465dfff19e9186	1498	ProSiteProfiles	PS51230	EB1-C terminal (EB1-C) domain profile.	188	258	16.864	T	16-12-2017	IPR004953	EB1, C-terminal	GO:0008017
cPor_21931-RA	337068d4c2cab06cef465dfff19e9186	1498	Gene3D	G3DSA:1.10.418.10		194	273	0.14	T	16-12-2017	IPR036872	Calponin-like domain superfamily	GO:0005515
cPor_21931-RA	337068d4c2cab06cef465dfff19e9186	1498	SUPERFAMILY	SSF140612		197	257	5.62e-20	T	16-12-2017	IPR036133	EB1, C-terminal domain superfamily	GO:0008017
cPor_21931-RA	337068d4c2cab06cef465dfff19e9186	1498	CDD	cd00051	EFh	332	393	5.15769e-06	T	16-12-2017	IPR002048	EF-hand domain	GO:0005509
cPor_22247-RA	3e2450c9b1963b577a84a210bb96024c	397	SUPERFAMILY	SSF46689		144	203	2.51e-11	T	16-12-2017	IPR009057	Homeobox-like domain superfamily	GO:0003677
cPor_22247-RA	3e2450c9b1963b577a84a210bb96024c	397	SUPERFAMILY	SSF46689		300	362	1.17e-10	T	16-12-2017	IPR009057	Homeobox-like domain superfamily	GO:0003677
cPor_07426-RA	dd9d51426641808f249ab5ef539ad4b1	604	ProSiteProfiles	PS51722	Translational (tr)-type guanine nucleotide-binding (G) domain profile.	166	393	45.403	T	16-12-2017	IPR000795	Transcription factor, GTP-binding domain	GO:0003924|GO:0005525
cPor_07426-RA	dd9d51426641808f249ab5ef539ad4b1	604	Pfam	PF00009	Elongation factor Tu GTP binding domain	170	388	8.7e-24	T	16-12-2017	IPR000795	Transcription factor, GTP-binding domain	GO:0003924|GO:0005525
cPor_02836-RA	cfc4ae4023febe33265730c6e0f92182	719	PANTHER	PTHR15126		65	609	5.7e-207	T	16-12-2017	IPR035848	SH3 domain-binding protein 2	GO:0005070|GO:0007165
cPor_22082-RA	4e2f78f0ac1e935dcd918de715a14c59	965	Pfam	PF03810	Importin-beta N-terminal domain	4	66	1.4e-05	T	16-12-2017	IPR001494	Importin-beta, N-terminal domain	GO:0006886|GO:0008536
cPor_22082-RA	4e2f78f0ac1e935dcd918de715a14c59	965	SUPERFAMILY	SSF48371		836	963	6.67e-120	T	16-12-2017	IPR016024	Armadillo-type fold	GO:0005488
cPor_22082-RA	4e2f78f0ac1e935dcd918de715a14c59	965	SUPERFAMILY	SSF48371		4	799	6.67e-120	T	16-12-2017	IPR016024	Armadillo-type fold	GO:0005488
cPor_22082-RA	4e2f78f0ac1e935dcd918de715a14c59	965	ProSiteProfiles	PS50166	Importin-beta N-terminal domain profile.	1	68	10.504	T	16-12-2017	IPR001494	Importin-beta, N-terminal domain	GO:0006886|GO:0008536
cPor_21811-RA	03c3ff593d6d511d85072af30164a0fc	642	ProSiteProfiles	PS50157	Zinc finger C2H2 type domain profile.	496	523	17.08	T	16-12-2017	IPR013087	Zinc finger C2H2-type	GO:0003676
cPor_21811-RA	03c3ff593d6d511d85072af30164a0fc	642	ProSiteProfiles	PS50804	SCAN box profile.	191	270	32.681	T	16-12-2017	IPR003309	SCAN domain	GO:0003700|GO:0006355
cPor_21811-RA	03c3ff593d6d511d85072af30164a0fc	642	ProSitePatterns	PS00028	Zinc finger C2H2 type domain signature.	414	434	-	T	16-12-2017	IPR013087	Zinc finger C2H2-type	GO:0003676
cPor_21811-RA	03c3ff593d6d511d85072af30164a0fc	642	ProSitePatterns	PS00028	Zinc finger C2H2 type domain signature.	526	546	-	T	16-12-2017	IPR013087	Zinc finger C2H2-type	GO:0003676
cPor_21811-RA	03c3ff593d6d511d85072af30164a0fc	642	ProSiteProfiles	PS50157	Zinc finger C2H2 type domain profile.	468	495	14.336	T	16-12-2017	IPR013087	Zinc finger C2H2-type	GO:0003676
cPor_21811-RA	03c3ff593d6d511d85072af30164a0fc	642	ProSiteProfiles	PS50157	Zinc finger C2H2 type domain profile.	580	607	17.308	T	16-12-2017	IPR013087	Zinc finger C2H2-type	GO:0003676
cPor_21811-RA	03c3ff593d6d511d85072af30164a0fc	642	Pfam	PF02023	SCAN domain	188	275	4.8e-36	T	16-12-2017	IPR003309	SCAN domain	GO:0003700|GO:0006355
cPor_21811-RA	03c3ff593d6d511d85072af30164a0fc	642	ProSitePatterns	PS00028	Zinc finger C2H2 type domain signature.	554	574	-	T	16-12-2017	IPR013087	Zinc finger C2H2-type	GO:0003676
cPor_21811-RA	03c3ff593d6d511d85072af30164a0fc	642	ProSitePatterns	PS00028	Zinc finger C2H2 type domain signature.	442	462	-	T	16-12-2017	IPR013087	Zinc finger C2H2-type	GO:0003676
cPor_21811-RA	03c3ff593d6d511d85072af30164a0fc	642	ProSiteProfiles	PS50157	Zinc finger C2H2 type domain profile.	524	551	14.918	T	16-12-2017	IPR013087	Zinc finger C2H2-type	GO:0003676
cPor_21811-RA	03c3ff593d6d511d85072af30164a0fc	642	CDD	cd07936	SCAN	187	270	1.57139e-35	T	16-12-2017	IPR003309	SCAN domain	GO:0003700|GO:0006355
cPor_21811-RA	03c3ff593d6d511d85072af30164a0fc	642	SMART	SM00431		187	301	1.8e-39	T	16-12-2017	IPR003309	SCAN domain	GO:0003700|GO:0006355
cPor_21811-RA	03c3ff593d6d511d85072af30164a0fc	642	ProSiteProfiles	PS50157	Zinc finger C2H2 type domain profile.	440	467	16.165	T	16-12-2017	IPR013087	Zinc finger C2H2-type	GO:0003676
cPor_21811-RA	03c3ff593d6d511d85072af30164a0fc	642	ProSiteProfiles	PS50157	Zinc finger C2H2 type domain profile.	412	439	15.043	T	16-12-2017	IPR013087	Zinc finger C2H2-type	GO:0003676
cPor_21811-RA	03c3ff593d6d511d85072af30164a0fc	642	ProSitePatterns	PS00028	Zinc finger C2H2 type domain signature.	582	602	-	T	16-12-2017	IPR013087	Zinc finger C2H2-type	GO:0003676
cPor_21811-RA	03c3ff593d6d511d85072af30164a0fc	642	ProSitePatterns	PS00028	Zinc finger C2H2 type domain signature.	470	490	-	T	16-12-2017	IPR013087	Zinc finger C2H2-type	GO:0003676
cPor_21811-RA	03c3ff593d6d511d85072af30164a0fc	642	SMART	SM00355		468	490	0.057	T	16-12-2017	IPR013087	Zinc finger C2H2-type	GO:0003676
cPor_21811-RA	03c3ff593d6d511d85072af30164a0fc	642	SMART	SM00355		608	630	0.0037	T	16-12-2017	IPR013087	Zinc finger C2H2-type	GO:0003676
cPor_21811-RA	03c3ff593d6d511d85072af30164a0fc	642	SMART	SM00355		524	546	0.0025	T	16-12-2017	IPR013087	Zinc finger C2H2-type	GO:0003676
cPor_21811-RA	03c3ff593d6d511d85072af30164a0fc	642	SMART	SM00355		496	518	0.0021	T	16-12-2017	IPR013087	Zinc finger C2H2-type	GO:0003676
cPor_21811-RA	03c3ff593d6d511d85072af30164a0fc	642	SMART	SM00355		440	462	0.00074	T	16-12-2017	IPR013087	Zinc finger C2H2-type	GO:0003676
cPor_21811-RA	03c3ff593d6d511d85072af30164a0fc	642	SMART	SM00355		412	434	1.7	T	16-12-2017	IPR013087	Zinc finger C2H2-type	GO:0003676
cPor_21811-RA	03c3ff593d6d511d85072af30164a0fc	642	SMART	SM00355		580	602	0.00034	T	16-12-2017	IPR013087	Zinc finger C2H2-type	GO:0003676
cPor_21811-RA	03c3ff593d6d511d85072af30164a0fc	642	SMART	SM00355		552	574	0.012	T	16-12-2017	IPR013087	Zinc finger C2H2-type	GO:0003676
cPor_21811-RA	03c3ff593d6d511d85072af30164a0fc	642	ProSitePatterns	PS00028	Zinc finger C2H2 type domain signature.	498	518	-	T	16-12-2017	IPR013087	Zinc finger C2H2-type	GO:0003676
cPor_21811-RA	03c3ff593d6d511d85072af30164a0fc	642	ProSitePatterns	PS00028	Zinc finger C2H2 type domain signature.	609	630	-	T	16-12-2017	IPR013087	Zinc finger C2H2-type	GO:0003676
cPor_21811-RA	03c3ff593d6d511d85072af30164a0fc	642	ProSiteProfiles	PS50157	Zinc finger C2H2 type domain profile.	552	579	16.747	T	16-12-2017	IPR013087	Zinc finger C2H2-type	GO:0003676
cPor_21811-RA	03c3ff593d6d511d85072af30164a0fc	642	ProSiteProfiles	PS50157	Zinc finger C2H2 type domain profile.	608	635	12.715	T	16-12-2017	IPR013087	Zinc finger C2H2-type	GO:0003676
cPor_21824-RA	257364eea083ab3459e59725b1f0f811	627	CDD	cd07936	SCAN	109	191	5.29838e-34	T	16-12-2017	IPR003309	SCAN domain	GO:0003700|GO:0006355
cPor_21824-RA	257364eea083ab3459e59725b1f0f811	627	ProSiteProfiles	PS50157	Zinc finger C2H2 type domain profile.	460	487	16.519	T	16-12-2017	IPR013087	Zinc finger C2H2-type	GO:0003676
cPor_21824-RA	257364eea083ab3459e59725b1f0f811	627	SMART	SM00355		404	426	1.1	T	16-12-2017	IPR013087	Zinc finger C2H2-type	GO:0003676
cPor_21824-RA	257364eea083ab3459e59725b1f0f811	627	SMART	SM00355		544	566	0.049	T	16-12-2017	IPR013087	Zinc finger C2H2-type	GO:0003676
cPor_21824-RA	257364eea083ab3459e59725b1f0f811	627	SMART	SM00355		600	622	0.0015	T	16-12-2017	IPR013087	Zinc finger C2H2-type	GO:0003676
cPor_21824-RA	257364eea083ab3459e59725b1f0f811	627	SMART	SM00355		572	594	0.0016	T	16-12-2017	IPR013087	Zinc finger C2H2-type	GO:0003676
cPor_21824-RA	257364eea083ab3459e59725b1f0f811	627	SMART	SM00355		516	538	0.002	T	16-12-2017	IPR013087	Zinc finger C2H2-type	GO:0003676
cPor_21824-RA	257364eea083ab3459e59725b1f0f811	627	SMART	SM00355		432	454	0.054	T	16-12-2017	IPR013087	Zinc finger C2H2-type	GO:0003676
cPor_21824-RA	257364eea083ab3459e59725b1f0f811	627	SMART	SM00355		460	482	0.00061	T	16-12-2017	IPR013087	Zinc finger C2H2-type	GO:0003676
cPor_21824-RA	257364eea083ab3459e59725b1f0f811	627	SMART	SM00355		488	510	0.13	T	16-12-2017	IPR013087	Zinc finger C2H2-type	GO:0003676
cPor_21824-RA	257364eea083ab3459e59725b1f0f811	627	ProSitePatterns	PS00028	Zinc finger C2H2 type domain signature.	546	566	-	T	16-12-2017	IPR013087	Zinc finger C2H2-type	GO:0003676
cPor_21824-RA	257364eea083ab3459e59725b1f0f811	627	ProSitePatterns	PS00028	Zinc finger C2H2 type domain signature.	434	454	-	T	16-12-2017	IPR013087	Zinc finger C2H2-type	GO:0003676
cPor_21824-RA	257364eea083ab3459e59725b1f0f811	627	SMART	SM00431		108	221	9.9e-42	T	16-12-2017	IPR003309	SCAN domain	GO:0003700|GO:0006355
cPor_21824-RA	257364eea083ab3459e59725b1f0f811	627	ProSiteProfiles	PS50157	Zinc finger C2H2 type domain profile.	600	627	13.422	T	16-12-2017	IPR013087	Zinc finger C2H2-type	GO:0003676
cPor_21824-RA	257364eea083ab3459e59725b1f0f811	627	ProSiteProfiles	PS50157	Zinc finger C2H2 type domain profile.	404	431	15.043	T	16-12-2017	IPR013087	Zinc finger C2H2-type	GO:0003676
cPor_21824-RA	257364eea083ab3459e59725b1f0f811	627	ProSitePatterns	PS00028	Zinc finger C2H2 type domain signature.	462	482	-	T	16-12-2017	IPR013087	Zinc finger C2H2-type	GO:0003676
cPor_21824-RA	257364eea083ab3459e59725b1f0f811	627	ProSitePatterns	PS00028	Zinc finger C2H2 type domain signature.	574	594	-	T	16-12-2017	IPR013087	Zinc finger C2H2-type	GO:0003676
cPor_21824-RA	257364eea083ab3459e59725b1f0f811	627	ProSiteProfiles	PS50804	SCAN box profile.	112	191	32.459	T	16-12-2017	IPR003309	SCAN domain	GO:0003700|GO:0006355
cPor_21824-RA	257364eea083ab3459e59725b1f0f811	627	ProSiteProfiles	PS50157	Zinc finger C2H2 type domain profile.	544	571	16.311	T	16-12-2017	IPR013087	Zinc finger C2H2-type	GO:0003676
cPor_21824-RA	257364eea083ab3459e59725b1f0f811	627	ProSiteProfiles	PS50157	Zinc finger C2H2 type domain profile.	572	599	16.456	T	16-12-2017	IPR013087	Zinc finger C2H2-type	GO:0003676
cPor_21824-RA	257364eea083ab3459e59725b1f0f811	627	ProSitePatterns	PS00028	Zinc finger C2H2 type domain signature.	602	622	-	T	16-12-2017	IPR013087	Zinc finger C2H2-type	GO:0003676
cPor_21824-RA	257364eea083ab3459e59725b1f0f811	627	ProSitePatterns	PS00028	Zinc finger C2H2 type domain signature.	490	510	-	T	16-12-2017	IPR013087	Zinc finger C2H2-type	GO:0003676
cPor_21824-RA	257364eea083ab3459e59725b1f0f811	627	ProSiteProfiles	PS50157	Zinc finger C2H2 type domain profile.	488	515	13.858	T	16-12-2017	IPR013087	Zinc finger C2H2-type	GO:0003676
cPor_21824-RA	257364eea083ab3459e59725b1f0f811	627	Pfam	PF02023	SCAN domain	109	196	3.4e-37	T	16-12-2017	IPR003309	SCAN domain	GO:0003700|GO:0006355
cPor_21824-RA	257364eea083ab3459e59725b1f0f811	627	ProSiteProfiles	PS50157	Zinc finger C2H2 type domain profile.	516	543	16.498	T	16-12-2017	IPR013087	Zinc finger C2H2-type	GO:0003676
cPor_21824-RA	257364eea083ab3459e59725b1f0f811	627	ProSitePatterns	PS00028	Zinc finger C2H2 type domain signature.	518	538	-	T	16-12-2017	IPR013087	Zinc finger C2H2-type	GO:0003676
cPor_21824-RA	257364eea083ab3459e59725b1f0f811	627	ProSitePatterns	PS00028	Zinc finger C2H2 type domain signature.	406	426	-	T	16-12-2017	IPR013087	Zinc finger C2H2-type	GO:0003676
cPor_21824-RA	257364eea083ab3459e59725b1f0f811	627	ProSiteProfiles	PS50157	Zinc finger C2H2 type domain profile.	432	459	14.96	T	16-12-2017	IPR013087	Zinc finger C2H2-type	GO:0003676
cPor_07396-RA	eba77b1cf2c815c57ce6396573a4978b	1306	PANTHER	PTHR43925:SF5		55	1217	0	T	16-12-2017	IPR028872	Contactin-associated protein 1	GO:0016021|GO:0030913|GO:0033270
cPor_03668-RA	7a1fa3df5cc38521ef205f3c2ba7f4c4	487	Gene3D	G3DSA:3.90.520.10		26	167	3e-69	T	16-12-2017	IPR036578	SMAD MH1 domain superfamily	GO:0003700|GO:0005622|GO:0005667|GO:0006355|GO:0007179
cPor_03668-RA	7a1fa3df5cc38521ef205f3c2ba7f4c4	487	SUPERFAMILY	SSF56366		36	154	4.45e-46	T	16-12-2017	IPR036578	SMAD MH1 domain superfamily	GO:0003700|GO:0005622|GO:0005667|GO:0006355|GO:0007179
cPor_03668-RA	7a1fa3df5cc38521ef205f3c2ba7f4c4	487	PANTHER	PTHR13703		23	487	0	T	16-12-2017	IPR013790	Dwarfin	GO:0005622|GO:0006355
cPor_03668-RA	7a1fa3df5cc38521ef205f3c2ba7f4c4	487	Pfam	PF03166	MH2 domain	292	463	7.9e-76	T	16-12-2017	IPR001132	SMAD domain, Dwarfin-type	GO:0005622|GO:0006355
cPor_03668-RA	7a1fa3df5cc38521ef205f3c2ba7f4c4	487	ProSiteProfiles	PS51075	MAD homology domain 1 (MH1) profile.	35	159	38.205	T	16-12-2017	IPR013019	MAD homology, MH1	GO:0003700|GO:0005622|GO:0005667|GO:0006355|GO:0007179
cPor_03668-RA	7a1fa3df5cc38521ef205f3c2ba7f4c4	487	SUPERFAMILY	SSF49879		245	478	1.68e-95	T	16-12-2017	IPR008984	SMAD/FHA domain superfamily	GO:0005515
cPor_03668-RA	7a1fa3df5cc38521ef205f3c2ba7f4c4	487	Pfam	PF03165	MH1 domain	54	154	5.9e-42	T	16-12-2017	IPR003619	MAD homology 1, Dwarfin-type	GO:0005622|GO:0006355
cPor_03668-RA	7a1fa3df5cc38521ef205f3c2ba7f4c4	487	SMART	SM00524		291	463	2.8e-108	T	16-12-2017	IPR001132	SMAD domain, Dwarfin-type	GO:0005622|GO:0006355
cPor_03668-RA	7a1fa3df5cc38521ef205f3c2ba7f4c4	487	SMART	SM00523		48	157	1.7e-68	T	16-12-2017	IPR003619	MAD homology 1, Dwarfin-type	GO:0005622|GO:0006355
cPor_03668-RA	7a1fa3df5cc38521ef205f3c2ba7f4c4	487	ProSiteProfiles	PS51076	MAD homology domain 2 (MH2) profile.	293	487	76.258	T	16-12-2017	IPR001132	SMAD domain, Dwarfin-type	GO:0005622|GO:0006355
cPor_21327-RA	73775a2df8c57cdeccee1dc5a6ee3d56	4218	CDD	cd00112	LDLa	639	670	5.74593e-10	T	16-12-2017	IPR002172	Low-density lipoprotein (LDL) receptor class A repeat	GO:0005515
cPor_21327-RA	73775a2df8c57cdeccee1dc5a6ee3d56	4218	CDD	cd00112	LDLa	2282	2316	5.6169e-06	T	16-12-2017	IPR002172	Low-density lipoprotein (LDL) receptor class A repeat	GO:0005515
cPor_21327-RA	73775a2df8c57cdeccee1dc5a6ee3d56	4218	SUPERFAMILY	SSF57424		2449	2481	6.28e-10	T	16-12-2017	IPR036055	LDL receptor-like superfamily	GO:0005515
cPor_21327-RA	73775a2df8c57cdeccee1dc5a6ee3d56	4218	SUPERFAMILY	SSF57424		2373	2405	3.14e-07	T	16-12-2017	IPR036055	LDL receptor-like superfamily	GO:0005515
cPor_21327-RA	73775a2df8c57cdeccee1dc5a6ee3d56	4218	SMART	SM00179		2656	2696	8.4e-05	T	16-12-2017	IPR001881	EGF-like calcium-binding domain	GO:0005509
cPor_21327-RA	73775a2df8c57cdeccee1dc5a6ee3d56	4218	SMART	SM00179		3538	3575	3.8e-07	T	16-12-2017	IPR001881	EGF-like calcium-binding domain	GO:0005509
cPor_21327-RA	73775a2df8c57cdeccee1dc5a6ee3d56	4218	SMART	SM00179		2697	2737	3.9e-12	T	16-12-2017	IPR001881	EGF-like calcium-binding domain	GO:0005509
cPor_21327-RA	73775a2df8c57cdeccee1dc5a6ee3d56	4218	SMART	SM00179		3947	3983	0.018	T	16-12-2017	IPR001881	EGF-like calcium-binding domain	GO:0005509
cPor_21327-RA	73775a2df8c57cdeccee1dc5a6ee3d56	4218	SMART	SM00179		3486	3537	0.93	T	16-12-2017	IPR001881	EGF-like calcium-binding domain	GO:0005509
cPor_21327-RA	73775a2df8c57cdeccee1dc5a6ee3d56	4218	ProSiteProfiles	PS50068	LDL-receptor class A (LDLRA) domain profile.	864	903	11.812	T	16-12-2017	IPR002172	Low-density lipoprotein (LDL) receptor class A repeat	GO:0005515
cPor_21327-RA	73775a2df8c57cdeccee1dc5a6ee3d56	4218	SUPERFAMILY	SSF57424		2409	2446	2.09e-10	T	16-12-2017	IPR036055	LDL receptor-like superfamily	GO:0005515
cPor_21327-RA	73775a2df8c57cdeccee1dc5a6ee3d56	4218	ProSiteProfiles	PS50068	LDL-receptor class A (LDLRA) domain profile.	781	818	13.975	T	16-12-2017	IPR002172	Low-density lipoprotein (LDL) receptor class A repeat	GO:0005515
cPor_21327-RA	73775a2df8c57cdeccee1dc5a6ee3d56	4218	CDD	cd00112	LDLa	2490	2522	4.94421e-06	T	16-12-2017	IPR002172	Low-density lipoprotein (LDL) receptor class A repeat	GO:0005515
cPor_21327-RA	73775a2df8c57cdeccee1dc5a6ee3d56	4218	CDD	cd00112	LDLa	3459	3490	2.41419e-08	T	16-12-2017	IPR002172	Low-density lipoprotein (LDL) receptor class A repeat	GO:0005515
cPor_21327-RA	73775a2df8c57cdeccee1dc5a6ee3d56	4218	CDD	cd00112	LDLa	782	817	5.52549e-10	T	16-12-2017	IPR002172	Low-density lipoprotein (LDL) receptor class A repeat	GO:0005515
cPor_21327-RA	73775a2df8c57cdeccee1dc5a6ee3d56	4218	ProSiteProfiles	PS50068	LDL-receptor class A (LDLRA) domain profile.	3289	3325	14.838	T	16-12-2017	IPR002172	Low-density lipoprotein (LDL) receptor class A repeat	GO:0005515
cPor_21327-RA	73775a2df8c57cdeccee1dc5a6ee3d56	4218	ProSiteProfiles	PS50068	LDL-receptor class A (LDLRA) domain profile.	3250	3286	14	T	16-12-2017	IPR002172	Low-density lipoprotein (LDL) receptor class A repeat	GO:0005515
cPor_21327-RA	73775a2df8c57cdeccee1dc5a6ee3d56	4218	CDD	cd00112	LDLa	2245	2273	0.00206483	T	16-12-2017	IPR002172	Low-density lipoprotein (LDL) receptor class A repeat	GO:0005515
cPor_21327-RA	73775a2df8c57cdeccee1dc5a6ee3d56	4218	ProSiteProfiles	PS50068	LDL-receptor class A (LDLRA) domain profile.	3048	3085	12.863	T	16-12-2017	IPR002172	Low-density lipoprotein (LDL) receptor class A repeat	GO:0005515
cPor_21327-RA	73775a2df8c57cdeccee1dc5a6ee3d56	4218	ProSitePatterns	PS01187	Calcium-binding EGF-like domain signature.	2697	2720	-	T	16-12-2017	IPR018097	EGF-like calcium-binding, conserved site	GO:0005509
cPor_21327-RA	73775a2df8c57cdeccee1dc5a6ee3d56	4218	ProSiteProfiles	PS50068	LDL-receptor class A (LDLRA) domain profile.	2449	2486	13.637	T	16-12-2017	IPR002172	Low-density lipoprotein (LDL) receptor class A repeat	GO:0005515
cPor_21327-RA	73775a2df8c57cdeccee1dc5a6ee3d56	4218	SUPERFAMILY	SSF57424		3246	3285	1.02e-09	T	16-12-2017	IPR036055	LDL receptor-like superfamily	GO:0005515
cPor_21327-RA	73775a2df8c57cdeccee1dc5a6ee3d56	4218	Pfam	PF00057	Low-density lipoprotein receptor domain class A	2573	2607	1.4e-09	T	16-12-2017	IPR002172	Low-density lipoprotein (LDL) receptor class A repeat	GO:0005515
cPor_21327-RA	73775a2df8c57cdeccee1dc5a6ee3d56	4218	Pfam	PF00057	Low-density lipoprotein receptor domain class A	734	771	1.3e-12	T	16-12-2017	IPR002172	Low-density lipoprotein (LDL) receptor class A repeat	GO:0005515
cPor_21327-RA	73775a2df8c57cdeccee1dc5a6ee3d56	4218	Pfam	PF00057	Low-density lipoprotein receptor domain class A	2238	2274	1.4e-05	T	16-12-2017	IPR002172	Low-density lipoprotein (LDL) receptor class A repeat	GO:0005515
cPor_21327-RA	73775a2df8c57cdeccee1dc5a6ee3d56	4218	Pfam	PF00057	Low-density lipoprotein receptor domain class A	3249	3285	2.8e-11	T	16-12-2017	IPR002172	Low-density lipoprotein (LDL) receptor class A repeat	GO:0005515
cPor_21327-RA	73775a2df8c57cdeccee1dc5a6ee3d56	4218	Pfam	PF00057	Low-density lipoprotein receptor domain class A	597	634	1.2e-09	T	16-12-2017	IPR002172	Low-density lipoprotein (LDL) receptor class A repeat	GO:0005515
cPor_21327-RA	73775a2df8c57cdeccee1dc5a6ee3d56	4218	Pfam	PF00057	Low-density lipoprotein receptor domain class A	3128	3163	2e-08	T	16-12-2017	IPR002172	Low-density lipoprotein (LDL) receptor class A repeat	GO:0005515
cPor_21327-RA	73775a2df8c57cdeccee1dc5a6ee3d56	4218	Pfam	PF00057	Low-density lipoprotein receptor domain class A	3453	3490	2.8e-07	T	16-12-2017	IPR002172	Low-density lipoprotein (LDL) receptor class A repeat	GO:0005515
cPor_21327-RA	73775a2df8c57cdeccee1dc5a6ee3d56	4218	Pfam	PF00057	Low-density lipoprotein receptor domain class A	2532	2569	2.1e-10	T	16-12-2017	IPR002172	Low-density lipoprotein (LDL) receptor class A repeat	GO:0005515
cPor_21327-RA	73775a2df8c57cdeccee1dc5a6ee3d56	4218	Pfam	PF00057	Low-density lipoprotein receptor domain class A	3088	3123	1.9e-09	T	16-12-2017	IPR002172	Low-density lipoprotein (LDL) receptor class A repeat	GO:0005515
cPor_21327-RA	73775a2df8c57cdeccee1dc5a6ee3d56	4218	Pfam	PF00057	Low-density lipoprotein receptor domain class A	2488	2528	3.5e-10	T	16-12-2017	IPR002172	Low-density lipoprotein (LDL) receptor class A repeat	GO:0005515
cPor_21327-RA	73775a2df8c57cdeccee1dc5a6ee3d56	4218	Pfam	PF00057	Low-density lipoprotein receptor domain class A	782	817	5.8e-11	T	16-12-2017	IPR002172	Low-density lipoprotein (LDL) receptor class A repeat	GO:0005515
cPor_21327-RA	73775a2df8c57cdeccee1dc5a6ee3d56	4218	Pfam	PF00057	Low-density lipoprotein receptor domain class A	3367	3405	5.6e-09	T	16-12-2017	IPR002172	Low-density lipoprotein (LDL) receptor class A repeat	GO:0005515
cPor_21327-RA	73775a2df8c57cdeccee1dc5a6ee3d56	4218	Pfam	PF00057	Low-density lipoprotein receptor domain class A	3167	3204	1e-12	T	16-12-2017	IPR002172	Low-density lipoprotein (LDL) receptor class A repeat	GO:0005515
cPor_21327-RA	73775a2df8c57cdeccee1dc5a6ee3d56	4218	Pfam	PF00057	Low-density lipoprotein receptor domain class A	3048	3084	4.8e-08	T	16-12-2017	IPR002172	Low-density lipoprotein (LDL) receptor class A repeat	GO:0005515
cPor_21327-RA	73775a2df8c57cdeccee1dc5a6ee3d56	4218	Pfam	PF00057	Low-density lipoprotein receptor domain class A	2281	2316	1.3e-05	T	16-12-2017	IPR002172	Low-density lipoprotein (LDL) receptor class A repeat	GO:0005515
cPor_21327-RA	73775a2df8c57cdeccee1dc5a6ee3d56	4218	Pfam	PF00057	Low-density lipoprotein receptor domain class A	679	714	1.3e-11	T	16-12-2017	IPR002172	Low-density lipoprotein (LDL) receptor class A repeat	GO:0005515
cPor_21327-RA	73775a2df8c57cdeccee1dc5a6ee3d56	4218	Pfam	PF00057	Low-density lipoprotein receptor domain class A	2411	2446	7.8e-11	T	16-12-2017	IPR002172	Low-density lipoprotein (LDL) receptor class A repeat	GO:0005515
cPor_21327-RA	73775a2df8c57cdeccee1dc5a6ee3d56	4218	Pfam	PF00057	Low-density lipoprotein receptor domain class A	3208	3246	4.6e-11	T	16-12-2017	IPR002172	Low-density lipoprotein (LDL) receptor class A repeat	GO:0005515
cPor_21327-RA	73775a2df8c57cdeccee1dc5a6ee3d56	4218	Pfam	PF00057	Low-density lipoprotein receptor domain class A	556	591	1.1e-11	T	16-12-2017	IPR002172	Low-density lipoprotein (LDL) receptor class A repeat	GO:0005515
cPor_21327-RA	73775a2df8c57cdeccee1dc5a6ee3d56	4218	Pfam	PF00057	Low-density lipoprotein receptor domain class A	2320	2355	7.8e-09	T	16-12-2017	IPR002172	Low-density lipoprotein (LDL) receptor class A repeat	GO:0005515
cPor_21327-RA	73775a2df8c57cdeccee1dc5a6ee3d56	4218	Pfam	PF00057	Low-density lipoprotein receptor domain class A	864	902	8.3e-06	T	16-12-2017	IPR002172	Low-density lipoprotein (LDL) receptor class A repeat	GO:0005515
cPor_21327-RA	73775a2df8c57cdeccee1dc5a6ee3d56	4218	Pfam	PF00057	Low-density lipoprotein receptor domain class A	2375	2404	2.7e-07	T	16-12-2017	IPR002172	Low-density lipoprotein (LDL) receptor class A repeat	GO:0005515
cPor_21327-RA	73775a2df8c57cdeccee1dc5a6ee3d56	4218	Pfam	PF00057	Low-density lipoprotein receptor domain class A	637	674	1.3e-11	T	16-12-2017	IPR002172	Low-density lipoprotein (LDL) receptor class A repeat	GO:0005515
cPor_21327-RA	73775a2df8c57cdeccee1dc5a6ee3d56	4218	Pfam	PF00057	Low-density lipoprotein receptor domain class A	2450	2485	4.6e-11	T	16-12-2017	IPR002172	Low-density lipoprotein (LDL) receptor class A repeat	GO:0005515
cPor_21327-RA	73775a2df8c57cdeccee1dc5a6ee3d56	4218	Pfam	PF00057	Low-density lipoprotein receptor domain class A	2619	2654	9.1e-10	T	16-12-2017	IPR002172	Low-density lipoprotein (LDL) receptor class A repeat	GO:0005515
cPor_21327-RA	73775a2df8c57cdeccee1dc5a6ee3d56	4218	Pfam	PF00057	Low-density lipoprotein receptor domain class A	824	860	2e-08	T	16-12-2017	IPR002172	Low-density lipoprotein (LDL) receptor class A repeat	GO:0005515
cPor_21327-RA	73775a2df8c57cdeccee1dc5a6ee3d56	4218	Pfam	PF00057	Low-density lipoprotein receptor domain class A	3289	3324	1.6e-12	T	16-12-2017	IPR002172	Low-density lipoprotein (LDL) receptor class A repeat	GO:0005515
cPor_21327-RA	73775a2df8c57cdeccee1dc5a6ee3d56	4218	Pfam	PF00057	Low-density lipoprotein receptor domain class A	3327	3362	5e-12	T	16-12-2017	IPR002172	Low-density lipoprotein (LDL) receptor class A repeat	GO:0005515
cPor_21327-RA	73775a2df8c57cdeccee1dc5a6ee3d56	4218	SUPERFAMILY	SSF57424		734	772	1.31e-10	T	16-12-2017	IPR036055	LDL receptor-like superfamily	GO:0005515
cPor_21327-RA	73775a2df8c57cdeccee1dc5a6ee3d56	4218	CDD	cd00112	LDLa	865	898	0.000248944	T	16-12-2017	IPR002172	Low-density lipoprotein (LDL) receptor class A repeat	GO:0005515
cPor_21327-RA	73775a2df8c57cdeccee1dc5a6ee3d56	4218	ProSiteProfiles	PS50068	LDL-receptor class A (LDLRA) domain profile.	678	715	13.95	T	16-12-2017	IPR002172	Low-density lipoprotein (LDL) receptor class A repeat	GO:0005515
cPor_21327-RA	73775a2df8c57cdeccee1dc5a6ee3d56	4218	CDD	cd00112	LDLa	2412	2446	1.67602e-10	T	16-12-2017	IPR002172	Low-density lipoprotein (LDL) receptor class A repeat	GO:0005515
cPor_21327-RA	73775a2df8c57cdeccee1dc5a6ee3d56	4218	SUPERFAMILY	SSF57424		826	860	8.9e-07	T	16-12-2017	IPR036055	LDL receptor-like superfamily	GO:0005515
cPor_21327-RA	73775a2df8c57cdeccee1dc5a6ee3d56	4218	SUPERFAMILY	SSF57424		2239	2277	1.83e-06	T	16-12-2017	IPR036055	LDL receptor-like superfamily	GO:0005515
cPor_21327-RA	73775a2df8c57cdeccee1dc5a6ee3d56	4218	ProSiteProfiles	PS50068	LDL-receptor class A (LDLRA) domain profile.	3409	3447	11.938	T	16-12-2017	IPR002172	Low-density lipoprotein (LDL) receptor class A repeat	GO:0005515
cPor_21327-RA	73775a2df8c57cdeccee1dc5a6ee3d56	4218	SUPERFAMILY	SSF57424		592	634	4.45e-10	T	16-12-2017	IPR036055	LDL receptor-like superfamily	GO:0005515
cPor_21327-RA	73775a2df8c57cdeccee1dc5a6ee3d56	4218	CDD	cd00112	LDLa	2574	2607	1.38011e-07	T	16-12-2017	IPR002172	Low-density lipoprotein (LDL) receptor class A repeat	GO:0005515
cPor_21327-RA	73775a2df8c57cdeccee1dc5a6ee3d56	4218	CDD	cd00112	LDLa	3209	3241	1.69248e-10	T	16-12-2017	IPR002172	Low-density lipoprotein (LDL) receptor class A repeat	GO:0005515
cPor_21327-RA	73775a2df8c57cdeccee1dc5a6ee3d56	4218	SUPERFAMILY	SSF57424		3126	3164	9.56e-09	T	16-12-2017	IPR036055	LDL receptor-like superfamily	GO:0005515
cPor_21327-RA	73775a2df8c57cdeccee1dc5a6ee3d56	4218	ProSitePatterns	PS01187	Calcium-binding EGF-like domain signature.	3538	3561	-	T	16-12-2017	IPR018097	EGF-like calcium-binding, conserved site	GO:0005509
cPor_21327-RA	73775a2df8c57cdeccee1dc5a6ee3d56	4218	ProSiteProfiles	PS50068	LDL-receptor class A (LDLRA) domain profile.	2359	2405	10.45	T	16-12-2017	IPR002172	Low-density lipoprotein (LDL) receptor class A repeat	GO:0005515
cPor_21327-RA	73775a2df8c57cdeccee1dc5a6ee3d56	4218	ProSiteProfiles	PS50068	LDL-receptor class A (LDLRA) domain profile.	597	635	13.85	T	16-12-2017	IPR002172	Low-density lipoprotein (LDL) receptor class A repeat	GO:0005515
cPor_21327-RA	73775a2df8c57cdeccee1dc5a6ee3d56	4218	CDD	cd00112	LDLa	3328	3362	2.80183e-11	T	16-12-2017	IPR002172	Low-density lipoprotein (LDL) receptor class A repeat	GO:0005515
cPor_21327-RA	73775a2df8c57cdeccee1dc5a6ee3d56	4218	ProSiteProfiles	PS50068	LDL-receptor class A (LDLRA) domain profile.	2573	2614	12.775	T	16-12-2017	IPR002172	Low-density lipoprotein (LDL) receptor class A repeat	GO:0005515
cPor_21327-RA	73775a2df8c57cdeccee1dc5a6ee3d56	4218	CDD	cd00112	LDLa	2450	2481	6.65384e-10	T	16-12-2017	IPR002172	Low-density lipoprotein (LDL) receptor class A repeat	GO:0005515
cPor_21327-RA	73775a2df8c57cdeccee1dc5a6ee3d56	4218	CDD	cd00112	LDLa	3290	3324	1.06495e-11	T	16-12-2017	IPR002172	Low-density lipoprotein (LDL) receptor class A repeat	GO:0005515
cPor_21327-RA	73775a2df8c57cdeccee1dc5a6ee3d56	4218	ProSiteProfiles	PS50068	LDL-receptor class A (LDLRA) domain profile.	823	861	13.288	T	16-12-2017	IPR002172	Low-density lipoprotein (LDL) receptor class A repeat	GO:0005515
cPor_21327-RA	73775a2df8c57cdeccee1dc5a6ee3d56	4218	ProSiteProfiles	PS50068	LDL-receptor class A (LDLRA) domain profile.	3208	3247	14.788	T	16-12-2017	IPR002172	Low-density lipoprotein (LDL) receptor class A repeat	GO:0005515
cPor_21327-RA	73775a2df8c57cdeccee1dc5a6ee3d56	4218	CDD	cd00112	LDLa	598	631	1.33254e-09	T	16-12-2017	IPR002172	Low-density lipoprotein (LDL) receptor class A repeat	GO:0005515
cPor_21327-RA	73775a2df8c57cdeccee1dc5a6ee3d56	4218	ProSiteProfiles	PS50068	LDL-receptor class A (LDLRA) domain profile.	3368	3406	12.913	T	16-12-2017	IPR002172	Low-density lipoprotein (LDL) receptor class A repeat	GO:0005515
cPor_21327-RA	73775a2df8c57cdeccee1dc5a6ee3d56	4218	ProSiteProfiles	PS50068	LDL-receptor class A (LDLRA) domain profile.	2239	2278	11.3	T	16-12-2017	IPR002172	Low-density lipoprotein (LDL) receptor class A repeat	GO:0005515
cPor_21327-RA	73775a2df8c57cdeccee1dc5a6ee3d56	4218	ProSiteProfiles	PS50068	LDL-receptor class A (LDLRA) domain profile.	3088	3124	13.475	T	16-12-2017	IPR002172	Low-density lipoprotein (LDL) receptor class A repeat	GO:0005515
cPor_21327-RA	73775a2df8c57cdeccee1dc5a6ee3d56	4218	CDD	cd00112	LDLa	3089	3123	4.3534e-09	T	16-12-2017	IPR002172	Low-density lipoprotein (LDL) receptor class A repeat	GO:0005515
cPor_21327-RA	73775a2df8c57cdeccee1dc5a6ee3d56	4218	SUPERFAMILY	SSF57424		551	592	6.68e-11	T	16-12-2017	IPR036055	LDL receptor-like superfamily	GO:0005515
cPor_21327-RA	73775a2df8c57cdeccee1dc5a6ee3d56	4218	CDD	cd00112	LDLa	681	714	9.88579e-11	T	16-12-2017	IPR002172	Low-density lipoprotein (LDL) receptor class A repeat	GO:0005515
cPor_21327-RA	73775a2df8c57cdeccee1dc5a6ee3d56	4218	SUPERFAMILY	SSF57424		3410	3447	2.36e-05	T	16-12-2017	IPR036055	LDL receptor-like superfamily	GO:0005515
cPor_21327-RA	73775a2df8c57cdeccee1dc5a6ee3d56	4218	CDD	cd00112	LDLa	3049	3084	2.6109e-08	T	16-12-2017	IPR002172	Low-density lipoprotein (LDL) receptor class A repeat	GO:0005515
cPor_21327-RA	73775a2df8c57cdeccee1dc5a6ee3d56	4218	ProSiteProfiles	PS50068	LDL-receptor class A (LDLRA) domain profile.	3327	3363	14.6	T	16-12-2017	IPR002172	Low-density lipoprotein (LDL) receptor class A repeat	GO:0005515
cPor_21327-RA	73775a2df8c57cdeccee1dc5a6ee3d56	4218	SUPERFAMILY	SSF57424		2317	2356	1.19e-08	T	16-12-2017	IPR036055	LDL receptor-like superfamily	GO:0005515
cPor_21327-RA	73775a2df8c57cdeccee1dc5a6ee3d56	4218	SMART	SM00192		734	773	3.3e-16	T	16-12-2017	IPR002172	Low-density lipoprotein (LDL) receptor class A repeat	GO:0005515
cPor_21327-RA	73775a2df8c57cdeccee1dc5a6ee3d56	4218	SMART	SM00192		3327	3364	3.9e-15	T	16-12-2017	IPR002172	Low-density lipoprotein (LDL) receptor class A repeat	GO:0005515
cPor_21327-RA	73775a2df8c57cdeccee1dc5a6ee3d56	4218	SMART	SM00192		2411	2448	9.2e-15	T	16-12-2017	IPR002172	Low-density lipoprotein (LDL) receptor class A repeat	GO:0005515
cPor_21327-RA	73775a2df8c57cdeccee1dc5a6ee3d56	4218	SMART	SM00192		2533	2571	4e-15	T	16-12-2017	IPR002172	Low-density lipoprotein (LDL) receptor class A repeat	GO:0005515
cPor_21327-RA	73775a2df8c57cdeccee1dc5a6ee3d56	4218	SMART	SM00192		3250	3287	2.4e-15	T	16-12-2017	IPR002172	Low-density lipoprotein (LDL) receptor class A repeat	GO:0005515
cPor_21327-RA	73775a2df8c57cdeccee1dc5a6ee3d56	4218	SMART	SM00192		2489	2530	2.6e-13	T	16-12-2017	IPR002172	Low-density lipoprotein (LDL) receptor class A repeat	GO:0005515
cPor_21327-RA	73775a2df8c57cdeccee1dc5a6ee3d56	4218	SMART	SM00192		3048	3086	1.1e-12	T	16-12-2017	IPR002172	Low-density lipoprotein (LDL) receptor class A repeat	GO:0005515
cPor_21327-RA	73775a2df8c57cdeccee1dc5a6ee3d56	4218	SMART	SM00192		781	819	7.9e-14	T	16-12-2017	IPR002172	Low-density lipoprotein (LDL) receptor class A repeat	GO:0005515
cPor_21327-RA	73775a2df8c57cdeccee1dc5a6ee3d56	4218	SMART	SM00192		3088	3125	2.9e-13	T	16-12-2017	IPR002172	Low-density lipoprotein (LDL) receptor class A repeat	GO:0005515
cPor_21327-RA	73775a2df8c57cdeccee1dc5a6ee3d56	4218	SMART	SM00192		678	716	2.4e-16	T	16-12-2017	IPR002172	Low-density lipoprotein (LDL) receptor class A repeat	GO:0005515
cPor_21327-RA	73775a2df8c57cdeccee1dc5a6ee3d56	4218	SMART	SM00192		2619	2656	3.8e-13	T	16-12-2017	IPR002172	Low-density lipoprotein (LDL) receptor class A repeat	GO:0005515
cPor_21327-RA	73775a2df8c57cdeccee1dc5a6ee3d56	4218	SMART	SM00192		638	676	5.8e-16	T	16-12-2017	IPR002172	Low-density lipoprotein (LDL) receptor class A repeat	GO:0005515
cPor_21327-RA	73775a2df8c57cdeccee1dc5a6ee3d56	4218	SMART	SM00192		3208	3248	1.1e-14	T	16-12-2017	IPR002172	Low-density lipoprotein (LDL) receptor class A repeat	GO:0005515
cPor_21327-RA	73775a2df8c57cdeccee1dc5a6ee3d56	4218	SMART	SM00192		864	904	2.8e-09	T	16-12-2017	IPR002172	Low-density lipoprotein (LDL) receptor class A repeat	GO:0005515
cPor_21327-RA	73775a2df8c57cdeccee1dc5a6ee3d56	4218	SMART	SM00192		2368	2406	1e-06	T	16-12-2017	IPR002172	Low-density lipoprotein (LDL) receptor class A repeat	GO:0005515
cPor_21327-RA	73775a2df8c57cdeccee1dc5a6ee3d56	4218	SMART	SM00192		2239	2279	2.9e-08	T	16-12-2017	IPR002172	Low-density lipoprotein (LDL) receptor class A repeat	GO:0005515
cPor_21327-RA	73775a2df8c57cdeccee1dc5a6ee3d56	4218	SMART	SM00192		2281	2318	3.6e-08	T	16-12-2017	IPR002172	Low-density lipoprotein (LDL) receptor class A repeat	GO:0005515
cPor_21327-RA	73775a2df8c57cdeccee1dc5a6ee3d56	4218	SMART	SM00192		2573	2615	6.9e-11	T	16-12-2017	IPR002172	Low-density lipoprotein (LDL) receptor class A repeat	GO:0005515
cPor_21327-RA	73775a2df8c57cdeccee1dc5a6ee3d56	4218	SMART	SM00192		823	862	2.7e-11	T	16-12-2017	IPR002172	Low-density lipoprotein (LDL) receptor class A repeat	GO:0005515
cPor_21327-RA	73775a2df8c57cdeccee1dc5a6ee3d56	4218	SMART	SM00192		3368	3407	3.4e-13	T	16-12-2017	IPR002172	Low-density lipoprotein (LDL) receptor class A repeat	GO:0005515
cPor_21327-RA	73775a2df8c57cdeccee1dc5a6ee3d56	4218	SMART	SM00192		3167	3206	9.7e-19	T	16-12-2017	IPR002172	Low-density lipoprotein (LDL) receptor class A repeat	GO:0005515
cPor_21327-RA	73775a2df8c57cdeccee1dc5a6ee3d56	4218	SMART	SM00192		3453	3492	2.8e-10	T	16-12-2017	IPR002172	Low-density lipoprotein (LDL) receptor class A repeat	GO:0005515
cPor_21327-RA	73775a2df8c57cdeccee1dc5a6ee3d56	4218	SMART	SM00192		3127	3165	5.4e-13	T	16-12-2017	IPR002172	Low-density lipoprotein (LDL) receptor class A repeat	GO:0005515
cPor_21327-RA	73775a2df8c57cdeccee1dc5a6ee3d56	4218	SMART	SM00192		3289	3326	2.6e-15	T	16-12-2017	IPR002172	Low-density lipoprotein (LDL) receptor class A repeat	GO:0005515
cPor_21327-RA	73775a2df8c57cdeccee1dc5a6ee3d56	4218	SMART	SM00192		3409	3448	2.3e-08	T	16-12-2017	IPR002172	Low-density lipoprotein (LDL) receptor class A repeat	GO:0005515
cPor_21327-RA	73775a2df8c57cdeccee1dc5a6ee3d56	4218	SMART	SM00192		2449	2487	4.6e-14	T	16-12-2017	IPR002172	Low-density lipoprotein (LDL) receptor class A repeat	GO:0005515
cPor_21327-RA	73775a2df8c57cdeccee1dc5a6ee3d56	4218	SMART	SM00192		2320	2357	1.1e-11	T	16-12-2017	IPR002172	Low-density lipoprotein (LDL) receptor class A repeat	GO:0005515
cPor_21327-RA	73775a2df8c57cdeccee1dc5a6ee3d56	4218	SMART	SM00192		556	595	8e-16	T	16-12-2017	IPR002172	Low-density lipoprotein (LDL) receptor class A repeat	GO:0005515
cPor_21327-RA	73775a2df8c57cdeccee1dc5a6ee3d56	4218	SMART	SM00192		597	636	2.4e-13	T	16-12-2017	IPR002172	Low-density lipoprotein (LDL) receptor class A repeat	GO:0005515
cPor_21327-RA	73775a2df8c57cdeccee1dc5a6ee3d56	4218	SUPERFAMILY	SSF57424		677	715	9.56e-11	T	16-12-2017	IPR036055	LDL receptor-like superfamily	GO:0005515
cPor_21327-RA	73775a2df8c57cdeccee1dc5a6ee3d56	4218	ProSiteProfiles	PS50068	LDL-receptor class A (LDLRA) domain profile.	2411	2447	13.55	T	16-12-2017	IPR002172	Low-density lipoprotein (LDL) receptor class A repeat	GO:0005515
cPor_21327-RA	73775a2df8c57cdeccee1dc5a6ee3d56	4218	CDD	cd00112	LDLa	2321	2355	2.21055e-08	T	16-12-2017	IPR002172	Low-density lipoprotein (LDL) receptor class A repeat	GO:0005515
cPor_21327-RA	73775a2df8c57cdeccee1dc5a6ee3d56	4218	SUPERFAMILY	SSF57424		3163	3200	3.27e-09	T	16-12-2017	IPR036055	LDL receptor-like superfamily	GO:0005515
cPor_21327-RA	73775a2df8c57cdeccee1dc5a6ee3d56	4218	SUPERFAMILY	SSF57424		3368	3413	2.88e-10	T	16-12-2017	IPR036055	LDL receptor-like superfamily	GO:0005515
cPor_21327-RA	73775a2df8c57cdeccee1dc5a6ee3d56	4218	SUPERFAMILY	SSF57424		2567	2608	8.77e-09	T	16-12-2017	IPR036055	LDL receptor-like superfamily	GO:0005515
cPor_21327-RA	73775a2df8c57cdeccee1dc5a6ee3d56	4218	SUPERFAMILY	SSF57424		777	817	8.12e-10	T	16-12-2017	IPR036055	LDL receptor-like superfamily	GO:0005515
cPor_21327-RA	73775a2df8c57cdeccee1dc5a6ee3d56	4218	SUPERFAMILY	SSF57424		2275	2316	6.41e-08	T	16-12-2017	IPR036055	LDL receptor-like superfamily	GO:0005515
cPor_21327-RA	73775a2df8c57cdeccee1dc5a6ee3d56	4218	SUPERFAMILY	SSF57424		3202	3242	3.27e-10	T	16-12-2017	IPR036055	LDL receptor-like superfamily	GO:0005515
cPor_21327-RA	73775a2df8c57cdeccee1dc5a6ee3d56	4218	CDD	cd00112	LDLa	824	860	3.74974e-07	T	16-12-2017	IPR002172	Low-density lipoprotein (LDL) receptor class A repeat	GO:0005515
cPor_21327-RA	73775a2df8c57cdeccee1dc5a6ee3d56	4218	ProSiteProfiles	PS50068	LDL-receptor class A (LDLRA) domain profile.	556	594	13.588	T	16-12-2017	IPR002172	Low-density lipoprotein (LDL) receptor class A repeat	GO:0005515
cPor_21327-RA	73775a2df8c57cdeccee1dc5a6ee3d56	4218	ProSiteProfiles	PS50068	LDL-receptor class A (LDLRA) domain profile.	2281	2317	11.35	T	16-12-2017	IPR002172	Low-density lipoprotein (LDL) receptor class A repeat	GO:0005515
cPor_21327-RA	73775a2df8c57cdeccee1dc5a6ee3d56	4218	SUPERFAMILY	SSF57424		3326	3362	8.51e-11	T	16-12-2017	IPR036055	LDL receptor-like superfamily	GO:0005515
cPor_21327-RA	73775a2df8c57cdeccee1dc5a6ee3d56	4218	ProSiteProfiles	PS50068	LDL-receptor class A (LDLRA) domain profile.	2619	2655	13.025	T	16-12-2017	IPR002172	Low-density lipoprotein (LDL) receptor class A repeat	GO:0005515
cPor_21327-RA	73775a2df8c57cdeccee1dc5a6ee3d56	4218	SUPERFAMILY	SSF57424		3084	3124	2.62e-10	T	16-12-2017	IPR036055	LDL receptor-like superfamily	GO:0005515
cPor_21327-RA	73775a2df8c57cdeccee1dc5a6ee3d56	4218	ProSiteProfiles	PS50068	LDL-receptor class A (LDLRA) domain profile.	2489	2529	12.825	T	16-12-2017	IPR002172	Low-density lipoprotein (LDL) receptor class A repeat	GO:0005515
cPor_21327-RA	73775a2df8c57cdeccee1dc5a6ee3d56	4218	ProSiteProfiles	PS50068	LDL-receptor class A (LDLRA) domain profile.	2320	2356	12.7	T	16-12-2017	IPR002172	Low-density lipoprotein (LDL) receptor class A repeat	GO:0005515
cPor_21327-RA	73775a2df8c57cdeccee1dc5a6ee3d56	4218	CDD	cd00112	LDLa	3410	3446	3.73574e-05	T	16-12-2017	IPR002172	Low-density lipoprotein (LDL) receptor class A repeat	GO:0005515
cPor_21327-RA	73775a2df8c57cdeccee1dc5a6ee3d56	4218	SUPERFAMILY	SSF57424		863	898	3.53e-07	T	16-12-2017	IPR036055	LDL receptor-like superfamily	GO:0005515
cPor_21327-RA	73775a2df8c57cdeccee1dc5a6ee3d56	4218	PRINTS	PR00261	Low density lipoprotein (LDL) receptor signature	745	766	2.6e-48	T	16-12-2017	IPR002172	Low-density lipoprotein (LDL) receptor class A repeat	GO:0005515
cPor_21327-RA	73775a2df8c57cdeccee1dc5a6ee3d56	4218	PRINTS	PR00261	Low density lipoprotein (LDL) receptor signature	608	629	2.6e-48	T	16-12-2017	IPR002172	Low-density lipoprotein (LDL) receptor class A repeat	GO:0005515
cPor_21327-RA	73775a2df8c57cdeccee1dc5a6ee3d56	4218	PRINTS	PR00261	Low density lipoprotein (LDL) receptor signature	793	814	2.6e-48	T	16-12-2017	IPR002172	Low-density lipoprotein (LDL) receptor class A repeat	GO:0005515
cPor_21327-RA	73775a2df8c57cdeccee1dc5a6ee3d56	4218	PRINTS	PR00261	Low density lipoprotein (LDL) receptor signature	836	857	2.6e-48	T	16-12-2017	IPR002172	Low-density lipoprotein (LDL) receptor class A repeat	GO:0005515
cPor_21327-RA	73775a2df8c57cdeccee1dc5a6ee3d56	4218	PRINTS	PR00261	Low density lipoprotein (LDL) receptor signature	567	588	2.6e-48	T	16-12-2017	IPR002172	Low-density lipoprotein (LDL) receptor class A repeat	GO:0005515
cPor_21327-RA	73775a2df8c57cdeccee1dc5a6ee3d56	4218	PRINTS	PR00261	Low density lipoprotein (LDL) receptor signature	690	711	2.6e-48	T	16-12-2017	IPR002172	Low-density lipoprotein (LDL) receptor class A repeat	GO:0005515
cPor_21327-RA	73775a2df8c57cdeccee1dc5a6ee3d56	4218	ProSiteProfiles	PS50068	LDL-receptor class A (LDLRA) domain profile.	3453	3491	12.725	T	16-12-2017	IPR002172	Low-density lipoprotein (LDL) receptor class A repeat	GO:0005515
cPor_21327-RA	73775a2df8c57cdeccee1dc5a6ee3d56	4218	SUPERFAMILY	SSF57424		2488	2523	5.11e-09	T	16-12-2017	IPR036055	LDL receptor-like superfamily	GO:0005515
cPor_21327-RA	73775a2df8c57cdeccee1dc5a6ee3d56	4218	ProSiteProfiles	PS50068	LDL-receptor class A (LDLRA) domain profile.	3167	3205	13.838	T	16-12-2017	IPR002172	Low-density lipoprotein (LDL) receptor class A repeat	GO:0005515
cPor_21327-RA	73775a2df8c57cdeccee1dc5a6ee3d56	4218	ProSiteProfiles	PS50068	LDL-receptor class A (LDLRA) domain profile.	3127	3164	13.325	T	16-12-2017	IPR002172	Low-density lipoprotein (LDL) receptor class A repeat	GO:0005515
cPor_21327-RA	73775a2df8c57cdeccee1dc5a6ee3d56	4218	ProSiteProfiles	PS50068	LDL-receptor class A (LDLRA) domain profile.	638	675	13.8	T	16-12-2017	IPR002172	Low-density lipoprotein (LDL) receptor class A repeat	GO:0005515
cPor_21327-RA	73775a2df8c57cdeccee1dc5a6ee3d56	4218	SUPERFAMILY	SSF57424		3284	3324	1.14e-10	T	16-12-2017	IPR036055	LDL receptor-like superfamily	GO:0005515
cPor_21327-RA	73775a2df8c57cdeccee1dc5a6ee3d56	4218	SUPERFAMILY	SSF57424		2531	2565	2.09e-09	T	16-12-2017	IPR036055	LDL receptor-like superfamily	GO:0005515
cPor_21327-RA	73775a2df8c57cdeccee1dc5a6ee3d56	4218	ProSiteProfiles	PS50068	LDL-receptor class A (LDLRA) domain profile.	2533	2570	13.438	T	16-12-2017	IPR002172	Low-density lipoprotein (LDL) receptor class A repeat	GO:0005515
cPor_21327-RA	73775a2df8c57cdeccee1dc5a6ee3d56	4218	CDD	cd00112	LDLa	2375	2404	0.000274668	T	16-12-2017	IPR002172	Low-density lipoprotein (LDL) receptor class A repeat	GO:0005515
cPor_21327-RA	73775a2df8c57cdeccee1dc5a6ee3d56	4218	CDD	cd00112	LDLa	3128	3163	1.87161e-08	T	16-12-2017	IPR002172	Low-density lipoprotein (LDL) receptor class A repeat	GO:0005515
cPor_21327-RA	73775a2df8c57cdeccee1dc5a6ee3d56	4218	CDD	cd00112	LDLa	2534	2565	3.12132e-09	T	16-12-2017	IPR002172	Low-density lipoprotein (LDL) receptor class A repeat	GO:0005515
cPor_21327-RA	73775a2df8c57cdeccee1dc5a6ee3d56	4218	CDD	cd00112	LDLa	3251	3285	3.05942e-11	T	16-12-2017	IPR002172	Low-density lipoprotein (LDL) receptor class A repeat	GO:0005515
cPor_21327-RA	73775a2df8c57cdeccee1dc5a6ee3d56	4218	CDD	cd00112	LDLa	3168	3204	5.39921e-09	T	16-12-2017	IPR002172	Low-density lipoprotein (LDL) receptor class A repeat	GO:0005515
cPor_21327-RA	73775a2df8c57cdeccee1dc5a6ee3d56	4218	CDD	cd00112	LDLa	2620	2654	7.83156e-09	T	16-12-2017	IPR002172	Low-density lipoprotein (LDL) receptor class A repeat	GO:0005515
cPor_21327-RA	73775a2df8c57cdeccee1dc5a6ee3d56	4218	CDD	cd00112	LDLa	3369	3401	2.13117e-09	T	16-12-2017	IPR002172	Low-density lipoprotein (LDL) receptor class A repeat	GO:0005515
cPor_21327-RA	73775a2df8c57cdeccee1dc5a6ee3d56	4218	SUPERFAMILY	SSF57424		3457	3491	4.71e-08	T	16-12-2017	IPR036055	LDL receptor-like superfamily	GO:0005515
cPor_21327-RA	73775a2df8c57cdeccee1dc5a6ee3d56	4218	SUPERFAMILY	SSF57424		633	671	1.96e-10	T	16-12-2017	IPR036055	LDL receptor-like superfamily	GO:0005515
cPor_21327-RA	73775a2df8c57cdeccee1dc5a6ee3d56	4218	CDD	cd00112	LDLa	735	768	1.47598e-10	T	16-12-2017	IPR002172	Low-density lipoprotein (LDL) receptor class A repeat	GO:0005515
[truncated: 61,247 more rows]
