# Supplementary material for: A High-Quality Reference Genome Assembly of the Saltwater Crocodile, Crocodylus porosus, Reveals Patterns of Selection in Crocodylidae
Source: Genome Biol Evol. 2019 Dec 10;12(1):3635–46. doi: 10.1093/gbe/evz269 (PMC6946029; doi:10.1093/gbe/evz269)
Supplement: evz269_Supplementary_Data [file evz269_supplementary_data.zip › Supplementary_File_S7.xlsx]

## Sheet: cPor_top47_chick_outlier_goTERM
Crocodile genes under differential selection with chicken as the outgroup (branch length estimation)
cPor_05119-RA	3837288140f4810d6049334125af2c75	387	ProSiteProfiles	PS50157	Zinc finger C2H2 type domain profile.	332	359	13.297	T	16-12-2017	IPR013087	Zinc finger C2H2-type	GO:0003676
cPor_05119-RA	3837288140f4810d6049334125af2c75	387	ProSitePatterns	PS00028	Zinc finger C2H2 type domain signature.	304	326	-	T	16-12-2017	IPR013087	Zinc finger C2H2-type	GO:0003676
cPor_05119-RA	3837288140f4810d6049334125af2c75	387	ProSiteProfiles	PS50157	Zinc finger C2H2 type domain profile.	278	301	10.138	T	16-12-2017	IPR013087	Zinc finger C2H2-type	GO:0003676
cPor_05119-RA	3837288140f4810d6049334125af2c75	387	ProSiteProfiles	PS50157	Zinc finger C2H2 type domain profile.	304	331	14.773	T	16-12-2017	IPR013087	Zinc finger C2H2-type	GO:0003676
cPor_05119-RA	3837288140f4810d6049334125af2c75	387	ProSitePatterns	PS00028	Zinc finger C2H2 type domain signature.	249	269	-	T	16-12-2017	IPR013087	Zinc finger C2H2-type	GO:0003676
cPor_05119-RA	3837288140f4810d6049334125af2c75	387	ProSiteProfiles	PS50157	Zinc finger C2H2 type domain profile.	360	387	10.408	T	16-12-2017	IPR013087	Zinc finger C2H2-type	GO:0003676
cPor_05119-RA	3837288140f4810d6049334125af2c75	387	SMART	SM00355		360	382	43	T	16-12-2017	IPR013087	Zinc finger C2H2-type	GO:0003676
cPor_05119-RA	3837288140f4810d6049334125af2c75	387	SMART	SM00355		332	354	0.00037	T	16-12-2017	IPR013087	Zinc finger C2H2-type	GO:0003676
cPor_05119-RA	3837288140f4810d6049334125af2c75	387	SMART	SM00355		86	109	1.4	T	16-12-2017	IPR013087	Zinc finger C2H2-type	GO:0003676
cPor_05119-RA	3837288140f4810d6049334125af2c75	387	SMART	SM00355		278	300	0.0024	T	16-12-2017	IPR013087	Zinc finger C2H2-type	GO:0003676
cPor_05119-RA	3837288140f4810d6049334125af2c75	387	SMART	SM00355		304	326	0.013	T	16-12-2017	IPR013087	Zinc finger C2H2-type	GO:0003676
cPor_05119-RA	3837288140f4810d6049334125af2c75	387	SMART	SM00355		247	269	0.36	T	16-12-2017	IPR013087	Zinc finger C2H2-type	GO:0003676
cPor_05119-RA	3837288140f4810d6049334125af2c75	387	ProSiteProfiles	PS50157	Zinc finger C2H2 type domain profile.	247	274	11.261	T	16-12-2017	IPR013087	Zinc finger C2H2-type	GO:0003676
cPor_05119-RA	3837288140f4810d6049334125af2c75	387	ProSitePatterns	PS00028	Zinc finger C2H2 type domain signature.	280	300	-	T	16-12-2017	IPR013087	Zinc finger C2H2-type	GO:0003676
cPor_05119-RA	3837288140f4810d6049334125af2c75	387	ProSitePatterns	PS00028	Zinc finger C2H2 type domain signature.	334	354	-	T	16-12-2017	IPR013087	Zinc finger C2H2-type	GO:0003676
cPor_01965-RA	33aafed02056c7a715d5c1f7adb22ea3	627	ProSiteProfiles	PS50157	Zinc finger C2H2 type domain profile.	278	307	15.002	T	16-12-2017	IPR013087	Zinc finger C2H2-type	GO:0003676
cPor_01965-RA	33aafed02056c7a715d5c1f7adb22ea3	627	ProSiteProfiles	PS50157	Zinc finger C2H2 type domain profile.	338	367	13.484	T	16-12-2017	IPR013087	Zinc finger C2H2-type	GO:0003676
cPor_01965-RA	33aafed02056c7a715d5c1f7adb22ea3	627	ProSiteProfiles	PS50157	Zinc finger C2H2 type domain profile.	248	277	16.165	T	16-12-2017	IPR013087	Zinc finger C2H2-type	GO:0003676
cPor_01965-RA	33aafed02056c7a715d5c1f7adb22ea3	627	ProSitePatterns	PS00028	Zinc finger C2H2 type domain signature.	280	302	-	T	16-12-2017	IPR013087	Zinc finger C2H2-type	GO:0003676
cPor_01965-RA	33aafed02056c7a715d5c1f7adb22ea3	627	ProSiteProfiles	PS50157	Zinc finger C2H2 type domain profile.	218	247	16.249	T	16-12-2017	IPR013087	Zinc finger C2H2-type	GO:0003676
cPor_01965-RA	33aafed02056c7a715d5c1f7adb22ea3	627	ProSitePatterns	PS00028	Zinc finger C2H2 type domain signature.	220	242	-	T	16-12-2017	IPR013087	Zinc finger C2H2-type	GO:0003676
cPor_01965-RA	33aafed02056c7a715d5c1f7adb22ea3	627	ProSitePatterns	PS00028	Zinc finger C2H2 type domain signature.	310	332	-	T	16-12-2017	IPR013087	Zinc finger C2H2-type	GO:0003676
cPor_01965-RA	33aafed02056c7a715d5c1f7adb22ea3	627	ProSiteProfiles	PS50157	Zinc finger C2H2 type domain profile.	188	217	14.856	T	16-12-2017	IPR013087	Zinc finger C2H2-type	GO:0003676
cPor_01965-RA	33aafed02056c7a715d5c1f7adb22ea3	627	ProSitePatterns	PS00028	Zinc finger C2H2 type domain signature.	370	391	-	T	16-12-2017	IPR013087	Zinc finger C2H2-type	GO:0003676
cPor_01965-RA	33aafed02056c7a715d5c1f7adb22ea3	627	ProSiteProfiles	PS50157	Zinc finger C2H2 type domain profile.	368	396	13.505	T	16-12-2017	IPR013087	Zinc finger C2H2-type	GO:0003676
cPor_01965-RA	33aafed02056c7a715d5c1f7adb22ea3	627	ProSitePatterns	PS00028	Zinc finger C2H2 type domain signature.	190	212	-	T	16-12-2017	IPR013087	Zinc finger C2H2-type	GO:0003676
cPor_01965-RA	33aafed02056c7a715d5c1f7adb22ea3	627	SMART	SM00355		338	362	0.0029	T	16-12-2017	IPR013087	Zinc finger C2H2-type	GO:0003676
cPor_01965-RA	33aafed02056c7a715d5c1f7adb22ea3	627	SMART	SM00355		188	212	0.0049	T	16-12-2017	IPR013087	Zinc finger C2H2-type	GO:0003676
cPor_01965-RA	33aafed02056c7a715d5c1f7adb22ea3	627	SMART	SM00355		308	332	0.00045	T	16-12-2017	IPR013087	Zinc finger C2H2-type	GO:0003676
cPor_01965-RA	33aafed02056c7a715d5c1f7adb22ea3	627	SMART	SM00355		218	242	0.0002	T	16-12-2017	IPR013087	Zinc finger C2H2-type	GO:0003676
cPor_01965-RA	33aafed02056c7a715d5c1f7adb22ea3	627	SMART	SM00355		248	272	5.9e-05	T	16-12-2017	IPR013087	Zinc finger C2H2-type	GO:0003676
cPor_01965-RA	33aafed02056c7a715d5c1f7adb22ea3	627	SMART	SM00355		368	391	0.021	T	16-12-2017	IPR013087	Zinc finger C2H2-type	GO:0003676
cPor_01965-RA	33aafed02056c7a715d5c1f7adb22ea3	627	SMART	SM00355		278	302	0.0018	T	16-12-2017	IPR013087	Zinc finger C2H2-type	GO:0003676
cPor_01965-RA	33aafed02056c7a715d5c1f7adb22ea3	627	ProSitePatterns	PS00028	Zinc finger C2H2 type domain signature.	250	272	-	T	16-12-2017	IPR013087	Zinc finger C2H2-type	GO:0003676
cPor_01965-RA	33aafed02056c7a715d5c1f7adb22ea3	627	ProSitePatterns	PS00028	Zinc finger C2H2 type domain signature.	340	364	-	T	16-12-2017	IPR013087	Zinc finger C2H2-type	GO:0003676
cPor_01965-RA	33aafed02056c7a715d5c1f7adb22ea3	627	ProSiteProfiles	PS50157	Zinc finger C2H2 type domain profile.	308	337	15.895	T	16-12-2017	IPR013087	Zinc finger C2H2-type	GO:0003676
cPor_19644-RA	8da125f6e48edf12c5f914ab859f0ff6	333	Pfam	PF13855	Leucine rich repeat	190	247	1.3e-08	T	16-12-2017	IPR001611	Leucine-rich repeat	GO:0005515
cPor_19644-RA	8da125f6e48edf12c5f914ab859f0ff6	333	Pfam	PF13855	Leucine rich repeat	120	175	5.6e-10	T	16-12-2017	IPR001611	Leucine-rich repeat	GO:0005515
cPor_19644-RA	8da125f6e48edf12c5f914ab859f0ff6	333	ProSiteProfiles	PS51450	Leucine-rich repeat profile.	236	257	7.281	T	16-12-2017	IPR001611	Leucine-rich repeat	GO:0005515
cPor_19644-RA	8da125f6e48edf12c5f914ab859f0ff6	333	ProSiteProfiles	PS51450	Leucine-rich repeat profile.	190	212	5.294	T	16-12-2017	IPR001611	Leucine-rich repeat	GO:0005515
cPor_19644-RA	8da125f6e48edf12c5f914ab859f0ff6	333	ProSiteProfiles	PS51450	Leucine-rich repeat profile.	143	164	8.444	T	16-12-2017	IPR001611	Leucine-rich repeat	GO:0005515
cPor_19644-RA	8da125f6e48edf12c5f914ab859f0ff6	333	ProSiteProfiles	PS51450	Leucine-rich repeat profile.	213	234	6.695	T	16-12-2017	IPR001611	Leucine-rich repeat	GO:0005515
cPor_19644-RA	8da125f6e48edf12c5f914ab859f0ff6	333	ProSiteProfiles	PS51450	Leucine-rich repeat profile.	259	280	6.326	T	16-12-2017	IPR001611	Leucine-rich repeat	GO:0005515
cPor_19644-RA	8da125f6e48edf12c5f914ab859f0ff6	333	ProSiteProfiles	PS51450	Leucine-rich repeat profile.	120	141	7.573	T	16-12-2017	IPR001611	Leucine-rich repeat	GO:0005515
cPor_19644-RA	8da125f6e48edf12c5f914ab859f0ff6	333	ProSiteProfiles	PS51450	Leucine-rich repeat profile.	166	189	6.056	T	16-12-2017	IPR001611	Leucine-rich repeat	GO:0005515
cPor_16566-RA	71cf00a72f84169f9620bf42824d878e	412	Pfam	PF08240	Alcohol dehydrogenase GroES-like domain	92	151	1.9e-05	T	16-12-2017	IPR013154	Alcohol dehydrogenase, N-terminal	GO:0055114
cPor_16566-RA	71cf00a72f84169f9620bf42824d878e	412	SMART	SM00829		73	396	8.9e-15	T	16-12-2017	IPR020843	Polyketide synthase, enoylreductase domain	GO:0016491
cPor_16566-RA	71cf00a72f84169f9620bf42824d878e	412	ProSitePatterns	PS01162	Quinone oxidoreductase / zeta-crystallin signature.	202	223	-	T	16-12-2017	IPR002364	Quinone oxidoreductase/zeta-crystallin, conserved site	GO:0008270|GO:0016491
cPor_16566-RA	71cf00a72f84169f9620bf42824d878e	412	Pfam	PF00107	Zinc-binding dehydrogenase	213	349	1.8e-27	T	16-12-2017	IPR013149	Alcohol dehydrogenase, C-terminal	GO:0055114
cPor_15403-RA	0acc5bd65a36ef6638beb3d25c223560	261	PRINTS	PR00024	Homeobox signature	134	144	3.3e-05	T	16-12-2017	IPR020479	Homeobox domain, metazoa	GO:0003677
cPor_15403-RA	0acc5bd65a36ef6638beb3d25c223560	261	PRINTS	PR00024	Homeobox signature	119	130	3.3e-05	T	16-12-2017	IPR020479	Homeobox domain, metazoa	GO:0003677
cPor_15403-RA	0acc5bd65a36ef6638beb3d25c223560	261	PRINTS	PR00024	Homeobox signature	144	153	3.3e-05	T	16-12-2017	IPR020479	Homeobox domain, metazoa	GO:0003677
cPor_15403-RA	0acc5bd65a36ef6638beb3d25c223560	261	ProSiteProfiles	PS50071	'Homeobox' domain profile.	95	155	20.18	T	16-12-2017	IPR001356	Homeobox domain	GO:0003677
cPor_15403-RA	0acc5bd65a36ef6638beb3d25c223560	261	ProSitePatterns	PS00027	'Homeobox' domain signature.	130	153	-	T	16-12-2017	IPR017970	Homeobox, conserved site	GO:0006355|GO:0043565
cPor_15403-RA	0acc5bd65a36ef6638beb3d25c223560	261	SMART	SM00389		97	159	5.5e-25	T	16-12-2017	IPR001356	Homeobox domain	GO:0003677
cPor_15403-RA	0acc5bd65a36ef6638beb3d25c223560	261	Pfam	PF00046	Homeobox domain	98	154	4.7e-20	T	16-12-2017	IPR001356	Homeobox domain	GO:0003677
cPor_15403-RA	0acc5bd65a36ef6638beb3d25c223560	261	CDD	cd00086	homeodomain	98	155	6.42271e-23	T	16-12-2017	IPR001356	Homeobox domain	GO:0003677
cPor_15403-RA	0acc5bd65a36ef6638beb3d25c223560	261	SUPERFAMILY	SSF46689		91	160	1.8e-24	T	16-12-2017	IPR009057	Homeobox-like domain superfamily	GO:0003677
cPor_14873-RA	06fc909861868aa052665e8dbffef01e	254	Pfam	PF10417	C-terminal domain of 1-Cys peroxiredoxin	217	241	1.4e-11	T	16-12-2017	IPR019479	Peroxiredoxin, C-terminal	GO:0051920|GO:0055114
cPor_14873-RA	06fc909861868aa052665e8dbffef01e	254	Pfam	PF00578	AhpC/TSA family	64	196	2e-34	T	16-12-2017	IPR000866	Alkyl hydroperoxide reductase subunit C/ Thiol specific antioxidant	GO:0016209|GO:0016491|GO:0055114
cPor_14873-RA	06fc909861868aa052665e8dbffef01e	254	ProSiteProfiles	PS51352	Thioredoxin domain profile.	62	220	14.865	T	16-12-2017	IPR013766	Thioredoxin domain	GO:0045454
cPor_20944-RA	856c3dd6268239a897357b71916602e0	406	Pfam	PF00270	DEAD/DEAH box helicase	84	245	9.4e-35	T	16-12-2017	IPR011545	DEAD/DEAH box helicase domain	GO:0003676|GO:0005524
cPor_14674-RA	94f2ad756530855370fcbffc35b698e5	495	ProSiteProfiles	PS50082	Trp-Asp (WD) repeats profile.	179	216	10.208	T	16-12-2017	IPR001680	WD40 repeat	GO:0005515
cPor_14674-RA	94f2ad756530855370fcbffc35b698e5	495	Pfam	PF00400	WD domain, G-beta repeat	388	426	1.1e-08	T	16-12-2017	IPR001680	WD40 repeat	GO:0005515
cPor_14674-RA	94f2ad756530855370fcbffc35b698e5	495	Pfam	PF00400	WD domain, G-beta repeat	96	133	3.1e-09	T	16-12-2017	IPR001680	WD40 repeat	GO:0005515
cPor_14674-RA	94f2ad756530855370fcbffc35b698e5	495	Pfam	PF00400	WD domain, G-beta repeat	176	216	1.6e-05	T	16-12-2017	IPR001680	WD40 repeat	GO:0005515
cPor_14674-RA	94f2ad756530855370fcbffc35b698e5	495	Pfam	PF00400	WD domain, G-beta repeat	348	383	3.8e-05	T	16-12-2017	IPR001680	WD40 repeat	GO:0005515
cPor_14674-RA	94f2ad756530855370fcbffc35b698e5	495	Pfam	PF00400	WD domain, G-beta repeat	220	256	5.3e-07	T	16-12-2017	IPR001680	WD40 repeat	GO:0005515
cPor_14674-RA	94f2ad756530855370fcbffc35b698e5	495	Pfam	PF00400	WD domain, G-beta repeat	140	168	0.00036	T	16-12-2017	IPR001680	WD40 repeat	GO:0005515
cPor_14674-RA	94f2ad756530855370fcbffc35b698e5	495	ProSiteProfiles	PS50082	Trp-Asp (WD) repeats profile.	352	393	15.388	T	16-12-2017	IPR001680	WD40 repeat	GO:0005515
cPor_14674-RA	94f2ad756530855370fcbffc35b698e5	495	ProSiteProfiles	PS50082	Trp-Asp (WD) repeats profile.	394	426	16.557	T	16-12-2017	IPR001680	WD40 repeat	GO:0005515
cPor_14674-RA	94f2ad756530855370fcbffc35b698e5	495	SMART	SM00320		219	257	3.2e-09	T	16-12-2017	IPR001680	WD40 repeat	GO:0005515
cPor_14674-RA	94f2ad756530855370fcbffc35b698e5	495	SMART	SM00320		345	384	8.8e-08	T	16-12-2017	IPR001680	WD40 repeat	GO:0005515
cPor_14674-RA	94f2ad756530855370fcbffc35b698e5	495	SMART	SM00320		94	133	5.1e-12	T	16-12-2017	IPR001680	WD40 repeat	GO:0005515
cPor_14674-RA	94f2ad756530855370fcbffc35b698e5	495	SMART	SM00320		135	168	0.0043	T	16-12-2017	IPR001680	WD40 repeat	GO:0005515
cPor_14674-RA	94f2ad756530855370fcbffc35b698e5	495	SMART	SM00320		172	216	0.00021	T	16-12-2017	IPR001680	WD40 repeat	GO:0005515
cPor_14674-RA	94f2ad756530855370fcbffc35b698e5	495	SMART	SM00320		260	341	0.029	T	16-12-2017	IPR001680	WD40 repeat	GO:0005515
cPor_14674-RA	94f2ad756530855370fcbffc35b698e5	495	SMART	SM00320		387	426	3.6e-11	T	16-12-2017	IPR001680	WD40 repeat	GO:0005515
cPor_14674-RA	94f2ad756530855370fcbffc35b698e5	495	SUPERFAMILY	SSF50978		325	427	5.13e-76	T	16-12-2017	IPR036322	WD40-repeat-containing domain superfamily	GO:0005515
cPor_14674-RA	94f2ad756530855370fcbffc35b698e5	495	SUPERFAMILY	SSF50978		97	282	5.13e-76	T	16-12-2017	IPR036322	WD40-repeat-containing domain superfamily	GO:0005515
cPor_14674-RA	94f2ad756530855370fcbffc35b698e5	495	Gene3D	G3DSA:2.130.10.10		235	338	2.2e-20	T	16-12-2017	IPR015943	WD40/YVTN repeat-like-containing domain superfamily	GO:0005515
cPor_14674-RA	94f2ad756530855370fcbffc35b698e5	495	ProSiteProfiles	PS50082	Trp-Asp (WD) repeats profile.	143	177	10.709	T	16-12-2017	IPR001680	WD40 repeat	GO:0005515
cPor_14674-RA	94f2ad756530855370fcbffc35b698e5	495	ProSiteProfiles	PS50294	Trp-Asp (WD) repeats circular profile.	101	435	54.364	T	16-12-2017	IPR017986	WD40-repeat-containing domain	GO:0005515
cPor_14674-RA	94f2ad756530855370fcbffc35b698e5	495	ProSiteProfiles	PS50082	Trp-Asp (WD) repeats profile.	101	136	18.061	T	16-12-2017	IPR001680	WD40 repeat	GO:0005515
cPor_14674-RA	94f2ad756530855370fcbffc35b698e5	495	ProSiteProfiles	PS50082	Trp-Asp (WD) repeats profile.	226	256	12.313	T	16-12-2017	IPR001680	WD40 repeat	GO:0005515
cPor_22689-RA	0df2b58c89236db8b6f208d23a241292	358	PRINTS	PR00715	Cation-dependent mannose-6-phosphate receptor signature	180	198	3e-70	T	16-12-2017	IPR000296	Cation-dependent mannose-6-phosphate receptor	GO:0000323|GO:0005537|GO:0015578|GO:0015761|GO:0016021
cPor_22689-RA	0df2b58c89236db8b6f208d23a241292	358	PRINTS	PR00715	Cation-dependent mannose-6-phosphate receptor signature	100	123	3e-70	T	16-12-2017	IPR000296	Cation-dependent mannose-6-phosphate receptor	GO:0000323|GO:0005537|GO:0015578|GO:0015761|GO:0016021
cPor_22689-RA	0df2b58c89236db8b6f208d23a241292	358	PRINTS	PR00715	Cation-dependent mannose-6-phosphate receptor signature	222	241	3e-70	T	16-12-2017	IPR000296	Cation-dependent mannose-6-phosphate receptor	GO:0000323|GO:0005537|GO:0015578|GO:0015761|GO:0016021
cPor_22689-RA	0df2b58c89236db8b6f208d23a241292	358	PRINTS	PR00715	Cation-dependent mannose-6-phosphate receptor signature	199	218	3e-70	T	16-12-2017	IPR000296	Cation-dependent mannose-6-phosphate receptor	GO:0000323|GO:0005537|GO:0015578|GO:0015761|GO:0016021
cPor_22689-RA	0df2b58c89236db8b6f208d23a241292	358	PRINTS	PR00715	Cation-dependent mannose-6-phosphate receptor signature	336	354	3e-70	T	16-12-2017	IPR000296	Cation-dependent mannose-6-phosphate receptor	GO:0000323|GO:0005537|GO:0015578|GO:0015761|GO:0016021
cPor_22689-RA	0df2b58c89236db8b6f208d23a241292	358	PRINTS	PR00715	Cation-dependent mannose-6-phosphate receptor signature	272	293	3e-70	T	16-12-2017	IPR000296	Cation-dependent mannose-6-phosphate receptor	GO:0000323|GO:0005537|GO:0015578|GO:0015761|GO:0016021
cPor_22689-RA	0df2b58c89236db8b6f208d23a241292	358	PRINTS	PR00715	Cation-dependent mannose-6-phosphate receptor signature	244	263	3e-70	T	16-12-2017	IPR000296	Cation-dependent mannose-6-phosphate receptor	GO:0000323|GO:0005537|GO:0015578|GO:0015761|GO:0016021
cPor_22689-RA	0df2b58c89236db8b6f208d23a241292	358	PRINTS	PR00715	Cation-dependent mannose-6-phosphate receptor signature	135	154	3e-70	T	16-12-2017	IPR000296	Cation-dependent mannose-6-phosphate receptor	GO:0000323|GO:0005537|GO:0015578|GO:0015761|GO:0016021
cPor_22689-RA	0df2b58c89236db8b6f208d23a241292	358	PRINTS	PR00715	Cation-dependent mannose-6-phosphate receptor signature	156	176	3e-70	T	16-12-2017	IPR000296	Cation-dependent mannose-6-phosphate receptor	GO:0000323|GO:0005537|GO:0015578|GO:0015761|GO:0016021
cPor_22689-RA	0df2b58c89236db8b6f208d23a241292	358	PANTHER	PTHR15071:SF9		94	357	2e-116	T	16-12-2017	IPR000296	Cation-dependent mannose-6-phosphate receptor	GO:0000323|GO:0005537|GO:0015578|GO:0015761|GO:0016021
cPor_23112-RA	4be057e4d2a327046fa5fb10e3d9c118	335	ProSiteProfiles	PS50082	Trp-Asp (WD) repeats profile.	101	133	15.722	T	16-12-2017	IPR001680	WD40 repeat	GO:0005515
cPor_23112-RA	4be057e4d2a327046fa5fb10e3d9c118	335	SMART	SM00320		94	133	5.2e-11	T	16-12-2017	IPR001680	WD40 repeat	GO:0005515
cPor_23112-RA	4be057e4d2a327046fa5fb10e3d9c118	335	SMART	SM00320		181	220	4.2e-07	T	16-12-2017	IPR001680	WD40 repeat	GO:0005515
cPor_23112-RA	4be057e4d2a327046fa5fb10e3d9c118	335	SMART	SM00320		4	44	9.8e-07	T	16-12-2017	IPR001680	WD40 repeat	GO:0005515
cPor_23112-RA	4be057e4d2a327046fa5fb10e3d9c118	335	SMART	SM00320		135	178	1.5e-07	T	16-12-2017	IPR001680	WD40 repeat	GO:0005515
cPor_23112-RA	4be057e4d2a327046fa5fb10e3d9c118	335	SMART	SM00320		223	260	0.11	T	16-12-2017	IPR001680	WD40 repeat	GO:0005515
cPor_23112-RA	4be057e4d2a327046fa5fb10e3d9c118	335	SMART	SM00320		52	91	1.1e-07	T	16-12-2017	IPR001680	WD40 repeat	GO:0005515
cPor_23112-RA	4be057e4d2a327046fa5fb10e3d9c118	335	Pfam	PF00400	WD domain, G-beta repeat	9	44	0.0027	T	16-12-2017	IPR001680	WD40 repeat	GO:0005515
cPor_23112-RA	4be057e4d2a327046fa5fb10e3d9c118	335	Pfam	PF00400	WD domain, G-beta repeat	55	91	1e-08	T	16-12-2017	IPR001680	WD40 repeat	GO:0005515
cPor_23112-RA	4be057e4d2a327046fa5fb10e3d9c118	335	Pfam	PF00400	WD domain, G-beta repeat	97	133	7.4e-09	T	16-12-2017	IPR001680	WD40 repeat	GO:0005515
cPor_23112-RA	4be057e4d2a327046fa5fb10e3d9c118	335	Pfam	PF00400	WD domain, G-beta repeat	225	260	0.00012	T	16-12-2017	IPR001680	WD40 repeat	GO:0005515
cPor_23112-RA	4be057e4d2a327046fa5fb10e3d9c118	335	Pfam	PF00400	WD domain, G-beta repeat	146	178	3.9e-05	T	16-12-2017	IPR001680	WD40 repeat	GO:0005515
cPor_23112-RA	4be057e4d2a327046fa5fb10e3d9c118	335	Pfam	PF00400	WD domain, G-beta repeat	188	220	5.2e-05	T	16-12-2017	IPR001680	WD40 repeat	GO:0005515
cPor_23112-RA	4be057e4d2a327046fa5fb10e3d9c118	335	Gene3D	G3DSA:2.130.10.10		2	39	4.4e-07	T	16-12-2017	IPR015943	WD40/YVTN repeat-like-containing domain superfamily	GO:0005515
cPor_23112-RA	4be057e4d2a327046fa5fb10e3d9c118	335	ProSiteProfiles	PS50082	Trp-Asp (WD) repeats profile.	11	53	11.645	T	16-12-2017	IPR001680	WD40 repeat	GO:0005515
cPor_23112-RA	4be057e4d2a327046fa5fb10e3d9c118	335	ProSiteProfiles	PS50294	Trp-Asp (WD) repeats circular profile.	11	229	49.514	T	16-12-2017	IPR017986	WD40-repeat-containing domain	GO:0005515
cPor_23112-RA	4be057e4d2a327046fa5fb10e3d9c118	335	ProSiteProfiles	PS50082	Trp-Asp (WD) repeats profile.	188	229	14.285	T	16-12-2017	IPR001680	WD40 repeat	GO:0005515
cPor_23112-RA	4be057e4d2a327046fa5fb10e3d9c118	335	ProSiteProfiles	PS50082	Trp-Asp (WD) repeats profile.	59	100	16.223	T	16-12-2017	IPR001680	WD40 repeat	GO:0005515
cPor_23112-RA	4be057e4d2a327046fa5fb10e3d9c118	335	SUPERFAMILY	SSF50978		4	296	2.6e-70	T	16-12-2017	IPR036322	WD40-repeat-containing domain superfamily	GO:0005515
cPor_23112-RA	4be057e4d2a327046fa5fb10e3d9c118	335	ProSiteProfiles	PS50082	Trp-Asp (WD) repeats profile.	144	187	11.143	T	16-12-2017	IPR001680	WD40 repeat	GO:0005515
cPor_15921-RA	c8ca3acfd1a9d65f5cda5ca0fb668f62	590	Gene3D	G3DSA:2.130.10.10		157	522	2.9e-19	T	16-12-2017	IPR015943	WD40/YVTN repeat-like-containing domain superfamily	GO:0005515
cPor_15921-RA	c8ca3acfd1a9d65f5cda5ca0fb668f62	590	Pfam	PF00400	WD domain, G-beta repeat	109	145	0.00035	T	16-12-2017	IPR001680	WD40 repeat	GO:0005515
cPor_15921-RA	c8ca3acfd1a9d65f5cda5ca0fb668f62	590	Pfam	PF00400	WD domain, G-beta repeat	71	103	0.0032	T	16-12-2017	IPR001680	WD40 repeat	GO:0005515
cPor_15921-RA	c8ca3acfd1a9d65f5cda5ca0fb668f62	590	ProSiteProfiles	PS50082	Trp-Asp (WD) repeats profile.	26	60	9.573	T	16-12-2017	IPR001680	WD40 repeat	GO:0005515
cPor_15921-RA	c8ca3acfd1a9d65f5cda5ca0fb668f62	590	ProSiteProfiles	PS50082	Trp-Asp (WD) repeats profile.	113	154	13.717	T	16-12-2017	IPR001680	WD40 repeat	GO:0005515
cPor_15921-RA	c8ca3acfd1a9d65f5cda5ca0fb668f62	590	SUPERFAMILY	SSF50978		30	324	1.83e-47	T	16-12-2017	IPR036322	WD40-repeat-containing domain superfamily	GO:0005515
cPor_15921-RA	c8ca3acfd1a9d65f5cda5ca0fb668f62	590	Gene3D	G3DSA:2.130.10.10		14	52	0.0018	T	16-12-2017	IPR015943	WD40/YVTN repeat-like-containing domain superfamily	GO:0005515
cPor_15921-RA	c8ca3acfd1a9d65f5cda5ca0fb668f62	590	ProSiteProfiles	PS50082	Trp-Asp (WD) repeats profile.	71	112	12.046	T	16-12-2017	IPR001680	WD40 repeat	GO:0005515
cPor_15921-RA	c8ca3acfd1a9d65f5cda5ca0fb668f62	590	ProSiteProfiles	PS50294	Trp-Asp (WD) repeats circular profile.	159	222	10.944	T	16-12-2017	IPR017986	WD40-repeat-containing domain	GO:0005515
cPor_15921-RA	c8ca3acfd1a9d65f5cda5ca0fb668f62	590	Gene3D	G3DSA:2.130.10.10		82	156	3.6e-21	T	16-12-2017	IPR015943	WD40/YVTN repeat-like-containing domain superfamily	GO:0005515
cPor_15921-RA	c8ca3acfd1a9d65f5cda5ca0fb668f62	590	ProSiteProfiles	PS50082	Trp-Asp (WD) repeats profile.	159	180	9.105	T	16-12-2017	IPR001680	WD40 repeat	GO:0005515
cPor_15921-RA	c8ca3acfd1a9d65f5cda5ca0fb668f62	590	SMART	SM00320		64	103	5.5e-07	T	16-12-2017	IPR001680	WD40 repeat	GO:0005515
cPor_15921-RA	c8ca3acfd1a9d65f5cda5ca0fb668f62	590	SMART	SM00320		174	213	0.0014	T	16-12-2017	IPR001680	WD40 repeat	GO:0005515
cPor_15921-RA	c8ca3acfd1a9d65f5cda5ca0fb668f62	590	SMART	SM00320		283	321	220	T	16-12-2017	IPR001680	WD40 repeat	GO:0005515
cPor_15921-RA	c8ca3acfd1a9d65f5cda5ca0fb668f62	590	SMART	SM00320		106	145	2.4e-06	T	16-12-2017	IPR001680	WD40 repeat	GO:0005515
cPor_15921-RA	c8ca3acfd1a9d65f5cda5ca0fb668f62	590	SMART	SM00320		14	58	0.49	T	16-12-2017	IPR001680	WD40 repeat	GO:0005515
cPor_15921-RA	c8ca3acfd1a9d65f5cda5ca0fb668f62	590	ProSiteProfiles	PS50294	Trp-Asp (WD) repeats circular profile.	26	154	26.841	T	16-12-2017	IPR017986	WD40-repeat-containing domain	GO:0005515
cPor_20914-RA	bd3ecfa575c76e70eccf5a5a01ee1cd8	340	PRINTS	PR00305	14-3-3 protein zeta signature	186	208	6.7e-78	T	16-12-2017	IPR000308	14-3-3 protein	GO:0019904
cPor_20914-RA	bd3ecfa575c76e70eccf5a5a01ee1cd8	340	PRINTS	PR00305	14-3-3 protein zeta signature	104	133	6.7e-78	T	16-12-2017	IPR000308	14-3-3 protein	GO:0019904
cPor_20914-RA	bd3ecfa575c76e70eccf5a5a01ee1cd8	340	PRINTS	PR00305	14-3-3 protein zeta signature	221	247	6.7e-78	T	16-12-2017	IPR000308	14-3-3 protein	GO:0019904
cPor_20914-RA	bd3ecfa575c76e70eccf5a5a01ee1cd8	340	PRINTS	PR00305	14-3-3 protein zeta signature	153	177	6.7e-78	T	16-12-2017	IPR000308	14-3-3 protein	GO:0019904
cPor_20914-RA	bd3ecfa575c76e70eccf5a5a01ee1cd8	340	PRINTS	PR00305	14-3-3 protein zeta signature	248	274	6.7e-78	T	16-12-2017	IPR000308	14-3-3 protein	GO:0019904
cPor_20914-RA	bd3ecfa575c76e70eccf5a5a01ee1cd8	340	PRINTS	PR00305	14-3-3 protein zeta signature	275	304	6.7e-78	T	16-12-2017	IPR000308	14-3-3 protein	GO:0019904
cPor_20914-RA	bd3ecfa575c76e70eccf5a5a01ee1cd8	340	PANTHER	PTHR18860		90	295	3e-139	T	16-12-2017	IPR000308	14-3-3 protein	GO:0019904
cPor_06763-RA	7cebe9db6903c27c94ca42475d19c12e	986	PRINTS	PR00503	Bromodomain signature	375	394	1.1e-27	T	16-12-2017	IPR001487	Bromodomain	GO:0005515
cPor_06763-RA	7cebe9db6903c27c94ca42475d19c12e	986	PRINTS	PR00503	Bromodomain signature	82	100	1.1e-27	T	16-12-2017	IPR001487	Bromodomain	GO:0005515
cPor_06763-RA	7cebe9db6903c27c94ca42475d19c12e	986	PRINTS	PR00503	Bromodomain signature	50	63	1.1e-27	T	16-12-2017	IPR001487	Bromodomain	GO:0005515
cPor_06763-RA	7cebe9db6903c27c94ca42475d19c12e	986	PRINTS	PR00503	Bromodomain signature	66	82	1.1e-27	T	16-12-2017	IPR001487	Bromodomain	GO:0005515
cPor_06763-RA	7cebe9db6903c27c94ca42475d19c12e	986	SMART	SM00297		28	138	6.1e-45	T	16-12-2017	IPR001487	Bromodomain	GO:0005515
cPor_06763-RA	7cebe9db6903c27c94ca42475d19c12e	986	SMART	SM00297		304	413	5.3e-46	T	16-12-2017	IPR001487	Bromodomain	GO:0005515
cPor_06763-RA	7cebe9db6903c27c94ca42475d19c12e	986	ProSiteProfiles	PS50014	Bromodomain profile.	47	119	21.483	T	16-12-2017	IPR001487	Bromodomain	GO:0005515
cPor_06763-RA	7cebe9db6903c27c94ca42475d19c12e	986	ProSiteProfiles	PS50014	Bromodomain profile.	322	394	21.91	T	16-12-2017	IPR001487	Bromodomain	GO:0005515
cPor_06763-RA	7cebe9db6903c27c94ca42475d19c12e	986	SUPERFAMILY	SSF47370		17	146	2.35e-42	T	16-12-2017	IPR036427	Bromodomain-like superfamily	GO:0005515
cPor_06763-RA	7cebe9db6903c27c94ca42475d19c12e	986	Gene3D	G3DSA:1.20.920.10		299	465	3.5e-49	T	16-12-2017	IPR036427	Bromodomain-like superfamily	GO:0005515
cPor_06763-RA	7cebe9db6903c27c94ca42475d19c12e	986	Gene3D	G3DSA:1.20.920.10		27	271	2.6e-45	T	16-12-2017	IPR036427	Bromodomain-like superfamily	GO:0005515
cPor_06763-RA	7cebe9db6903c27c94ca42475d19c12e	986	Pfam	PF00439	Bromodomain	311	398	3.3e-21	T	16-12-2017	IPR001487	Bromodomain	GO:0005515
cPor_06763-RA	7cebe9db6903c27c94ca42475d19c12e	986	Pfam	PF00439	Bromodomain	42	122	6.9e-19	T	16-12-2017	IPR001487	Bromodomain	GO:0005515
cPor_06763-RA	7cebe9db6903c27c94ca42475d19c12e	986	SUPERFAMILY	SSF47370		294	421	5.63e-42	T	16-12-2017	IPR036427	Bromodomain-like superfamily	GO:0005515
cPor_21951-RA	55c32da7a904b6eed21b0d0335eaeca1	332	SMART	SM00355		184	206	0.016	T	16-12-2017	IPR013087	Zinc finger C2H2-type	GO:0003676
cPor_21951-RA	55c32da7a904b6eed21b0d0335eaeca1	332	SMART	SM00355		269	291	0.00094	T	16-12-2017	IPR013087	Zinc finger C2H2-type	GO:0003676
cPor_21951-RA	55c32da7a904b6eed21b0d0335eaeca1	332	SMART	SM00355		241	263	0.00074	T	16-12-2017	IPR013087	Zinc finger C2H2-type	GO:0003676
cPor_21951-RA	55c32da7a904b6eed21b0d0335eaeca1	332	SMART	SM00355		215	237	0.074	T	16-12-2017	IPR013087	Zinc finger C2H2-type	GO:0003676
cPor_21951-RA	55c32da7a904b6eed21b0d0335eaeca1	332	SMART	SM00355		297	317	77	T	16-12-2017	IPR013087	Zinc finger C2H2-type	GO:0003676
cPor_21951-RA	55c32da7a904b6eed21b0d0335eaeca1	332	ProSiteProfiles	PS50157	Zinc finger C2H2 type domain profile.	215	242	9.265	T	16-12-2017	IPR013087	Zinc finger C2H2-type	GO:0003676
cPor_21951-RA	55c32da7a904b6eed21b0d0335eaeca1	332	ProSiteProfiles	PS50157	Zinc finger C2H2 type domain profile.	241	268	15.5	T	16-12-2017	IPR013087	Zinc finger C2H2-type	GO:0003676
cPor_21951-RA	55c32da7a904b6eed21b0d0335eaeca1	332	ProSiteProfiles	PS50157	Zinc finger C2H2 type domain profile.	269	296	13.63	T	16-12-2017	IPR013087	Zinc finger C2H2-type	GO:0003676
cPor_21951-RA	55c32da7a904b6eed21b0d0335eaeca1	332	ProSiteProfiles	PS50157	Zinc finger C2H2 type domain profile.	184	211	11.78	T	16-12-2017	IPR013087	Zinc finger C2H2-type	GO:0003676
cPor_21951-RA	55c32da7a904b6eed21b0d0335eaeca1	332	ProSiteProfiles	PS50157	Zinc finger C2H2 type domain profile.	297	327	9.702	T	16-12-2017	IPR013087	Zinc finger C2H2-type	GO:0003676
cPor_21951-RA	55c32da7a904b6eed21b0d0335eaeca1	332	ProSitePatterns	PS00028	Zinc finger C2H2 type domain signature.	271	291	-	T	16-12-2017	IPR013087	Zinc finger C2H2-type	GO:0003676
cPor_21951-RA	55c32da7a904b6eed21b0d0335eaeca1	332	ProSitePatterns	PS00028	Zinc finger C2H2 type domain signature.	186	206	-	T	16-12-2017	IPR013087	Zinc finger C2H2-type	GO:0003676
cPor_21951-RA	55c32da7a904b6eed21b0d0335eaeca1	332	ProSitePatterns	PS00028	Zinc finger C2H2 type domain signature.	217	237	-	T	16-12-2017	IPR013087	Zinc finger C2H2-type	GO:0003676
cPor_21951-RA	55c32da7a904b6eed21b0d0335eaeca1	332	ProSitePatterns	PS00028	Zinc finger C2H2 type domain signature.	243	263	-	T	16-12-2017	IPR013087	Zinc finger C2H2-type	GO:0003676
cPor_15571-RA	997650ddcbd34c017262cc130558de44	830	TIGRFAM	TIGR00880	2_A_01_02: multidrug resistance protein	173	313	1.2e-40	T	16-12-2017	IPR004734	Multidrug resistance protein	GO:0015238|GO:0015893|GO:0016021
cPor_15571-RA	997650ddcbd34c017262cc130558de44	830	Pfam	PF07690	Major Facilitator Superfamily	166	313	3.9e-21	T	16-12-2017	IPR011701	Major facilitator superfamily	GO:0016021|GO:0055085
cPor_15571-RA	997650ddcbd34c017262cc130558de44	830	Pfam	PF07690	Major Facilitator Superfamily	339	484	2.5e-10	T	16-12-2017	IPR011701	Major facilitator superfamily	GO:0016021|GO:0055085
cPor_02208-RA	8275648219ad62785c5c34861fbdf26f	517	SUPERFAMILY	SSF48371		40	367	4.87e-22	T	16-12-2017	IPR016024	Armadillo-type fold	GO:0005488
cPor_13314-RA	d2cdf2f14d5e1ff750c726975aa6cda2	575	PRINTS	PR01572	Type 2 neuropeptide FF receptor signature	333	353	6.2e-18	T	16-12-2017	IPR005397	Neuropeptide FF receptor, type 2	GO:0007186|GO:0008188|GO:0016021|GO:0031628|GO:0043408|GO:0045761|GO:2000479
cPor_13314-RA	d2cdf2f14d5e1ff750c726975aa6cda2	575	PRINTS	PR01572	Type 2 neuropeptide FF receptor signature	246	258	6.2e-18	T	16-12-2017	IPR005397	Neuropeptide FF receptor, type 2	GO:0007186|GO:0008188|GO:0016021|GO:0031628|GO:0043408|GO:0045761|GO:2000479
cPor_13314-RA	d2cdf2f14d5e1ff750c726975aa6cda2	575	PRINTS	PR01572	Type 2 neuropeptide FF receptor signature	156	174	6.2e-18	T	16-12-2017	IPR005397	Neuropeptide FF receptor, type 2	GO:0007186|GO:0008188|GO:0016021|GO:0031628|GO:0043408|GO:0045761|GO:2000479
cPor_13314-RA	d2cdf2f14d5e1ff750c726975aa6cda2	575	PRINTS	PR01572	Type 2 neuropeptide FF receptor signature	562	573	6.2e-18	T	16-12-2017	IPR005397	Neuropeptide FF receptor, type 2	GO:0007186|GO:0008188|GO:0016021|GO:0031628|GO:0043408|GO:0045761|GO:2000479
cPor_13314-RA	d2cdf2f14d5e1ff750c726975aa6cda2	575	PRINTS	PR01572	Type 2 neuropeptide FF receptor signature	448	459	6.2e-18	T	16-12-2017	IPR005397	Neuropeptide FF receptor, type 2	GO:0007186|GO:0008188|GO:0016021|GO:0031628|GO:0043408|GO:0045761|GO:2000479
cPor_13314-RA	d2cdf2f14d5e1ff750c726975aa6cda2	575	PRINTS	PR01570	Neuropeptide FF receptor family signature	208	220	9e-40	T	16-12-2017	IPR005395	Neuropeptide FF receptor family	GO:0007186|GO:0008188|GO:0016021
cPor_13314-RA	d2cdf2f14d5e1ff750c726975aa6cda2	575	PRINTS	PR01570	Neuropeptide FF receptor family signature	463	475	9e-40	T	16-12-2017	IPR005395	Neuropeptide FF receptor family	GO:0007186|GO:0008188|GO:0016021
cPor_13314-RA	d2cdf2f14d5e1ff750c726975aa6cda2	575	PRINTS	PR01570	Neuropeptide FF receptor family signature	183	196	9e-40	T	16-12-2017	IPR005395	Neuropeptide FF receptor family	GO:0007186|GO:0008188|GO:0016021
cPor_13314-RA	d2cdf2f14d5e1ff750c726975aa6cda2	575	PRINTS	PR01570	Neuropeptide FF receptor family signature	490	500	9e-40	T	16-12-2017	IPR005395	Neuropeptide FF receptor family	GO:0007186|GO:0008188|GO:0016021
cPor_13314-RA	d2cdf2f14d5e1ff750c726975aa6cda2	575	PRINTS	PR01570	Neuropeptide FF receptor family signature	296	310	9e-40	T	16-12-2017	IPR005395	Neuropeptide FF receptor family	GO:0007186|GO:0008188|GO:0016021
cPor_13314-RA	d2cdf2f14d5e1ff750c726975aa6cda2	575	PRINTS	PR01570	Neuropeptide FF receptor family signature	247	264	9e-40	T	16-12-2017	IPR005395	Neuropeptide FF receptor family	GO:0007186|GO:0008188|GO:0016021
cPor_13314-RA	d2cdf2f14d5e1ff750c726975aa6cda2	575	ProSiteProfiles	PS50262	G-protein coupled receptors family 1 profile.	214	485	45.487	T	16-12-2017	IPR017452	GPCR, rhodopsin-like, 7TM	GO:0016021
cPor_13314-RA	d2cdf2f14d5e1ff750c726975aa6cda2	575	PRINTS	PR00237	Rhodopsin-like GPCR superfamily signature	232	253	8.8e-45	T	16-12-2017	IPR000276	G protein-coupled receptor, rhodopsin-like	GO:0004930|GO:0007186|GO:0016021
cPor_13314-RA	d2cdf2f14d5e1ff750c726975aa6cda2	575	PRINTS	PR00237	Rhodopsin-like GPCR superfamily signature	372	395	8.8e-45	T	16-12-2017	IPR000276	G protein-coupled receptor, rhodopsin-like	GO:0004930|GO:0007186|GO:0016021
cPor_13314-RA	d2cdf2f14d5e1ff750c726975aa6cda2	575	PRINTS	PR00237	Rhodopsin-like GPCR superfamily signature	277	299	8.8e-45	T	16-12-2017	IPR000276	G protein-coupled receptor, rhodopsin-like	GO:0004930|GO:0007186|GO:0016021
cPor_13314-RA	d2cdf2f14d5e1ff750c726975aa6cda2	575	PRINTS	PR00237	Rhodopsin-like GPCR superfamily signature	311	332	8.8e-45	T	16-12-2017	IPR000276	G protein-coupled receptor, rhodopsin-like	GO:0004930|GO:0007186|GO:0016021
cPor_13314-RA	d2cdf2f14d5e1ff750c726975aa6cda2	575	PRINTS	PR00237	Rhodopsin-like GPCR superfamily signature	467	493	8.8e-45	T	16-12-2017	IPR000276	G protein-coupled receptor, rhodopsin-like	GO:0004930|GO:0007186|GO:0016021
cPor_13314-RA	d2cdf2f14d5e1ff750c726975aa6cda2	575	PRINTS	PR00237	Rhodopsin-like GPCR superfamily signature	199	223	8.8e-45	T	16-12-2017	IPR000276	G protein-coupled receptor, rhodopsin-like	GO:0004930|GO:0007186|GO:0016021
cPor_13314-RA	d2cdf2f14d5e1ff750c726975aa6cda2	575	PRINTS	PR00237	Rhodopsin-like GPCR superfamily signature	424	448	8.8e-45	T	16-12-2017	IPR000276	G protein-coupled receptor, rhodopsin-like	GO:0004930|GO:0007186|GO:0016021
cPor_13314-RA	d2cdf2f14d5e1ff750c726975aa6cda2	575	Pfam	PF00001	7 transmembrane receptor (rhodopsin family)	214	485	7.5e-59	T	16-12-2017	IPR000276	G protein-coupled receptor, rhodopsin-like	GO:0004930|GO:0007186|GO:0016021
cPor_13314-RA	d2cdf2f14d5e1ff750c726975aa6cda2	575	SMART	SM01381		208	500	2e-05	T	16-12-2017	IPR000276	G protein-coupled receptor, rhodopsin-like	GO:0004930|GO:0007186|GO:0016021
cPor_13314-RA	d2cdf2f14d5e1ff750c726975aa6cda2	575	ProSitePatterns	PS00237	G-protein coupled receptors family 1 signature.	283	299	-	T	16-12-2017	IPR000276	G protein-coupled receptor, rhodopsin-like	GO:0004930|GO:0007186|GO:0016021
cPor_06982-RA	9e8ede1bc8af63a4d67aea9eb618da3d	376	PRINTS	PR00473	Galactokinase signature	37	55	4.9e-26	T	16-12-2017	IPR000705	Galactokinase	GO:0004335|GO:0005524|GO:0006012|GO:0046835
cPor_06982-RA	9e8ede1bc8af63a4d67aea9eb618da3d	376	PRINTS	PR00473	Galactokinase signature	125	143	4.9e-26	T	16-12-2017	IPR000705	Galactokinase	GO:0004335|GO:0005524|GO:0006012|GO:0046835
cPor_06982-RA	9e8ede1bc8af63a4d67aea9eb618da3d	376	PRINTS	PR00473	Galactokinase signature	107	118	4.9e-26	T	16-12-2017	IPR000705	Galactokinase	GO:0004335|GO:0005524|GO:0006012|GO:0046835
cPor_06982-RA	9e8ede1bc8af63a4d67aea9eb618da3d	376	PRINTS	PR00473	Galactokinase signature	277	291	4.9e-26	T	16-12-2017	IPR000705	Galactokinase	GO:0004335|GO:0005524|GO:0006012|GO:0046835
cPor_06982-RA	9e8ede1bc8af63a4d67aea9eb618da3d	376	PANTHER	PTHR10457:SF6		12	370	8.5e-154	T	16-12-2017	IPR000705	Galactokinase	GO:0004335|GO:0005524|GO:0006012|GO:0046835
cPor_06982-RA	9e8ede1bc8af63a4d67aea9eb618da3d	376	Pfam	PF00288	GHMP kinases N terminal domain	129	194	3.8e-13	T	16-12-2017	IPR006204	GHMP kinase N-terminal domain	GO:0005524
cPor_06982-RA	9e8ede1bc8af63a4d67aea9eb618da3d	376	PIRSF	PIRSF000530		3	376	2.4e-117	T	16-12-2017	IPR006206	Mevalonate/galactokinase	GO:0005524|GO:0005737|GO:0008152|GO:0016301|GO:0016773
cPor_06982-RA	9e8ede1bc8af63a4d67aea9eb618da3d	376	Pfam	PF10509	Galactokinase galactose-binding signature	20	68	2.5e-21	T	16-12-2017	IPR019539	Galactokinase galactose-binding domain	GO:0005534
cPor_06982-RA	9e8ede1bc8af63a4d67aea9eb618da3d	376	ProSitePatterns	PS00627	GHMP kinases putative ATP-binding domain.	134	145	-	T	16-12-2017	IPR006203	GHMP kinase, ATP-binding, conserved site	GO:0005524
cPor_06982-RA	9e8ede1bc8af63a4d67aea9eb618da3d	376	TIGRFAM	TIGR00131	gal_kin: galactokinase	20	368	3.5e-104	T	16-12-2017	IPR000705	Galactokinase	GO:0004335|GO:0005524|GO:0006012|GO:0046835
cPor_08700-RA	9dd27594429f29db3d0f1c894c02a38f	807	ProSiteProfiles	PS50088	Ankyrin repeat profile.	317	349	12.502	T	16-12-2017	IPR002110	Ankyrin repeat	GO:0005515
cPor_08700-RA	9dd27594429f29db3d0f1c894c02a38f	807	ProSiteProfiles	PS51416	MIB/HERC2 domain profile.	9	87	34.749	T	16-12-2017	IPR010606	Mib-herc2	GO:0004842|GO:0016567|GO:0046872
cPor_08700-RA	9dd27594429f29db3d0f1c894c02a38f	807	PRINTS	PR01415	Ankyrin repeat signature	534	548	9.1e-08	T	16-12-2017	IPR002110	Ankyrin repeat	GO:0005515
cPor_08700-RA	9dd27594429f29db3d0f1c894c02a38f	807	PRINTS	PR01415	Ankyrin repeat signature	485	500	9.1e-08	T	16-12-2017	IPR002110	Ankyrin repeat	GO:0005515
cPor_08700-RA	9dd27594429f29db3d0f1c894c02a38f	807	SMART	SM00248		416	446	2.3	T	16-12-2017	IPR002110	Ankyrin repeat	GO:0005515
cPor_08700-RA	9dd27594429f29db3d0f1c894c02a38f	807	SMART	SM00248		518	547	3.6e-06	T	16-12-2017	IPR002110	Ankyrin repeat	GO:0005515
cPor_08700-RA	9dd27594429f29db3d0f1c894c02a38f	807	SMART	SM00248		450	480	3.3	T	16-12-2017	IPR002110	Ankyrin repeat	GO:0005515
cPor_08700-RA	9dd27594429f29db3d0f1c894c02a38f	807	SMART	SM00248		317	346	0.004	T	16-12-2017	IPR002110	Ankyrin repeat	GO:0005515
cPor_08700-RA	9dd27594429f29db3d0f1c894c02a38f	807	SMART	SM00248		383	412	0.0032	T	16-12-2017	IPR002110	Ankyrin repeat	GO:0005515
cPor_08700-RA	9dd27594429f29db3d0f1c894c02a38f	807	SMART	SM00248		484	514	1.5e-06	T	16-12-2017	IPR002110	Ankyrin repeat	GO:0005515
cPor_08700-RA	9dd27594429f29db3d0f1c894c02a38f	807	SMART	SM00248		350	379	0.0011	T	16-12-2017	IPR002110	Ankyrin repeat	GO:0005515
cPor_08700-RA	9dd27594429f29db3d0f1c894c02a38f	807	ProSiteProfiles	PS50088	Ankyrin repeat profile.	518	550	15.761	T	16-12-2017	IPR002110	Ankyrin repeat	GO:0005515
cPor_08700-RA	9dd27594429f29db3d0f1c894c02a38f	807	SUPERFAMILY	SSF159034		11	84	5.89e-22	T	16-12-2017	IPR037252	Mib/herc2 domain superfamily	GO:0004842|GO:0046872
cPor_08700-RA	9dd27594429f29db3d0f1c894c02a38f	807	Pfam	PF06701	Mib_herc2	20	84	1.9e-23	T	16-12-2017	IPR010606	Mib-herc2	GO:0004842|GO:0016567|GO:0046872
cPor_08700-RA	9dd27594429f29db3d0f1c894c02a38f	807	ProSiteProfiles	PS50088	Ankyrin repeat profile.	350	382	13.224	T	16-12-2017	IPR002110	Ankyrin repeat	GO:0005515
cPor_08700-RA	9dd27594429f29db3d0f1c894c02a38f	807	ProSiteProfiles	PS50088	Ankyrin repeat profile.	383	415	10.312	T	16-12-2017	IPR002110	Ankyrin repeat	GO:0005515
cPor_08700-RA	9dd27594429f29db3d0f1c894c02a38f	807	ProSiteProfiles	PS50088	Ankyrin repeat profile.	484	508	10.953	T	16-12-2017	IPR002110	Ankyrin repeat	GO:0005515
cPor_05095-RA	219ede0b8f6edc07b0b4e3fc9be67850	405	PANTHER	PTHR10812		41	405	1.5e-206	T	16-12-2017	IPR004979	Transcription factor AP-2	GO:0003700|GO:0005634|GO:0006355
cPor_20655-RA	5d191ec0131592225b7368c9c36b192c	380	ProSitePatterns	PS00107	Protein kinases ATP-binding region signature.	101	124	-	T	16-12-2017	IPR017441	Protein kinase, ATP binding site	GO:0005524
cPor_20655-RA	5d191ec0131592225b7368c9c36b192c	380	ProSiteProfiles	PS50011	Protein kinase domain profile.	95	380	46.068	T	16-12-2017	IPR000719	Protein kinase domain	GO:0004672|GO:0005524|GO:0006468
cPor_20655-RA	5d191ec0131592225b7368c9c36b192c	380	Pfam	PF00069	Protein kinase domain	95	373	1.9e-65	T	16-12-2017	IPR000719	Protein kinase domain	GO:0004672|GO:0005524|GO:0006468
cPor_20655-RA	5d191ec0131592225b7368c9c36b192c	380	ProSitePatterns	PS00108	Serine/Threonine protein kinases active-site signature.	211	223	-	T	16-12-2017	IPR008271	Serine/threonine-protein kinase, active site	GO:0004672|GO:0006468
cPor_20655-RA	5d191ec0131592225b7368c9c36b192c	380	SMART	SM00220		95	353	1.6e-80	T	16-12-2017	IPR000719	Protein kinase domain	GO:0004672|GO:0005524|GO:0006468
cPor_22259-RA	167773c5be921915c0759bbf5a3acdac	469	Pfam	PF01853	MOZ/SAS family	245	428	8.5e-85	T	16-12-2017	IPR002717	Histone acetyltransferase domain, MYST-type	GO:0004402|GO:0006355|GO:0016573
cPor_22259-RA	167773c5be921915c0759bbf5a3acdac	469	ProSiteProfiles	PS51726	MYST-type histone acetyltransferase (HAT) domain profile.	184	461	77.291	T	16-12-2017	IPR002717	Histone acetyltransferase domain, MYST-type	GO:0004402|GO:0006355|GO:0016573
cPor_03027-RA	1023a4468975ec754061de2562d61ac2	298	TIGRFAM	TIGR01297	CDF: cation diffusion facilitator family transporter	1	283	2.9e-79	T	16-12-2017	IPR002524	Cation efflux protein	GO:0006812|GO:0008324|GO:0016021|GO:0055085
cPor_03027-RA	1023a4468975ec754061de2562d61ac2	298	PANTHER	PTHR11562:SF37		1	298	3.2e-157	T	16-12-2017	IPR033572	Zinc transporter 8	GO:0005385|GO:0006882
cPor_03027-RA	1023a4468975ec754061de2562d61ac2	298	Pfam	PF01545	Cation efflux family	1	204	6.6e-44	T	16-12-2017	IPR002524	Cation efflux protein	GO:0006812|GO:0008324|GO:0016021|GO:0055085
cPor_17234-RA	2c165d43b088d6d7fd6d03a668acfdc1	320	CDD	cd00257	Fascin	12	133	5.14139e-34	T	16-12-2017	IPR022768	Fascin domain	GO:0030674|GO:0051015
cPor_17234-RA	2c165d43b088d6d7fd6d03a668acfdc1	320	Pfam	PF06268	Fascin domain	142	254	4.6e-18	T	16-12-2017	IPR022768	Fascin domain	GO:0030674|GO:0051015
cPor_17234-RA	2c165d43b088d6d7fd6d03a668acfdc1	320	Pfam	PF06268	Fascin domain	22	133	1e-30	T	16-12-2017	IPR022768	Fascin domain	GO:0030674|GO:0051015
cPor_17234-RA	2c165d43b088d6d7fd6d03a668acfdc1	320	PANTHER	PTHR10551:SF8		1	276	2.7e-134	T	16-12-2017	IPR030146	Fascin-1	GO:0016477|GO:0030036|GO:0051015
cPor_17234-RA	2c165d43b088d6d7fd6d03a668acfdc1	320	CDD	cd00257	Fascin	138	254	6.84884e-25	T	16-12-2017	IPR022768	Fascin domain	GO:0030674|GO:0051015
cPor_17234-RA	2c165d43b088d6d7fd6d03a668acfdc1	320	PANTHER	PTHR10551		1	276	2.7e-134	T	16-12-2017	IPR010431	Fascin	GO:0007015|GO:0051015
cPor_18495-RA	f1b14829b133fa7fdd03b49b4864a4d3	390	SMART	SM00232		47	190	5.6e-48	T	16-12-2017	IPR000555	JAB1/MPN/MOV34 metalloenzyme domain	GO:0005515
cPor_18495-RA	f1b14829b133fa7fdd03b49b4864a4d3	390	Pfam	PF01398	JAB1/Mov34/MPN/PAD-1 ubiquitin protease	46	162	2.5e-33	T	16-12-2017	IPR000555	JAB1/MPN/MOV34 metalloenzyme domain	GO:0005515
cPor_09447-RA	ffdb3c703c8a81d209714f682de65fb9	347	Pfam	PF00389	D-isomer specific 2-hydroxyacid dehydrogenase, catalytic domain	16	260	3.7e-07	T	16-12-2017	IPR006139	D-isomer specific 2-hydroxyacid dehydrogenase, catalytic domain	GO:0008152|GO:0016616|GO:0051287|GO:0055114
cPor_09447-RA	ffdb3c703c8a81d209714f682de65fb9	347	Pfam	PF02826	D-isomer specific 2-hydroxyacid dehydrogenase, NAD binding domain	42	225	2.3e-55	T	16-12-2017	IPR006140	D-isomer specific 2-hydroxyacid dehydrogenase, NAD-binding domain	GO:0051287|GO:0055114
cPor_13093-RA	b4b2eff7c43e1a992bdfbe59b4ee6816	255	ProSitePatterns	PS00247	HBGF/FGF family signature.	104	128	-	T	16-12-2017	IPR002209	Fibroblast growth factor family	GO:0008083
cPor_13093-RA	b4b2eff7c43e1a992bdfbe59b4ee6816	255	PANTHER	PTHR11486		4	248	4.1e-108	T	16-12-2017	IPR002209	Fibroblast growth factor family	GO:0008083
cPor_13093-RA	b4b2eff7c43e1a992bdfbe59b4ee6816	255	CDD	cd00058	FGF	45	164	1.78134e-34	T	16-12-2017	IPR002209	Fibroblast growth factor family	GO:0008083
cPor_13093-RA	b4b2eff7c43e1a992bdfbe59b4ee6816	255	PANTHER	PTHR11486:SF69		4	248	4.1e-108	T	16-12-2017	IPR028304	Fibroblast growth factor 23	GO:0005104|GO:0005576|GO:0008543
cPor_13093-RA	b4b2eff7c43e1a992bdfbe59b4ee6816	255	SMART	SM00442		40	169	2.1e-11	T	16-12-2017	IPR002209	Fibroblast growth factor family	GO:0008083
cPor_13093-RA	b4b2eff7c43e1a992bdfbe59b4ee6816	255	Pfam	PF00167	Fibroblast growth factor	45	137	7.5e-23	T	16-12-2017	IPR002209	Fibroblast growth factor family	GO:0008083
cPor_09437-RA	8c3df684208bc4461381b4661fd7b3fb	301	SUPERFAMILY	SSF69618		73	269	6.28e-47	T	16-12-2017	IPR036108	Tetrapyrrole biosynthesis, uroporphyrinogen III synthase superfamily	GO:0004852|GO:0033014
cPor_09437-RA	8c3df684208bc4461381b4661fd7b3fb	301	CDD	cd06578	HemD	73	269	6.83587e-36	T	16-12-2017	IPR003754	Tetrapyrrole biosynthesis, uroporphyrinogen III synthase	GO:0004852|GO:0033014
cPor_09437-RA	8c3df684208bc4461381b4661fd7b3fb	301	Pfam	PF02602	Uroporphyrinogen-III synthase HemD	73	263	6.8e-31	T	16-12-2017	IPR003754	Tetrapyrrole biosynthesis, uroporphyrinogen III synthase	GO:0004852|GO:0033014
cPor_01626-RA	078eb23cc6e3fb8da5e331c091b835ef	342	ProSitePatterns	PS01208	VWFC domain signature.	113	159	-	T	16-12-2017	IPR001007	VWFC domain	GO:0005515
cPor_01626-RA	078eb23cc6e3fb8da5e331c091b835ef	342	SMART	SM00121		25	90	2e-19	T	16-12-2017	IPR000867	Insulin-like growth factor-binding protein, IGFBP	GO:0001558|GO:0005520|GO:0005576
cPor_01626-RA	078eb23cc6e3fb8da5e331c091b835ef	342	ProSiteProfiles	PS50184	VWFC domain profile.	94	160	12.41	T	16-12-2017	IPR001007	VWFC domain	GO:0005515
cPor_01626-RA	078eb23cc6e3fb8da5e331c091b835ef	342	Pfam	PF00219	Insulin-like growth factor binding protein	28	75	1.1e-11	T	16-12-2017	IPR000867	Insulin-like growth factor-binding protein, IGFBP	GO:0001558|GO:0005520|GO:0005576
cPor_01626-RA	078eb23cc6e3fb8da5e331c091b835ef	342	SMART	SM00214		96	159	1.4e-20	T	16-12-2017	IPR001007	VWFC domain	GO:0005515
cPor_01626-RA	078eb23cc6e3fb8da5e331c091b835ef	342	ProSiteProfiles	PS51323	Insulin-like growth factor-binding protein (IGFBP) N-terminal domain profile.	17	91	18.929	T	16-12-2017	IPR000867	Insulin-like growth factor-binding protein, IGFBP	GO:0001558|GO:0005520|GO:0005576
cPor_01626-RA	078eb23cc6e3fb8da5e331c091b835ef	342	Pfam	PF00093	von Willebrand factor type C domain	96	159	3.7e-10	T	16-12-2017	IPR001007	VWFC domain	GO:0005515
cPor_19471-RA	84ec6f51e9756a290808d5c9f0c6e532	319	Pfam	PF00789	UBX domain	242	317	7.7e-18	T	16-12-2017	IPR001012	UBX domain	GO:0005515
cPor_19471-RA	84ec6f51e9756a290808d5c9f0c6e532	319	SMART	SM00166		239	318	6.1e-08	T	16-12-2017	IPR001012	UBX domain	GO:0005515
cPor_19471-RA	84ec6f51e9756a290808d5c9f0c6e532	319	ProSiteProfiles	PS50033	UBX domain profile.	240	317	23.195	T	16-12-2017	IPR001012	UBX domain	GO:0005515
cPor_19621-RA	99eeac906793dc319071fd2f47ea0206	284	PRINTS	PR01349	Wnt protein signature	139	151	1.2e-28	T	16-12-2017	IPR005817	Wnt	GO:0005102|GO:0005576|GO:0007275|GO:0016055
cPor_19621-RA	99eeac906793dc319071fd2f47ea0206	284	PRINTS	PR01349	Wnt protein signature	96	110	1.2e-28	T	16-12-2017	IPR005817	Wnt	GO:0005102|GO:0005576|GO:0007275|GO:0016055
cPor_19621-RA	99eeac906793dc319071fd2f47ea0206	284	PRINTS	PR01349	Wnt protein signature	115	128	1.2e-28	T	16-12-2017	IPR005817	Wnt	GO:0005102|GO:0005576|GO:0007275|GO:0016055
cPor_19621-RA	99eeac906793dc319071fd2f47ea0206	284	PRINTS	PR01349	Wnt protein signature	197	211	1.2e-28	T	16-12-2017	IPR005817	Wnt	GO:0005102|GO:0005576|GO:0007275|GO:0016055
cPor_19621-RA	99eeac906793dc319071fd2f47ea0206	284	PRINTS	PR01349	Wnt protein signature	259	270	1.2e-28	T	16-12-2017	IPR005817	Wnt	GO:0005102|GO:0005576|GO:0007275|GO:0016055
cPor_19621-RA	99eeac906793dc319071fd2f47ea0206	284	PANTHER	PTHR12027		16	284	1.8e-175	T	16-12-2017	IPR005817	Wnt	GO:0005102|GO:0005576|GO:0007275|GO:0016055
cPor_19621-RA	99eeac906793dc319071fd2f47ea0206	284	SMART	SM00097		34	284	9.5e-117	T	16-12-2017	IPR005817	Wnt	GO:0005102|GO:0005576|GO:0007275|GO:0016055
cPor_19621-RA	99eeac906793dc319071fd2f47ea0206	284	Pfam	PF00110	wnt family	35	284	1.9e-77	T	16-12-2017	IPR005817	Wnt	GO:0005102|GO:0005576|GO:0007275|GO:0016055
cPor_06566-RA	583bb10a8c8f50b41a69d264dd712168	258	SUPERFAMILY	SSF158235		208	257	2.75e-13	T	16-12-2017	IPR036036	SOCS box-like domain superfamily	GO:0035556
cPor_05093-RA	33c28966fc5029e7ee275eefa8728c41	342	PRINTS	PR01550	DNA topoisomerase VI subunit A family signature	125	136	2.9e-30	T	16-12-2017	IPR002815	Spo11/DNA topoisomerase VI subunit A	GO:0000737|GO:0003677|GO:0005694
cPor_05093-RA	33c28966fc5029e7ee275eefa8728c41	342	PRINTS	PR01550	DNA topoisomerase VI subunit A family signature	157	172	2.9e-30	T	16-12-2017	IPR002815	Spo11/DNA topoisomerase VI subunit A	GO:0000737|GO:0003677|GO:0005694
cPor_05093-RA	33c28966fc5029e7ee275eefa8728c41	342	PRINTS	PR01550	DNA topoisomerase VI subunit A family signature	212	229	2.9e-30	T	16-12-2017	IPR002815	Spo11/DNA topoisomerase VI subunit A	GO:0000737|GO:0003677|GO:0005694
cPor_05093-RA	33c28966fc5029e7ee275eefa8728c41	342	PRINTS	PR01550	DNA topoisomerase VI subunit A family signature	139	156	2.9e-30	T	16-12-2017	IPR002815	Spo11/DNA topoisomerase VI subunit A	GO:0000737|GO:0003677|GO:0005694
cPor_05093-RA	33c28966fc5029e7ee275eefa8728c41	342	SUPERFAMILY	SSF56726		100	342	1.7e-64	T	16-12-2017	IPR036078	Spo11/DNA topoisomerase VI subunit A superfamily	GO:0000737|GO:0003677|GO:0005694
cPor_05093-RA	33c28966fc5029e7ee275eefa8728c41	342	Pfam	PF04406	Type IIB DNA topoisomerase	102	162	1.6e-24	T	16-12-2017	IPR013049	Spo11/DNA topoisomerase VI, subunit A, N-terminal	GO:0003677|GO:0003824|GO:0005524|GO:0005694|GO:0006259
cPor_02255-RA	abc374fa0e61644b1f2d94739bef0fd8	263	ProSiteProfiles	PS50061	Ets-domain profile.	167	250	13.928	T	16-12-2017	IPR000418	Ets domain	GO:0003700|GO:0006355|GO:0043565
cPor_02255-RA	abc374fa0e61644b1f2d94739bef0fd8	263	Pfam	PF00178	Ets-domain	168	249	3.9e-23	T	16-12-2017	IPR000418	Ets domain	GO:0003700|GO:0006355|GO:0043565
cPor_02255-RA	abc374fa0e61644b1f2d94739bef0fd8	263	SMART	SM00413		166	254	6.8e-41	T	16-12-2017	IPR000418	Ets domain	GO:0003700|GO:0006355|GO:0043565
cPor_02255-RA	abc374fa0e61644b1f2d94739bef0fd8	263	ProSitePatterns	PS00346	Ets-domain signature 2.	217	232	-	T	16-12-2017	IPR000418	Ets domain	GO:0003700|GO:0006355|GO:0043565
cPor_02255-RA	abc374fa0e61644b1f2d94739bef0fd8	263	PRINTS	PR00454	ETS domain signature	232	250	1.9e-14	T	16-12-2017	IPR000418	Ets domain	GO:0003700|GO:0006355|GO:0043565
cPor_02255-RA	abc374fa0e61644b1f2d94739bef0fd8	263	PRINTS	PR00454	ETS domain signature	214	232	1.9e-14	T	16-12-2017	IPR000418	Ets domain	GO:0003700|GO:0006355|GO:0043565
cPor_02255-RA	abc374fa0e61644b1f2d94739bef0fd8	263	PRINTS	PR00454	ETS domain signature	167	180	1.9e-14	T	16-12-2017	IPR000418	Ets domain	GO:0003700|GO:0006355|GO:0043565
cPor_02255-RA	abc374fa0e61644b1f2d94739bef0fd8	263	PRINTS	PR00454	ETS domain signature	194	212	1.9e-14	T	16-12-2017	IPR000418	Ets domain	GO:0003700|GO:0006355|GO:0043565
cPor_02255-RA	abc374fa0e61644b1f2d94739bef0fd8	263	ProSitePatterns	PS00345	Ets-domain signature 1.	169	177	-	T	16-12-2017	IPR000418	Ets domain	GO:0003700|GO:0006355|GO:0043565
cPor_00123-RA	2b3d95bd80e5807801071a2cca1160b3	370	Pfam	PF13506	Glycosyl transferase family 21	82	254	2.7e-60	T	16-12-2017	IPR025993	Ceramide glucosyltransferase	GO:0016757
cPor_12277-RA	4f07bdcf0a99a30e955014c451d4541c	275	PANTHER	PTHR12757		91	275	1.9e-116	T	16-12-2017	IPR008477	Tumor necrosis factor alpha-induced protein 8-like	GO:0042981
cPor_12277-RA	4f07bdcf0a99a30e955014c451d4541c	275	Pfam	PF05527	Domain of unknown function (DUF758)	95	272	8.7e-79	T	16-12-2017	IPR008477	Tumor necrosis factor alpha-induced protein 8-like	GO:0042981
cPor_11586-RA	2b2f940a0f9ef9b7b83f50accd23ceb1	352	PRINTS	PR01499	Trek K+ channel signature	123	134	6.8e-38	T	16-12-2017	IPR003976	Two pore domain potassium channel, TREK	GO:0005267|GO:0016020|GO:0071805
cPor_11586-RA	2b2f940a0f9ef9b7b83f50accd23ceb1	352	PRINTS	PR01499	Trek K+ channel signature	136	152	6.8e-38	T	16-12-2017	IPR003976	Two pore domain potassium channel, TREK	GO:0005267|GO:0016020|GO:0071805
cPor_11586-RA	2b2f940a0f9ef9b7b83f50accd23ceb1	352	PRINTS	PR01499	Trek K+ channel signature	24	43	6.8e-38	T	16-12-2017	IPR003976	Two pore domain potassium channel, TREK	GO:0005267|GO:0016020|GO:0071805
cPor_11586-RA	2b2f940a0f9ef9b7b83f50accd23ceb1	352	PRINTS	PR01499	Trek K+ channel signature	45	56	6.8e-38	T	16-12-2017	IPR003976	Two pore domain potassium channel, TREK	GO:0005267|GO:0016020|GO:0071805
cPor_11586-RA	2b2f940a0f9ef9b7b83f50accd23ceb1	352	PRINTS	PR01499	Trek K+ channel signature	101	116	6.8e-38	T	16-12-2017	IPR003976	Two pore domain potassium channel, TREK	GO:0005267|GO:0016020|GO:0071805
cPor_11586-RA	2b2f940a0f9ef9b7b83f50accd23ceb1	352	PRINTS	PR01499	Trek K+ channel signature	172	186	6.8e-38	T	16-12-2017	IPR003976	Two pore domain potassium channel, TREK	GO:0005267|GO:0016020|GO:0071805
cPor_20372-RA	0ac26be720f75c36a284c7b4b73015e0	455	SMART	SM00234		196	401	3e-15	T	16-12-2017	IPR002913	START domain	GO:0008289
cPor_20372-RA	0ac26be720f75c36a284c7b4b73015e0	455	Pfam	PF01852	START domain	209	393	1e-27	T	16-12-2017	IPR002913	START domain	GO:0008289
cPor_20372-RA	0ac26be720f75c36a284c7b4b73015e0	455	ProSiteProfiles	PS50848	START domain profile.	214	399	35.14	T	16-12-2017	IPR002913	START domain	GO:0008289
cPor_21061-RA	56c632c92f463b2fb29d140015b145ad	439	PANTHER	PTHR31004		61	439	1.5e-119	T	16-12-2017	IPR033582	Transmembrane protein 79	GO:0032588|GO:0061436|GO:0070268
cPor_17454-RA	8f0fe544dc2374a61b23f8617fb9078f	272	SMART	SM00332		3	268	8.1e-79	T	16-12-2017	IPR001932	PPM-type phosphatase domain	GO:0003824
cPor_17454-RA	8f0fe544dc2374a61b23f8617fb9078f	272	ProSiteProfiles	PS51746	PPM-type phosphatase domain profile.	1	270	51.039	T	16-12-2017	IPR001932	PPM-type phosphatase domain	GO:0003824
cPor_17454-RA	8f0fe544dc2374a61b23f8617fb9078f	272	ProSitePatterns	PS01032	PPM-type phosphatase domain signature.	27	35	-	T	16-12-2017	IPR000222	PPM-type phosphatase, divalent cation binding	GO:0043169
cPor_17454-RA	8f0fe544dc2374a61b23f8617fb9078f	272	PANTHER	PTHR13832		1	270	1.8e-123	T	16-12-2017	IPR015655	Protein phosphatase 2C family	GO:0004722|GO:0006470
cPor_17454-RA	8f0fe544dc2374a61b23f8617fb9078f	272	CDD	cd00143	PP2Cc	1	270	4.26599e-88	T	16-12-2017	IPR001932	PPM-type phosphatase domain	GO:0003824
cPor_17454-RA	8f0fe544dc2374a61b23f8617fb9078f	272	Pfam	PF00481	Protein phosphatase 2C	1	263	4.9e-62	T	16-12-2017	IPR001932	PPM-type phosphatase domain	GO:0003824
cPor_18867-RA	79d31cbcb6e22bee24048acefb9c3311	550	TIGRFAM	TIGR01649	hnRNP-L_PTB: hnRNP-L/PTB/hephaestus splicing factor family	145	430	2e-109	T	16-12-2017	IPR006536	HnRNP-L/PTB	GO:0003723|GO:0005634|GO:0006397
cPor_18867-RA	79d31cbcb6e22bee24048acefb9c3311	550	SMART	SM00360		14	83	1.2e-05	T	16-12-2017	IPR000504	RNA recognition motif domain	GO:0003676
cPor_18867-RA	79d31cbcb6e22bee24048acefb9c3311	550	SMART	SM00360		239	308	1.6e-07	T	16-12-2017	IPR000504	RNA recognition motif domain	GO:0003676
cPor_18867-RA	79d31cbcb6e22bee24048acefb9c3311	550	ProSiteProfiles	PS50102	Eukaryotic RNA Recognition Motif (RRM) profile.	238	312	11.332	T	16-12-2017	IPR000504	RNA recognition motif domain	GO:0003676
cPor_18867-RA	79d31cbcb6e22bee24048acefb9c3311	550	Pfam	PF00076	RNA recognition motif. (a.k.a. RRM, RBD, or RNP domain)	17	65	5.4e-07	T	16-12-2017	IPR000504	RNA recognition motif domain	GO:0003676
cPor_18867-RA	79d31cbcb6e22bee24048acefb9c3311	550	SUPERFAMILY	SSF54928		4	98	3.32e-20	T	16-12-2017	IPR035979	RNA-binding domain superfamily	GO:0003676
cPor_18867-RA	79d31cbcb6e22bee24048acefb9c3311	550	SUPERFAMILY	SSF54928		227	317	6.79e-16	T	16-12-2017	IPR035979	RNA-binding domain superfamily	GO:0003676
cPor_18867-RA	79d31cbcb6e22bee24048acefb9c3311	550	ProSiteProfiles	PS50102	Eukaryotic RNA Recognition Motif (RRM) profile.	13	87	9.337	T	16-12-2017	IPR000504	RNA recognition motif domain	GO:0003676
cPor_20245-RA	d9461bae707ff2fd60d84a7490df20e9	254	ProSitePatterns	PS00034	Paired domain signature.	38	54	-	T	16-12-2017	IPR001523	Paired domain	GO:0003677|GO:0006355
cPor_20245-RA	d9461bae707ff2fd60d84a7490df20e9	254	PRINTS	PR00027	Paired box signature	46	63	4.9e-40	T	16-12-2017	IPR001523	Paired domain	GO:0003677|GO:0006355
cPor_20245-RA	d9461bae707ff2fd60d84a7490df20e9	254	PRINTS	PR00027	Paired box signature	8	23	4.9e-40	T	16-12-2017	IPR001523	Paired domain	GO:0003677|GO:0006355
cPor_20245-RA	d9461bae707ff2fd60d84a7490df20e9	254	PRINTS	PR00027	Paired box signature	64	81	4.9e-40	T	16-12-2017	IPR001523	Paired domain	GO:0003677|GO:0006355
cPor_20245-RA	d9461bae707ff2fd60d84a7490df20e9	254	PRINTS	PR00027	Paired box signature	26	44	4.9e-40	T	16-12-2017	IPR001523	Paired domain	GO:0003677|GO:0006355
cPor_20245-RA	d9461bae707ff2fd60d84a7490df20e9	254	SUPERFAMILY	SSF46689		7	129	2.21e-39	T	16-12-2017	IPR009057	Homeobox-like domain superfamily	GO:0003677
cPor_20245-RA	d9461bae707ff2fd60d84a7490df20e9	254	Pfam	PF00292	'Paired box' domain	5	128	8.2e-72	T	16-12-2017	IPR001523	Paired domain	GO:0003677|GO:0006355
cPor_20245-RA	d9461bae707ff2fd60d84a7490df20e9	254	PANTHER	PTHR24329:SF297		3	221	3.2e-113	T	16-12-2017	IPR033204	Paired box protein PAX9	GO:0003700|GO:0006355|GO:0009887
cPor_20245-RA	d9461bae707ff2fd60d84a7490df20e9	254	SMART	SM00351		4	128	8.1e-90	T	16-12-2017	IPR001523	Paired domain	GO:0003677|GO:0006355
cPor_20245-RA	d9461bae707ff2fd60d84a7490df20e9	254	CDD	cd00131	PAX	6	131	3.32985e-83	T	16-12-2017	IPR001523	Paired domain	GO:0003677|GO:0006355
cPor_20245-RA	d9461bae707ff2fd60d84a7490df20e9	254	ProSiteProfiles	PS51057	Paired domain profile.	4	130	61.96	T	16-12-2017	IPR001523	Paired domain	GO:0003677|GO:0006355
cPor_18350-RA	ca7849d522d4fa8868684397dbe31f64	331	SUPERFAMILY	SSF53720		2	329	2.95e-105	T	16-12-2017	IPR016161	Aldehyde/histidinol dehydrogenase	GO:0008152|GO:0016491|GO:0055114
cPor_18350-RA	ca7849d522d4fa8868684397dbe31f64	331	Gene3D	G3DSA:3.40.605.10		88	120	3.7e-11	T	16-12-2017	IPR016162	Aldehyde dehydrogenase, N-terminal	GO:0008152|GO:0016491|GO:0055114
cPor_18350-RA	ca7849d522d4fa8868684397dbe31f64	331	Pfam	PF00171	Aldehyde dehydrogenase family	90	326	1.9e-84	T	16-12-2017	IPR015590	Aldehyde dehydrogenase domain	GO:0008152|GO:0016491|GO:0055114
cPor_18350-RA	ca7849d522d4fa8868684397dbe31f64	331	Pfam	PF00171	Aldehyde dehydrogenase family	1	86	6e-21	T	16-12-2017	IPR015590	Aldehyde dehydrogenase domain	GO:0008152|GO:0016491|GO:0055114
cPor_18350-RA	ca7849d522d4fa8868684397dbe31f64	331	Gene3D	G3DSA:3.40.605.10		1	87	9.5e-23	T	16-12-2017	IPR016162	Aldehyde dehydrogenase, N-terminal	GO:0008152|GO:0016491|GO:0055114
cPor_18350-RA	ca7849d522d4fa8868684397dbe31f64	331	ProSitePatterns	PS00070	Aldehyde dehydrogenases cysteine active site.	129	140	-	T	16-12-2017	IPR016160	Aldehyde dehydrogenase, cysteine active site	GO:0008152|GO:0016491|GO:0055114
cPor_18672-RA	9174b2dde0a5cf616b7c1f7c88bdbcfa	673	Pfam	PF01805	Surp module	184	235	2e-15	T	16-12-2017	IPR000061	SWAP/Surp	GO:0003723|GO:0006396
cPor_18672-RA	9174b2dde0a5cf616b7c1f7c88bdbcfa	673	Pfam	PF01805	Surp module	260	308	4e-11	T	16-12-2017	IPR000061	SWAP/Surp	GO:0003723|GO:0006396
cPor_18672-RA	9174b2dde0a5cf616b7c1f7c88bdbcfa	673	SUPERFAMILY	SSF109905		175	238	1.96e-19	T	16-12-2017	IPR035967	SWAP/Surp superfamily	GO:0003723|GO:0006396
cPor_18672-RA	9174b2dde0a5cf616b7c1f7c88bdbcfa	673	ProSiteProfiles	PS50128	SURP motif repeat profile.	258	301	11.507	T	16-12-2017	IPR000061	SWAP/Surp	GO:0003723|GO:0006396
cPor_18672-RA	9174b2dde0a5cf616b7c1f7c88bdbcfa	673	Pfam	PF01585	G-patch domain	551	593	1.9e-14	T	16-12-2017	IPR000467	G-patch domain	GO:0003676
cPor_18672-RA	9174b2dde0a5cf616b7c1f7c88bdbcfa	673	SMART	SM00648		256	310	2e-14	T	16-12-2017	IPR000061	SWAP/Surp	GO:0003723|GO:0006396
cPor_18672-RA	9174b2dde0a5cf616b7c1f7c88bdbcfa	673	SMART	SM00648		184	238	7.2e-20	T	16-12-2017	IPR000061	SWAP/Surp	GO:0003723|GO:0006396
cPor_18672-RA	9174b2dde0a5cf616b7c1f7c88bdbcfa	673	ProSiteProfiles	PS50128	SURP motif repeat profile.	186	228	13.433	T	16-12-2017	IPR000061	SWAP/Surp	GO:0003723|GO:0006396
cPor_18672-RA	9174b2dde0a5cf616b7c1f7c88bdbcfa	673	SMART	SM00443		548	595	4.3e-17	T	16-12-2017	IPR000467	G-patch domain	GO:0003676
cPor_18672-RA	9174b2dde0a5cf616b7c1f7c88bdbcfa	673	SUPERFAMILY	SSF109905		251	314	3.01e-15	T	16-12-2017	IPR035967	SWAP/Surp superfamily	GO:0003723|GO:0006396
cPor_18672-RA	9174b2dde0a5cf616b7c1f7c88bdbcfa	673	ProSiteProfiles	PS50174	G-patch domain profile.	550	597	17.007	T	16-12-2017	IPR000467	G-patch domain	GO:0003676
cPor_01077-RA	8e972d0d5a2cc3b619ec9905481c4d66	260	PRINTS	PR00259	Transmembrane four family signature	13	36	3.7e-06	T	16-12-2017	IPR000301	Tetraspanin	GO:0016021
cPor_01077-RA	8e972d0d5a2cc3b619ec9905481c4d66	260	PRINTS	PR00259	Transmembrane four family signature	55	81	3.7e-06	T	16-12-2017	IPR000301	Tetraspanin	GO:0016021
cPor_01077-RA	8e972d0d5a2cc3b619ec9905481c4d66	260	PRINTS	PR00259	Transmembrane four family signature	82	110	3.7e-06	T	16-12-2017	IPR000301	Tetraspanin	GO:0016021
cPor_01077-RA	8e972d0d5a2cc3b619ec9905481c4d66	260	Pfam	PF00335	Tetraspanin family	14	255	6.1e-29	T	16-12-2017	IPR018499	Tetraspanin/Peripherin	GO:0016021
cPor_01077-RA	8e972d0d5a2cc3b619ec9905481c4d66	260	PIRSF	PIRSF002419		2	260	2.4e-23	T	16-12-2017	IPR000301	Tetraspanin	GO:0016021
cPor_01077-RA	8e972d0d5a2cc3b619ec9905481c4d66	260	SUPERFAMILY	SSF48652		119	227	4.71e-08	T	16-12-2017	IPR008952	Tetraspanin, EC2 domain superfamily	GO:0016021
cPor_01077-RA	8e972d0d5a2cc3b619ec9905481c4d66	260	Gene3D	G3DSA:1.10.1450.10		116	227	1.9e-09	T	16-12-2017	IPR008952	Tetraspanin, EC2 domain superfamily	GO:0016021
cPor_15629-RA	ee7eec43f08b2bd5d02c67f469b7436a	592	Pfam	PF00860	Permease family	51	475	1.3e-87	T	16-12-2017	IPR006043	Xanthine/uracil/vitamin C permease	GO:0016020|GO:0022857|GO:0055085
cPor_15629-RA	ee7eec43f08b2bd5d02c67f469b7436a	592	PANTHER	PTHR11119:SF33		17	37	0	T	16-12-2017	IPR029956	Solute carrier family 23 member 2	GO:0015882|GO:0016021|GO:0070890
cPor_15629-RA	ee7eec43f08b2bd5d02c67f469b7436a	592	PANTHER	PTHR11119:SF33		50	592	0	T	16-12-2017	IPR029956	Solute carrier family 23 member 2	GO:0015882|GO:0016021|GO:0070890
cPor_15629-RA	ee7eec43f08b2bd5d02c67f469b7436a	592	ProSitePatterns	PS01116	Xanthine/uracil permeases family signature.	424	444	-	T	16-12-2017	IPR006042	Xanthine/uracil permease	GO:0005215|GO:0016020|GO:0055085
cPor_20474-RA	c857fe5f89e977bc84bcb985b646471f	389	PANTHER	PTHR12611:SF2		123	368	5e-169	T	16-12-2017	IPR030500	Purine-rich element-binding protein alpha	GO:0003700|GO:0003723|GO:0030154|GO:0042127|GO:0045892

## Sheet: unique_geneID_cPor_brnachlength
cPor_05119-RA
cPor_01965-RA
cPor_19644-RA
cPor_16566-RA
cPor_15403-RA
cPor_14873-RA
cPor_20944-RA
cPor_14674-RA
cPor_22689-RA
cPor_23112-RA
cPor_15921-RA
cPor_20914-RA
cPor_06763-RA
cPor_21951-RA
cPor_15571-RA
cPor_02208-RA
cPor_13314-RA
cPor_06982-RA
cPor_08700-RA
cPor_05095-RA
cPor_20655-RA
cPor_22259-RA
cPor_03027-RA
cPor_17234-RA
cPor_18495-RA
cPor_09447-RA
cPor_13093-RA
cPor_09437-RA
cPor_01626-RA
cPor_19471-RA
cPor_19621-RA
cPor_06566-RA
cPor_05093-RA
cPor_02255-RA
cPor_00123-RA
cPor_12277-RA
cPor_11586-RA
cPor_20372-RA
cPor_21061-RA
cPor_17454-RA
cPor_18867-RA
cPor_20245-RA
cPor_18350-RA
cPor_18672-RA
cPor_01077-RA
cPor_15629-RA
cPor_20474-RA
