# Supplementary material for: A High-Quality Reference Genome Assembly of the Saltwater Crocodile, Crocodylus porosus, Reveals Patterns of Selection in Crocodylidae
Source: Genome Biol Evol. 2019 Dec 10;12(1):3635–46. doi: 10.1093/gbe/evz269 (PMC6946029; doi:10.1093/gbe/evz269)
Supplement: evz269_Supplementary_Data [file evz269_supplementary_data.zip › Supplementary_File_S8.xlsx]

## Sheet: amiss_top41_chick_outlier_goTER
American alligator genes under differential selection with chicken as the outgroup (branch length estimation)
amisp007336	b0ec42010cba2b06b635e99a9424436f	253	PANTHER	PTHR10106:SF14		1	251	1.5e-132	T	19-01-2018	IPR028837	Cytochrome b561	GO:0000293|GO:0016021|GO:0022900						amisp007336
amisp034857	9d5a18abbf3e054e1202295db4c33506	343	SMART	SM00360		8	80	3.8e-20	T	19-01-2018	IPR000504	RNA recognition motif domain	GO:0003676						amisp034857
amisp034857	9d5a18abbf3e054e1202295db4c33506	343	SMART	SM00360		99	171	3.3e-21	T	19-01-2018	IPR000504	RNA recognition motif domain	GO:0003676						amisp024790
amisp034857	9d5a18abbf3e054e1202295db4c33506	343	ProSiteProfiles	PS50102	Eukaryotic RNA Recognition Motif (RRM) profile.	7	86	14.351	T	19-01-2018	IPR000504	RNA recognition motif domain	GO:0003676						amisp020858
amisp034857	9d5a18abbf3e054e1202295db4c33506	343	ProSiteProfiles	PS50102	Eukaryotic RNA Recognition Motif (RRM) profile.	98	175	16.875	T	19-01-2018	IPR000504	RNA recognition motif domain	GO:0003676						amisp018474
amisp034857	9d5a18abbf3e054e1202295db4c33506	343	Pfam	PF00076	RNA recognition motif. (a.k.a. RRM, RBD, or RNP domain)	9	67	1.1e-13	T	19-01-2018	IPR000504	RNA recognition motif domain	GO:0003676						amisp000788
amisp034857	9d5a18abbf3e054e1202295db4c33506	343	Pfam	PF00076	RNA recognition motif. (a.k.a. RRM, RBD, or RNP domain)	100	157	1e-15	T	19-01-2018	IPR000504	RNA recognition motif domain	GO:0003676						amisp016775
amisp034857	9d5a18abbf3e054e1202295db4c33506	343	SUPERFAMILY	SSF54928		91	207	1.48e-29	T	19-01-2018	IPR035979	RNA-binding domain superfamily	GO:0003676						amisp005517
amisp034857	9d5a18abbf3e054e1202295db4c33506	343	SUPERFAMILY	SSF54928		6	105	4.7e-25	T	19-01-2018	IPR035979	RNA-binding domain superfamily	GO:0003676						amisp016685
amisp024790	204d97312c43e59527b9bc5bba06fa83	397	CDD	cd10719	DnaJ_zf	135	199	1.02654e-18	T	19-01-2018	IPR001305	Heat shock protein DnaJ, cysteine-rich domain	GO:0031072|GO:0051082						amisp008729
amisp024790	204d97312c43e59527b9bc5bba06fa83	397	Pfam	PF00684	DnaJ central domain	135	199	7.7e-14	T	19-01-2018	IPR001305	Heat shock protein DnaJ, cysteine-rich domain	GO:0031072|GO:0051082						amisp024930
amisp024790	204d97312c43e59527b9bc5bba06fa83	397	SUPERFAMILY	SSF49493		207	249	6.8e-18	T	19-01-2018	IPR008971	HSP40/DnaJ peptide-binding	GO:0006457|GO:0051082						amisp021242
amisp024790	204d97312c43e59527b9bc5bba06fa83	397	SUPERFAMILY	SSF49493		107	140	6.8e-18	T	19-01-2018	IPR008971	HSP40/DnaJ peptide-binding	GO:0006457|GO:0051082						amisp031836
amisp024790	204d97312c43e59527b9bc5bba06fa83	397	ProSiteProfiles	PS51188	Zinc finger CR-type profile.	122	206	23.725	T	19-01-2018	IPR001305	Heat shock protein DnaJ, cysteine-rich domain	GO:0031072|GO:0051082						amisp002224
amisp024790	204d97312c43e59527b9bc5bba06fa83	397	Hamap	MF_01152	Chaperone protein DnaJ [dnaJ].	3	367	26.026	T	19-01-2018	IPR012724	Chaperone DnaJ	GO:0005524|GO:0006457|GO:0009408|GO:0051082						amisp001261
amisp024790	204d97312c43e59527b9bc5bba06fa83	397	SUPERFAMILY	SSF49493		251	336	1.44e-18	T	19-01-2018	IPR008971	HSP40/DnaJ peptide-binding	GO:0006457|GO:0051082						amisp023131
amisp020858	34ad3b1f7cff16e3d81980aa978f088a	568	PANTHER	PTHR10183:SF30		5	515	1.2e-286	T	19-01-2018	IPR028791	Calpain-10	GO:0032869						amisp034033
amisp020858	34ad3b1f7cff16e3d81980aa978f088a	568	Pfam	PF00648	Calpain family cysteine protease	15	317	4e-80	T	19-01-2018	IPR001300	Peptidase C2, calpain, catalytic domain	GO:0004198|GO:0005622|GO:0006508						amisp030354
amisp020858	34ad3b1f7cff16e3d81980aa978f088a	568	CDD	cd00044	CysPc	10	296	1.25755e-91	T	19-01-2018	IPR001300	Peptidase C2, calpain, catalytic domain	GO:0004198|GO:0005622|GO:0006508						amisp018040
amisp020858	34ad3b1f7cff16e3d81980aa978f088a	568	PRINTS	PR00704	Calpain cysteine protease (C2) family signature	136	159	2.5e-50	T	19-01-2018	IPR022684	Peptidase C2, calpain family	GO:0004198|GO:0005622|GO:0006508						amisp005516
amisp020858	34ad3b1f7cff16e3d81980aa978f088a	568	PRINTS	PR00704	Calpain cysteine protease (C2) family signature	298	319	2.5e-50	T	19-01-2018	IPR022684	Peptidase C2, calpain family	GO:0004198|GO:0005622|GO:0006508						amisp006001
amisp020858	34ad3b1f7cff16e3d81980aa978f088a	568	PRINTS	PR00704	Calpain cysteine protease (C2) family signature	161	188	2.5e-50	T	19-01-2018	IPR022684	Peptidase C2, calpain family	GO:0004198|GO:0005622|GO:0006508						amisp005461
amisp020858	34ad3b1f7cff16e3d81980aa978f088a	568	PRINTS	PR00704	Calpain cysteine protease (C2) family signature	352	369	2.5e-50	T	19-01-2018	IPR022684	Peptidase C2, calpain family	GO:0004198|GO:0005622|GO:0006508						amisp012168
amisp020858	34ad3b1f7cff16e3d81980aa978f088a	568	PRINTS	PR00704	Calpain cysteine protease (C2) family signature	462	490	2.5e-50	T	19-01-2018	IPR022684	Peptidase C2, calpain family	GO:0004198|GO:0005622|GO:0006508						amisp010205
amisp020858	34ad3b1f7cff16e3d81980aa978f088a	568	PRINTS	PR00704	Calpain cysteine protease (C2) family signature	68	84	2.5e-50	T	19-01-2018	IPR022684	Peptidase C2, calpain family	GO:0004198|GO:0005622|GO:0006508						amisp023835
amisp020858	34ad3b1f7cff16e3d81980aa978f088a	568	PRINTS	PR00704	Calpain cysteine protease (C2) family signature	44	66	2.5e-50	T	19-01-2018	IPR022684	Peptidase C2, calpain family	GO:0004198|GO:0005622|GO:0006508						amisp023946
amisp020858	34ad3b1f7cff16e3d81980aa978f088a	568	PRINTS	PR00704	Calpain cysteine protease (C2) family signature	106	131	2.5e-50	T	19-01-2018	IPR022684	Peptidase C2, calpain family	GO:0004198|GO:0005622|GO:0006508						amisp024634
amisp020858	34ad3b1f7cff16e3d81980aa978f088a	568	PANTHER	PTHR10183:SF30		512	561	1.2e-286	T	19-01-2018	IPR028791	Calpain-10	GO:0032869						amisp005243
amisp020858	34ad3b1f7cff16e3d81980aa978f088a	568	SMART	SM00230		6	327	2.3e-54	T	19-01-2018	IPR001300	Peptidase C2, calpain, catalytic domain	GO:0004198|GO:0005622|GO:0006508						amisp009828
amisp020858	34ad3b1f7cff16e3d81980aa978f088a	568	ProSiteProfiles	PS50203	Cysteine proteinase, calpain-type, catalytic domain profile.	14	316	54.003	T	19-01-2018	IPR001300	Peptidase C2, calpain, catalytic domain	GO:0004198|GO:0005622|GO:0006508						amisp004263
amisp018474	381776d7794402d866441df701ccf084	301	TIGRFAM	TIGR01452	PGP_euk: phosphoglycolate/pyridoxal phosphate phosphatase family	19	295	5.7e-107	T	19-01-2018	IPR006349	2-phosphoglycolate phosphatase, eukaryotic	GO:0008152|GO:0016791						amisp015728
amisp000788	2d1e39178125f6c797c5c9364fbd09db	349	ProSiteProfiles	PS50262	G-protein coupled receptors family 1 profile.	49	300	27.413	T	19-01-2018	IPR017452	GPCR, rhodopsin-like, 7TM	GO:0016021						amisp011537
amisp000788	2d1e39178125f6c797c5c9364fbd09db	349	PRINTS	PR00237	Rhodopsin-like GPCR superfamily signature	112	134	3.2e-09	T	19-01-2018	IPR000276	G protein-coupled receptor, rhodopsin-like	GO:0004930|GO:0007186|GO:0016021						amisp011818
amisp000788	2d1e39178125f6c797c5c9364fbd09db	349	PRINTS	PR00237	Rhodopsin-like GPCR superfamily signature	67	88	3.2e-09	T	19-01-2018	IPR000276	G protein-coupled receptor, rhodopsin-like	GO:0004930|GO:0007186|GO:0016021						amisp028955
amisp000788	2d1e39178125f6c797c5c9364fbd09db	349	PRINTS	PR00237	Rhodopsin-like GPCR superfamily signature	282	308	3.2e-09	T	19-01-2018	IPR000276	G protein-coupled receptor, rhodopsin-like	GO:0004930|GO:0007186|GO:0016021						amisp022859
amisp000788	2d1e39178125f6c797c5c9364fbd09db	349	PRINTS	PR00237	Rhodopsin-like GPCR superfamily signature	34	58	3.2e-09	T	19-01-2018	IPR000276	G protein-coupled receptor, rhodopsin-like	GO:0004930|GO:0007186|GO:0016021						amisp008758
amisp000788	2d1e39178125f6c797c5c9364fbd09db	349	Pfam	PF13853	Olfactory receptor	39	315	4.4e-120	T	19-01-2018	IPR000725	Olfactory receptor	GO:0004984|GO:0007186|GO:0016021						amisp014616
amisp000788	2d1e39178125f6c797c5c9364fbd09db	349	PRINTS	PR00245	Olfactory receptor signature	100	111	9e-20	T	19-01-2018	IPR000725	Olfactory receptor	GO:0004984|GO:0007186|GO:0016021						amisp029316
amisp000788	2d1e39178125f6c797c5c9364fbd09db	349	PRINTS	PR00245	Olfactory receptor signature	184	200	9e-20	T	19-01-2018	IPR000725	Olfactory receptor	GO:0004984|GO:0007186|GO:0016021						amisp011036
amisp000788	2d1e39178125f6c797c5c9364fbd09db	349	PRINTS	PR00245	Olfactory receptor signature	244	253	9e-20	T	19-01-2018	IPR000725	Olfactory receptor	GO:0004984|GO:0007186|GO:0016021						amisp034404
amisp000788	2d1e39178125f6c797c5c9364fbd09db	349	PRINTS	PR00245	Olfactory receptor signature	137	149	9e-20	T	19-01-2018	IPR000725	Olfactory receptor	GO:0004984|GO:0007186|GO:0016021						amisp014790
amisp000788	2d1e39178125f6c797c5c9364fbd09db	349	PRINTS	PR00245	Olfactory receptor signature	293	304	9e-20	T	19-01-2018	IPR000725	Olfactory receptor	GO:0004984|GO:0007186|GO:0016021
amisp000788	2d1e39178125f6c797c5c9364fbd09db	349	ProSitePatterns	PS00237	G-protein coupled receptors family 1 signature.	118	134	-	T	19-01-2018	IPR000276	G protein-coupled receptor, rhodopsin-like	GO:0004930|GO:0007186|GO:0016021
amisp016775	b58e7b20eaa0cfd6f961171756ff276b	1194	Gene3D	G3DSA:2.130.10.10		105	529	1.7e-40	T	19-01-2018	IPR015943	WD40/YVTN repeat-like-containing domain superfamily	GO:0005515
amisp016775	b58e7b20eaa0cfd6f961171756ff276b	1194	Gene3D	G3DSA:1.25.40.10		628	749	2.1e-06	T	19-01-2018	IPR011990	Tetratricopeptide-like helical domain superfamily	GO:0005515
amisp016775	b58e7b20eaa0cfd6f961171756ff276b	1194	Gene3D	G3DSA:1.25.40.10		750	1033	4.5e-06	T	19-01-2018	IPR011990	Tetratricopeptide-like helical domain superfamily	GO:0005515
amisp016775	b58e7b20eaa0cfd6f961171756ff276b	1194	SMART	SM00320		220	259	74	T	19-01-2018	IPR001680	WD40 repeat	GO:0005515
amisp016775	b58e7b20eaa0cfd6f961171756ff276b	1194	SMART	SM00320		93	130	2.7	T	19-01-2018	IPR001680	WD40 repeat	GO:0005515
amisp016775	b58e7b20eaa0cfd6f961171756ff276b	1194	SMART	SM00320		454	493	22	T	19-01-2018	IPR001680	WD40 repeat	GO:0005515
amisp016775	b58e7b20eaa0cfd6f961171756ff276b	1194	SMART	SM00320		261	300	0.1	T	19-01-2018	IPR001680	WD40 repeat	GO:0005515
amisp016775	b58e7b20eaa0cfd6f961171756ff276b	1194	SMART	SM00320		52	91	1.2e-09	T	19-01-2018	IPR001680	WD40 repeat	GO:0005515
amisp016775	b58e7b20eaa0cfd6f961171756ff276b	1194	SMART	SM00320		15	49	110	T	19-01-2018	IPR001680	WD40 repeat	GO:0005515
amisp016775	b58e7b20eaa0cfd6f961171756ff276b	1194	SMART	SM00320		172	218	65	T	19-01-2018	IPR001680	WD40 repeat	GO:0005515
amisp016775	b58e7b20eaa0cfd6f961171756ff276b	1194	SMART	SM00320		132	170	3.4	T	19-01-2018	IPR001680	WD40 repeat	GO:0005515
amisp016775	b58e7b20eaa0cfd6f961171756ff276b	1194	SUPERFAMILY	SSF50978		389	529	2.12e-07	T	19-01-2018	IPR036322	WD40-repeat-containing domain superfamily	GO:0005515
amisp016775	b58e7b20eaa0cfd6f961171756ff276b	1194	Pfam	PF00400	WD domain, G-beta repeat	54	90	2.8e-06	T	19-01-2018	IPR001680	WD40 repeat	GO:0005515
amisp016775	b58e7b20eaa0cfd6f961171756ff276b	1194	ProSiteProfiles	PS50294	Trp-Asp (WD) repeats circular profile.	59	100	12.473	T	19-01-2018	IPR017986	WD40-repeat-containing domain	GO:0005515
amisp016775	b58e7b20eaa0cfd6f961171756ff276b	1194	SUPERFAMILY	SSF50978		23	302	2.65e-45	T	19-01-2018	IPR036322	WD40-repeat-containing domain superfamily	GO:0005515
amisp016775	b58e7b20eaa0cfd6f961171756ff276b	1194	ProSiteProfiles	PS50082	Trp-Asp (WD) repeats profile.	59	90	14.184	T	19-01-2018	IPR001680	WD40 repeat	GO:0005515
amisp005517	f24a202df7b22ca3e6f70f7a548b9de6	322	SUPERFAMILY	SSF46689		208	268	5.26e-09	T	19-01-2018	IPR009057	Homeobox-like domain superfamily	GO:0003677
amisp005517	f24a202df7b22ca3e6f70f7a548b9de6	322	CDD	cd00086	homeodomain	231	268	1.30579e-05	T	19-01-2018	IPR001356	Homeobox domain	GO:0003677
amisp005517	f24a202df7b22ca3e6f70f7a548b9de6	322	Pfam	PF00046	Homeobox domain	231	267	8e-05	T	19-01-2018	IPR001356	Homeobox domain	GO:0003677
amisp016685	cebe4ada12dd3737112e24085f8cd790	313	Gene3D	G3DSA:3.30.50.10		5	62	3.3e-15	T	19-01-2018	IPR013088	Zinc finger, NHR/GATA-type	GO:0006355|GO:0008270
amisp016685	cebe4ada12dd3737112e24085f8cd790	313	PRINTS	PR00398	Steroid hormone receptor signature	114	135	3.6e-30	T	19-01-2018	IPR001723	Nuclear hormone receptor	GO:0003677|GO:0003707|GO:0005634|GO:0006355
amisp016685	cebe4ada12dd3737112e24085f8cd790	313	PRINTS	PR00398	Steroid hormone receptor signature	204	219	3.6e-30	T	19-01-2018	IPR001723	Nuclear hormone receptor	GO:0003677|GO:0003707|GO:0005634|GO:0006355
amisp016685	cebe4ada12dd3737112e24085f8cd790	313	PRINTS	PR00398	Steroid hormone receptor signature	261	278	3.6e-30	T	19-01-2018	IPR001723	Nuclear hormone receptor	GO:0003677|GO:0003707|GO:0005634|GO:0006355
amisp016685	cebe4ada12dd3737112e24085f8cd790	313	PRINTS	PR00398	Steroid hormone receptor signature	40	50	3.6e-30	T	19-01-2018	IPR001723	Nuclear hormone receptor	GO:0003677|GO:0003707|GO:0005634|GO:0006355
amisp016685	cebe4ada12dd3737112e24085f8cd790	313	PRINTS	PR00398	Steroid hormone receptor signature	135	151	3.6e-30	T	19-01-2018	IPR001723	Nuclear hormone receptor	GO:0003677|GO:0003707|GO:0005634|GO:0006355
amisp016685	cebe4ada12dd3737112e24085f8cd790	313	Pfam	PF00105	Zinc finger, C4 type (two domains)	11	46	5e-11	T	19-01-2018	IPR001628	Zinc finger, nuclear hormone receptor-type	GO:0003700|GO:0005634|GO:0006355|GO:0008270|GO:0043565
amisp016685	cebe4ada12dd3737112e24085f8cd790	313	SMART	SM00399		3	47	1.9e-05	T	19-01-2018	IPR001628	Zinc finger, nuclear hormone receptor-type	GO:0003700|GO:0005634|GO:0006355|GO:0008270|GO:0043565
amisp016685	cebe4ada12dd3737112e24085f8cd790	313	PRINTS	PR01282	COUP transcription factor (2F nuclear receptor) family signature	298	311	1.9e-71	T	19-01-2018	IPR003068	Transcription factor COUP	GO:0003677|GO:0004879|GO:0005634|GO:0006355
amisp016685	cebe4ada12dd3737112e24085f8cd790	313	PRINTS	PR01282	COUP transcription factor (2F nuclear receptor) family signature	181	195	1.9e-71	T	19-01-2018	IPR003068	Transcription factor COUP	GO:0003677|GO:0004879|GO:0005634|GO:0006355
amisp016685	cebe4ada12dd3737112e24085f8cd790	313	PRINTS	PR01282	COUP transcription factor (2F nuclear receptor) family signature	267	280	1.9e-71	T	19-01-2018	IPR003068	Transcription factor COUP	GO:0003677|GO:0004879|GO:0005634|GO:0006355
amisp016685	cebe4ada12dd3737112e24085f8cd790	313	PRINTS	PR01282	COUP transcription factor (2F nuclear receptor) family signature	287	298	1.9e-71	T	19-01-2018	IPR003068	Transcription factor COUP	GO:0003677|GO:0004879|GO:0005634|GO:0006355
amisp016685	cebe4ada12dd3737112e24085f8cd790	313	PRINTS	PR01282	COUP transcription factor (2F nuclear receptor) family signature	77	92	1.9e-71	T	19-01-2018	IPR003068	Transcription factor COUP	GO:0003677|GO:0004879|GO:0005634|GO:0006355
amisp016685	cebe4ada12dd3737112e24085f8cd790	313	PRINTS	PR01282	COUP transcription factor (2F nuclear receptor) family signature	161	179	1.9e-71	T	19-01-2018	IPR003068	Transcription factor COUP	GO:0003677|GO:0004879|GO:0005634|GO:0006355
amisp016685	cebe4ada12dd3737112e24085f8cd790	313	PRINTS	PR01282	COUP transcription factor (2F nuclear receptor) family signature	47	59	1.9e-71	T	19-01-2018	IPR003068	Transcription factor COUP	GO:0003677|GO:0004879|GO:0005634|GO:0006355
amisp016685	cebe4ada12dd3737112e24085f8cd790	313	PRINTS	PR01282	COUP transcription factor (2F nuclear receptor) family signature	220	232	1.9e-71	T	19-01-2018	IPR003068	Transcription factor COUP	GO:0003677|GO:0004879|GO:0005634|GO:0006355
amisp016685	cebe4ada12dd3737112e24085f8cd790	313	PRINTS	PR01282	COUP transcription factor (2F nuclear receptor) family signature	107	123	1.9e-71	T	19-01-2018	IPR003068	Transcription factor COUP	GO:0003677|GO:0004879|GO:0005634|GO:0006355
amisp016685	cebe4ada12dd3737112e24085f8cd790	313	ProSiteProfiles	PS51030	Nuclear hormone receptors DNA-binding domain profile.	1	51	10.473	T	19-01-2018	IPR001628	Zinc finger, nuclear hormone receptor-type	GO:0003700|GO:0005634|GO:0006355|GO:0008270|GO:0043565
amisp016685	cebe4ada12dd3737112e24085f8cd790	313	SMART	SM00430		113	273	8.2e-44	T	19-01-2018	IPR000536	Nuclear hormone receptor, ligand-binding domain	GO:0006355|GO:0043401
amisp016685	cebe4ada12dd3737112e24085f8cd790	313	Pfam	PF00104	Ligand-binding domain of nuclear hormone receptor	104	285	8.9e-39	T	19-01-2018	IPR000536	Nuclear hormone receptor, ligand-binding domain	GO:0006355|GO:0043401
amisp008729	41f9325d58669c924569f003b5bb2667	691	ProSiteProfiles	PS50011	Protein kinase domain profile.	70	329	21.701	T	19-01-2018	IPR000719	Protein kinase domain	GO:0004672|GO:0005524|GO:0006468
amisp008729	41f9325d58669c924569f003b5bb2667	691	Pfam	PF07714	Protein tyrosine kinase	112	323	5.3e-24	T	19-01-2018	IPR001245	Serine-threonine/tyrosine-protein kinase, catalytic domain	GO:0004672|GO:0006468
amisp024930	33b231afd9cb7a6f56a049ef95ea026c	228	ProSitePatterns	PS00027	'Homeobox' domain signature.	95	118	-	T	19-01-2018	IPR017970	Homeobox, conserved site	GO:0006355|GO:0043565
amisp024930	33b231afd9cb7a6f56a049ef95ea026c	228	CDD	cd00086	homeodomain	65	121	6.84115e-22	T	19-01-2018	IPR001356	Homeobox domain	GO:0003677
amisp024930	33b231afd9cb7a6f56a049ef95ea026c	228	SMART	SM00389		62	124	4.2e-24	T	19-01-2018	IPR001356	Homeobox domain	GO:0003677
amisp024930	33b231afd9cb7a6f56a049ef95ea026c	228	PRINTS	PR00024	Homeobox signature	109	118	5.7e-06	T	19-01-2018	IPR020479	Homeobox domain, metazoa	GO:0003677
amisp024930	33b231afd9cb7a6f56a049ef95ea026c	228	PRINTS	PR00024	Homeobox signature	99	109	5.7e-06	T	19-01-2018	IPR020479	Homeobox domain, metazoa	GO:0003677
amisp024930	33b231afd9cb7a6f56a049ef95ea026c	228	PRINTS	PR00024	Homeobox signature	84	95	5.7e-06	T	19-01-2018	IPR020479	Homeobox domain, metazoa	GO:0003677
amisp024930	33b231afd9cb7a6f56a049ef95ea026c	228	Pfam	PF00046	Homeobox domain	65	119	3.5e-21	T	19-01-2018	IPR001356	Homeobox domain	GO:0003677
amisp024930	33b231afd9cb7a6f56a049ef95ea026c	228	ProSiteProfiles	PS50071	'Homeobox' domain profile.	60	120	19.273	T	19-01-2018	IPR001356	Homeobox domain	GO:0003677
amisp024930	33b231afd9cb7a6f56a049ef95ea026c	228	PRINTS	PR00031	Lambda-repressor HTH signature	91	100	1.9e-06	T	19-01-2018	IPR000047	Helix-turn-helix motif	GO:0003677
amisp024930	33b231afd9cb7a6f56a049ef95ea026c	228	PRINTS	PR00031	Lambda-repressor HTH signature	100	116	1.9e-06	T	19-01-2018	IPR000047	Helix-turn-helix motif	GO:0003677
amisp024930	33b231afd9cb7a6f56a049ef95ea026c	228	SUPERFAMILY	SSF46689		39	120	8.55e-23	T	19-01-2018	IPR009057	Homeobox-like domain superfamily	GO:0003677
amisp021242	2ba8508b4e929e44cc79730a1bba9169	793	Pfam	PF04824	Conserved region of Rad21 / Rec8 like protein	737	790	4.4e-22	T	19-01-2018	IPR006909	Rad21/Rec8-like protein, C-terminal, eukaryotic	GO:0000228
amisp031836	2190098d33f2f8861fb7b7a5b71c85f8	724	ProSitePatterns	PS00028	Zinc finger C2H2 type domain signature.	640	660	-	T	19-01-2018	IPR013087	Zinc finger C2H2-type	GO:0003676
amisp031836	2190098d33f2f8861fb7b7a5b71c85f8	724	ProSiteProfiles	PS50157	Zinc finger C2H2 type domain profile.	225	252	16.914	T	19-01-2018	IPR013087	Zinc finger C2H2-type	GO:0003676
amisp031836	2190098d33f2f8861fb7b7a5b71c85f8	724	ProSitePatterns	PS00028	Zinc finger C2H2 type domain signature.	311	331	-	T	19-01-2018	IPR013087	Zinc finger C2H2-type	GO:0003676
amisp031836	2190098d33f2f8861fb7b7a5b71c85f8	724	ProSiteProfiles	PS50157	Zinc finger C2H2 type domain profile.	393	420	17.308	T	19-01-2018	IPR013087	Zinc finger C2H2-type	GO:0003676
amisp031836	2190098d33f2f8861fb7b7a5b71c85f8	724	ProSitePatterns	PS00028	Zinc finger C2H2 type domain signature.	283	303	-	T	19-01-2018	IPR013087	Zinc finger C2H2-type	GO:0003676
amisp031836	2190098d33f2f8861fb7b7a5b71c85f8	724	ProSitePatterns	PS00028	Zinc finger C2H2 type domain signature.	507	527	-	T	19-01-2018	IPR013087	Zinc finger C2H2-type	GO:0003676
amisp031836	2190098d33f2f8861fb7b7a5b71c85f8	724	ProSitePatterns	PS00028	Zinc finger C2H2 type domain signature.	535	556	-	T	19-01-2018	IPR013087	Zinc finger C2H2-type	GO:0003676
amisp031836	2190098d33f2f8861fb7b7a5b71c85f8	724	ProSiteProfiles	PS50157	Zinc finger C2H2 type domain profile.	449	476	15.48	T	19-01-2018	IPR013087	Zinc finger C2H2-type	GO:0003676
amisp031836	2190098d33f2f8861fb7b7a5b71c85f8	724	ProSiteProfiles	PS50157	Zinc finger C2H2 type domain profile.	533	561	12.861	T	19-01-2018	IPR013087	Zinc finger C2H2-type	GO:0003676
amisp031836	2190098d33f2f8861fb7b7a5b71c85f8	724	ProSitePatterns	PS00028	Zinc finger C2H2 type domain signature.	255	275	-	T	19-01-2018	IPR013087	Zinc finger C2H2-type	GO:0003676
amisp031836	2190098d33f2f8861fb7b7a5b71c85f8	724	ProSitePatterns	PS00028	Zinc finger C2H2 type domain signature.	479	499	-	T	19-01-2018	IPR013087	Zinc finger C2H2-type	GO:0003676
amisp031836	2190098d33f2f8861fb7b7a5b71c85f8	724	ProSiteProfiles	PS50157	Zinc finger C2H2 type domain profile.	477	504	14.357	T	19-01-2018	IPR013087	Zinc finger C2H2-type	GO:0003676
amisp031836	2190098d33f2f8861fb7b7a5b71c85f8	724	ProSitePatterns	PS00028	Zinc finger C2H2 type domain signature.	339	359	-	T	19-01-2018	IPR013087	Zinc finger C2H2-type	GO:0003676
amisp031836	2190098d33f2f8861fb7b7a5b71c85f8	724	ProSiteProfiles	PS50157	Zinc finger C2H2 type domain profile.	505	532	14.711	T	19-01-2018	IPR013087	Zinc finger C2H2-type	GO:0003676
amisp031836	2190098d33f2f8861fb7b7a5b71c85f8	724	ProSiteProfiles	PS50157	Zinc finger C2H2 type domain profile.	337	364	12.528	T	19-01-2018	IPR013087	Zinc finger C2H2-type	GO:0003676
amisp031836	2190098d33f2f8861fb7b7a5b71c85f8	724	ProSiteProfiles	PS50157	Zinc finger C2H2 type domain profile.	309	336	17.121	T	19-01-2018	IPR013087	Zinc finger C2H2-type	GO:0003676
amisp031836	2190098d33f2f8861fb7b7a5b71c85f8	724	ProSitePatterns	PS00028	Zinc finger C2H2 type domain signature.	449	471	-	T	19-01-2018	IPR013087	Zinc finger C2H2-type	GO:0003676
amisp031836	2190098d33f2f8861fb7b7a5b71c85f8	724	ProSiteProfiles	PS50157	Zinc finger C2H2 type domain profile.	281	308	13.193	T	19-01-2018	IPR013087	Zinc finger C2H2-type	GO:0003676
amisp031836	2190098d33f2f8861fb7b7a5b71c85f8	724	ProSiteProfiles	PS50157	Zinc finger C2H2 type domain profile.	365	392	12.674	T	19-01-2018	IPR013087	Zinc finger C2H2-type	GO:0003676
amisp031836	2190098d33f2f8861fb7b7a5b71c85f8	724	ProSitePatterns	PS00028	Zinc finger C2H2 type domain signature.	423	443	-	T	19-01-2018	IPR013087	Zinc finger C2H2-type	GO:0003676
amisp031836	2190098d33f2f8861fb7b7a5b71c85f8	724	ProSiteProfiles	PS50157	Zinc finger C2H2 type domain profile.	421	448	15.459	T	19-01-2018	IPR013087	Zinc finger C2H2-type	GO:0003676
amisp031836	2190098d33f2f8861fb7b7a5b71c85f8	724	ProSitePatterns	PS00028	Zinc finger C2H2 type domain signature.	395	415	-	T	19-01-2018	IPR013087	Zinc finger C2H2-type	GO:0003676
amisp031836	2190098d33f2f8861fb7b7a5b71c85f8	724	ProSiteProfiles	PS50157	Zinc finger C2H2 type domain profile.	253	280	13.069	T	19-01-2018	IPR013087	Zinc finger C2H2-type	GO:0003676
amisp031836	2190098d33f2f8861fb7b7a5b71c85f8	724	ProSitePatterns	PS00028	Zinc finger C2H2 type domain signature.	367	387	-	T	19-01-2018	IPR013087	Zinc finger C2H2-type	GO:0003676
amisp031836	2190098d33f2f8861fb7b7a5b71c85f8	724	SMART	SM00355		393	415	5.9e-05	T	19-01-2018	IPR013087	Zinc finger C2H2-type	GO:0003676
amisp031836	2190098d33f2f8861fb7b7a5b71c85f8	724	SMART	SM00355		225	247	0.00075	T	19-01-2018	IPR013087	Zinc finger C2H2-type	GO:0003676
amisp031836	2190098d33f2f8861fb7b7a5b71c85f8	724	SMART	SM00355		309	331	0.0003	T	19-01-2018	IPR013087	Zinc finger C2H2-type	GO:0003676
amisp031836	2190098d33f2f8861fb7b7a5b71c85f8	724	SMART	SM00355		533	556	0.0053	T	19-01-2018	IPR013087	Zinc finger C2H2-type	GO:0003676
amisp031836	2190098d33f2f8861fb7b7a5b71c85f8	724	SMART	SM00355		253	275	0.018	T	19-01-2018	IPR013087	Zinc finger C2H2-type	GO:0003676
amisp031836	2190098d33f2f8861fb7b7a5b71c85f8	724	SMART	SM00355		337	359	0.001	T	19-01-2018	IPR013087	Zinc finger C2H2-type	GO:0003676
amisp031836	2190098d33f2f8861fb7b7a5b71c85f8	724	SMART	SM00355		365	387	0.00015	T	19-01-2018	IPR013087	Zinc finger C2H2-type	GO:0003676
amisp031836	2190098d33f2f8861fb7b7a5b71c85f8	724	SMART	SM00355		505	527	0.00097	T	19-01-2018	IPR013087	Zinc finger C2H2-type	GO:0003676
amisp031836	2190098d33f2f8861fb7b7a5b71c85f8	724	SMART	SM00355		477	499	0.0055	T	19-01-2018	IPR013087	Zinc finger C2H2-type	GO:0003676
amisp031836	2190098d33f2f8861fb7b7a5b71c85f8	724	SMART	SM00355		421	443	0.00022	T	19-01-2018	IPR013087	Zinc finger C2H2-type	GO:0003676
amisp031836	2190098d33f2f8861fb7b7a5b71c85f8	724	SMART	SM00355		281	303	0.3	T	19-01-2018	IPR013087	Zinc finger C2H2-type	GO:0003676
amisp031836	2190098d33f2f8861fb7b7a5b71c85f8	724	SMART	SM00355		449	471	0.007	T	19-01-2018	IPR013087	Zinc finger C2H2-type	GO:0003676
amisp031836	2190098d33f2f8861fb7b7a5b71c85f8	724	SMART	SM00355		638	660	0.015	T	19-01-2018	IPR013087	Zinc finger C2H2-type	GO:0003676
amisp031836	2190098d33f2f8861fb7b7a5b71c85f8	724	ProSiteProfiles	PS50157	Zinc finger C2H2 type domain profile.	638	665	12.591	T	19-01-2018	IPR013087	Zinc finger C2H2-type	GO:0003676
amisp031836	2190098d33f2f8861fb7b7a5b71c85f8	724	ProSitePatterns	PS00028	Zinc finger C2H2 type domain signature.	227	247	-	T	19-01-2018	IPR013087	Zinc finger C2H2-type	GO:0003676
amisp002224	bb06097f97890266d0a4d039d057f328	547	Pfam	PF01229	Glycosyl hydrolases family 39	10	448	2.4e-136	T	19-01-2018	IPR000514	Glycoside hydrolase, family 39	GO:0004553|GO:0005975
amisp002224	bb06097f97890266d0a4d039d057f328	547	PRINTS	PR00745	Glycosyl hydrolase family 39 signature	392	406	2.8e-41	T	19-01-2018	IPR000514	Glycoside hydrolase, family 39	GO:0004553|GO:0005975
amisp002224	bb06097f97890266d0a4d039d057f328	547	PRINTS	PR00745	Glycosyl hydrolase family 39 signature	59	76	2.8e-41	T	19-01-2018	IPR000514	Glycoside hydrolase, family 39	GO:0004553|GO:0005975
amisp002224	bb06097f97890266d0a4d039d057f328	547	PRINTS	PR00745	Glycosyl hydrolase family 39 signature	18	34	2.8e-41	T	19-01-2018	IPR000514	Glycoside hydrolase, family 39	GO:0004553|GO:0005975
amisp002224	bb06097f97890266d0a4d039d057f328	547	PRINTS	PR00745	Glycosyl hydrolase family 39 signature	76	92	2.8e-41	T	19-01-2018	IPR000514	Glycoside hydrolase, family 39	GO:0004553|GO:0005975
amisp002224	bb06097f97890266d0a4d039d057f328	547	PRINTS	PR00745	Glycosyl hydrolase family 39 signature	215	232	2.8e-41	T	19-01-2018	IPR000514	Glycoside hydrolase, family 39	GO:0004553|GO:0005975
amisp002224	bb06097f97890266d0a4d039d057f328	547	PRINTS	PR00745	Glycosyl hydrolase family 39 signature	152	166	2.8e-41	T	19-01-2018	IPR000514	Glycoside hydrolase, family 39	GO:0004553|GO:0005975
amisp002224	bb06097f97890266d0a4d039d057f328	547	PRINTS	PR00745	Glycosyl hydrolase family 39 signature	381	392	2.8e-41	T	19-01-2018	IPR000514	Glycoside hydrolase, family 39	GO:0004553|GO:0005975
amisp002224	bb06097f97890266d0a4d039d057f328	547	ProSitePatterns	PS01027	Glycosyl hydrolases family 39 active site.	79	88	-	T	19-01-2018	IPR000514	Glycoside hydrolase, family 39	GO:0004553|GO:0005975
amisp001261	8750dd03d58d9a4cea6eccb0cbe7c153	316	SUPERFAMILY	SSF46689		249	310	4.28e-16	T	19-01-2018	IPR009057	Homeobox-like domain superfamily	GO:0003677
amisp001261	8750dd03d58d9a4cea6eccb0cbe7c153	316	Pfam	PF00046	Homeobox domain	253	309	5.5e-17	T	19-01-2018	IPR001356	Homeobox domain	GO:0003677
amisp001261	8750dd03d58d9a4cea6eccb0cbe7c153	316	ProSitePatterns	PS00465	POU-specific (POUs) domain signature 2.	202	215	-	T	19-01-2018	IPR000327	POU-specific domain	GO:0003700|GO:0006355
amisp001261	8750dd03d58d9a4cea6eccb0cbe7c153	316	CDD	cd00086	homeodomain	253	311	4.39422e-16	T	19-01-2018	IPR001356	Homeobox domain	GO:0003677
amisp001261	8750dd03d58d9a4cea6eccb0cbe7c153	316	SMART	SM00352		157	234	3.6e-49	T	19-01-2018	IPR000327	POU-specific domain	GO:0003700|GO:0006355
amisp001261	8750dd03d58d9a4cea6eccb0cbe7c153	316	PRINTS	PR00028	POU domain signature	176	193	1.6e-34	T	19-01-2018	IPR013847	POU domain	GO:0003677
amisp001261	8750dd03d58d9a4cea6eccb0cbe7c153	316	PRINTS	PR00028	POU domain signature	251	271	1.6e-34	T	19-01-2018	IPR013847	POU domain	GO:0003677
amisp001261	8750dd03d58d9a4cea6eccb0cbe7c153	316	PRINTS	PR00028	POU domain signature	286	301	1.6e-34	T	19-01-2018	IPR013847	POU domain	GO:0003677
amisp001261	8750dd03d58d9a4cea6eccb0cbe7c153	316	PRINTS	PR00028	POU domain signature	202	215	1.6e-34	T	19-01-2018	IPR013847	POU domain	GO:0003677
amisp001261	8750dd03d58d9a4cea6eccb0cbe7c153	316	PRINTS	PR00028	POU domain signature	218	233	1.6e-34	T	19-01-2018	IPR013847	POU domain	GO:0003677
amisp001261	8750dd03d58d9a4cea6eccb0cbe7c153	316	ProSitePatterns	PS00027	'Homeobox' domain signature.	285	308	-	T	19-01-2018	IPR017970	Homeobox, conserved site	GO:0006355|GO:0043565
amisp001261	8750dd03d58d9a4cea6eccb0cbe7c153	316	Pfam	PF00157	Pou domain - N-terminal to homeobox domain	162	234	1.5e-29	T	19-01-2018	IPR000327	POU-specific domain	GO:0003700|GO:0006355
amisp001261	8750dd03d58d9a4cea6eccb0cbe7c153	316	ProSiteProfiles	PS50071	'Homeobox' domain profile.	250	310	16.811	T	19-01-2018	IPR001356	Homeobox domain	GO:0003677
amisp001261	8750dd03d58d9a4cea6eccb0cbe7c153	316	ProSiteProfiles	PS51179	POU-specific (POUs) domain profile.	157	234	47.594	T	19-01-2018	IPR000327	POU-specific domain	GO:0003700|GO:0006355
amisp001261	8750dd03d58d9a4cea6eccb0cbe7c153	316	SUPERFAMILY	SSF47413		158	234	1.54e-20	T	19-01-2018	IPR010982	Lambda repressor-like, DNA-binding domain superfamily	GO:0003677
amisp001261	8750dd03d58d9a4cea6eccb0cbe7c153	316	SMART	SM00389		252	314	1.4e-17	T	19-01-2018	IPR001356	Homeobox domain	GO:0003677
amisp023131	860b0ba0af24a33ee28a90a8fcfd88d9	458	PANTHER	PTHR31169:SF4		23	458	3e-209	T	19-01-2018	IPR033578	Cell division cycle-associated 7-like protein	GO:0006355|GO:0008284
amisp034033	5477ccbd86197c9da90652ee8709cd04	632	Pfam	PF00076	RNA recognition motif. (a.k.a. RRM, RBD, or RNP domain)	281	341	5.3e-10	T	19-01-2018	IPR000504	RNA recognition motif domain	GO:0003676
amisp034033	5477ccbd86197c9da90652ee8709cd04	632	SUPERFAMILY	SSF54928		406	484	4.21e-20	T	19-01-2018	IPR035979	RNA-binding domain superfamily	GO:0003676
amisp034033	5477ccbd86197c9da90652ee8709cd04	632	SUPERFAMILY	SSF54928		276	358	4.21e-20	T	19-01-2018	IPR035979	RNA-binding domain superfamily	GO:0003676
amisp034033	5477ccbd86197c9da90652ee8709cd04	632	SMART	SM00360		410	503	0.62	T	19-01-2018	IPR000504	RNA recognition motif domain	GO:0003676
amisp034033	5477ccbd86197c9da90652ee8709cd04	632	SMART	SM00360		278	344	3.4e-11	T	19-01-2018	IPR000504	RNA recognition motif domain	GO:0003676
amisp034033	5477ccbd86197c9da90652ee8709cd04	632	ProSiteProfiles	PS50102	Eukaryotic RNA Recognition Motif (RRM) profile.	277	348	11.196	T	19-01-2018	IPR000504	RNA recognition motif domain	GO:0003676
amisp034033	5477ccbd86197c9da90652ee8709cd04	632	PANTHER	PTHR19965:SF34		577	624	1.3e-135	T	19-01-2018	IPR034785	Polymerase delta-interacting protein 3	GO:0003723|GO:0006406
amisp034033	5477ccbd86197c9da90652ee8709cd04	632	Gene3D	G3DSA:3.40.1180.10		499	628	0.0024	T	19-01-2018	IPR036424	Decaprenyl diphosphate synthase-like superfamily	GO:0016765
amisp034033	5477ccbd86197c9da90652ee8709cd04	632	PANTHER	PTHR19965:SF34		3	376	1.3e-135	T	19-01-2018	IPR034785	Polymerase delta-interacting protein 3	GO:0003723|GO:0006406
amisp030354	9a5b221c59515b5582da6624dc01ced1	393	ProSitePatterns	PS00061	Short-chain dehydrogenases/reductases family signature.	226	254	-	T	19-01-2018	IPR020904	Short-chain dehydrogenase/reductase, conserved site	GO:0016491
amisp018040	dccb97154ddda80d5c1141c2c2d366e5	775	Pfam	PF00031	Cystatin domain	403	497	3.6e-22	T	19-01-2018	IPR000010	Cystatin domain	GO:0004869
amisp018040	dccb97154ddda80d5c1141c2c2d366e5	775	Pfam	PF00031	Cystatin domain	1	75	1.4e-15	T	19-01-2018	IPR000010	Cystatin domain	GO:0004869
amisp018040	dccb97154ddda80d5c1141c2c2d366e5	775	Pfam	PF00031	Cystatin domain	283	358	6.7e-19	T	19-01-2018	IPR000010	Cystatin domain	GO:0004869
amisp018040	dccb97154ddda80d5c1141c2c2d366e5	775	Pfam	PF00031	Cystatin domain	165	254	4.2e-16	T	19-01-2018	IPR000010	Cystatin domain	GO:0004869
amisp018040	dccb97154ddda80d5c1141c2c2d366e5	775	CDD	cd00042	CY	403	501	6.35102e-21	T	19-01-2018	IPR000010	Cystatin domain	GO:0004869
amisp018040	dccb97154ddda80d5c1141c2c2d366e5	775	CDD	cd00042	CY	163	265	2.4699e-06	T	19-01-2018	IPR000010	Cystatin domain	GO:0004869
amisp018040	dccb97154ddda80d5c1141c2c2d366e5	775	CDD	cd00042	CY	283	387	5.17447e-22	T	19-01-2018	IPR000010	Cystatin domain	GO:0004869
amisp018040	dccb97154ddda80d5c1141c2c2d366e5	775	SMART	SM00043		400	508	1.4e-22	T	19-01-2018	IPR000010	Cystatin domain	GO:0004869
amisp018040	dccb97154ddda80d5c1141c2c2d366e5	775	SMART	SM00043		1	86	0.0037	T	19-01-2018	IPR000010	Cystatin domain	GO:0004869
amisp018040	dccb97154ddda80d5c1141c2c2d366e5	775	SMART	SM00043		157	266	6.1e-11	T	19-01-2018	IPR000010	Cystatin domain	GO:0004869
amisp018040	dccb97154ddda80d5c1141c2c2d366e5	775	SMART	SM00043		280	388	1.5e-20	T	19-01-2018	IPR000010	Cystatin domain	GO:0004869
amisp018040	dccb97154ddda80d5c1141c2c2d366e5	775	CDD	cd00042	CY	1	79	1.82192e-13	T	19-01-2018	IPR000010	Cystatin domain	GO:0004869
amisp005516	dd483d6a3b5240e377277a0ef99037e7	411	PRINTS	PR00024	Homeobox signature	390	399	9.6e-06	T	19-01-2018	IPR020479	Homeobox domain, metazoa	GO:0003677
amisp005516	dd483d6a3b5240e377277a0ef99037e7	411	PRINTS	PR00024	Homeobox signature	365	376	9.6e-06	T	19-01-2018	IPR020479	Homeobox domain, metazoa	GO:0003677
amisp005516	dd483d6a3b5240e377277a0ef99037e7	411	PRINTS	PR00024	Homeobox signature	380	390	9.6e-06	T	19-01-2018	IPR020479	Homeobox domain, metazoa	GO:0003677
amisp005516	dd483d6a3b5240e377277a0ef99037e7	411	CDD	cd00086	homeodomain	238	294	2.24977e-19	T	19-01-2018	IPR001356	Homeobox domain	GO:0003677
amisp005516	dd483d6a3b5240e377277a0ef99037e7	411	ProSiteProfiles	PS50071	'Homeobox' domain profile.	341	401	20.245	T	19-01-2018	IPR001356	Homeobox domain	GO:0003677
amisp005516	dd483d6a3b5240e377277a0ef99037e7	411	SUPERFAMILY	SSF46689		217	294	2.44e-21	T	19-01-2018	IPR009057	Homeobox-like domain superfamily	GO:0003677
amisp005516	dd483d6a3b5240e377277a0ef99037e7	411	ProSiteProfiles	PS50071	'Homeobox' domain profile.	235	295	19.386	T	19-01-2018	IPR001356	Homeobox domain	GO:0003677
amisp005516	dd483d6a3b5240e377277a0ef99037e7	411	ProSitePatterns	PS00027	'Homeobox' domain signature.	376	399	-	T	19-01-2018	IPR017970	Homeobox, conserved site	GO:0006355|GO:0043565
amisp005516	dd483d6a3b5240e377277a0ef99037e7	411	SMART	SM00389		237	299	8e-22	T	19-01-2018	IPR001356	Homeobox domain	GO:0003677
amisp005516	dd483d6a3b5240e377277a0ef99037e7	411	SMART	SM00389		343	405	1e-20	T	19-01-2018	IPR001356	Homeobox domain	GO:0003677
amisp005516	dd483d6a3b5240e377277a0ef99037e7	411	Pfam	PF00046	Homeobox domain	344	400	6.5e-18	T	19-01-2018	IPR001356	Homeobox domain	GO:0003677
amisp005516	dd483d6a3b5240e377277a0ef99037e7	411	Pfam	PF00046	Homeobox domain	238	294	2.2e-17	T	19-01-2018	IPR001356	Homeobox domain	GO:0003677
amisp005516	dd483d6a3b5240e377277a0ef99037e7	411	ProSitePatterns	PS00027	'Homeobox' domain signature.	270	293	-	T	19-01-2018	IPR017970	Homeobox, conserved site	GO:0006355|GO:0043565
amisp005516	dd483d6a3b5240e377277a0ef99037e7	411	SUPERFAMILY	SSF46689		321	400	5.99e-22	T	19-01-2018	IPR009057	Homeobox-like domain superfamily	GO:0003677
amisp005516	dd483d6a3b5240e377277a0ef99037e7	411	CDD	cd00086	homeodomain	344	400	5.68138e-20	T	19-01-2018	IPR001356	Homeobox domain	GO:0003677
amisp006001	d614203aa616640b920789ac92caf853	297	Pfam	PF01585	G-patch domain	8	43	1.2e-11	T	19-01-2018	IPR000467	G-patch domain	GO:0003676
amisp006001	d614203aa616640b920789ac92caf853	297	SMART	SM00443		1	44	5.3e-10	T	19-01-2018	IPR000467	G-patch domain	GO:0003676
amisp006001	d614203aa616640b920789ac92caf853	297	ProSiteProfiles	PS50174	G-patch domain profile.	1	46	13.245	T	19-01-2018	IPR000467	G-patch domain	GO:0003676
amisp005461	d7f0453a87499583c92dde82c537d046	521	Pfam	PF00685	Sulfotransferase domain	75	355	1.7e-15	T	19-01-2018	IPR000863	Sulfotransferase domain	GO:0008146
amisp012168	b107b395a157c86b346440dad12be08e	473	SUPERFAMILY	SSF90229		223	251	1.35e-09	T	19-01-2018	IPR036855	Zinc finger, CCCH-type superfamily	GO:0046872
amisp012168	b107b395a157c86b346440dad12be08e	473	ProSiteProfiles	PS50103	Zinc finger C3H1-type profile.	224	252	11.526	T	19-01-2018	IPR000571	Zinc finger, CCCH-type	GO:0046872
amisp012168	b107b395a157c86b346440dad12be08e	473	Pfam	PF00642	Zinc finger C-x8-C-x5-C-x3-H type (and similar)	226	250	0.00019	T	19-01-2018	IPR000571	Zinc finger, CCCH-type	GO:0046872
amisp012168	b107b395a157c86b346440dad12be08e	473	Gene3D	G3DSA:3.30.420.10		3	37	5.1e-06	T	19-01-2018	IPR036397	Ribonuclease H superfamily	GO:0003676
amisp012168	b107b395a157c86b346440dad12be08e	473	Gene3D	G3DSA:3.30.420.10		38	440	3.5e-66	T	19-01-2018	IPR036397	Ribonuclease H superfamily	GO:0003676
amisp010205	091c4140fa058c0ee696d1488e5e3fd0	587	Pfam	PF00038	Intermediate filament protein	30	386	1.9e-96	T	19-01-2018	IPR001664	Intermediate filament protein	GO:0005198|GO:0005882
amisp010205	091c4140fa058c0ee696d1488e5e3fd0	587	SMART	SM01391		30	386	3.7e-49	T	19-01-2018	IPR001664	Intermediate filament protein	GO:0005198|GO:0005882
amisp010205	091c4140fa058c0ee696d1488e5e3fd0	587	PANTHER	PTHR23239		1	581	0	T	19-01-2018	IPR001664	Intermediate filament protein	GO:0005198|GO:0005882
amisp023835	2dc44389f2f59a17b32f3c209ffb4725	356	PANTHER	PTHR10762:SF2		31	354	3.5e-91	T	19-01-2018	IPR010014	Diphthamide synthesis DHP2, eukaryotes	GO:0017183
amisp023946	fc590a336736f89efa493b1ea7a7f125	259	ProSiteProfiles	PS50082	Trp-Asp (WD) repeats profile.	26	67	11.812	T	19-01-2018	IPR001680	WD40 repeat	GO:0005515
amisp023946	fc590a336736f89efa493b1ea7a7f125	259	SMART	SM00320		19	58	1.8e-06	T	19-01-2018	IPR001680	WD40 repeat	GO:0005515
amisp023946	fc590a336736f89efa493b1ea7a7f125	259	SMART	SM00320		63	101	0.00029	T	19-01-2018	IPR001680	WD40 repeat	GO:0005515
amisp023946	fc590a336736f89efa493b1ea7a7f125	259	SMART	SM00320		104	143	0.41	T	19-01-2018	IPR001680	WD40 repeat	GO:0005515
amisp023946	fc590a336736f89efa493b1ea7a7f125	259	SMART	SM00320		201	242	300	T	19-01-2018	IPR001680	WD40 repeat	GO:0005515
amisp023946	fc590a336736f89efa493b1ea7a7f125	259	SMART	SM00320		154	193	3.3e-06	T	19-01-2018	IPR001680	WD40 repeat	GO:0005515
amisp023946	fc590a336736f89efa493b1ea7a7f125	259	Gene3D	G3DSA:2.130.10.10		1	246	1.5e-56	T	19-01-2018	IPR015943	WD40/YVTN repeat-like-containing domain superfamily	GO:0005515
amisp023946	fc590a336736f89efa493b1ea7a7f125	259	ProSiteProfiles	PS50294	Trp-Asp (WD) repeats circular profile.	1	202	27.658	T	19-01-2018	IPR017986	WD40-repeat-containing domain	GO:0005515
amisp023946	fc590a336736f89efa493b1ea7a7f125	259	Pfam	PF00400	WD domain, G-beta repeat	31	58	5e-05	T	19-01-2018	IPR001680	WD40 repeat	GO:0005515
amisp023946	fc590a336736f89efa493b1ea7a7f125	259	Pfam	PF00400	WD domain, G-beta repeat	65	101	0.00035	T	19-01-2018	IPR001680	WD40 repeat	GO:0005515
amisp023946	fc590a336736f89efa493b1ea7a7f125	259	Pfam	PF00400	WD domain, G-beta repeat	170	192	3.4e-05	T	19-01-2018	IPR001680	WD40 repeat	GO:0005515
amisp023946	fc590a336736f89efa493b1ea7a7f125	259	ProSiteProfiles	PS50082	Trp-Asp (WD) repeats profile.	161	202	10.575	T	19-01-2018	IPR001680	WD40 repeat	GO:0005515
amisp023946	fc590a336736f89efa493b1ea7a7f125	259	SUPERFAMILY	SSF50978		5	236	6.23e-48	T	19-01-2018	IPR036322	WD40-repeat-containing domain superfamily	GO:0005515
amisp023946	fc590a336736f89efa493b1ea7a7f125	259	PANTHER	PTHR19842		1	239	1.8e-94	T	19-01-2018	IPR037588	Target of rapamycin complex subunit LST8	GO:0031929|GO:0031931|GO:0031932|GO:0032008
amisp024634	29a130e0d4d68e5c2082cd36599b05d8	342	Pfam	PF13855	Leucine rich repeat	210	270	3.9e-09	T	19-01-2018	IPR001611	Leucine-rich repeat	GO:0005515
amisp024634	29a130e0d4d68e5c2082cd36599b05d8	342	Pfam	PF13855	Leucine rich repeat	140	200	5.3e-12	T	19-01-2018	IPR001611	Leucine-rich repeat	GO:0005515
amisp024634	29a130e0d4d68e5c2082cd36599b05d8	342	Pfam	PF13855	Leucine rich repeat	68	104	6.7e-07	T	19-01-2018	IPR001611	Leucine-rich repeat	GO:0005515
amisp024634	29a130e0d4d68e5c2082cd36599b05d8	342	ProSiteProfiles	PS51450	Leucine-rich repeat profile.	234	254	5.602	T	19-01-2018	IPR001611	Leucine-rich repeat	GO:0005515
amisp024634	29a130e0d4d68e5c2082cd36599b05d8	342	ProSiteProfiles	PS51450	Leucine-rich repeat profile.	93	116	4.94	T	19-01-2018	IPR001611	Leucine-rich repeat	GO:0005515
amisp024634	29a130e0d4d68e5c2082cd36599b05d8	342	ProSiteProfiles	PS51450	Leucine-rich repeat profile.	309	329	4.986	T	19-01-2018	IPR001611	Leucine-rich repeat	GO:0005515
amisp024634	29a130e0d4d68e5c2082cd36599b05d8	342	ProSiteProfiles	PS51450	Leucine-rich repeat profile.	189	210	7.65	T	19-01-2018	IPR001611	Leucine-rich repeat	GO:0005515
amisp024634	29a130e0d4d68e5c2082cd36599b05d8	342	ProSiteProfiles	PS51450	Leucine-rich repeat profile.	119	139	5.587	T	19-01-2018	IPR001611	Leucine-rich repeat	GO:0005515
amisp024634	29a130e0d4d68e5c2082cd36599b05d8	342	ProSiteProfiles	PS51450	Leucine-rich repeat profile.	164	186	4.686	T	19-01-2018	IPR001611	Leucine-rich repeat	GO:0005515
amisp024634	29a130e0d4d68e5c2082cd36599b05d8	342	ProSiteProfiles	PS51450	Leucine-rich repeat profile.	211	231	5.71	T	19-01-2018	IPR001611	Leucine-rich repeat	GO:0005515
amisp024634	29a130e0d4d68e5c2082cd36599b05d8	342	ProSiteProfiles	PS51450	Leucine-rich repeat profile.	69	90	5.794	T	19-01-2018	IPR001611	Leucine-rich repeat	GO:0005515
amisp024634	29a130e0d4d68e5c2082cd36599b05d8	342	ProSiteProfiles	PS51450	Leucine-rich repeat profile.	259	280	8.405	T	19-01-2018	IPR001611	Leucine-rich repeat	GO:0005515
amisp024634	29a130e0d4d68e5c2082cd36599b05d8	342	ProSiteProfiles	PS51450	Leucine-rich repeat profile.	140	161	6.934	T	19-01-2018	IPR001611	Leucine-rich repeat	GO:0005515
amisp024634	29a130e0d4d68e5c2082cd36599b05d8	342	PANTHER	PTHR24373:SF119		20	342	6.7e-172	T	19-01-2018	IPR027219	Lumican	GO:0005578|GO:0007601|GO:0030199
amisp005243	1c87090ef2ee97b2273a26965341b0aa	256	PRINTS	PR00926	Mitochondrial carrier protein signature	177	199	2.6e-06	T	19-01-2018	IPR002067	Mitochondrial carrier protein	GO:0055085
amisp005243	1c87090ef2ee97b2273a26965341b0aa	256	PRINTS	PR00926	Mitochondrial carrier protein signature	77	95	2.6e-06	T	19-01-2018	IPR002067	Mitochondrial carrier protein	GO:0055085
amisp005243	1c87090ef2ee97b2273a26965341b0aa	256	PRINTS	PR00926	Mitochondrial carrier protein signature	130	148	2.6e-06	T	19-01-2018	IPR002067	Mitochondrial carrier protein	GO:0055085
amisp005243	1c87090ef2ee97b2273a26965341b0aa	256	PRINTS	PR00926	Mitochondrial carrier protein signature	29	49	2.6e-06	T	19-01-2018	IPR002067	Mitochondrial carrier protein	GO:0055085
amisp009828	35aeeb7cb12774c2b0bf911f25799fe6	354	TIGRFAM	TIGR01036	pyrD_sub2: dihydroorotate dehydrogenase (fumarate)	9	353	4.7e-139	T	19-01-2018	IPR005719	Dihydroorotate dehydrogenase, class 2	GO:0004152|GO:0006207|GO:0016020|GO:0055114
amisp009828	35aeeb7cb12774c2b0bf911f25799fe6	354	ProSitePatterns	PS00912	Dihydroorotate dehydrogenase signature 2.	288	308	-	T	19-01-2018	IPR001295	Dihydroorotate dehydrogenase, conserved site	GO:0004152|GO:0006207|GO:0055114
amisp009828	35aeeb7cb12774c2b0bf911f25799fe6	354	Gene3D	G3DSA:3.20.20.70		1	354	2.9e-96	T	19-01-2018	IPR013785	Aldolase-type TIM barrel	GO:0003824
amisp009828	35aeeb7cb12774c2b0bf911f25799fe6	354	Pfam	PF01180	Dihydroorotate dehydrogenase	37	336	9.4e-109	T	19-01-2018	IPR005720	Dihydroorotate dehydrogenase domain	GO:0005737|GO:0016627|GO:0055114
amisp009828	35aeeb7cb12774c2b0bf911f25799fe6	354	PIRSF	PIRSF000164		14	353	2.9e-111	T	19-01-2018	IPR012135	Dihydroorotate dehydrogenase, class 1/ 2	GO:0004152|GO:0006222|GO:0055114
amisp009828	35aeeb7cb12774c2b0bf911f25799fe6	354	ProSitePatterns	PS00911	Dihydroorotate dehydrogenase signature 1.	72	91	-	T	19-01-2018	IPR001295	Dihydroorotate dehydrogenase, conserved site	GO:0004152|GO:0006207|GO:0055114
amisp009828	35aeeb7cb12774c2b0bf911f25799fe6	354	CDD	cd04738	DHOD_2_like	10	332	2.51799e-179	T	19-01-2018	IPR005719	Dihydroorotate dehydrogenase, class 2	GO:0004152|GO:0006207|GO:0016020|GO:0055114
amisp004263	ffff8a8e4fb83c9882054407263693a3	964	PRINTS	PR00380	Kinesin heavy chain signature	55	76	4.5e-35	T	19-01-2018	IPR001752	Kinesin motor domain	GO:0003777|GO:0005524|GO:0007018|GO:0008017
amisp004263	ffff8a8e4fb83c9882054407263693a3	964	PRINTS	PR00380	Kinesin heavy chain signature	258	279	4.5e-35	T	19-01-2018	IPR001752	Kinesin motor domain	GO:0003777|GO:0005524|GO:0007018|GO:0008017
amisp004263	ffff8a8e4fb83c9882054407263693a3	964	PRINTS	PR00380	Kinesin heavy chain signature	171	188	4.5e-35	T	19-01-2018	IPR001752	Kinesin motor domain	GO:0003777|GO:0005524|GO:0007018|GO:0008017
amisp004263	ffff8a8e4fb83c9882054407263693a3	964	PRINTS	PR00380	Kinesin heavy chain signature	205	223	4.5e-35	T	19-01-2018	IPR001752	Kinesin motor domain	GO:0003777|GO:0005524|GO:0007018|GO:0008017
amisp004263	ffff8a8e4fb83c9882054407263693a3	964	PANTHER	PTHR24115		2	615	0	T	19-01-2018	IPR027640	Kinesin-like protein	GO:0003777|GO:0007018
amisp004263	ffff8a8e4fb83c9882054407263693a3	964	Gene3D	G3DSA:3.40.850.10		3	311	4.8e-119	T	19-01-2018	IPR036961	Kinesin motor domain superfamily	GO:0003777|GO:0005524|GO:0007018|GO:0008017
amisp004263	ffff8a8e4fb83c9882054407263693a3	964	ProSiteProfiles	PS50067	Kinesin motor domain profile.	1	308	115.019	T	19-01-2018	IPR001752	Kinesin motor domain	GO:0003777|GO:0005524|GO:0007018|GO:0008017
amisp004263	ffff8a8e4fb83c9882054407263693a3	964	SMART	SM00129		11	316	2.1e-130	T	19-01-2018	IPR001752	Kinesin motor domain	GO:0003777|GO:0005524|GO:0007018|GO:0008017
amisp004263	ffff8a8e4fb83c9882054407263693a3	964	Pfam	PF00225	Kinesin motor domain	14	308	1.9e-106	T	19-01-2018	IPR001752	Kinesin motor domain	GO:0003777|GO:0005524|GO:0007018|GO:0008017
amisp015728	a7a1bd7206b8096206bed315501a89c9	391	Pfam	PF03567	Sulfotransferase family	150	384	9e-57	T	19-01-2018	IPR005331	Sulfotransferase	GO:0008146|GO:0016021
amisp015728	a7a1bd7206b8096206bed315501a89c9	391	PANTHER	PTHR12137		3	390	5.5e-206	T	19-01-2018	IPR018011	Carbohydrate sulfotransferase 8-10	GO:0008146|GO:0016021|GO:0016051
amisp011537	eb2ab27d7d7e4579d238d5c01de2a0c8	496	ProSiteProfiles	PS50105	SAM domain profile.	349	395	9.18	T	19-01-2018	IPR001660	Sterile alpha motif domain	GO:0005515
amisp011537	eb2ab27d7d7e4579d238d5c01de2a0c8	496	Pfam	PF00536	SAM domain (Sterile alpha motif)	348	408	2.1e-11	T	19-01-2018	IPR001660	Sterile alpha motif domain	GO:0005515
amisp011537	eb2ab27d7d7e4579d238d5c01de2a0c8	496	SMART	SM00454		346	413	1.5e-06	T	19-01-2018	IPR001660	Sterile alpha motif domain	GO:0005515
amisp011818	77fc2c9fc58117b89aa9ab41a5851d66	217	Pfam	PF00651	BTB/POZ domain	7	62	3.2e-05	T	19-01-2018	IPR000210	BTB/POZ domain	GO:0005515
amisp028955	9d92ac16c4a9ed5679da82c85e9db1d0	369	ProSiteProfiles	PS50222	EF-hand calcium-binding domain profile.	54	89	10.803	T	19-01-2018	IPR002048	EF-hand domain	GO:0005509
amisp022859	641f243dce6d44a7631703af3aeefb24	332	Pfam	PF14572	Phosphoribosyl synthetase-associated domain	160	326	1.1e-89	T	19-01-2018	IPR005946	Ribose-phosphate pyrophosphokinase	GO:0000287|GO:0004749|GO:0009165
amisp022859	641f243dce6d44a7631703af3aeefb24	332	CDD	cd06223	PRTases_typeI	157	286	0.00908239	T	19-01-2018	IPR000836	Phosphoribosyltransferase domain	GO:0009116
amisp022859	641f243dce6d44a7631703af3aeefb24	332	TIGRFAM	TIGR01251	ribP_PPkin: ribose-phosphate diphosphokinase	15	152	5.9e-41	T	19-01-2018	IPR005946	Ribose-phosphate pyrophosphokinase	GO:0000287|GO:0004749|GO:0009165
amisp008758	96a1d1881c5efe6dc4d85629d0dfdff9	457	Pfam	PF10186	Vacuolar sorting 38 and autophagy-related subunit 14	21	357	1e-68	T	19-01-2018	IPR018791	UV radiation resistance protein/autophagy-related protein 14	GO:0010508
amisp014616	656b6802f9c84ef9c71bed1ac74186b9	312	SMART	SM00981		151	244	4.8e-15	T	19-01-2018	IPR004114	THUMP domain	GO:0003723
amisp014616	656b6802f9c84ef9c71bed1ac74186b9	312	ProSiteProfiles	PS51165	THUMP domain profile.	137	244	26.303	T	19-01-2018	IPR004114	THUMP domain	GO:0003723
amisp014616	656b6802f9c84ef9c71bed1ac74186b9	312	Pfam	PF02926	THUMP domain	111	243	1.9e-22	T	19-01-2018	IPR004114	THUMP domain	GO:0003723
amisp029316	349ddfea026535c93b1921d920d80a08	376	CDD	cd00086	homeodomain	71	128	6.66057e-06	T	19-01-2018	IPR001356	Homeobox domain	GO:0003677
amisp029316	349ddfea026535c93b1921d920d80a08	376	ProSiteProfiles	PS50922	TLC domain profile.	131	332	18.545	T	19-01-2018	IPR006634	TRAM/LAG1/CLN8 homology domain	GO:0016021
amisp029316	349ddfea026535c93b1921d920d80a08	376	SUPERFAMILY	SSF46689		70	126	4.28e-10	T	19-01-2018	IPR009057	Homeobox-like domain superfamily	GO:0003677
amisp029316	349ddfea026535c93b1921d920d80a08	376	SMART	SM00724		131	332	6.1e-81	T	19-01-2018	IPR006634	TRAM/LAG1/CLN8 homology domain	GO:0016021
amisp029316	349ddfea026535c93b1921d920d80a08	376	ProSiteProfiles	PS50071	'Homeobox' domain profile.	67	128	9.863	T	19-01-2018	IPR001356	Homeobox domain	GO:0003677
amisp029316	349ddfea026535c93b1921d920d80a08	376	Pfam	PF03798	TLC domain	132	325	4.9e-41	T	19-01-2018	IPR006634	TRAM/LAG1/CLN8 homology domain	GO:0016021
amisp011036	262527222d769e0f462b62267fe18308	463	PANTHER	PTHR28659:SF3		30	463	2.9e-238	T	19-01-2018	IPR033358	Reticulophagy receptor 1	GO:0030176|GO:0061709
amisp034404	4f723be336ffc0560ec49633b5c21ed2	460	Pfam	PF05631	Sugar-tranasporters, 12 TM	6	326	3.2e-84	T	19-01-2018	IPR008509	Molybdate-anion transporter	GO:0015098|GO:0015689|GO:0016021
amisp034404	4f723be336ffc0560ec49633b5c21ed2	460	PANTHER	PTHR23516		1	440	1.2e-193	T	19-01-2018	IPR008509	Molybdate-anion transporter	GO:0015098|GO:0015689|GO:0016021
amisp014790	cb8819305849a5950f6071e28da5b311	886	Pfam	PF10486	Phosphoinositide 3-kinase gamma adapter protein p101 subunit	4	886	0	T	19-01-2018	IPR019522	Phosphoinositide 3-kinase regulatory subunit 5/6	GO:0005944|GO:0046935

## Sheet: unique_geneID_amiss_branchlen
amisp007336
amisp034857
amisp024790
amisp020858
amisp018474
amisp000788
amisp016775
amisp005517
amisp016685
amisp008729
amisp024930
amisp021242
amisp031836
amisp002224
amisp001261
amisp023131
amisp034033
amisp030354
amisp018040
amisp005516
amisp006001
amisp005461
amisp012168
amisp010205
amisp023835
amisp023946
amisp024634
amisp005243
amisp009828
amisp004263
amisp015728
amisp011537
amisp011818
amisp028955
amisp022859
amisp008758
amisp014616
amisp029316
amisp011036
amisp034404
amisp014790
