# Supplementary material for: A High-Quality Reference Genome Assembly of the Saltwater Crocodile, Crocodylus porosus, Reveals Patterns of Selection in Crocodylidae
Source: Genome Biol Evol. 2019 Dec 10;12(1):3635–46. doi: 10.1093/gbe/evz269 (PMC6946029; doi:10.1093/gbe/evz269)
Supplement: evz269_Supplementary_Data [file evz269_supplementary_data.zip › Supplementary_File_S9.xlsx]

## Sheet: Annotated genes
querygene	preferredName	annotation
cPor_00322-RA	CD274	Programmed cell death 1 ligand 1-like
cPor_00349-RA	DMRT2	Doublesex- and mab-3-related transcription factor 2
cPor_00358-RA	PTAR1	Protein prenyltransferase alpha subunit repeat-containing protein 1 isoform X1
cPor_00431-RA	NAA35	N-alpha-acetyltransferase 35, NatC auxiliary subunit
cPor_00607-RA	SLC4A7	Anion exchange protein; Sodium bicarbonate cotransporter 3
cPor_00659-RA	DUS4L	tRNA-dihydrouridine synthase; Catalyzes the synthesis of dihydrouridine, a modified base found in the D-loop of most tRNAs
cPor_00771-RA	HDAC10	Histone deacetylase 10
cPor_00812-RA	LMOD2	Leiomodin-2
cPor_01049-RA	CCDC181	Coiled-coil domain-containing protein 181 isoform X1
cPor_01066-RA	DRD3	D(3) dopamine receptor; Belongs to the G-protein coupled receptor 1 family
cPor_01109-RA	CTC1	CST complex subunit CTC1-like
cPor_01222-RA	ZFP92	Zinc finger protein 16-like
cPor_01232-RA	BCL9	B-cell CLL/lymphoma 9 protein isoform X1
cPor_01311-RA	CXADR	Coxsackievirus and adenovirus receptor-like isoform X1
cPor_01379-RA		A disintegrin and metalloproteinase with thrombospondin motifs 5
cPor_01472-RA	RMND1	Required for meiotic nuclear division protein 1 homolog
cPor_01735-RA	GPRC6A	G-protein coupled receptor family C group 6 member A
cPor_01965-RA		Zinc finger protein 143
cPor_02408-RA	IVD	isovaleryl-CoA dehydrogenase, mitochondrial
cPor_02476-RA	ATP10D	Probable phospholipid-transporting ATPase VD; Belongs to the cation transport ATPase (P-type) (TC 3.A.3) family. Type IV subfamily
cPor_02701-RA	FBXL5	F-box/LRR-repeat protein 5
cPor_02750-RA	ZBTB49	Zinc finger and BTB domain-containing protein 49
cPor_02863-RA	DRCC1	Multiple epidermal growth factor-like domains protein 9; Flocculation protein FLO11-like isoform X1
cPor_02928-RA	ZFPM1	Zinc finger protein ZFPM1-like; Belongs to the FOG (Friend of GATA) family
cPor_03036-RA	TNFRSF11B	Tumor necrosis factor receptor superfamily member 11B
cPor_03071-RA	KLHL38	Kelch-like protein 38
cPor_03202-RA	AGO2	Protein argonaute-2; Required for RNA-mediated gene silencing (RNAi) by the RNA-induced silencing complex (RISC). The 'minimal RISC' appears to include ago2 bound to a short guide RNA such as a microRNA (miRNA) or short interfering RNA (siRNA). These guide RNAs direct RISC to complementary mRNAs that are targets for RISC-mediated gene silencing. The precise mechanism of gene silencing depends on …
cPor_03252-RA		Phosphoinositide phospholipase C; 1-phosphatidylinositol 4,5-bisphosphate phosphodiesterase gamma-1-like
cPor_03291-RA	TEX11	Testis-expressed sequence 11 protein
cPor_03320-RA	HTATSF1	HIV Tat-specific factor 1 homolog
cPor_03325-RA		Transmembrane 9 superfamily member 2-like; Belongs to the nonaspanin (TM9SF) (TC 9.A.2) family
cPor_03351-RA	GPR50	Melatonin receptor type 1C-like; Belongs to the G-protein coupled receptor 1 family
cPor_03352-RA		Neuronal PAS domain-containing protein 2-like
cPor_03433-RA		Probable G-protein coupled receptor 83-like
cPor_03452-RA		Protein Wnt-11b-like
cPor_03454-RA		Uncharacterized protein; Phosphatidylinositol 3,4,5-trisphosphate 5-phosphatase 2-like
cPor_03597-RA	ADAM19	Disintegrin and metalloproteinase domain-containing protein 19
cPor_03598-RA	NIPAL4	Magnesium transporter NIPA4
cPor_03604-RA	GEMIN5	Gem-associated protein 5
cPor_03620-RA	TNIP1	TNFAIP3-interacting protein 1
cPor_03633-RA	TRIM69L	E3 ubiquitin-protein ligase TRIM62; Zinc-binding protein A33-like
cPor_03637-RA	MGAT4B	Alpha-1,3-mannosyl-glycoprotein 4-beta-N-acetylglucosaminyltransferase B
cPor_03705-RA	IRF1	Interferon regulatory factor 1
cPor_03718-RA	KCTD16	BTB/POZ domain-containing protein KCTD16-like
cPor_03767-RA	PCYOX1L	Prenylcysteine oxidase-like
cPor_03878-RA	GABRP	Gamma-aminobutyric acid receptor subunit pi; Belongs to the ligand-gated ion channel (TC 1.A.9) family
cPor_03939-RA	THBD	Thrombomodulin isoform A; Thrombomodulin
cPor_03952-RA	LRRN4	Leucine-rich repeat neuronal protein 4
cPor_03957-RA	BMP2	Bone morphogenetic protein 2-like
cPor_04029-RA	SLC1A4	Neutral amino acid transporter A
cPor_04088-RA		Uncharacterized protein; Girdin
cPor_04159-RA	EPCAM	Epithelial cell adhesion molecule
cPor_04183-RA	SPG7	60S ribosomal protein L13; Paraplegin; Belongs to the eukaryotic ribosomal protein eL13 family
cPor_04205-RA	FOXF1	Forkhead box protein F1
cPor_04226-RA	GAN	Gigaxonin
cPor_04229-RA	ATMIN	ATM interactor
cPor_04308-RA	VPS35	Vacuolar protein sorting-associated protein 35; Plays a role in vesicular protein sorting
cPor_04409-RA		Galanin receptor type 1-like; Belongs to the G-protein coupled receptor 1 family
cPor_04448-RA	DDX18	ATP-dependent RNA helicase DDX18-like
cPor_04597-RA	RBM43-1	RNA-binding protein 43
cPor_04712-RA	SSB	Lupus La protein; Kelch-like protein 23
cPor_04852-RA	FILIP1L	filamin-A-interacting protein 1 isoform X3
cPor_05011-RA	FAM83B	Protein FAM83B
cPor_05021-RA		Transcription elongation factor B polypeptide 3-like
cPor_05069-RA		Protein LSM14 homolog B
cPor_05105-RA	ZNF217	Zinc finger protein 217
cPor_05117-RA	FAM65C	Protein FAM65C isoform X1
cPor_05125-RA	CSE1L	Exportin-2
cPor_05137-RA	SLC2A10	Solute carrier family 2, facilitated glucose transporter member 10; Belongs to the major facilitator superfamily. Sugar transporter (TC 2.A.1.1) family
cPor_05144-RA	R3HDML	Peptidase inhibitor R3HDML isoform X1; Belongs to the CRISP family
cPor_05154-RA	MATN4	Matrilin-4
cPor_05202-RA	MYBL2	Myb-related protein B
cPor_05296-RA	TRPC4AP	Short transient receptor potential channel 4-associated protein
cPor_05324-RA	RNF219	RING finger protein 219 isoform X1
cPor_05502-RA	PCDH20	Uncharacterized protein; Protocadherin-20-like
cPor_05628-RA	GAS2L3	GAS2-like protein 3
cPor_05663-RA	POLDIP3	Polymerase delta-interacting protein 3
cPor_05762-RA	BBS10	Bardet-Biedl syndrome 10 protein homolog
cPor_05948-RA	TRAPPC11	Trafficking protein particle complex subunit 11
cPor_06104-RA	KCNJ11	ATP-sensitive inward rectifier potassium channel 8
cPor_06207-RA		Serine/threonine-protein kinase WNK1
cPor_06209-RA	B4GALNT3	Beta-1,4-N-acetylgalactosaminyltransferase; Transfers N-acetylgalactosamine (GalNAc) from UDP-GalNAc to N-acetylglucosamine-beta-benzyl with a beta-1,4-linkage to form N,N'-diacetyllactosediamine, GalNAc-beta-1,4-GlcNAc structures in N-linked glycans and probably O-linked glycans
cPor_06319-RA	WASHC4	WASH complex subunit 7
cPor_06540-RA	CCDC112-2	Coiled-coil domain-containing protein 112 isoform X1
cPor_06553-RA	ZMYND10	Zinc finger MYND domain-containing protein 10
cPor_06639-RA	CCDC183	Uncharacterized coiled-coil domain-containing protein KIAA1984 homolog
cPor_06656-RA	ENTPD2	Ectonucleoside triphosphate diphosphohydrolase 2; Belongs to the GDA1/CD39 NTPase family
cPor_06698-RA	ENG	Endoglin isoform B; Endoglin
cPor_06718-RA	FAM73B	Protein FAM73B
cPor_06749-RA	DDX31	RNA helicase; Probable ATP-dependent RNA helicase DDX31 isoform X1
cPor_06796-RA	ZBTB26	Zinc finger and BTB domain-containing protein 26
cPor_06798-RA	CRB2	Crumbs-like protein 2 isoform A; Protein crumbs homolog 2
cPor_06840-RA	TNPO2	Transportin-2
cPor_06874-RA	DNMT1	DNA (cytosine-5)-methyltransferase 1; Belongs to the class I-like SAM-binding methyltransferase superfamily. C5-methyltransferase family
cPor_06877-RA	OLFM2	Uncharacterized protein; Noelin-2
cPor_06884-RA	PBX2	pre-B-cell leukemia transcription factor 1
cPor_06902-RA	TBC1D24	TBC1 domain family member 24-like
cPor_06974-RA	SRP68	Signal recognition particle subunit SRP68; Signal-recognition-particle assembly has a crucial role in targeting secretory proteins to the rough endoplasmic reticulum membrane
cPor_06982-RA	GALK1	Galactokinase
cPor_06993-RA	GGA1L	ADP-ribosylation factor-binding protein GGA3
cPor_07000-RA	HID1	Protein HID1
cPor_07006-RA	GRIN2B	Glutamate receptor ionotropic, NMDA 2C
cPor_07035-RA	COIL	Coilin
cPor_07045-RA	ERN1	Serine/threonine-protein kinase/endoribonuclease IRE1
cPor_07082-RA	GPRC5C	G-protein coupled receptor family C group 5 member C
cPor_07122-RA	WNT9B	Protein Wnt; Ligand for members of the frizzled family of seven transmembrane receptors
cPor_07128-RA	NAGLU	alpha-N-acetylglucosaminidase
cPor_07129-RA	COASY	Bifunctional coenzyme A synthase
cPor_07170-RA	OSBPL6	Oxysterol-binding protein-related protein 7; Belongs to the OSBP family
cPor_07171-RA	KPNB1	Importin subunit beta-1
cPor_07183-RA	PLXDC1	Plexin domain-containing protein 1
cPor_07187-RA		Transcription factor CP2-like protein 1-like
cPor_07212-RA	TNS4	LOW QUALITY PROTEIN: tensin-4
cPor_07246-RA	TTC25	Tetratricopeptide repeat protein 25
cPor_07362-RA	EPHA1	Uncharacterized protein; Ephrin type-A receptor 1
cPor_07488-RA	SLC30A6	Zinc transporter 6
cPor_07523-RA	EXO1	Exonuclease 1
cPor_07601-RA	MAP3K21	Mitogen-activated protein kinase kinase kinase MLK4-like isoform X1
cPor_07620-RA	SPRTN	sprT-like domain-containing protein Spartan isoform X1
cPor_07621-RA	EXOC8	Exocyst complex component 8
cPor_07648-RA	MGAT4D	Alpha-1,3-mannosyl-glycoprotein 4-beta-N-acetylglucosaminyltransferase B-like
cPor_07649-RA		Uncharacterized protein; Calmegin
cPor_07808-RA	SYNPO2	Synaptopodin-2
cPor_07858-RA	ABHD6	Monoacylglycerol lipase ABHD6-like
cPor_07919-RA	IFT122	Intraflagellar transport protein 122 homolog isoform X1
cPor_07953-RA	PPP4R2	Serine/threonine-protein phosphatase 4 regulatory subunit 2
cPor_07965-RA	LRIG1	Uncharacterized protein; Leucine-rich repeats and immunoglobulin-like domains protein 1
cPor_07992-RA		Calcium/calmodulin-dependent protein kinase type 1
cPor_08145-RA	CUNH2orf49	Ashwin
cPor_08160-RA	SLC9A2	Sodium/hydrogen exchanger 2; Belongs to the monovalent cation:proton antiporter 1 (CPA1) transporter (TC 2.A.36) family
cPor_08168-RA	IL1R2	Interleukin-1 receptor type 2
cPor_08226-RA	SMG7	Protein SMG7
cPor_08228-RA	RGL1	Ral guanine nucleotide dissociation stimulator-like 1
cPor_08317-RA	F13B	Coagulation factor XIII B chain
cPor_08322-RA	CRB1	Crumbs-like protein 1 isoform A; Protein crumbs homolog 1
cPor_08427-RA	CAX1	Putative cation exchanger C521.04c-like; Belongs to the Ca(2+):cation antiporter (CaCA) (TC 2.A.19) family
cPor_08435-RA	COPG2	Coatomer subunit gamma; The coatomer is a cytosolic protein complex that binds to dilysine motifs and reversibly associates with Golgi non- clathrin-coated vesicles, which further mediate biosynthetic protein transport from the ER, via the Golgi up to the trans Golgi network. Coatomer complex is required for budding from Golgi membranes, and is essential for the retrograde Golgi-to-ER transport o…
cPor_08555-RA	GNAT3	Guanine nucleotide-binding protein G(t) subunit alpha-3 isoform X2
cPor_08577-RA	FGL2	Fibroleukin
cPor_08706-RA	CLCN6	Chloride transport protein 6
cPor_08743-RA	PLEKHN1	Pleckstrin homology domain-containing family N member 1
cPor_08763-RA	VWA1	Von Willebrand factor A domain-containing protein 1
cPor_08781-RA	MUL1	Mitochondrial ubiquitin ligase activator of NFKB 1
cPor_08800-RA	EPHA2	Uncharacterized protein; Ephrin type-A receptor 2-like
cPor_08815-RA		Alkaline phosphatase, tissue-nonspecific isozyme
cPor_08936-RA	WDR35	WD repeat-containing protein 35
cPor_09172-RA	HPS3	Hermansky-Pudlak syndrome 3 protein
cPor_09230-RA	RASA2	Ras GTPase-activating protein 2
cPor_09293-RA	CLCA2	Calcium-activated chloride channel regulator 2
cPor_09311-RA	DNASE2B	Deoxyribonuclease-2-beta
cPor_09408-RA	RAVER2	Ribonucleoprotein PTB-binding 2
cPor_09447-RA	CTBP2	C-terminal-binding protein 2-like isoform X1; Belongs to the D-isomer specific 2-hydroxyacid dehydrogenase family
cPor_09470-RA	ADAM9	Disintegrin and metalloproteinase domain-containing protein 9-like
cPor_09490-RA		SEC23-interacting protein
cPor_09493-RA	BAG3	BAG family molecular chaperone regulator 3
cPor_09506-RA	PDZD8	PDZ domain-containing protein 8
cPor_09577-RA	CYP17A1	Steroid 17-alpha-hydroxylase/17,20 lyase-like; Belongs to the cytochrome P450 family
cPor_09651-RA	HIVEP3	Transcription factor HIVEP3-like
cPor_09676-RA		Discoidin, CUB and LCCL domain-containing protein 1-like
cPor_09685-RA	ZMPSTE24	CAAX prenyl protease 1-like protein; LOW QUALITY PROTEIN: lysine-specific histone demethylase 1A
cPor_09687-RA	ANGPT2B	Angiopoietin-2-like
cPor_09748-RA	MYOM2	Myomesin-2; Myomesin-3
cPor_09750-RA	IFNLR1	Interferon lambda receptor 1; Uncharacterized protein LOC102573501
cPor_09756-RA		Blood group Rh(D) polypeptide-like
cPor_09759-RA	SEPN1	LOW QUALITY PROTEIN: selenoprotein N
cPor_09812-RA	CSF3R	Granulocyte colony-stimulating factor receptor
cPor_09831-RA	MSTN	Growth/differentiation factor 8
cPor_09903-RA		Uncharacterized protein; Aldehyde oxidase-like
cPor_09926-RA	ITGB2	Integrin beta-2-like
cPor_10123-RA	SYT15	Synaptotagmin-15-like
cPor_10364-RA	BTBD19	BTB/POZ domain-containing protein 19
cPor_10374-RA	GPBP1L1	Vasculin-like protein 1 isoform X1
cPor_10468-RA	XDH	Xanthine dehydrogenase/oxidase
cPor_10503-RA	PPP1R13B	Apoptosis-stimulating of p53 protein 2
cPor_10514-RA	HHIPL1	HHIP-like protein 2
cPor_10526-RA	EPRS	Bifunctional glutamate/proline--tRNA ligase
cPor_10650-RA	ZC3H7A	Zinc finger CCCH domain-containing protein 7A
cPor_10915-RA	PPWD1	Peptidylprolyl isomerase domain and WD repeat-containing protein 1
cPor_11029-RA	POLR2B	DNA-directed RNA polymerase subunit beta; DNA-dependent RNA polymerase catalyzes the transcription of DNA into RNA using the four ribonucleoside triphosphates as substrates
cPor_11048-RA	CCNI	cyclin-I-like; Belongs to the cyclin family
cPor_11097-RA	THAP9	DNA transposase THAP9 isoform A; LOW QUALITY PROTEIN: THAP domain containing 9
cPor_11101-RA	HPSE	Heparanase
cPor_11154-RA	HSPA2	Heat shock 70 kDa protein-like
cPor_11492-RA	DLST	Dihydrolipoamide S-succinyltransferase; Dihydrolipoyllysine-residue succinyltransferase component of 2-oxoglutarate dehydrogenase complex, mitochondrial
cPor_11586-RA	KCNK10	Potassium channel subfamily K member 10; Belongs to the two pore domain potassium channel (TC 1.A.1.8) family
cPor_11641-RA	RIN3	Ras and Rab interactor 3
cPor_11644-RA	CHGA	chromogranin-A-like
cPor_11674-RA		Uncharacterized protein KIAA1671 homolog; Belongs to the beta/gamma-crystallin family
cPor_11689-RA	WDR66	WD repeat-containing protein 66
cPor_11731-RA		Gypsy retrotransposon integrase-like protein 1-like
cPor_11759-RA	TMEM132D	Transmembrane protein 132D isoform X1
cPor_11761-RA		Piwi-like protein 1; Belongs to the argonaute family
cPor_11767-RA	PUS1	tRNA pseudouridine synthase A, mitochondrial
cPor_11798-RA	TOP3B	DNA topoisomerase; Introduces a single-strand break via transesterification at a target site in duplex DNA. Releases the supercoiling and torsional tension of DNA introduced during the DNA replication and transcription by transiently cleaving and rejoining one strand of the DNA duplex. The scissile phosphodiester is attacked by the catalytic tyrosine of the enzyme, resulting in the formation of a…
cPor_12011-RA	CCAR1	Cell division cycle and apoptosis regulator protein 1 isoform X1
cPor_12012-RA		Uncharacterized protein; Nucleolar RNA helicase 2-like isoform X2
cPor_12063-RA	OIT3	Oncoprotein-induced transcript 3 protein
cPor_12067-RA		Protein FAM149B1
cPor_12152-RA	KIF20B	Kinesin-like protein KIF20B; Belongs to the TRAFAC class myosin-kinesin ATPase superfamily. Kinesin family
cPor_12189-RA	FANCI	Fanconi anemia group I protein
cPor_12191-RA	RHCG	Ammonium transporter Rh type C-like; Belongs to the ammonium transporter (TC 2.A.49) family. Rh subfamily
cPor_12228-RA	LMNA	lamin-L(III)-like; Belongs to the intermediate filament family
cPor_12281-RA	MAPK6	Mitogen-activated protein kinase 6
cPor_12316-RA	RFX7	Regulatory factor X7; DNA-binding protein RFX7
cPor_12319-RA	MNS1	Meiosis-specific nuclear structural protein 1
cPor_12392-RA	TBC1D2B	TBC1 domain family member 2B-like isoform X1
cPor_12427-RA	FGB	Fibrinogen beta chain
cPor_12512-RA	USP5	Ubiquitin carboxyl-terminal hydrolase 13-like
cPor_12586-RA	B3GNT7	Hexosyltransferase; UDP-GlcNAc:betaGal beta-1,3-N-acetylglucosaminyltransferase 7
cPor_12794-RA		Uncharacterized protein; Metalloreductase STEAP2 isoform X1
cPor_12840-RA		Uncharacterized protein; Macrophage mannose receptor 1-like
cPor_12932-RA	SBK3	Serine/threonine-protein kinase SBK1-like; Belongs to the protein kinase superfamily
cPor_12941-RA		Deleted in malignant brain tumors 1 protein-like
cPor_13074-RA	FKBP4	Peptidyl-prolyl cis-trans isomerase FKBP4 isoform X1
cPor_13140-RA	MANSC4	MANSC domain-containing protein 4
cPor_13150-RA	DUSP16	Dual specificity protein phosphatase 16
cPor_13535-RA		Gamma-crystallin 2-like
cPor_13546-RA	FASTKD2	LOW QUALITY PROTEIN: FAST kinase domain-containing protein 2
cPor_13642-RA	IL7R-1	Interleukin-7 receptor subunit alpha
cPor_13654-RA	NUP155	Nuclear pore complex protein Nup155
cPor_13723-RA	FZD4	Uncharacterized protein; Frizzled-4; Belongs to the G-protein coupled receptor Fz/Smo family
cPor_13780-RA	AQP11	Aquaporin-11
cPor_13805-RA	TH	Uncharacterized protein; Tyrosine 3-monooxygenase
cPor_13869-RA		Protein RIC-3
cPor_13997-RA	CUNH7orf31	Uncharacterized protein C7orf31 homolog
cPor_14164-RA	MRPS22	28S ribosomal protein S22, mitochondrial
cPor_14219-RA	SYT4	Synaptotagmin-4
cPor_14277-RA	FYCO1	FYVE and coiled-coil domain-containing protein 1
cPor_14284-RA	TGM4	Protein-glutamine gamma-glutamyltransferase 4
cPor_14304-RA		Beta-galactosidase-like
cPor_14305-RA	CRTAP	Cartilage-associated protein
cPor_14331-RA	AVL9	Late secretory pathway protein AVL9 homolog
cPor_14509-RA		Uncharacterized protein; Discoidin domain-containing receptor 2
cPor_14511-RA	OLFML2B	Olfactomedin-like protein 2B
cPor_14639-RA	HEATR6	HEAT repeat-containing protein 6-like
cPor_14641-RA	SYNRG	Synergin gamma
cPor_14671-RA		Multidrug and toxin extrusion protein 1-like
cPor_14680-RA	CTNS	Cystinosin
cPor_14702-RA	NUFIP2	Nuclear fragile X mental retardation-interacting protein 2
cPor_14723-RA	SMG6L	Telomerase-binding protein EST1A
cPor_14777-RA	IMPA2	Inositol-1-monophosphatase; Inositol monophosphatase 2
cPor_14964-RA	ERCC3	TFIIH basal transcription factor complex helicase XPB subunit
cPor_15273-RA	LRFN5	Uncharacterized protein; Leucine-rich repeat and fibronectin type-III domain-containing protein 5-like
cPor_15357-RA	ABHD12B	Abhydrolase domain-containing protein 12B; Monoacylglycerol lipase ABHD12-like
cPor_15361-RA	CDKL1	Cyclin-dependent kinase-like 1; Belongs to the protein kinase superfamily
cPor_15403-RA	TLX1-1	T-cell leukemia homeobox protein 1
cPor_15426-RA	ACAT1	acetyl-CoA acetyltransferase, mitochondrial; Belongs to the thiolase family
cPor_15499-RA	AMER2	APC membrane recruitment protein 2
cPor_15550-RA	ASH2L	set1/Ash2 histone methyltransferase complex subunit ASH2 isoform X1
cPor_15572-RA	TTI2	TELO2-interacting protein 2
cPor_15671-RA	COCH	Cochlin
cPor_15737-RA	SLC25A17	Peroxisomal membrane protein PMP34; Belongs to the mitochondrial carrier (TC 2.A.29) family
cPor_15744-RA	TNRC6B	Trinucleotide repeat-containing gene 6B protein isoform X1
cPor_15748-RA		Voltage-dependent T-type calcium channel subunit alpha; Voltage-sensitive calcium channels (VSCC) mediate the entry of calcium ions into excitable cells and are also involved in a variety of calcium-dependent processes, including muscle contraction, hormone or neurotransmitter release, gene expression, cell motility, cell division and cell death. This channel gives rise to T-type calcium currents…
cPor_15753-RA	PDGFB	Platelet-derived growth factor subunit B; Belongs to the PDGF/VEGF growth factor family
cPor_15755-RA	NPTXR	Neuronal pentraxin receptor
cPor_15770-RA	MICALL1	MICAL-like protein 1
cPor_15842-RA	DTL	Denticleless protein-like protein isoform A; Denticleless protein homolog
cPor_16021-RA	CDON	Cell adhesion molecule-related/down-regulated by oncogenes-like
cPor_16028-RA	DDX25	ATP-dependent RNA helicase DDX25
cPor_16110-RA	BMP15	Bone morphogenetic protein 15
cPor_16256-RA	PPID	Peptidyl-prolyl cis-trans isomerase D
cPor_16479-RA	IRX4	LOW QUALITY PROTEIN: iroquois-class homeodomain protein IRX-4
cPor_16589-RA	ALDH1A3	Aldehyde dehydrogenase family 1 member A3-like isoform X1; Belongs to the aldehyde dehydrogenase family
cPor_16600-RA	CGNRH-R	Gonadotropin-releasing hormone II receptor-like; Belongs to the G-protein coupled receptor 1 family
cPor_16616-RA	DIS3L	DIS3-like exonuclease 1; Belongs to the RNR ribonuclease family
cPor_16707-RA	AQP12	Aquaporin-12-like
cPor_16788-RA	TMEM41A	Transmembrane protein 41A
cPor_16998-RA	BAX	Apoptosis regulator BAX
cPor_17070-RA	PKP3	Plakophilin-3
cPor_17144-RA	BHMT	Betaine--homocysteine S-methyltransferase 1
cPor_17155-RA	SCNN1G	Amiloride-sensitive sodium channel subunit gamma; Belongs to the amiloride-sensitive sodium channel (TC 1.A.6) family
cPor_17196-RA	SOX8	Transcription factor SOX-8-like
cPor_17198-RA	TEKT4	Tektin-4-like
cPor_17232-RA		Importin subunit alpha-5-like; Belongs to the importin alpha family
cPor_17242-RA	CYP3A	Uncharacterized protein; Cytochrome P450 3A21-like
cPor_17312-RA	MRE11A	Double-strand break repair protein MRE11-like; Belongs to the MRE11/RAD32 family
cPor_17475-RA	PDIA2	Protein disulfide-isomerase A2
cPor_17540-RA	WFIKKN1	WAP, Kazal, immunoglobulin, Kunitz and NTR domain-containing protein 1
cPor_17541-RA	ABCA3	ATP-binding cassette sub-family A member 3-like
cPor_17612-RA	CSKL	Megakaryocyte-associated tyrosine-protein kinase-like
cPor_17649-RA	SYAP1	Synapse-associated protein 1
cPor_17866-RA	DUSP18	Dual specificity protein phosphatase 18; Belongs to the protein-tyrosine phosphatase family. Non-receptor class dual specificity subfamily
cPor_17874-RA	RNF215-1	RING finger protein 215
cPor_17968-RA	SLC8B1	LOW QUALITY PROTEIN: sodium/potassium/calcium exchanger 6, mitochondrial; Belongs to the Ca(2+):cation antiporter (CaCA) (TC 2.A.19) family
cPor_18086-RA	BBS4	Bardet-Biedl syndrome 4 protein
cPor_18091-RA	GRAMD2	GRAM domain-containing protein 2
cPor_18098-RA	NR2E3	Photoreceptor-specific nuclear receptor-like
cPor_18123-RA	COQ9	Ubiquinone biosynthesis protein COQ9, mitochondrial
cPor_18218-RA	HSPA4L	Heat shock protein 105 kDa-like isoform X1; Belongs to the heat shock protein 70 family
cPor_18269-RA	RBP3	Retinol-binding protein 3
cPor_18319-RA	USP54	Inactive ubiquitin carboxyl-terminal hydrolase 54
cPor_18351-RA		Dyslexia-associated protein KIAA0319 homolog
cPor_18367-RA		Sal-like protein 3
cPor_18396-RA	KLHL8	Kelch-like protein 8 isoform X1
cPor_18496-RA		Uncharacterized protein; Brefeldin A-inhibited guanine nucleotide-exchange protein 1
cPor_18578-RA	ZBTB7A	Zinc finger and BTB domain-containing protein 7A
cPor_18589-RA	HDGFRP2	Hepatoma-derived growth factor-related protein 2-like
cPor_18602-RA	SAFB2	Scaffold attachment factor B2 isoform X1
cPor_18603-RA	SAFB	Scaffold attachment factor B1
cPor_18619-RA	HCN1	Potassium/sodium hyperpolarization-activated cyclic nucleotide-gated channel 2
cPor_18621-RA	RNF126	E3 ubiquitin-protein ligase RNF126
cPor_18645-RA	MUM1	PWWP domain-containing protein MUM1-like isoform X1
cPor_18668-RA	PLVAP	Plasmalemma vesicle-associated protein
cPor_18683-RA	UPF1	Regulator of nonsense transcripts 1
cPor_18686-RA	TMEM59L	Transmembrane protein 59-like
cPor_18736-RA	SLC20A2L	Phosphate transporter; Sodium-phosphate symporter which plays a fundamental housekeeping role in phosphate transport
cPor_18757-RA	ALDOA	Fructose-bisphosphate aldolase A
cPor_18867-RA	HNRNPLL	Heterogeneous nuclear ribonucleoprotein L-like
cPor_18907-RA	DHX33	Uncharacterized protein; Putative ATP-dependent RNA helicase DHX33
cPor_18953-RA	DAB1	Disabled-like protein 1 isoform A; Complement component C8 beta chain
cPor_18978-RA	CDCP2	CUB domain-containing protein 2
cPor_18982-RA	LRRC42	LOW QUALITY PROTEIN: leucine-rich repeat-containing protein 42
cPor_19001-RA	ORC1	Origin recognition complex subunit 1
cPor_19059-RA	AMZ1	Archaemetzincin-1
cPor_19065-RA	SNX8	Sorting nexin-8
cPor_19080-RA	CYP2W1	Cytochrome P450 2W1-like
cPor_19150-RA	CDH17	Cadherin-17
cPor_19161-RA	ATRNL1	Attractin-like protein 1 isoform A; Attractin
cPor_19259-RA	HOXC13	Homeobox protein Hox-C13a-like
cPor_19261-RA	ATF7	Cyclic AMP-dependent transcription factor ATF-7
cPor_19273-RA	ASB8	Ankyrin repeat and SOCS box protein 8 isoform X1
cPor_19316-RA	SYT11	Synaptotagmin-11
cPor_19340-RA	SHE	SH2 domain-containing adapter protein E
cPor_19375-RA	LPCAT3	Lysophospholipid acyltransferase 5; Belongs to the membrane-bound acyltransferase family
cPor_19406-RA		Ribosomal RNA processing protein 36 homolog
cPor_19471-RA	UBXN2B	UBX domain-containing protein 2B
cPor_19499-RA	ST7L	Suppressor of tumorigenicity 7 protein-like isoform X1
cPor_19500-RA	WNT2B	Protein Wnt; Ligand for members of the frizzled family of seven transmembrane receptors
cPor_19542-RA	AMPD2	AMP deaminase 2; Belongs to the metallo-dependent hydrolases superfamily. Adenosine and AMP deaminases family
cPor_19574-RA	FKBP5	Peptidyl-prolyl cis-trans isomerase FKBP5
cPor_19583-RA	DEF6	Differentially expressed in FDCP 6 homolog
cPor_19586-RA	UHRF1BP1	UHRF1-binding protein 1
cPor_19590-RA		Uncharacterized protein; Metabotropic glutamate receptor 8 isoform X2
cPor_19850-RA	ARRDC4	Arrestin domain-containing protein 4
cPor_19863-RA	ATXN1	Ataxin-1 isoform X1
cPor_19947-RA	JMJD4-1	jmjC domain-containing protein 4
cPor_19963-RA		Kinesin-like protein KIF9
cPor_20049-RA	PLAU	Urokinase-type plasminogen activator-like
cPor_20182-RA	CHST7	Carbohydrate sulfotransferase 7
cPor_20213-RA	HIF1A	Uncharacterized protein; Hypoxia-inducible factor 1-alpha
cPor_20232-RA	DACT1	Dapper-like protein 1; Dapper homolog 1-like
cPor_20236-RA		Uncharacterized protein C14orf37 homolog
cPor_20249-RA	FOXA1	Hepatocyte nuclear factor 3-alpha
cPor_20272-RA	F8A3	Factor VIII intron 22 protein
cPor_20327-RA	PTPN7	Tyrosine-protein phosphatase non-receptor type 7
cPor_20333-RA	DENND2D	DENN domain-containing protein 2D
cPor_20360-RA	PCDH1	Uncharacterized protein; Protocadherin-1-like
cPor_20397-RA	PCDHA3	Protocadherin alpha-C2
cPor_20438-RA		Cytotoxic and regulatory T-cell molecule
cPor_20488-RA		Uncharacterized protein; Protocadherin-10-like
cPor_20496-RA	PNOC	Prepronociceptin
cPor_20503-RA	DNAJC27	dnaJ homolog subfamily C member 27
cPor_20525-RA	SCARA3	Scavenger receptor class A member 3
cPor_20603-RA	PTPN9	Tyrosine-protein phosphatase non-receptor type 9
cPor_20616-RA	PEAK1	Pseudopodium-enriched atypical kinase 1 isoform X1
cPor_20637-RA	SOX7	Transcription factor SOX-7
cPor_20648-RA	POLE	DNA polymerase epsilon catalytic subunit A
cPor_20666-RA	PARD6A	Partitioning defective 6-like protein alpha; Partitioning defective 6 homolog beta-like
cPor_20747-RA	NOM1	Nucleolar MIF4G domain-containing protein 1
cPor_20837-RA	DAG1	Dystroglycan-like
cPor_20959-RA	IL10RA-1	Interleukin-10 receptor subunit alpha
cPor_21009-RA		Beta,beta-carotene 9',10'-oxygenase
cPor_21064-RA	CCT3	T-complex protein 1 subunit gamma; Molecular chaperone; assists the folding of proteins upon ATP hydrolysis
cPor_21074-RA	PEX11B	Peroxisomal membrane protein 11B
cPor_21081-RA	MTMR11	Myotubularin-related protein 11; Belongs to the protein-tyrosine phosphatase family. Non-receptor class myotubularin subfamily
cPor_21162-RA	SETDB1	Histone-lysine N-methyltransferase SETDB1; Belongs to the class V-like SAM-binding methyltransferase superfamily. Histone-lysine methyltransferase family. Suvar3-9 subfamily
cPor_21277-RA	RACGAP1	LOW QUALITY PROTEIN: rac GTPase-activating protein 1
cPor_21297-RA	LMBR1L	Protein LMBR1L
cPor_21371-RA	MMP11	Stromelysin-3
cPor_21378-RA	DDX51	ATP-dependent RNA helicase DDX51-like; Belongs to the DEAD box helicase family
cPor_21398-RA	UPB1	Beta-ureidopropionase
cPor_21434-RA	DHX38	Uncharacterized protein; pre-mRNA-splicing factor ATP-dependent RNA helicase PRP16
cPor_21593-RA	LIPC	Hepatic triacylglycerol lipase
cPor_21615-RA		Macrophage-expressed gene 1 protein-like
cPor_21654-RA	AIP	AH receptor-interacting protein isoform X2
cPor_21753-RA	HSD17B10	3-hydroxyacyl-CoA dehydrogenase type-2; Belongs to the short-chain dehydrogenases/reductases (SDR) family
cPor_21882-RA		UPF0183 protein C16orf70 homolog
cPor_21888-RA	HSDL1	Hydroxysteroid dehydrogenase-like protein 1-like; Belongs to the short-chain dehydrogenases/reductases (SDR) family
cPor_21924-RA	TGM2	Protein-glutamine gamma-glutamyltransferase 2
cPor_21939-RA	XKR7	XK-related protein 7
cPor_22086-RA		UPF0577 protein KIAA1324 homolog
cPor_22130-RA	KLHL33	Kelch-like protein 33
cPor_22165-RA	ANKRD2	Ankyrin repeat domain-containing protein 2
cPor_22173-RA	GOT1	Aspartate aminotransferase, cytoplasmic
cPor_22937-RA	N4BP3	NEDD4-binding protein 3 homolog
