# Supplementary material for: A High-Quality Reference Genome Assembly of the Saltwater Crocodile, Crocodylus porosus, Reveals Patterns of Selection in Crocodylidae
Source: Genome Biol Evol. 2019 Dec 10;12(1):3635–46. doi: 10.1093/gbe/evz269 (PMC6946029; doi:10.1093/gbe/evz269)
Supplement: evz269_Supplementary_Data [file evz269_supplementary_data.zip › Supplementary_File_S10.xlsx]

## Sheet: kobas_16 GENES
##Databases: BioCyc, Gene Ontology, KEGG DISEASE, OMIM, NHGRI GWAS Catalog, PANTHER, Gene Ontology Slim, Reactome, KEGG PATHWAY
##Statistical test method: hypergeometric test / Fisher's exact test
##FDR correction method: Benjamini and Hochberg
#Term	Database	ID	Input number	Background number	P-Value	Corrected P-Value	Input	Hyperlink
Galactose catabolism	Reactome	R-HSA-70370	1	5	0.00241124	0.0542255	cPor_06982-RA	http://www.reactome.org/cgi-bin/eventbrowser_st_id?ST_ID=R-HSA-70370
D-galactose degradation V (Leloir pathway)	BioCyc	PWY66-422	1	6	0.00281258	0.0542255	cPor_06982-RA	http://biocyc.org/HUMAN/NEW-IMAGE?type=NIL&object=PWY66-422
chondroitin sulfate biosynthesis (late stages)	BioCyc	PWY-6567	1	8	0.00361482	0.0542255	amisp005461	http://biocyc.org/HUMAN/NEW-IMAGE?type=NIL&object=PWY-6567
Fructose galactose metabolism	PANTHER	P02744	1	11	0.00481703	0.0542255	cPor_06982-RA	http://www.pantherdb.org/pathway/pathwayDiagram.jsp?catAccession=P02744
Tandem pore domain potassium channels	Reactome	R-HSA-1296346	1	12	0.00521747	0.0542255	cPor_11586-RA	http://www.reactome.org/cgi-bin/eventbrowser_st_id?ST_ID=R-HSA-1296346
Repression of WNT target genes	Reactome	R-HSA-4641265	1	13	0.00561775	0.0542255	cPor_09447-RA	http://www.reactome.org/cgi-bin/eventbrowser_st_id?ST_ID=R-HSA-4641265
Metabolism of carbohydrates	Reactome	R-HSA-71387	2	281	0.00566746	0.0542255	cPor_06982-RA|amisp005461	http://www.reactome.org/cgi-bin/eventbrowser_st_id?ST_ID=R-HSA-71387
Diseases associated with glycosylation precursor biosynthesis	Reactome	R-HSA-5609975	1	15	0.00641787	0.0558894	cPor_06982-RA	http://www.reactome.org/cgi-bin/eventbrowser_st_id?ST_ID=R-HSA-5609975
chondroitin sulfate biosynthesis	BioCyc	PWY-6569	1	17	0.00721738	0.0558894	amisp005461	http://biocyc.org/HUMAN/NEW-IMAGE?type=NIL&object=PWY-6569
Chondroitin sulfate biosynthesis	Reactome	R-HSA-2022870	1	19	0.00801629	0.0584158	amisp005461	http://www.reactome.org/cgi-bin/eventbrowser_st_id?ST_ID=R-HSA-2022870
Phase 4 - resting membrane potential	Reactome	R-HSA-5576886	1	19	0.00801629	0.0584158	cPor_11586-RA	http://www.reactome.org/cgi-bin/eventbrowser_st_id?ST_ID=R-HSA-5576886
Glycosaminoglycan biosynthesis - chondroitin sulfate / dermatan sulfate	KEGG PATHWAY	hsa00532	1	20	0.00841552	0.0584158	amisp005461	http://www.genome.jp/kegg-bin/show_pathway?hsa00532/hsa:56548%09red
Peroxisomal lipid metabolism	Reactome	R-HSA-390918	1	25	0.0104094	0.0629055	cPor_15737-RA	http://www.reactome.org/cgi-bin/eventbrowser_st_id?ST_ID=R-HSA-390918
RNA Polymerase III Transcription Initiation From Type 3 Promoter	Reactome	R-HSA-76071	1	29	0.0120018	0.0658885	cPor_01965-RA	http://www.reactome.org/cgi-bin/eventbrowser_st_id?ST_ID=R-HSA-76071
Galactose metabolism	KEGG PATHWAY	hsa00052	1	31	0.0127971	0.0673049	cPor_06982-RA	http://www.genome.jp/kegg-bin/show_pathway?hsa00052/hsa:2584%09red
Signaling by WNT in cancer	Reactome	R-HSA-4791275	1	34	0.0139889	0.0699901	cPor_09447-RA	http://www.reactome.org/cgi-bin/eventbrowser_st_id?ST_ID=R-HSA-4791275
RNA Polymerase III Transcription Initiation	Reactome	R-HSA-76046	1	37	0.0151794	0.0743947	cPor_01965-RA	http://www.reactome.org/cgi-bin/eventbrowser_st_id?ST_ID=R-HSA-76046
RNA Polymerase III Transcription	Reactome	R-HSA-74158	1	42	0.0171605	0.0775194	cPor_01965-RA	http://www.reactome.org/cgi-bin/eventbrowser_st_id?ST_ID=R-HSA-74158
RNA Polymerase III Abortive And Retractive Initiation	Reactome	R-HSA-749476	1	42	0.0171605	0.0775194	cPor_01965-RA	http://www.reactome.org/cgi-bin/eventbrowser_st_id?ST_ID=R-HSA-749476
Amino sugar and nucleotide sugar metabolism	KEGG PATHWAY	hsa00520	1	48	0.019533	0.0820171	cPor_06982-RA	http://www.genome.jp/kegg-bin/show_pathway?hsa00520/hsa:2584%09red
Notch signaling pathway	KEGG PATHWAY	hsa04330	1	48	0.019533	0.0820171	cPor_09447-RA	http://www.genome.jp/kegg-bin/show_pathway?hsa04330/hsa:1488%09red
Chondroitin sulfate/dermatan sulfate metabolism	Reactome	R-HSA-1793185	1	49	0.0199278	0.0825506	amisp005461	http://www.reactome.org/cgi-bin/eventbrowser_st_id?ST_ID=R-HSA-1793185
Intraflagellar transport	Reactome	R-HSA-5620924	1	54	0.0219	0.0833282	amisp016775	http://www.reactome.org/cgi-bin/eventbrowser_st_id?ST_ID=R-HSA-5620924
mRNA 3'-end processing	Reactome	R-HSA-72187	1	55	0.022294	0.0837928	amisp034033	http://www.reactome.org/cgi-bin/eventbrowser_st_id?ST_ID=R-HSA-72187
Cleavage of Growing Transcript in the Termination Region	Reactome	R-HSA-109688	1	64	0.0258332	0.0902108	amisp034033	http://www.reactome.org/cgi-bin/eventbrowser_st_id?ST_ID=R-HSA-109688
RNA Polymerase II Transcription Termination	Reactome	R-HSA-73856	1	64	0.0258332	0.0902108	amisp034033	http://www.reactome.org/cgi-bin/eventbrowser_st_id?ST_ID=R-HSA-73856
Transport of Mature mRNA derived from an Intron-Containing Transcript	Reactome	R-HSA-159236	1	68	0.0274023	0.0906159	amisp034033	http://www.reactome.org/cgi-bin/eventbrowser_st_id?ST_ID=R-HSA-159236
RNA polymerase II transcribes snRNA genes	Reactome	R-HSA-6807505	1	70	0.028186	0.0914413	cPor_01965-RA	http://www.reactome.org/cgi-bin/eventbrowser_st_id?ST_ID=R-HSA-6807505
Chronic myeloid leukemia	KEGG PATHWAY	hsa05220	1	73	0.0293604	0.0946535	cPor_09447-RA	http://www.genome.jp/kegg-bin/show_pathway?hsa05220/hsa:1488%09red
Gastric acid secretion	KEGG PATHWAY	hsa04971	1	74	0.0297516	0.095311	cPor_11586-RA	http://www.genome.jp/kegg-bin/show_pathway?hsa04971/hsa:54207%09red
Transport of Mature Transcript to Cytoplasm	Reactome	R-HSA-72202	1	75	0.0301426	0.0955756	amisp034033	http://www.reactome.org/cgi-bin/eventbrowser_st_id?ST_ID=R-HSA-72202
Degradation of beta-catenin by the destruction complex	Reactome	R-HSA-195253	1	82	0.0328756	0.0982032	cPor_09447-RA	http://www.reactome.org/cgi-bin/eventbrowser_st_id?ST_ID=R-HSA-195253
Peroxisome	KEGG PATHWAY	hsa04146	1	83	0.0332655	0.0982032	cPor_15737-RA	http://www.genome.jp/kegg-bin/show_pathway?hsa04146/hsa:10478%09red
Potassium Channels	Reactome	R-HSA-1296071	1	99	0.0394829	0.104721	cPor_11586-RA	http://www.reactome.org/cgi-bin/eventbrowser_st_id?ST_ID=R-HSA-1296071
Metabolism	Reactome	R-HSA-1430728	3	1975	0.0423208	0.107618	cPor_15737-RA|cPor_06982-RA|amisp005461	http://www.reactome.org/cgi-bin/eventbrowser_st_id?ST_ID=R-HSA-1430728
Hedgehog 'off' state	Reactome	R-HSA-5610787	1	113	0.0448924	0.109634	amisp016775	http://www.reactome.org/cgi-bin/eventbrowser_st_id?ST_ID=R-HSA-5610787
Glycosaminoglycan metabolism	Reactome	R-HSA-1630316	1	122	0.0483549	0.112623	amisp005461	http://www.reactome.org/cgi-bin/eventbrowser_st_id?ST_ID=R-HSA-1630316
Disease	Reactome	R-HSA-1643685	2	902	0.0501588	0.114096	cPor_06982-RA|cPor_09447-RA	http://www.reactome.org/cgi-bin/eventbrowser_st_id?ST_ID=R-HSA-1643685
Diseases of glycosylation	Reactome	R-HSA-3781865	1	136	0.0537175	0.117323	cPor_06982-RA	http://www.reactome.org/cgi-bin/eventbrowser_st_id?ST_ID=R-HSA-3781865
Cardiac conduction	Reactome	R-HSA-5576891	1	141	0.0556259	0.11889	cPor_11586-RA	http://www.reactome.org/cgi-bin/eventbrowser_st_id?ST_ID=R-HSA-5576891
RNA Polymerase II Transcription	Reactome	R-HSA-73857	1	143	0.0563882	0.119196	amisp034033	http://www.reactome.org/cgi-bin/eventbrowser_st_id?ST_ID=R-HSA-73857
Wnt signaling pathway	KEGG PATHWAY	hsa04310	1	143	0.0563882	0.119196	cPor_09447-RA	http://www.genome.jp/kegg-bin/show_pathway?hsa04310/hsa:1488%09red
Signaling by Hedgehog	Reactome	R-HSA-5358351	1	148	0.0582915	0.121388	amisp016775	http://www.reactome.org/cgi-bin/eventbrowser_st_id?ST_ID=R-HSA-5358351
RNA Polymerase I, RNA Polymerase III, and Mitochondrial Transcription	Reactome	R-HSA-504046	1	149	0.0586718	0.122015	cPor_01965-RA	http://www.reactome.org/cgi-bin/eventbrowser_st_id?ST_ID=R-HSA-504046
Assembly of the primary cilium	Reactome	R-HSA-5617833	1	199	0.0775007	0.146001	amisp016775	http://www.reactome.org/cgi-bin/eventbrowser_st_id?ST_ID=R-HSA-5617833
Muscle contraction	Reactome	R-HSA-397014	1	204	0.0793641	0.147884	cPor_11586-RA	http://www.reactome.org/cgi-bin/eventbrowser_st_id?ST_ID=R-HSA-397014
Processing of Capped Intron-Containing Pre-mRNA	Reactome	R-HSA-72203	1	231	0.0893654	0.159021	amisp034033	http://www.reactome.org/cgi-bin/eventbrowser_st_id?ST_ID=R-HSA-72203
Diseases of signal transduction	Reactome	R-HSA-5663202	1	282	0.107979	0.177206	cPor_09447-RA	http://www.reactome.org/cgi-bin/eventbrowser_st_id?ST_ID=R-HSA-5663202
Wnt signaling pathway	PANTHER	P00057	1	294	0.112307	0.18103	cPor_09447-RA	http://www.pantherdb.org/pathway/pathwayDiagram.jsp?catAccession=P00057
Antigen processing: Ubiquitination & Proteasome degradation	Reactome	R-HSA-983168	1	307	0.116973	0.184688	amisp032461	http://www.reactome.org/cgi-bin/eventbrowser_st_id?ST_ID=R-HSA-983168
Signaling by Wnt	Reactome	R-HSA-195721	1	329	0.124817	0.194997	cPor_09447-RA	http://www.reactome.org/cgi-bin/eventbrowser_st_id?ST_ID=R-HSA-195721
Organelle biogenesis and maintenance	Reactome	R-HSA-1852241	1	339	0.128361	0.197416	amisp016775	http://www.reactome.org/cgi-bin/eventbrowser_st_id?ST_ID=R-HSA-1852241
Neuronal System	Reactome	R-HSA-112316	1	339	0.128361	0.197416	cPor_11586-RA	http://www.reactome.org/cgi-bin/eventbrowser_st_id?ST_ID=R-HSA-112316
Class I MHC mediated antigen processing & presentation	Reactome	R-HSA-983169	1	369	0.138912	0.207425	amisp032461	http://www.reactome.org/cgi-bin/eventbrowser_st_id?ST_ID=R-HSA-983169
Pathways in cancer	KEGG PATHWAY	hsa05200	1	397	0.148651	0.218048	cPor_09447-RA	http://www.genome.jp/kegg-bin/show_pathway?hsa05200/hsa:1488%09red
Gene Expression	Reactome	R-HSA-74160	2	1719	0.150634	0.2195	amisp034033|cPor_01965-RA	http://www.reactome.org/cgi-bin/eventbrowser_st_id?ST_ID=R-HSA-74160
Metabolism of lipids and lipoproteins	Reactome	R-HSA-556833	1	707	0.249799	0.319453	cPor_15737-RA	http://www.reactome.org/cgi-bin/eventbrowser_st_id?ST_ID=R-HSA-556833
Signal Transduction	Reactome	R-HSA-162582	2	2448	0.25861	0.325652	amisp016775|cPor_09447-RA	http://www.reactome.org/cgi-bin/eventbrowser_st_id?ST_ID=R-HSA-162582
Adaptive Immune System	Reactome	R-HSA-1280218	1	787	0.274009	0.340248	amisp032461	http://www.reactome.org/cgi-bin/eventbrowser_st_id?ST_ID=R-HSA-1280218
Metabolic pathways	KEGG PATHWAY	hsa01100	1	1243	0.398598	0.458388	cPor_06982-RA	http://www.genome.jp/kegg-bin/show_pathway?hsa01100/hsa:2584%09red
Immune System	Reactome	R-HSA-168256	1	1583	0.478125	0.525904	amisp032461	http://www.reactome.org/cgi-bin/eventbrowser_st_id?ST_ID=R-HSA-168256
--------------------
#Term	Database	ID	Input number	Background number	P-Value	Corrected P-Value	Input	Hyperlink
Menarche (age at onset)	NHGRI GWAS Catalog		2	173	0.00221779	0.0542255	cPor_09447-RA|cPor_15755-RA	None
Narcolepsy with cataplexy	NHGRI GWAS Catalog		1	6	0.00281258	0.0542255	cPor_19471-RA	None
Food antigen IgG levels	NHGRI GWAS Catalog		1	9	0.00401571	0.0542255	cPor_11586-RA	None
Metabolite levels (HVA/MHPG ratio)	NHGRI GWAS Catalog		1	17	0.00721738	0.0558894	cPor_18091-RA	None
Waist-hip ratio	NHGRI GWAS Catalog		1	27	0.0112059	0.064434	amisp005516	None
Toenail selenium levels	NHGRI GWAS Catalog		1	30	0.0123995	0.0658885	amisp005516	None
Height	NHGRI GWAS Catalog		2	484	0.0159635	0.0755255	amisp017613|cPor_09447-RA	None
Congenital disorders of carbohydrate metabolism	KEGG DISEASE		1	41	0.0167646	0.0775194	cPor_06982-RA	None
Waist-to-hip ratio adjusted for body mass index	NHGRI GWAS Catalog		1	68	0.0274023	0.0906159	amisp005516	None
Amyotrophic lateral sclerosis (sporadic)	NHGRI GWAS Catalog		1	162	0.0636017	0.128286	amisp005516	None
Diisocyanate-induced asthma	NHGRI GWAS Catalog		1	170	0.0666234	0.132473	amisp016775	None
Prostate cancer	NHGRI GWAS Catalog		1	307	0.116973	0.184688	cPor_09447-RA	None
Congenital disorders of development	KEGG DISEASE		1	312	0.118762	0.186937	amisp016775	None
Body mass index	NHGRI GWAS Catalog		1	341	0.129068	0.197416	cPor_09447-RA	None
Other congenital disorders	KEGG DISEASE		1	462	0.170864	0.241783	amisp016775	None
Congenital disorders of metabolism	KEGG DISEASE		1	592	0.213669	0.282388	cPor_06982-RA	None
--------------------
#Term	Database	ID	Input number	Background number	P-Value	Corrected P-Value	Input	Hyperlink
binding	Gene Ontology	GO:0005488	13	13918	0.000205462	0.0391615	amisp034033|amisp032461|amisp005516|cPor_18867-RA|amisp016775|cPor_09447-RA|cPor_01965-RA|cPor_15737-RA|cPor_19471-RA|cPor_06982-RA|amisp017613|cPor_15755-RA|cPor_15403-RA	http://amigo.geneontology.org/cgi-bin/amigo/term_details?term=GO:0005488
binding	Gene Ontology Slim	GO:0005488	13	13918	0.000205462	0.0391615	amisp034033|amisp032461|amisp005516|cPor_18867-RA|amisp016775|cPor_09447-RA|cPor_01965-RA|cPor_15737-RA|cPor_19471-RA|cPor_06982-RA|amisp017613|cPor_15755-RA|cPor_15403-RA	http://amigo.geneontology.org/cgi-bin/amigo/term_details?term=GO:0005488
primary metabolic process	Gene Ontology	GO:0044238	11	9824	0.000255984	0.0391615	amisp034033|amisp005516|cPor_18867-RA|cPor_01965-RA|cPor_15737-RA|cPor_19471-RA|cPor_15403-RA|cPor_09447-RA|amisp032461|amisp005461|cPor_06982-RA	http://amigo.geneontology.org/cgi-bin/amigo/term_details?term=GO:0044238
primary metabolic process	Gene Ontology Slim	GO:0044238	11	9824	0.000255984	0.0391615	amisp034033|amisp005516|cPor_18867-RA|cPor_01965-RA|cPor_15737-RA|cPor_19471-RA|cPor_15403-RA|cPor_09447-RA|amisp032461|amisp005461|cPor_06982-RA	http://amigo.geneontology.org/cgi-bin/amigo/term_details?term=GO:0044238
cellular metabolic process	Gene Ontology	GO:0044237	11	9846	0.000261508	0.0391615	amisp034033|amisp005516|cPor_18867-RA|cPor_01965-RA|cPor_15737-RA|cPor_19471-RA|cPor_15403-RA|cPor_09447-RA|amisp032461|amisp005461|cPor_06982-RA	http://amigo.geneontology.org/cgi-bin/amigo/term_details?term=GO:0044237
cellular metabolic process	Gene Ontology Slim	GO:0044237	11	9846	0.000261508	0.0391615	amisp034033|amisp005516|cPor_18867-RA|cPor_01965-RA|cPor_15737-RA|cPor_19471-RA|cPor_15403-RA|cPor_09447-RA|amisp032461|amisp005461|cPor_06982-RA	http://amigo.geneontology.org/cgi-bin/amigo/term_details?term=GO:0044237
cellular macromolecule metabolic process	Gene Ontology	GO:0044260	10	8101	0.000291971	0.0391615	amisp034033|amisp005516|cPor_18867-RA|cPor_01965-RA|cPor_15737-RA|cPor_19471-RA|cPor_15403-RA|cPor_09447-RA|amisp005461|amisp032461	http://amigo.geneontology.org/cgi-bin/amigo/term_details?term=GO:0044260
cellular macromolecule metabolic process	Gene Ontology Slim	GO:0044260	10	8101	0.000291971	0.0391615	amisp034033|amisp005516|cPor_18867-RA|cPor_01965-RA|cPor_15737-RA|cPor_19471-RA|cPor_15403-RA|cPor_09447-RA|amisp005461|amisp032461	http://amigo.geneontology.org/cgi-bin/amigo/term_details?term=GO:0044260
cellular process	Gene Ontology	GO:0009987	13	14647	0.000369662	0.0391615	amisp034033|amisp005516|cPor_18867-RA|amisp016775|amisp005461|cPor_01965-RA|cPor_15737-RA|cPor_19471-RA|cPor_15403-RA|cPor_09447-RA|amisp032461|cPor_11586-RA|cPor_06982-RA	http://amigo.geneontology.org/cgi-bin/amigo/term_details?term=GO:0009987
cellular process	Gene Ontology Slim	GO:0009987	13	14647	0.000369662	0.0391615	amisp034033|amisp005516|cPor_18867-RA|amisp016775|amisp005461|cPor_01965-RA|cPor_15737-RA|cPor_19471-RA|cPor_15403-RA|cPor_09447-RA|amisp032461|cPor_11586-RA|cPor_06982-RA	http://amigo.geneontology.org/cgi-bin/amigo/term_details?term=GO:0009987
organic substance metabolic process	Gene Ontology	GO:0071704	11	10277	0.000392888	0.0391615	amisp034033|amisp005516|cPor_18867-RA|cPor_01965-RA|cPor_15737-RA|cPor_19471-RA|cPor_15403-RA|cPor_09447-RA|amisp032461|amisp005461|cPor_06982-RA	http://amigo.geneontology.org/cgi-bin/amigo/term_details?term=GO:0071704
organic substance metabolic process	Gene Ontology Slim	GO:0071704	11	10277	0.000392888	0.0391615	amisp034033|amisp005516|cPor_18867-RA|cPor_01965-RA|cPor_15737-RA|cPor_19471-RA|cPor_15403-RA|cPor_09447-RA|amisp032461|amisp005461|cPor_06982-RA	http://amigo.geneontology.org/cgi-bin/amigo/term_details?term=GO:0071704
nitrogen compound metabolic process	Gene Ontology	GO:0006807	9	6685	0.000393899	0.0391615	amisp034033|amisp005516|cPor_18867-RA|cPor_01965-RA|cPor_15737-RA|cPor_15403-RA|cPor_09447-RA|amisp005461|cPor_06982-RA	http://amigo.geneontology.org/cgi-bin/amigo/term_details?term=GO:0006807
nitrogen compound metabolic process	Gene Ontology Slim	GO:0006807	9	6685	0.000393899	0.0391615	amisp034033|amisp005516|cPor_18867-RA|cPor_01965-RA|cPor_15737-RA|cPor_15403-RA|cPor_09447-RA|amisp005461|cPor_06982-RA	http://amigo.geneontology.org/cgi-bin/amigo/term_details?term=GO:0006807
organelle	Gene Ontology	GO:0043226	12	12692	0.000509099	0.0391615	amisp034033|amisp005516|cPor_18867-RA|amisp016775|cPor_01965-RA|cPor_15737-RA|cPor_19471-RA|cPor_15403-RA|cPor_09447-RA|amisp032461|amisp005461|cPor_06982-RA	http://amigo.geneontology.org/cgi-bin/amigo/term_details?term=GO:0043226
organelle	Gene Ontology Slim	GO:0043226	12	12692	0.000509099	0.0391615	amisp034033|amisp005516|cPor_18867-RA|amisp016775|cPor_01965-RA|cPor_15737-RA|cPor_19471-RA|cPor_15403-RA|cPor_09447-RA|amisp032461|amisp005461|cPor_06982-RA	http://amigo.geneontology.org/cgi-bin/amigo/term_details?term=GO:0043226
protein binding	Gene Ontology	GO:0005515	11	10621	0.000535875	0.0391615	amisp034033|cPor_09447-RA|amisp005516|cPor_18867-RA|amisp016775|cPor_01965-RA|cPor_15737-RA|cPor_19471-RA|cPor_15403-RA|amisp017613|amisp032461	http://amigo.geneontology.org/cgi-bin/amigo/term_details?term=GO:0005515
protein binding	Gene Ontology Slim	GO:0005515	11	10621	0.000535875	0.0391615	amisp034033|cPor_09447-RA|amisp005516|cPor_18867-RA|amisp016775|cPor_01965-RA|cPor_15737-RA|cPor_19471-RA|cPor_15403-RA|amisp017613|amisp032461	http://amigo.geneontology.org/cgi-bin/amigo/term_details?term=GO:0005515
metabolic process	Gene Ontology	GO:0008152	11	10642	0.000545909	0.0391615	amisp034033|amisp005516|cPor_18867-RA|cPor_01965-RA|cPor_15737-RA|cPor_19471-RA|cPor_15403-RA|cPor_09447-RA|amisp032461|amisp005461|cPor_06982-RA	http://amigo.geneontology.org/cgi-bin/amigo/term_details?term=GO:0008152
metabolic process	Gene Ontology Slim	GO:0008152	11	10642	0.000545909	0.0391615	amisp034033|amisp005516|cPor_18867-RA|cPor_01965-RA|cPor_15737-RA|cPor_19471-RA|cPor_15403-RA|cPor_09447-RA|amisp032461|amisp005461|cPor_06982-RA	http://amigo.geneontology.org/cgi-bin/amigo/term_details?term=GO:0008152
macromolecule metabolic process	Gene Ontology	GO:0043170	10	8738	0.000559087	0.0391615	amisp034033|amisp005516|cPor_18867-RA|cPor_01965-RA|cPor_15737-RA|cPor_19471-RA|cPor_15403-RA|cPor_09447-RA|amisp005461|amisp032461	http://amigo.geneontology.org/cgi-bin/amigo/term_details?term=GO:0043170
macromolecule metabolic process	Gene Ontology Slim	GO:0043170	10	8738	0.000559087	0.0391615	amisp034033|amisp005516|cPor_18867-RA|cPor_01965-RA|cPor_15737-RA|cPor_19471-RA|cPor_15403-RA|cPor_09447-RA|amisp005461|amisp032461	http://amigo.geneontology.org/cgi-bin/amigo/term_details?term=GO:0043170
cell part	Gene Ontology	GO:0044464	13	15776	0.00085908	0.0500007	amisp034033|amisp005516|cPor_18867-RA|amisp016775|amisp005461|cPor_01965-RA|cPor_15737-RA|cPor_19471-RA|cPor_15403-RA|cPor_09447-RA|amisp032461|cPor_11586-RA|cPor_06982-RA	http://amigo.geneontology.org/cgi-bin/amigo/term_details?term=GO:0044464
cell part	Gene Ontology Slim	GO:0044464	13	15776	0.00085908	0.0500007	amisp034033|amisp005516|cPor_18867-RA|amisp016775|amisp005461|cPor_01965-RA|cPor_15737-RA|cPor_19471-RA|cPor_15403-RA|cPor_09447-RA|amisp032461|cPor_11586-RA|cPor_06982-RA	http://amigo.geneontology.org/cgi-bin/amigo/term_details?term=GO:0044464
cell	Gene Ontology	GO:0005623	13	15802	0.000875156	0.0500007	amisp034033|amisp005516|cPor_18867-RA|amisp016775|amisp005461|cPor_01965-RA|cPor_15737-RA|cPor_19471-RA|cPor_15403-RA|cPor_09447-RA|amisp032461|cPor_11586-RA|cPor_06982-RA	http://amigo.geneontology.org/cgi-bin/amigo/term_details?term=GO:0005623
cell	Gene Ontology Slim	GO:0005623	13	15802	0.000875156	0.0500007	amisp034033|amisp005516|cPor_18867-RA|amisp016775|amisp005461|cPor_01965-RA|cPor_15737-RA|cPor_19471-RA|cPor_15403-RA|cPor_09447-RA|amisp032461|cPor_11586-RA|cPor_06982-RA	http://amigo.geneontology.org/cgi-bin/amigo/term_details?term=GO:0005623
intracellular part	Gene Ontology	GO:0044424	12	13428	0.000908514	0.0500007	amisp034033|amisp005516|cPor_18867-RA|amisp016775|cPor_01965-RA|cPor_15737-RA|cPor_19471-RA|cPor_15403-RA|cPor_09447-RA|amisp032461|amisp005461|cPor_06982-RA	http://amigo.geneontology.org/cgi-bin/amigo/term_details?term=GO:0044424
intracellular part	Gene Ontology Slim	GO:0044424	12	13428	0.000908514	0.0500007	amisp034033|amisp005516|cPor_18867-RA|amisp016775|cPor_01965-RA|cPor_15737-RA|cPor_19471-RA|cPor_15403-RA|cPor_09447-RA|amisp032461|amisp005461|cPor_06982-RA	http://amigo.geneontology.org/cgi-bin/amigo/term_details?term=GO:0044424
intracellular	Gene Ontology	GO:0005622	12	13775	0.00117771	0.0542255	amisp034033|amisp005516|cPor_18867-RA|amisp016775|cPor_01965-RA|cPor_15737-RA|cPor_19471-RA|cPor_15403-RA|cPor_09447-RA|amisp032461|amisp005461|cPor_06982-RA	http://amigo.geneontology.org/cgi-bin/amigo/term_details?term=GO:0005622
intracellular	Gene Ontology Slim	GO:0005622	12	13775	0.00117771	0.0542255	amisp034033|amisp005516|cPor_18867-RA|amisp016775|cPor_01965-RA|cPor_15737-RA|cPor_19471-RA|cPor_15403-RA|cPor_09447-RA|amisp032461|amisp005461|cPor_06982-RA	http://amigo.geneontology.org/cgi-bin/amigo/term_details?term=GO:0005622
intracellular organelle	Gene Ontology	GO:0043229	11	11680	0.00129569	0.0542255	amisp034033|amisp005516|cPor_18867-RA|amisp016775|cPor_01965-RA|cPor_15737-RA|cPor_19471-RA|cPor_15403-RA|cPor_09447-RA|amisp005461|amisp032461	http://amigo.geneontology.org/cgi-bin/amigo/term_details?term=GO:0043229
intracellular organelle	Gene Ontology Slim	GO:0043229	11	11680	0.00129569	0.0542255	amisp034033|amisp005516|cPor_18867-RA|amisp016775|cPor_01965-RA|cPor_15737-RA|cPor_19471-RA|cPor_15403-RA|cPor_09447-RA|amisp005461|amisp032461	http://amigo.geneontology.org/cgi-bin/amigo/term_details?term=GO:0043229
membrane-bounded organelle	Gene Ontology	GO:0043227	11	11806	0.0014296	0.0542255	amisp034033|amisp005516|cPor_18867-RA|cPor_01965-RA|cPor_15737-RA|cPor_19471-RA|cPor_15403-RA|cPor_09447-RA|amisp032461|amisp005461|cPor_06982-RA	http://amigo.geneontology.org/cgi-bin/amigo/term_details?term=GO:0043227
membrane-bounded organelle	Gene Ontology Slim	GO:0043227	11	11806	0.0014296	0.0542255	amisp034033|amisp005516|cPor_18867-RA|cPor_01965-RA|cPor_15737-RA|cPor_19471-RA|cPor_15403-RA|cPor_09447-RA|amisp032461|amisp005461|cPor_06982-RA	http://amigo.geneontology.org/cgi-bin/amigo/term_details?term=GO:0043227
cellular nitrogen compound metabolic process	Gene Ontology	GO:0034641	8	6259	0.0014724	0.0542255	amisp034033|amisp005516|cPor_18867-RA|cPor_01965-RA|cPor_15737-RA|cPor_15403-RA|cPor_09447-RA|cPor_06982-RA	http://amigo.geneontology.org/cgi-bin/amigo/term_details?term=GO:0034641
cellular nitrogen compound metabolic process	Gene Ontology Slim	GO:0034641	8	6259	0.0014724	0.0542255	amisp034033|amisp005516|cPor_18867-RA|cPor_01965-RA|cPor_15737-RA|cPor_15403-RA|cPor_09447-RA|cPor_06982-RA	http://amigo.geneontology.org/cgi-bin/amigo/term_details?term=GO:0034641
cellular macromolecule biosynthetic process	Gene Ontology	GO:0034645	7	4820	0.00162403	0.0542255	amisp034033|amisp005516|cPor_01965-RA|cPor_15737-RA|cPor_15403-RA|cPor_09447-RA|amisp005461	http://amigo.geneontology.org/cgi-bin/amigo/term_details?term=GO:0034645
cellular macromolecule biosynthetic process	Gene Ontology Slim	GO:0034645	7	4820	0.00162403	0.0542255	amisp034033|amisp005516|cPor_01965-RA|cPor_15737-RA|cPor_15403-RA|cPor_09447-RA|amisp005461	http://amigo.geneontology.org/cgi-bin/amigo/term_details?term=GO:0034645
macromolecule biosynthetic process	Gene Ontology	GO:0009059	7	4981	0.00197318	0.0542255	amisp034033|amisp005516|cPor_01965-RA|cPor_15737-RA|cPor_15403-RA|cPor_09447-RA|amisp005461	http://amigo.geneontology.org/cgi-bin/amigo/term_details?term=GO:0009059
macromolecule biosynthetic process	Gene Ontology Slim	GO:0009059	7	4981	0.00197318	0.0542255	amisp034033|amisp005516|cPor_01965-RA|cPor_15737-RA|cPor_15403-RA|cPor_09447-RA|amisp005461	http://amigo.geneontology.org/cgi-bin/amigo/term_details?term=GO:0009059
appendage development	Gene Ontology	GO:0048736	2	168	0.00209497	0.0542255	amisp016775|amisp005516	http://amigo.geneontology.org/cgi-bin/amigo/term_details?term=GO:0048736
limb development	Gene Ontology	GO:0060173	2	168	0.00209497	0.0542255	amisp016775|amisp005516	http://amigo.geneontology.org/cgi-bin/amigo/term_details?term=GO:0060173
appendage development	Gene Ontology Slim	GO:0048736	2	168	0.00209497	0.0542255	amisp016775|amisp005516	http://amigo.geneontology.org/cgi-bin/amigo/term_details?term=GO:0048736
limb development	Gene Ontology Slim	GO:0060173	2	168	0.00209497	0.0542255	amisp016775|amisp005516	http://amigo.geneontology.org/cgi-bin/amigo/term_details?term=GO:0060173
ribbon synapse	Gene Ontology	GO:0097470	1	5	0.00241124	0.0542255	cPor_09447-RA	http://amigo.geneontology.org/cgi-bin/amigo/term_details?term=GO:0097470
coenzyme transporter activity	Gene Ontology	GO:0051185	1	5	0.00241124	0.0542255	cPor_15737-RA	http://amigo.geneontology.org/cgi-bin/amigo/term_details?term=GO:0051185
coenzyme transporter activity	Gene Ontology Slim	GO:0051185	1	5	0.00241124	0.0542255	cPor_15737-RA	http://amigo.geneontology.org/cgi-bin/amigo/term_details?term=GO:0051185
ribbon synapse	Gene Ontology Slim	GO:0097470	1	5	0.00241124	0.0542255	cPor_09447-RA	http://amigo.geneontology.org/cgi-bin/amigo/term_details?term=GO:0097470
gene expression	Gene Ontology	GO:0010467	7	5182	0.00249029	0.0542255	amisp034033|amisp005516|cPor_18867-RA|cPor_01965-RA|cPor_15737-RA|cPor_15403-RA|cPor_09447-RA	http://amigo.geneontology.org/cgi-bin/amigo/term_details?term=GO:0010467
gene expression	Gene Ontology Slim	GO:0010467	7	5182	0.00249029	0.0542255	amisp034033|amisp005516|cPor_18867-RA|cPor_01965-RA|cPor_15737-RA|cPor_15403-RA|cPor_09447-RA	http://amigo.geneontology.org/cgi-bin/amigo/term_details?term=GO:0010467
nucleus	Gene Ontology	GO:0005634	8	6803	0.00256363	0.0542255	amisp034033|amisp005516|cPor_18867-RA|cPor_01965-RA|cPor_19471-RA|cPor_15403-RA|cPor_09447-RA|amisp032461	http://amigo.geneontology.org/cgi-bin/amigo/term_details?term=GO:0005634
nucleus	Gene Ontology Slim	GO:0005634	8	6803	0.00256363	0.0542255	amisp034033|amisp005516|cPor_18867-RA|cPor_01965-RA|cPor_19471-RA|cPor_15403-RA|cPor_09447-RA|amisp032461	http://amigo.geneontology.org/cgi-bin/amigo/term_details?term=GO:0005634
adenine nucleotide transmembrane transporter activity	Gene Ontology	GO:0000295	1	6	0.00281258	0.0542255	cPor_15737-RA	http://amigo.geneontology.org/cgi-bin/amigo/term_details?term=GO:0000295
purine nucleoside transmembrane transport	Gene Ontology	GO:0015860	1	6	0.00281258	0.0542255	cPor_15737-RA	http://amigo.geneontology.org/cgi-bin/amigo/term_details?term=GO:0015860
purine ribonucleotide transmembrane transporter activity	Gene Ontology	GO:0005346	1	6	0.00281258	0.0542255	cPor_15737-RA	http://amigo.geneontology.org/cgi-bin/amigo/term_details?term=GO:0005346
chondroitin sulfotransferase activity	Gene Ontology	GO:0034481	1	6	0.00281258	0.0542255	amisp005461	http://amigo.geneontology.org/cgi-bin/amigo/term_details?term=GO:0034481
galactose catabolic process	Gene Ontology	GO:0019388	1	6	0.00281258	0.0542255	cPor_06982-RA	http://amigo.geneontology.org/cgi-bin/amigo/term_details?term=GO:0019388
coenzyme transport	Gene Ontology	GO:0051182	1	6	0.00281258	0.0542255	cPor_15737-RA	http://amigo.geneontology.org/cgi-bin/amigo/term_details?term=GO:0051182
nucleotide transmembrane transport	Gene Ontology	GO:1901679	1	6	0.00281258	0.0542255	cPor_15737-RA	http://amigo.geneontology.org/cgi-bin/amigo/term_details?term=GO:1901679
ATP transport	Gene Ontology	GO:0015867	1	6	0.00281258	0.0542255	cPor_15737-RA	http://amigo.geneontology.org/cgi-bin/amigo/term_details?term=GO:0015867
chondroitin sulfotransferase activity	Gene Ontology Slim	GO:0034481	1	6	0.00281258	0.0542255	amisp005461	http://amigo.geneontology.org/cgi-bin/amigo/term_details?term=GO:0034481
coenzyme transport	Gene Ontology Slim	GO:0051182	1	6	0.00281258	0.0542255	cPor_15737-RA	http://amigo.geneontology.org/cgi-bin/amigo/term_details?term=GO:0051182
purine nucleoside transmembrane transport	Gene Ontology Slim	GO:0015860	1	6	0.00281258	0.0542255	cPor_15737-RA	http://amigo.geneontology.org/cgi-bin/amigo/term_details?term=GO:0015860
purine ribonucleotide transmembrane transporter activity	Gene Ontology Slim	GO:0005346	1	6	0.00281258	0.0542255	cPor_15737-RA	http://amigo.geneontology.org/cgi-bin/amigo/term_details?term=GO:0005346
galactose catabolic process	Gene Ontology Slim	GO:0019388	1	6	0.00281258	0.0542255	cPor_06982-RA	http://amigo.geneontology.org/cgi-bin/amigo/term_details?term=GO:0019388
adenine nucleotide transmembrane transporter activity	Gene Ontology Slim	GO:0000295	1	6	0.00281258	0.0542255	cPor_15737-RA	http://amigo.geneontology.org/cgi-bin/amigo/term_details?term=GO:0000295
ATP transport	Gene Ontology Slim	GO:0015867	1	6	0.00281258	0.0542255	cPor_15737-RA	http://amigo.geneontology.org/cgi-bin/amigo/term_details?term=GO:0015867
nucleotide transmembrane transport	Gene Ontology Slim	GO:1901679	1	6	0.00281258	0.0542255	cPor_15737-RA	http://amigo.geneontology.org/cgi-bin/amigo/term_details?term=GO:1901679
intracellular membrane-bounded organelle	Gene Ontology	GO:0043231	10	10674	0.00295336	0.0542255	amisp034033|amisp005516|cPor_18867-RA|cPor_01965-RA|cPor_15737-RA|cPor_19471-RA|cPor_15403-RA|cPor_09447-RA|amisp005461|amisp032461	http://amigo.geneontology.org/cgi-bin/amigo/term_details?term=GO:0043231
intracellular membrane-bounded organelle	Gene Ontology Slim	GO:0043231	10	10674	0.00295336	0.0542255	amisp034033|amisp005516|cPor_18867-RA|cPor_01965-RA|cPor_15737-RA|cPor_19471-RA|cPor_15403-RA|cPor_09447-RA|amisp005461|amisp032461	http://amigo.geneontology.org/cgi-bin/amigo/term_details?term=GO:0043231
nucleobase-containing compound transport	Gene Ontology	GO:0015931	2	201	0.0029671	0.0542255	amisp034033|cPor_15737-RA	http://amigo.geneontology.org/cgi-bin/amigo/term_details?term=GO:0015931
nucleobase-containing compound transport	Gene Ontology Slim	GO:0015931	2	201	0.0029671	0.0542255	amisp034033|cPor_15737-RA	http://amigo.geneontology.org/cgi-bin/amigo/term_details?term=GO:0015931
purine nucleotide transmembrane transporter activity	Gene Ontology	GO:0015216	1	7	0.00321378	0.0542255	cPor_15737-RA	http://amigo.geneontology.org/cgi-bin/amigo/term_details?term=GO:0015216
intraciliary transport involved in cilium morphogenesis	Gene Ontology	GO:0035735	1	7	0.00321378	0.0542255	amisp016775	http://amigo.geneontology.org/cgi-bin/amigo/term_details?term=GO:0035735
fatty acid alpha-oxidation	Gene Ontology	GO:0001561	1	7	0.00321378	0.0542255	cPor_15737-RA	http://amigo.geneontology.org/cgi-bin/amigo/term_details?term=GO:0001561
positive regulation of chromatin binding	Gene Ontology	GO:0035563	1	7	0.00321378	0.0542255	cPor_09447-RA	http://amigo.geneontology.org/cgi-bin/amigo/term_details?term=GO:0035563
N-acetylglucosamine 6-O-sulfotransferase activity	Gene Ontology	GO:0001517	1	7	0.00321378	0.0542255	amisp005461	http://amigo.geneontology.org/cgi-bin/amigo/term_details?term=GO:0001517
smoothened signaling pathway involved in ventral spinal cord patterning	Gene Ontology	GO:0021910	1	7	0.00321378	0.0542255	amisp016775	http://amigo.geneontology.org/cgi-bin/amigo/term_details?term=GO:0021910
smoothened signaling pathway involved in ventral spinal cord patterning	Gene Ontology Slim	GO:0021910	1	7	0.00321378	0.0542255	amisp016775	http://amigo.geneontology.org/cgi-bin/amigo/term_details?term=GO:0021910
N-acetylglucosamine 6-O-sulfotransferase activity	Gene Ontology Slim	GO:0001517	1	7	0.00321378	0.0542255	amisp005461	http://amigo.geneontology.org/cgi-bin/amigo/term_details?term=GO:0001517
intraciliary transport involved in cilium morphogenesis	Gene Ontology Slim	GO:0035735	1	7	0.00321378	0.0542255	amisp016775	http://amigo.geneontology.org/cgi-bin/amigo/term_details?term=GO:0035735
positive regulation of chromatin binding	Gene Ontology Slim	GO:0035563	1	7	0.00321378	0.0542255	cPor_09447-RA	http://amigo.geneontology.org/cgi-bin/amigo/term_details?term=GO:0035563
fatty acid alpha-oxidation	Gene Ontology Slim	GO:0001561	1	7	0.00321378	0.0542255	cPor_15737-RA	http://amigo.geneontology.org/cgi-bin/amigo/term_details?term=GO:0001561
purine nucleotide transmembrane transporter activity	Gene Ontology Slim	GO:0015216	1	7	0.00321378	0.0542255	cPor_15737-RA	http://amigo.geneontology.org/cgi-bin/amigo/term_details?term=GO:0015216
positive regulation of gene expression	Gene Ontology	GO:0010628	4	1623	0.00341978	0.0542255	amisp034033|cPor_09447-RA|amisp005516|cPor_18867-RA	http://amigo.geneontology.org/cgi-bin/amigo/term_details?term=GO:0010628
positive regulation of gene expression	Gene Ontology Slim	GO:0010628	4	1623	0.00341978	0.0542255	amisp034033|cPor_09447-RA|amisp005516|cPor_18867-RA	http://amigo.geneontology.org/cgi-bin/amigo/term_details?term=GO:0010628
purine-containing compound transmembrane transport	Gene Ontology	GO:0072530	1	8	0.00361482	0.0542255	cPor_15737-RA	http://amigo.geneontology.org/cgi-bin/amigo/term_details?term=GO:0072530
intraciliary transport particle A	Gene Ontology	GO:0030991	1	8	0.00361482	0.0542255	amisp016775	http://amigo.geneontology.org/cgi-bin/amigo/term_details?term=GO:0030991
purine nucleoside transmembrane transporter activity	Gene Ontology	GO:0015211	1	8	0.00361482	0.0542255	cPor_15737-RA	http://amigo.geneontology.org/cgi-bin/amigo/term_details?term=GO:0015211
purine nucleoside transmembrane transporter activity	Gene Ontology Slim	GO:0015211	1	8	0.00361482	0.0542255	cPor_15737-RA	http://amigo.geneontology.org/cgi-bin/amigo/term_details?term=GO:0015211
purine-containing compound transmembrane transport	Gene Ontology Slim	GO:0072530	1	8	0.00361482	0.0542255	cPor_15737-RA	http://amigo.geneontology.org/cgi-bin/amigo/term_details?term=GO:0072530
intraciliary transport particle A	Gene Ontology Slim	GO:0030991	1	8	0.00361482	0.0542255	amisp016775	http://amigo.geneontology.org/cgi-bin/amigo/term_details?term=GO:0030991
nucleobase-containing compound metabolic process	Gene Ontology	GO:0006139	7	5592	0.00387614	0.0542255	amisp034033|cPor_18867-RA|amisp005516|cPor_01965-RA|cPor_15403-RA|cPor_09447-RA|cPor_06982-RA	http://amigo.geneontology.org/cgi-bin/amigo/term_details?term=GO:0006139
nucleobase-containing compound metabolic process	Gene Ontology Slim	GO:0006139	7	5592	0.00387614	0.0542255	amisp034033|cPor_18867-RA|amisp005516|cPor_01965-RA|cPor_15403-RA|cPor_09447-RA|cPor_06982-RA	http://amigo.geneontology.org/cgi-bin/amigo/term_details?term=GO:0006139
adenine nucleotide transport	Gene Ontology	GO:0051503	1	9	0.00401571	0.0542255	cPor_15737-RA	http://amigo.geneontology.org/cgi-bin/amigo/term_details?term=GO:0051503
purine ribonucleotide transport	Gene Ontology	GO:0015868	1	9	0.00401571	0.0542255	cPor_15737-RA	http://amigo.geneontology.org/cgi-bin/amigo/term_details?term=GO:0015868
nail development	Gene Ontology	GO:0035878	1	9	0.00401571	0.0542255	amisp005516	http://amigo.geneontology.org/cgi-bin/amigo/term_details?term=GO:0035878
intraciliary retrograde transport	Gene Ontology	GO:0035721	1	9	0.00401571	0.0542255	amisp016775	http://amigo.geneontology.org/cgi-bin/amigo/term_details?term=GO:0035721
intraciliary retrograde transport	Gene Ontology Slim	GO:0035721	1	9	0.00401571	0.0542255	amisp016775	http://amigo.geneontology.org/cgi-bin/amigo/term_details?term=GO:0035721
adenine nucleotide transport	Gene Ontology Slim	GO:0051503	1	9	0.00401571	0.0542255	cPor_15737-RA	http://amigo.geneontology.org/cgi-bin/amigo/term_details?term=GO:0051503
purine ribonucleotide transport	Gene Ontology Slim	GO:0015868	1	9	0.00401571	0.0542255	cPor_15737-RA	http://amigo.geneontology.org/cgi-bin/amigo/term_details?term=GO:0015868
nail development	Gene Ontology Slim	GO:0035878	1	9	0.00401571	0.0542255	amisp005516	http://amigo.geneontology.org/cgi-bin/amigo/term_details?term=GO:0035878
positive regulation of nitrogen compound metabolic process	Gene Ontology	GO:0051173	4	1699	0.00402972	0.0542255	amisp034033|cPor_09447-RA|amisp005516|cPor_18867-RA	http://amigo.geneontology.org/cgi-bin/amigo/term_details?term=GO:0051173
positive regulation of nitrogen compound metabolic process	Gene Ontology Slim	GO:0051173	4	1699	0.00402972	0.0542255	amisp034033|cPor_09447-RA|amisp005516|cPor_18867-RA	http://amigo.geneontology.org/cgi-bin/amigo/term_details?term=GO:0051173
heterocyclic compound binding	Gene Ontology	GO:1901363	7	5701	0.00433091	0.0542255	amisp034033|cPor_18867-RA|amisp005516|cPor_01965-RA|cPor_15403-RA|cPor_09447-RA|cPor_06982-RA	http://amigo.geneontology.org/cgi-bin/amigo/term_details?term=GO:1901363
heterocyclic compound binding	Gene Ontology Slim	GO:1901363	7	5701	0.00433091	0.0542255	amisp034033|cPor_18867-RA|amisp005516|cPor_01965-RA|cPor_15403-RA|cPor_09447-RA|cPor_06982-RA	http://amigo.geneontology.org/cgi-bin/amigo/term_details?term=GO:1901363
sensory organ morphogenesis	Gene Ontology	GO:0090596	2	245	0.00435155	0.0542255	amisp016775|amisp005516	http://amigo.geneontology.org/cgi-bin/amigo/term_details?term=GO:0090596
sensory organ morphogenesis	Gene Ontology Slim	GO:0090596	2	245	0.00435155	0.0542255	amisp016775|amisp005516	http://amigo.geneontology.org/cgi-bin/amigo/term_details?term=GO:0090596
heterocycle metabolic process	Gene Ontology	GO:0046483	7	5717	0.00440103	0.0542255	amisp034033|cPor_18867-RA|amisp005516|cPor_01965-RA|cPor_15403-RA|cPor_09447-RA|cPor_06982-RA	http://amigo.geneontology.org/cgi-bin/amigo/term_details?term=GO:0046483
heterocycle metabolic process	Gene Ontology Slim	GO:0046483	7	5717	0.00440103	0.0542255	amisp034033|cPor_18867-RA|amisp005516|cPor_01965-RA|cPor_15403-RA|cPor_09447-RA|cPor_06982-RA	http://amigo.geneontology.org/cgi-bin/amigo/term_details?term=GO:0046483
tongue morphogenesis	Gene Ontology	GO:0043587	1	10	0.00441644	0.0542255	amisp005516	http://amigo.geneontology.org/cgi-bin/amigo/term_details?term=GO:0043587
nucleotide transmembrane transporter activity	Gene Ontology	GO:0015215	1	10	0.00441644	0.0542255	cPor_15737-RA	http://amigo.geneontology.org/cgi-bin/amigo/term_details?term=GO:0015215
tongue morphogenesis	Gene Ontology Slim	GO:0043587	1	10	0.00441644	0.0542255	amisp005516	http://amigo.geneontology.org/cgi-bin/amigo/term_details?term=GO:0043587
nucleotide transmembrane transporter activity	Gene Ontology Slim	GO:0015215	1	10	0.00441644	0.0542255	cPor_15737-RA	http://amigo.geneontology.org/cgi-bin/amigo/term_details?term=GO:0015215
regulation of gene expression	Gene Ontology	GO:0010468	6	4211	0.00442026	0.0542255	amisp034033|amisp005516|cPor_18867-RA|cPor_01965-RA|cPor_15403-RA|cPor_09447-RA	http://amigo.geneontology.org/cgi-bin/amigo/term_details?term=GO:0010468
regulation of gene expression	Gene Ontology Slim	GO:0010468	6	4211	0.00442026	0.0542255	amisp034033|amisp005516|cPor_18867-RA|cPor_01965-RA|cPor_15403-RA|cPor_09447-RA	http://amigo.geneontology.org/cgi-bin/amigo/term_details?term=GO:0010468
cellular aromatic compound metabolic process	Gene Ontology	GO:0006725	7	5765	0.00461676	0.0542255	amisp034033|cPor_18867-RA|amisp005516|cPor_01965-RA|cPor_15403-RA|cPor_09447-RA|cPor_06982-RA	http://amigo.geneontology.org/cgi-bin/amigo/term_details?term=GO:0006725
cellular aromatic compound metabolic process	Gene Ontology Slim	GO:0006725	7	5765	0.00461676	0.0542255	amisp034033|cPor_18867-RA|amisp005516|cPor_01965-RA|cPor_15403-RA|cPor_09447-RA|cPor_06982-RA	http://amigo.geneontology.org/cgi-bin/amigo/term_details?term=GO:0006725
organic cyclic compound binding	Gene Ontology	GO:0097159	7	5780	0.00468585	0.0542255	amisp034033|cPor_18867-RA|amisp005516|cPor_01965-RA|cPor_15403-RA|cPor_09447-RA|cPor_06982-RA	http://amigo.geneontology.org/cgi-bin/amigo/term_details?term=GO:0097159
organic cyclic compound binding	Gene Ontology Slim	GO:0097159	7	5780	0.00468585	0.0542255	amisp034033|cPor_18867-RA|amisp005516|cPor_01965-RA|cPor_15403-RA|cPor_09447-RA|cPor_06982-RA	http://amigo.geneontology.org/cgi-bin/amigo/term_details?term=GO:0097159
regulation of nitrogen compound metabolic process	Gene Ontology	GO:0051171	6	4264	0.00470625	0.0542255	amisp034033|amisp005516|cPor_18867-RA|cPor_01965-RA|cPor_15403-RA|cPor_09447-RA	http://amigo.geneontology.org/cgi-bin/amigo/term_details?term=GO:0051171
regulation of nitrogen compound metabolic process	Gene Ontology Slim	GO:0051171	6	4264	0.00470625	0.0542255	amisp034033|amisp005516|cPor_18867-RA|cPor_01965-RA|cPor_15403-RA|cPor_09447-RA	http://amigo.geneontology.org/cgi-bin/amigo/term_details?term=GO:0051171
embryonic body morphogenesis	Gene Ontology	GO:0010172	1	11	0.00481703	0.0542255	amisp016775	http://amigo.geneontology.org/cgi-bin/amigo/term_details?term=GO:0010172
nucleoside transmembrane transport	Gene Ontology	GO:1901642	1	11	0.00481703	0.0542255	cPor_15737-RA	http://amigo.geneontology.org/cgi-bin/amigo/term_details?term=GO:1901642
purine nucleotide transport	Gene Ontology	GO:0015865	1	11	0.00481703	0.0542255	cPor_15737-RA	http://amigo.geneontology.org/cgi-bin/amigo/term_details?term=GO:0015865
nucleoside transmembrane transport	Gene Ontology Slim	GO:1901642	1	11	0.00481703	0.0542255	cPor_15737-RA	http://amigo.geneontology.org/cgi-bin/amigo/term_details?term=GO:1901642
embryonic body morphogenesis	Gene Ontology Slim	GO:0010172	1	11	0.00481703	0.0542255	amisp016775	http://amigo.geneontology.org/cgi-bin/amigo/term_details?term=GO:0010172
purine nucleotide transport	Gene Ontology Slim	GO:0015865	1	11	0.00481703	0.0542255	cPor_15737-RA	http://amigo.geneontology.org/cgi-bin/amigo/term_details?term=GO:0015865
organic substance catabolic process	Gene Ontology	GO:1901575	4	1789	0.00484407	0.0542255	cPor_15737-RA|cPor_19471-RA|cPor_06982-RA|amisp032461	http://amigo.geneontology.org/cgi-bin/amigo/term_details?term=GO:1901575
organic substance catabolic process	Gene Ontology Slim	GO:1901575	4	1789	0.00484407	0.0542255	cPor_15737-RA|cPor_19471-RA|cPor_06982-RA|amisp032461	http://amigo.geneontology.org/cgi-bin/amigo/term_details?term=GO:1901575
cellular biosynthetic process	Gene Ontology	GO:0044249	7	5886	0.00519735	0.0542255	amisp034033|amisp005516|cPor_01965-RA|cPor_15737-RA|cPor_15403-RA|cPor_09447-RA|amisp005461	http://amigo.geneontology.org/cgi-bin/amigo/term_details?term=GO:0044249
cellular biosynthetic process	Gene Ontology Slim	GO:0044249	7	5886	0.00519735	0.0542255	amisp034033|amisp005516|cPor_01965-RA|cPor_15737-RA|cPor_15403-RA|cPor_09447-RA|amisp005461	http://amigo.geneontology.org/cgi-bin/amigo/term_details?term=GO:0044249
cellular response to misfolded protein	Gene Ontology	GO:0071218	1	12	0.00521747	0.0542255	amisp032461	http://amigo.geneontology.org/cgi-bin/amigo/term_details?term=GO:0071218
galactose metabolic process	Gene Ontology	GO:0006012	1	12	0.00521747	0.0542255	cPor_06982-RA	http://amigo.geneontology.org/cgi-bin/amigo/term_details?term=GO:0006012
cellular response to misfolded protein	Gene Ontology Slim	GO:0071218	1	12	0.00521747	0.0542255	amisp032461	http://amigo.geneontology.org/cgi-bin/amigo/term_details?term=GO:0071218
galactose metabolic process	Gene Ontology Slim	GO:0006012	1	12	0.00521747	0.0542255	cPor_06982-RA	http://amigo.geneontology.org/cgi-bin/amigo/term_details?term=GO:0006012
organic cyclic compound metabolic process	Gene Ontology	GO:1901360	7	5932	0.00543241	0.0542255	amisp034033|cPor_18867-RA|amisp005516|cPor_01965-RA|cPor_15403-RA|cPor_09447-RA|cPor_06982-RA	http://amigo.geneontology.org/cgi-bin/amigo/term_details?term=GO:1901360
organic cyclic compound metabolic process	Gene Ontology Slim	GO:1901360	7	5932	0.00543241	0.0542255	amisp034033|cPor_18867-RA|amisp005516|cPor_01965-RA|cPor_15403-RA|cPor_09447-RA|cPor_06982-RA	http://amigo.geneontology.org/cgi-bin/amigo/term_details?term=GO:1901360
nucleoside transmembrane transporter activity	Gene Ontology	GO:0005337	1	13	0.00561775	0.0542255	cPor_15737-RA	http://amigo.geneontology.org/cgi-bin/amigo/term_details?term=GO:0005337
smoothened signaling pathway involved in dorsal/ventral neural tube patterning	Gene Ontology	GO:0060831	1	13	0.00561775	0.0542255	amisp016775	http://amigo.geneontology.org/cgi-bin/amigo/term_details?term=GO:0060831
white fat cell differentiation	Gene Ontology	GO:0050872	1	13	0.00561775	0.0542255	cPor_09447-RA	http://amigo.geneontology.org/cgi-bin/amigo/term_details?term=GO:0050872
organophosphate ester transmembrane transporter activity	Gene Ontology	GO:0015605	1	13	0.00561775	0.0542255	cPor_15737-RA	http://amigo.geneontology.org/cgi-bin/amigo/term_details?term=GO:0015605
transcription export complex	Gene Ontology	GO:0000346	1	13	0.00561775	0.0542255	amisp034033	http://amigo.geneontology.org/cgi-bin/amigo/term_details?term=GO:0000346
nucleoside transmembrane transporter activity	Gene Ontology Slim	GO:0005337	1	13	0.00561775	0.0542255	cPor_15737-RA	http://amigo.geneontology.org/cgi-bin/amigo/term_details?term=GO:0005337
smoothened signaling pathway involved in dorsal/ventral neural tube patterning	Gene Ontology Slim	GO:0060831	1	13	0.00561775	0.0542255	amisp016775	http://amigo.geneontology.org/cgi-bin/amigo/term_details?term=GO:0060831
transcription export complex	Gene Ontology Slim	GO:0000346	1	13	0.00561775	0.0542255	amisp034033	http://amigo.geneontology.org/cgi-bin/amigo/term_details?term=GO:0000346
organophosphate ester transmembrane transporter activity	Gene Ontology Slim	GO:0015605	1	13	0.00561775	0.0542255	cPor_15737-RA	http://amigo.geneontology.org/cgi-bin/amigo/term_details?term=GO:0015605
white fat cell differentiation	Gene Ontology Slim	GO:0050872	1	13	0.00561775	0.0542255	cPor_09447-RA	http://amigo.geneontology.org/cgi-bin/amigo/term_details?term=GO:0050872
organic substance biosynthetic process	Gene Ontology	GO:1901576	7	5991	0.00574592	0.0542255	amisp034033|amisp005516|cPor_01965-RA|cPor_15737-RA|cPor_15403-RA|cPor_09447-RA|amisp005461	http://amigo.geneontology.org/cgi-bin/amigo/term_details?term=GO:1901576
organic substance biosynthetic process	Gene Ontology Slim	GO:1901576	7	5991	0.00574592	0.0542255	amisp034033|amisp005516|cPor_01965-RA|cPor_15737-RA|cPor_15403-RA|cPor_09447-RA|amisp005461	http://amigo.geneontology.org/cgi-bin/amigo/term_details?term=GO:1901576
catabolic process	Gene Ontology	GO:0009056	4	1889	0.00587339	0.0542255	cPor_15737-RA|cPor_19471-RA|cPor_06982-RA|amisp032461	http://amigo.geneontology.org/cgi-bin/amigo/term_details?term=GO:0009056
catabolic process	Gene Ontology Slim	GO:0009056	4	1889	0.00587339	0.0542255	cPor_15737-RA|cPor_19471-RA|cPor_06982-RA|amisp032461	http://amigo.geneontology.org/cgi-bin/amigo/term_details?term=GO:0009056
intrinsic component of peroxisomal membrane	Gene Ontology	GO:0031231	1	14	0.00601789	0.0542255	cPor_15737-RA	http://amigo.geneontology.org/cgi-bin/amigo/term_details?term=GO:0031231
integral component of peroxisomal membrane	Gene Ontology	GO:0005779	1	14	0.00601789	0.0542255	cPor_15737-RA	http://amigo.geneontology.org/cgi-bin/amigo/term_details?term=GO:0005779
response to misfolded protein	Gene Ontology	GO:0051788	1	14	0.00601789	0.0542255	amisp032461	http://amigo.geneontology.org/cgi-bin/amigo/term_details?term=GO:0051788
poly(A)+ mRNA export from nucleus	Gene Ontology	GO:0016973	1	14	0.00601789	0.0542255	amisp034033	http://amigo.geneontology.org/cgi-bin/amigo/term_details?term=GO:0016973
intrinsic component of peroxisomal membrane	Gene Ontology Slim	GO:0031231	1	14	0.00601789	0.0542255	cPor_15737-RA	http://amigo.geneontology.org/cgi-bin/amigo/term_details?term=GO:0031231
integral component of peroxisomal membrane	Gene Ontology Slim	GO:0005779	1	14	0.00601789	0.0542255	cPor_15737-RA	http://amigo.geneontology.org/cgi-bin/amigo/term_details?term=GO:0005779
poly(A)+ mRNA export from nucleus	Gene Ontology Slim	GO:0016973	1	14	0.00601789	0.0542255	amisp034033	http://amigo.geneontology.org/cgi-bin/amigo/term_details?term=GO:0016973
response to misfolded protein	Gene Ontology Slim	GO:0051788	1	14	0.00601789	0.0542255	amisp032461	http://amigo.geneontology.org/cgi-bin/amigo/term_details?term=GO:0051788
RNA metabolic process	Gene Ontology	GO:0016070	6	4485	0.00605242	0.0542255	amisp034033|amisp005516|cPor_18867-RA|cPor_01965-RA|cPor_15403-RA|cPor_09447-RA	http://amigo.geneontology.org/cgi-bin/amigo/term_details?term=GO:0016070
RNA metabolic process	Gene Ontology Slim	GO:0016070	6	4485	0.00605242	0.0542255	amisp034033|amisp005516|cPor_18867-RA|cPor_01965-RA|cPor_15403-RA|cPor_09447-RA	http://amigo.geneontology.org/cgi-bin/amigo/term_details?term=GO:0016070
biosynthetic process	Gene Ontology	GO:0009058	7	6087	0.00628589	0.0556698	amisp034033|amisp005516|cPor_01965-RA|cPor_15737-RA|cPor_15403-RA|cPor_09447-RA|amisp005461	http://amigo.geneontology.org/cgi-bin/amigo/term_details?term=GO:0009058
biosynthetic process	Gene Ontology Slim	GO:0009058	7	6087	0.00628589	0.0556698	amisp034033|amisp005516|cPor_01965-RA|cPor_15737-RA|cPor_15403-RA|cPor_09447-RA|amisp005461	http://amigo.geneontology.org/cgi-bin/amigo/term_details?term=GO:0009058
N-acetylglucosamine metabolic process	Gene Ontology	GO:0006044	1	16	0.0068177	0.0558894	amisp005461	http://amigo.geneontology.org/cgi-bin/amigo/term_details?term=GO:0006044
nucleotide transport	Gene Ontology	GO:0006862	1	16	0.0068177	0.0558894	cPor_15737-RA	http://amigo.geneontology.org/cgi-bin/amigo/term_details?term=GO:0006862
misfolded or incompletely synthesized protein catabolic process	Gene Ontology	GO:0006515	1	16	0.0068177	0.0558894	amisp032461	http://amigo.geneontology.org/cgi-bin/amigo/term_details?term=GO:0006515
potassium ion leak channel activity	Gene Ontology	GO:0022841	1	16	0.0068177	0.0558894	cPor_11586-RA	http://amigo.geneontology.org/cgi-bin/amigo/term_details?term=GO:0022841
stabilization of membrane potential	Gene Ontology	GO:0030322	1	16	0.0068177	0.0558894	cPor_11586-RA	http://amigo.geneontology.org/cgi-bin/amigo/term_details?term=GO:0030322
potassium ion leak channel activity	Gene Ontology Slim	GO:0022841	1	16	0.0068177	0.0558894	cPor_11586-RA	http://amigo.geneontology.org/cgi-bin/amigo/term_details?term=GO:0022841
misfolded or incompletely synthesized protein catabolic process	Gene Ontology Slim	GO:0006515	1	16	0.0068177	0.0558894	amisp032461	http://amigo.geneontology.org/cgi-bin/amigo/term_details?term=GO:0006515
N-acetylglucosamine metabolic process	Gene Ontology Slim	GO:0006044	1	16	0.0068177	0.0558894	amisp005461	http://amigo.geneontology.org/cgi-bin/amigo/term_details?term=GO:0006044
nucleotide transport	Gene Ontology Slim	GO:0006862	1	16	0.0068177	0.0558894	cPor_15737-RA	http://amigo.geneontology.org/cgi-bin/amigo/term_details?term=GO:0006862
stabilization of membrane potential	Gene Ontology Slim	GO:0030322	1	16	0.0068177	0.0558894	cPor_11586-RA	http://amigo.geneontology.org/cgi-bin/amigo/term_details?term=GO:0030322
transcription from RNA polymerase II promoter	Gene Ontology	GO:0006366	4	1985	0.00699247	0.0558894	amisp034033|cPor_01965-RA|cPor_09447-RA|amisp005516	http://amigo.geneontology.org/cgi-bin/amigo/term_details?term=GO:0006366
transcription from RNA polymerase II promoter	Gene Ontology Slim	GO:0006366	4	1985	0.00699247	0.0558894	amisp034033|cPor_01965-RA|cPor_09447-RA|amisp005516	http://amigo.geneontology.org/cgi-bin/amigo/term_details?term=GO:0006366
narrow pore channel activity	Gene Ontology	GO:0022842	1	17	0.00721738	0.0558894	cPor_11586-RA	http://amigo.geneontology.org/cgi-bin/amigo/term_details?term=GO:0022842
regulation of chromatin binding	Gene Ontology	GO:0035561	1	17	0.00721738	0.0558894	cPor_09447-RA	http://amigo.geneontology.org/cgi-bin/amigo/term_details?term=GO:0035561
nucleoside transport	Gene Ontology	GO:0015858	1	17	0.00721738	0.0558894	cPor_15737-RA	http://amigo.geneontology.org/cgi-bin/amigo/term_details?term=GO:0015858
leak channel activity	Gene Ontology	GO:0022840	1	17	0.00721738	0.0558894	cPor_11586-RA	http://amigo.geneontology.org/cgi-bin/amigo/term_details?term=GO:0022840
nuclear envelope reassembly	Gene Ontology	GO:0031468	1	17	0.00721738	0.0558894	cPor_19471-RA	http://amigo.geneontology.org/cgi-bin/amigo/term_details?term=GO:0031468
narrow pore channel activity	Gene Ontology Slim	GO:0022842	1	17	0.00721738	0.0558894	cPor_11586-RA	http://amigo.geneontology.org/cgi-bin/amigo/term_details?term=GO:0022842
leak channel activity	Gene Ontology Slim	GO:0022840	1	17	0.00721738	0.0558894	cPor_11586-RA	http://amigo.geneontology.org/cgi-bin/amigo/term_details?term=GO:0022840
regulation of chromatin binding	Gene Ontology Slim	GO:0035561	1	17	0.00721738	0.0558894	cPor_09447-RA	http://amigo.geneontology.org/cgi-bin/amigo/term_details?term=GO:0035561
nucleoside transport	Gene Ontology Slim	GO:0015858	1	17	0.00721738	0.0558894	cPor_15737-RA	http://amigo.geneontology.org/cgi-bin/amigo/term_details?term=GO:0015858
nuclear envelope reassembly	Gene Ontology Slim	GO:0031468	1	17	0.00721738	0.0558894	cPor_19471-RA	http://amigo.geneontology.org/cgi-bin/amigo/term_details?term=GO:0031468
small molecule catabolic process	Gene Ontology	GO:0044282	2	322	0.00736097	0.0564341	cPor_15737-RA|cPor_06982-RA	http://amigo.geneontology.org/cgi-bin/amigo/term_details?term=GO:0044282
small molecule catabolic process	Gene Ontology Slim	GO:0044282	2	322	0.00736097	0.0564341	cPor_15737-RA|cPor_06982-RA	http://amigo.geneontology.org/cgi-bin/amigo/term_details?term=GO:0044282
ubiquitin-dependent protein catabolic process via the multivesicular body sorting pathway	Gene Ontology	GO:0043162	1	18	0.00761691	0.0576591	amisp032461	http://amigo.geneontology.org/cgi-bin/amigo/term_details?term=GO:0043162
ubiquitin-dependent protein catabolic process via the multivesicular body sorting pathway	Gene Ontology Slim	GO:0043162	1	18	0.00761691	0.0576591	amisp032461	http://amigo.geneontology.org/cgi-bin/amigo/term_details?term=GO:0043162
regionalization	Gene Ontology	GO:0003002	2	329	0.00767041	0.0576591	amisp016775|amisp005516	http://amigo.geneontology.org/cgi-bin/amigo/term_details?term=GO:0003002
regionalization	Gene Ontology Slim	GO:0003002	2	329	0.00767041	0.0576591	amisp016775|amisp005516	http://amigo.geneontology.org/cgi-bin/amigo/term_details?term=GO:0003002
regulation of cellular process	Gene Ontology	GO:0050794	9	9997	0.00779089	0.0579988	amisp034033|amisp005516|cPor_18867-RA|amisp016775|cPor_01965-RA|cPor_15403-RA|cPor_09447-RA|cPor_11586-RA|amisp032461	http://amigo.geneontology.org/cgi-bin/amigo/term_details?term=GO:0050794
regulation of cellular process	Gene Ontology Slim	GO:0050794	9	9997	0.00779089	0.0579988	amisp034033|amisp005516|cPor_18867-RA|amisp016775|cPor_01965-RA|cPor_15403-RA|cPor_09447-RA|cPor_11586-RA|amisp032461	http://amigo.geneontology.org/cgi-bin/amigo/term_details?term=GO:0050794
cellular nitrogen compound biosynthetic process	Gene Ontology	GO:0044271	6	4795	0.00840461	0.0584158	amisp034033|amisp005516|cPor_01965-RA|cPor_15737-RA|cPor_15403-RA|cPor_09447-RA	http://amigo.geneontology.org/cgi-bin/amigo/term_details?term=GO:0044271
cellular nitrogen compound biosynthetic process	Gene Ontology Slim	GO:0044271	6	4795	0.00840461	0.0584158	amisp034033|amisp005516|cPor_01965-RA|cPor_15737-RA|cPor_15403-RA|cPor_09447-RA	http://amigo.geneontology.org/cgi-bin/amigo/term_details?term=GO:0044271
alditol metabolic process	Gene Ontology	GO:0019400	1	20	0.00841552	0.0584158	cPor_06982-RA	http://amigo.geneontology.org/cgi-bin/amigo/term_details?term=GO:0019400
phosphate transmembrane transporter activity	Gene Ontology	GO:1901677	1	20	0.00841552	0.0584158	cPor_15737-RA	http://amigo.geneontology.org/cgi-bin/amigo/term_details?term=GO:1901677
tongue development	Gene Ontology	GO:0043586	1	20	0.00841552	0.0584158	amisp005516	http://amigo.geneontology.org/cgi-bin/amigo/term_details?term=GO:0043586
cofactor transporter activity	Gene Ontology	GO:0051184	1	20	0.00841552	0.0584158	cPor_15737-RA	http://amigo.geneontology.org/cgi-bin/amigo/term_details?term=GO:0051184
carbohydrate kinase activity	Gene Ontology	GO:0019200	1	20	0.00841552	0.0584158	cPor_06982-RA	http://amigo.geneontology.org/cgi-bin/amigo/term_details?term=GO:0019200
alditol metabolic process	Gene Ontology Slim	GO:0019400	1	20	0.00841552	0.0584158	cPor_06982-RA	http://amigo.geneontology.org/cgi-bin/amigo/term_details?term=GO:0019400
phosphate transmembrane transporter activity	Gene Ontology Slim	GO:1901677	1	20	0.00841552	0.0584158	cPor_15737-RA	http://amigo.geneontology.org/cgi-bin/amigo/term_details?term=GO:1901677
cofactor transporter activity	Gene Ontology Slim	GO:0051184	1	20	0.00841552	0.0584158	cPor_15737-RA	http://amigo.geneontology.org/cgi-bin/amigo/term_details?term=GO:0051184
carbohydrate kinase activity	Gene Ontology Slim	GO:0019200	1	20	0.00841552	0.0584158	cPor_06982-RA	http://amigo.geneontology.org/cgi-bin/amigo/term_details?term=GO:0019200
tongue development	Gene Ontology Slim	GO:0043586	1	20	0.00841552	0.0584158	amisp005516	http://amigo.geneontology.org/cgi-bin/amigo/term_details?term=GO:0043586
proteasome-mediated ubiquitin-dependent protein catabolic process	Gene Ontology	GO:0043161	2	353	0.00877549	0.0601031	cPor_19471-RA|amisp032461	http://amigo.geneontology.org/cgi-bin/amigo/term_details?term=GO:0043161
proteasome-mediated ubiquitin-dependent protein catabolic process	Gene Ontology Slim	GO:0043161	2	353	0.00877549	0.0601031	cPor_19471-RA|amisp032461	http://amigo.geneontology.org/cgi-bin/amigo/term_details?term=GO:0043161
left/right pattern formation	Gene Ontology	GO:0060972	1	21	0.0088146	0.0601031	amisp016775	http://amigo.geneontology.org/cgi-bin/amigo/term_details?term=GO:0060972
left/right pattern formation	Gene Ontology Slim	GO:0060972	1	21	0.0088146	0.0601031	amisp016775	http://amigo.geneontology.org/cgi-bin/amigo/term_details?term=GO:0060972
organonitrogen compound metabolic process	Gene Ontology	GO:1901564	4	2144	0.00914768	0.0611985	amisp034033|cPor_15737-RA|cPor_06982-RA|amisp005461	http://amigo.geneontology.org/cgi-bin/amigo/term_details?term=GO:1901564
organonitrogen compound metabolic process	Gene Ontology Slim	GO:1901564	4	2144	0.00914768	0.0611985	amisp034033|cPor_15737-RA|cPor_06982-RA|amisp005461	http://amigo.geneontology.org/cgi-bin/amigo/term_details?term=GO:1901564
carbohydrate phosphorylation	Gene Ontology	GO:0046835	1	22	0.00921352	0.0611985	cPor_06982-RA	http://amigo.geneontology.org/cgi-bin/amigo/term_details?term=GO:0046835
spinal cord dorsal/ventral patterning	Gene Ontology	GO:0021513	1	22	0.00921352	0.0611985	amisp016775	http://amigo.geneontology.org/cgi-bin/amigo/term_details?term=GO:0021513
spinal cord dorsal/ventral patterning	Gene Ontology Slim	GO:0021513	1	22	0.00921352	0.0611985	amisp016775	http://amigo.geneontology.org/cgi-bin/amigo/term_details?term=GO:0021513
carbohydrate phosphorylation	Gene Ontology Slim	GO:0046835	1	22	0.00921352	0.0611985	cPor_06982-RA	http://amigo.geneontology.org/cgi-bin/amigo/term_details?term=GO:0046835
exon-exon junction complex	Gene Ontology	GO:0035145	1	23	0.0096123	0.061719	amisp034033	http://amigo.geneontology.org/cgi-bin/amigo/term_details?term=GO:0035145
dorsal/ventral neural tube patterning	Gene Ontology	GO:0021904	1	23	0.0096123	0.061719	amisp016775	http://amigo.geneontology.org/cgi-bin/amigo/term_details?term=GO:0021904
ciliary base	Gene Ontology	GO:0097546	1	23	0.0096123	0.061719	amisp016775	http://amigo.geneontology.org/cgi-bin/amigo/term_details?term=GO:0097546
regulation of transcription from RNA polymerase III promoter	Gene Ontology	GO:0006359	1	23	0.0096123	0.061719	cPor_01965-RA	http://amigo.geneontology.org/cgi-bin/amigo/term_details?term=GO:0006359
dorsal/ventral neural tube patterning	Gene Ontology Slim	GO:0021904	1	23	0.0096123	0.061719	amisp016775	http://amigo.geneontology.org/cgi-bin/amigo/term_details?term=GO:0021904
exon-exon junction complex	Gene Ontology Slim	GO:0035145	1	23	0.0096123	0.061719	amisp034033	http://amigo.geneontology.org/cgi-bin/amigo/term_details?term=GO:0035145
ciliary base	Gene Ontology Slim	GO:0097546	1	23	0.0096123	0.061719	amisp016775	http://amigo.geneontology.org/cgi-bin/amigo/term_details?term=GO:0097546
regulation of transcription from RNA polymerase III promoter	Gene Ontology Slim	GO:0006359	1	23	0.0096123	0.061719	cPor_01965-RA	http://amigo.geneontology.org/cgi-bin/amigo/term_details?term=GO:0006359
glucosamine-containing compound metabolic process	Gene Ontology	GO:1901071	1	24	0.0100109	0.0624451	amisp005461	http://amigo.geneontology.org/cgi-bin/amigo/term_details?term=GO:1901071
spinal cord patterning	Gene Ontology	GO:0021511	1	24	0.0100109	0.0624451	amisp016775	http://amigo.geneontology.org/cgi-bin/amigo/term_details?term=GO:0021511
spinal cord patterning	Gene Ontology Slim	GO:0021511	1	24	0.0100109	0.0624451	amisp016775	http://amigo.geneontology.org/cgi-bin/amigo/term_details?term=GO:0021511
glucosamine-containing compound metabolic process	Gene Ontology Slim	GO:1901071	1	24	0.0100109	0.0624451	amisp005461	http://amigo.geneontology.org/cgi-bin/amigo/term_details?term=GO:1901071
proteasomal protein catabolic process	Gene Ontology	GO:0010498	2	379	0.0100487	0.0624451	cPor_19471-RA|amisp032461	http://amigo.geneontology.org/cgi-bin/amigo/term_details?term=GO:0010498
proteasomal protein catabolic process	Gene Ontology Slim	GO:0010498	2	379	0.0100487	0.0624451	cPor_19471-RA|amisp032461	http://amigo.geneontology.org/cgi-bin/amigo/term_details?term=GO:0010498
nucleic acid metabolic process	Gene Ontology	GO:0090304	6	4975	0.0100496	0.0624451	amisp034033|amisp005516|cPor_18867-RA|cPor_01965-RA|cPor_15403-RA|cPor_09447-RA	http://amigo.geneontology.org/cgi-bin/amigo/term_details?term=GO:0090304
nucleic acid metabolic process	Gene Ontology Slim	GO:0090304	6	4975	0.0100496	0.0624451	amisp034033|amisp005516|cPor_18867-RA|cPor_01965-RA|cPor_15403-RA|cPor_09447-RA	http://amigo.geneontology.org/cgi-bin/amigo/term_details?term=GO:0090304
cofactor transport	Gene Ontology	GO:0051181	1	25	0.0104094	0.0629055	cPor_15737-RA	http://amigo.geneontology.org/cgi-bin/amigo/term_details?term=GO:0051181
chondroitin sulfate biosynthetic process	Gene Ontology	GO:0030206	1	25	0.0104094	0.0629055	amisp005461	http://amigo.geneontology.org/cgi-bin/amigo/term_details?term=GO:0030206
negative regulation of smoothened signaling pathway	Gene Ontology	GO:0045879	1	25	0.0104094	0.0629055	amisp016775	http://amigo.geneontology.org/cgi-bin/amigo/term_details?term=GO:0045879
negative regulation of smoothened signaling pathway	Gene Ontology Slim	GO:0045879	1	25	0.0104094	0.0629055	amisp016775	http://amigo.geneontology.org/cgi-bin/amigo/term_details?term=GO:0045879
cofactor transport	Gene Ontology Slim	GO:0051181	1	25	0.0104094	0.0629055	cPor_15737-RA	http://amigo.geneontology.org/cgi-bin/amigo/term_details?term=GO:0051181
chondroitin sulfate biosynthetic process	Gene Ontology Slim	GO:0030206	1	25	0.0104094	0.0629055	amisp005461	http://amigo.geneontology.org/cgi-bin/amigo/term_details?term=GO:0030206
positive regulation of RNA splicing	Gene Ontology	GO:0033120	1	26	0.0108077	0.064434	cPor_18867-RA	http://amigo.geneontology.org/cgi-bin/amigo/term_details?term=GO:0033120
positive regulation of RNA splicing	Gene Ontology Slim	GO:0033120	1	26	0.0108077	0.064434	cPor_18867-RA	http://amigo.geneontology.org/cgi-bin/amigo/term_details?term=GO:0033120
regulation of biological process	Gene Ontology	GO:0050789	9	10509	0.0110167	0.064434	amisp034033|amisp005516|cPor_18867-RA|amisp016775|cPor_01965-RA|cPor_15403-RA|cPor_09447-RA|cPor_11586-RA|amisp032461	http://amigo.geneontology.org/cgi-bin/amigo/term_details?term=GO:0050789
regulation of biological process	Gene Ontology Slim	GO:0050789	9	10509	0.0110167	0.064434	amisp034033|amisp005516|cPor_18867-RA|amisp016775|cPor_01965-RA|cPor_15403-RA|cPor_09447-RA|cPor_11586-RA|amisp032461	http://amigo.geneontology.org/cgi-bin/amigo/term_details?term=GO:0050789
protein transport along microtubule	Gene Ontology	GO:0098840	1	27	0.0112059	0.064434	amisp016775	http://amigo.geneontology.org/cgi-bin/amigo/term_details?term=GO:0098840
glycolytic process through glucose-6-phosphate	Gene Ontology	GO:0061620	1	27	0.0112059	0.064434	cPor_06982-RA	http://amigo.geneontology.org/cgi-bin/amigo/term_details?term=GO:0061620
intraciliary transport	Gene Ontology	GO:0042073	1	27	0.0112059	0.064434	amisp016775	http://amigo.geneontology.org/cgi-bin/amigo/term_details?term=GO:0042073
glycolytic process through fructose-6-phosphate	Gene Ontology	GO:0061615	1	27	0.0112059	0.064434	cPor_06982-RA	http://amigo.geneontology.org/cgi-bin/amigo/term_details?term=GO:0061615
protein transport along microtubule	Gene Ontology Slim	GO:0098840	1	27	0.0112059	0.064434	amisp016775	http://amigo.geneontology.org/cgi-bin/amigo/term_details?term=GO:0098840
glycolytic process through fructose-6-phosphate	Gene Ontology Slim	GO:0061615	1	27	0.0112059	0.064434	cPor_06982-RA	http://amigo.geneontology.org/cgi-bin/amigo/term_details?term=GO:0061615
glycolytic process through glucose-6-phosphate	Gene Ontology Slim	GO:0061620	1	27	0.0112059	0.064434	cPor_06982-RA	http://amigo.geneontology.org/cgi-bin/amigo/term_details?term=GO:0061620
intraciliary transport	Gene Ontology Slim	GO:0042073	1	27	0.0112059	0.064434	amisp016775	http://amigo.geneontology.org/cgi-bin/amigo/term_details?term=GO:0042073
protein localization to cilium	Gene Ontology	GO:0061512	1	28	0.0116039	0.0658885	amisp016775	http://amigo.geneontology.org/cgi-bin/amigo/term_details?term=GO:0061512
protein localization to cilium	Gene Ontology Slim	GO:0061512	1	28	0.0116039	0.0658885	amisp016775	http://amigo.geneontology.org/cgi-bin/amigo/term_details?term=GO:0061512
regulation of RNA metabolic process	Gene Ontology	GO:0051252	5	3637	0.0118562	0.0658885	cPor_01965-RA|cPor_09447-RA|cPor_15403-RA|cPor_18867-RA|amisp005516	http://amigo.geneontology.org/cgi-bin/amigo/term_details?term=GO:0051252
regulation of RNA metabolic process	Gene Ontology Slim	GO:0051252	5	3637	0.0118562	0.0658885	cPor_01965-RA|cPor_09447-RA|cPor_15403-RA|cPor_18867-RA|amisp005516	http://amigo.geneontology.org/cgi-bin/amigo/term_details?term=GO:0051252
nucleotide binding	Gene Ontology	GO:0000166	4	2314	0.0118987	0.0658885	amisp034033|cPor_09447-RA|cPor_06982-RA|cPor_18867-RA	http://amigo.geneontology.org/cgi-bin/amigo/term_details?term=GO:0000166
nucleotide binding	Gene Ontology Slim	GO:0000166	4	2314	0.0118987	0.0658885	amisp034033|cPor_09447-RA|cPor_06982-RA|cPor_18867-RA	http://amigo.geneontology.org/cgi-bin/amigo/term_details?term=GO:0000166
nucleoside phosphate binding	Gene Ontology	GO:1901265	4	2315	0.0119163	0.0658885	amisp034033|cPor_09447-RA|cPor_06982-RA|cPor_18867-RA	http://amigo.geneontology.org/cgi-bin/amigo/term_details?term=GO:1901265
nucleoside phosphate binding	Gene Ontology Slim	GO:1901265	4	2315	0.0119163	0.0658885	amisp034033|cPor_09447-RA|cPor_06982-RA|cPor_18867-RA	http://amigo.geneontology.org/cgi-bin/amigo/term_details?term=GO:1901265
transcription, DNA-templated	Gene Ontology	GO:0006351	5	3648	0.0120043	0.0658885	amisp034033|cPor_01965-RA|cPor_09447-RA|cPor_15403-RA|amisp005516	http://amigo.geneontology.org/cgi-bin/amigo/term_details?term=GO:0006351
transcription, DNA-templated	Gene Ontology Slim	GO:0006351	5	3648	0.0120043	0.0658885	amisp034033|cPor_01965-RA|cPor_09447-RA|cPor_15403-RA|amisp005516	http://amigo.geneontology.org/cgi-bin/amigo/term_details?term=GO:0006351
nucleic acid-templated transcription	Gene Ontology	GO:0097659	5	3662	0.0121947	0.0658885	amisp034033|cPor_01965-RA|cPor_09447-RA|cPor_15403-RA|amisp005516	http://amigo.geneontology.org/cgi-bin/amigo/term_details?term=GO:0097659
nucleic acid-templated transcription	Gene Ontology Slim	GO:0097659	5	3662	0.0121947	0.0658885	amisp034033|cPor_01965-RA|cPor_09447-RA|cPor_15403-RA|amisp005516	http://amigo.geneontology.org/cgi-bin/amigo/term_details?term=GO:0097659
nucleobase-containing compound transmembrane transporter activity	Gene Ontology	GO:0015932	1	30	0.0123995	0.0658885	cPor_15737-RA	http://amigo.geneontology.org/cgi-bin/amigo/term_details?term=GO:0015932
intraciliary transport particle	Gene Ontology	GO:0030990	1	30	0.0123995	0.0658885	amisp016775	http://amigo.geneontology.org/cgi-bin/amigo/term_details?term=GO:0030990
chondroitin sulfate proteoglycan biosynthetic process	Gene Ontology	GO:0050650	1	30	0.0123995	0.0658885	amisp005461	http://amigo.geneontology.org/cgi-bin/amigo/term_details?term=GO:0050650
epidermal growth factor receptor binding	Gene Ontology	GO:0005154	1	30	0.0123995	0.0658885	amisp032461	http://amigo.geneontology.org/cgi-bin/amigo/term_details?term=GO:0005154
epidermal growth factor receptor binding	Gene Ontology Slim	GO:0005154	1	30	0.0123995	0.0658885	amisp032461	http://amigo.geneontology.org/cgi-bin/amigo/term_details?term=GO:0005154
nucleobase-containing compound transmembrane transporter activity	Gene Ontology Slim	GO:0015932	1	30	0.0123995	0.0658885	cPor_15737-RA	http://amigo.geneontology.org/cgi-bin/amigo/term_details?term=GO:0015932
intraciliary transport particle	Gene Ontology Slim	GO:0030990	1	30	0.0123995	0.0658885	amisp016775	http://amigo.geneontology.org/cgi-bin/amigo/term_details?term=GO:0030990
chondroitin sulfate proteoglycan biosynthetic process	Gene Ontology Slim	GO:0050650	1	30	0.0123995	0.0658885	amisp005461	http://amigo.geneontology.org/cgi-bin/amigo/term_details?term=GO:0050650
carbohydrate derivative transporter activity	Gene Ontology	GO:1901505	1	31	0.0127971	0.0673049	cPor_15737-RA	http://amigo.geneontology.org/cgi-bin/amigo/term_details?term=GO:1901505
carbohydrate derivative transporter activity	Gene Ontology Slim	GO:1901505	1	31	0.0127971	0.0673049	cPor_15737-RA	http://amigo.geneontology.org/cgi-bin/amigo/term_details?term=GO:1901505
pattern specification process	Gene Ontology	GO:0007389	2	435	0.0130523	0.0680726	amisp016775|amisp005516	http://amigo.geneontology.org/cgi-bin/amigo/term_details?term=GO:0007389
pattern specification process	Gene Ontology Slim	GO:0007389	2	435	0.0130523	0.0680726	amisp016775|amisp005516	http://amigo.geneontology.org/cgi-bin/amigo/term_details?term=GO:0007389
embryonic forelimb morphogenesis	Gene Ontology	GO:0035115	1	32	0.0131945	0.0680726	amisp016775	http://amigo.geneontology.org/cgi-bin/amigo/term_details?term=GO:0035115
embryonic forelimb morphogenesis	Gene Ontology Slim	GO:0035115	1	32	0.0131945	0.0680726	amisp016775	http://amigo.geneontology.org/cgi-bin/amigo/term_details?term=GO:0035115
membrane	Gene Ontology	GO:0016020	8	8805	0.0132081	0.0680726	cPor_18091-RA|cPor_18867-RA|amisp005461|amisp016775|cPor_15737-RA|cPor_06982-RA|cPor_11586-RA|cPor_15755-RA	http://amigo.geneontology.org/cgi-bin/amigo/term_details?term=GO:0016020
membrane	Gene Ontology Slim	GO:0016020	8	8805	0.0132081	0.0680726	cPor_18091-RA|cPor_18867-RA|amisp005461|amisp016775|cPor_15737-RA|cPor_06982-RA|cPor_11586-RA|cPor_15755-RA	http://amigo.geneontology.org/cgi-bin/amigo/term_details?term=GO:0016020
chromatin binding	Gene Ontology	GO:0003682	2	444	0.0135675	0.0691253	cPor_09447-RA|amisp005516	http://amigo.geneontology.org/cgi-bin/amigo/term_details?term=GO:0003682
chromatin binding	Gene Ontology Slim	GO:0003682	2	444	0.0135675	0.0691253	cPor_09447-RA|amisp005516	http://amigo.geneontology.org/cgi-bin/amigo/term_details?term=GO:0003682
photoreceptor connecting cilium	Gene Ontology	GO:0032391	1	33	0.0135918	0.0691253	amisp016775	http://amigo.geneontology.org/cgi-bin/amigo/term_details?term=GO:0032391
photoreceptor connecting cilium	Gene Ontology Slim	GO:0032391	1	33	0.0135918	0.0691253	amisp016775	http://amigo.geneontology.org/cgi-bin/amigo/term_details?term=GO:0032391
RNA biosynthetic process	Gene Ontology	GO:0032774	5	3783	0.0139296	0.0699901	amisp034033|cPor_01965-RA|cPor_09447-RA|cPor_15403-RA|amisp005516	http://amigo.geneontology.org/cgi-bin/amigo/term_details?term=GO:0032774
RNA biosynthetic process	Gene Ontology Slim	GO:0032774	5	3783	0.0139296	0.0699901	amisp034033|cPor_01965-RA|cPor_09447-RA|cPor_15403-RA|amisp005516	http://amigo.geneontology.org/cgi-bin/amigo/term_details?term=GO:0032774
amino sugar metabolic process	Gene Ontology	GO:0006040	1	34	0.0139889	0.0699901	amisp005461	http://amigo.geneontology.org/cgi-bin/amigo/term_details?term=GO:0006040
amino sugar metabolic process	Gene Ontology Slim	GO:0006040	1	34	0.0139889	0.0699901	amisp005461	http://amigo.geneontology.org/cgi-bin/amigo/term_details?term=GO:0006040
mRNA processing	Gene Ontology	GO:0006397	2	460	0.0145053	0.0721053	amisp034033|cPor_18867-RA	http://amigo.geneontology.org/cgi-bin/amigo/term_details?term=GO:0006397
mRNA processing	Gene Ontology Slim	GO:0006397	2	460	0.0145053	0.0721053	amisp034033|cPor_18867-RA	http://amigo.geneontology.org/cgi-bin/amigo/term_details?term=GO:0006397
regulation of cellular macromolecule biosynthetic process	Gene Ontology	GO:2000112	5	3865	0.0151986	0.0743947	amisp034033|cPor_01965-RA|cPor_09447-RA|cPor_15403-RA|amisp005516	http://amigo.geneontology.org/cgi-bin/amigo/term_details?term=GO:2000112
regulation of cellular macromolecule biosynthetic process	Gene Ontology Slim	GO:2000112	5	3865	0.0151986	0.0743947	amisp034033|cPor_01965-RA|cPor_09447-RA|cPor_15403-RA|amisp005516	http://amigo.geneontology.org/cgi-bin/amigo/term_details?term=GO:2000112
small molecule binding	Gene Ontology	GO:0036094	4	2487	0.0152072	0.0743947	amisp034033|cPor_09447-RA|cPor_06982-RA|cPor_18867-RA	http://amigo.geneontology.org/cgi-bin/amigo/term_details?term=GO:0036094
small molecule binding	Gene Ontology Slim	GO:0036094	4	2487	0.0152072	0.0743947	amisp034033|cPor_09447-RA|cPor_06982-RA|cPor_18867-RA	http://amigo.geneontology.org/cgi-bin/amigo/term_details?term=GO:0036094
organonitrogen compound biosynthetic process	Gene Ontology	GO:1901566	3	1335	0.0153223	0.0744846	amisp034033|cPor_15737-RA|amisp005461	http://amigo.geneontology.org/cgi-bin/amigo/term_details?term=GO:1901566
organonitrogen compound biosynthetic process	Gene Ontology Slim	GO:1901566	3	1335	0.0153223	0.0744846	amisp034033|cPor_15737-RA|amisp005461	http://amigo.geneontology.org/cgi-bin/amigo/term_details?term=GO:1901566
nucleic acid binding	Gene Ontology	GO:0003676	5	3893	0.0156496	0.0755255	amisp034033|cPor_01965-RA|cPor_15403-RA|cPor_18867-RA|amisp005516	http://amigo.geneontology.org/cgi-bin/amigo/term_details?term=GO:0003676
nucleic acid binding	Gene Ontology Slim	GO:0003676	5	3893	0.0156496	0.0755255	amisp034033|cPor_01965-RA|cPor_15403-RA|cPor_18867-RA|amisp005516	http://amigo.geneontology.org/cgi-bin/amigo/term_details?term=GO:0003676
regulation of retinoic acid receptor signaling pathway	Gene Ontology	GO:0048385	1	39	0.0159723	0.0755255	cPor_09447-RA	http://amigo.geneontology.org/cgi-bin/amigo/term_details?term=GO:0048385
neural tube patterning	Gene Ontology	GO:0021532	1	39	0.0159723	0.0755255	amisp016775	http://amigo.geneontology.org/cgi-bin/amigo/term_details?term=GO:0021532
neural tube patterning	Gene Ontology Slim	GO:0021532	1	39	0.0159723	0.0755255	amisp016775	http://amigo.geneontology.org/cgi-bin/amigo/term_details?term=GO:0021532
regulation of retinoic acid receptor signaling pathway	Gene Ontology Slim	GO:0048385	1	39	0.0159723	0.0755255	cPor_09447-RA	http://amigo.geneontology.org/cgi-bin/amigo/term_details?term=GO:0048385
positive regulation of RNA metabolic process	Gene Ontology	GO:0051254	3	1359	0.0160672	0.0755255	cPor_09447-RA|amisp005516|cPor_18867-RA	http://amigo.geneontology.org/cgi-bin/amigo/term_details?term=GO:0051254
positive regulation of RNA metabolic process	Gene Ontology Slim	GO:0051254	3	1359	0.0160672	0.0755255	cPor_09447-RA|amisp005516|cPor_18867-RA	http://amigo.geneontology.org/cgi-bin/amigo/term_details?term=GO:0051254
biological regulation	Gene Ontology	GO:0065007	9	11110	0.0160755	0.0755255	amisp034033|amisp005516|cPor_18867-RA|amisp016775|cPor_01965-RA|cPor_15403-RA|cPor_09447-RA|cPor_11586-RA|amisp032461	http://amigo.geneontology.org/cgi-bin/amigo/term_details?term=GO:0065007
biological regulation	Gene Ontology Slim	GO:0065007	9	11110	0.0160755	0.0755255	amisp034033|amisp005516|cPor_18867-RA|amisp016775|cPor_01965-RA|cPor_15403-RA|cPor_09447-RA|cPor_11586-RA|amisp032461	http://amigo.geneontology.org/cgi-bin/amigo/term_details?term=GO:0065007
forelimb morphogenesis	Gene Ontology	GO:0035136	1	40	0.0163685	0.0764361	amisp016775	http://amigo.geneontology.org/cgi-bin/amigo/term_details?term=GO:0035136
forelimb morphogenesis	Gene Ontology Slim	GO:0035136	1	40	0.0163685	0.0764361	amisp016775	http://amigo.geneontology.org/cgi-bin/amigo/term_details?term=GO:0035136
chondroitin sulfate metabolic process	Gene Ontology	GO:0030204	1	41	0.0167646	0.0775194	amisp005461	http://amigo.geneontology.org/cgi-bin/amigo/term_details?term=GO:0030204
chondroitin sulfate metabolic process	Gene Ontology Slim	GO:0030204	1	41	0.0167646	0.0775194	amisp005461	http://amigo.geneontology.org/cgi-bin/amigo/term_details?term=GO:0030204
sensory organ development	Gene Ontology	GO:0007423	2	500	0.0169695	0.0775194	amisp016775|amisp005516	http://amigo.geneontology.org/cgi-bin/amigo/term_details?term=GO:0007423
sensory organ development	Gene Ontology Slim	GO:0007423	2	500	0.0169695	0.0775194	amisp016775|amisp005516	http://amigo.geneontology.org/cgi-bin/amigo/term_details?term=GO:0007423
regulation of nucleobase-containing compound metabolic process	Gene Ontology	GO:0019219	5	3972	0.0169721	0.0775194	cPor_01965-RA|cPor_09447-RA|cPor_15403-RA|cPor_18867-RA|amisp005516	http://amigo.geneontology.org/cgi-bin/amigo/term_details?term=GO:0019219
regulation of nucleobase-containing compound metabolic process	Gene Ontology Slim	GO:0019219	5	3972	0.0169721	0.0775194	cPor_01965-RA|cPor_09447-RA|cPor_15403-RA|cPor_18867-RA|amisp005516	http://amigo.geneontology.org/cgi-bin/amigo/term_details?term=GO:0019219
regulation of macromolecule biosynthetic process	Gene Ontology	GO:0010556	5	3978	0.0170756	0.0775194	amisp034033|cPor_01965-RA|cPor_09447-RA|cPor_15403-RA|amisp005516	http://amigo.geneontology.org/cgi-bin/amigo/term_details?term=GO:0010556
regulation of macromolecule biosynthetic process	Gene Ontology Slim	GO:0010556	5	3978	0.0170756	0.0775194	amisp034033|cPor_01965-RA|cPor_09447-RA|cPor_15403-RA|amisp005516	http://amigo.geneontology.org/cgi-bin/amigo/term_details?term=GO:0010556
negative regulation of epidermal growth factor receptor signaling pathway	Gene Ontology	GO:0042059	1	43	0.0175563	0.0775194	amisp032461	http://amigo.geneontology.org/cgi-bin/amigo/term_details?term=GO:0042059
ciliary tip	Gene Ontology	GO:0097542	1	43	0.0175563	0.0775194	amisp016775	http://amigo.geneontology.org/cgi-bin/amigo/term_details?term=GO:0097542
protein K63-linked ubiquitination	Gene Ontology	GO:0070534	1	43	0.0175563	0.0775194	amisp032461	http://amigo.geneontology.org/cgi-bin/amigo/term_details?term=GO:0070534
chondroitin sulfate proteoglycan metabolic process	Gene Ontology	GO:0050654	1	43	0.0175563	0.0775194	amisp005461	http://amigo.geneontology.org/cgi-bin/amigo/term_details?term=GO:0050654
chondroitin sulfate proteoglycan metabolic process	Gene Ontology Slim	GO:0050654	1	43	0.0175563	0.0775194	amisp005461	http://amigo.geneontology.org/cgi-bin/amigo/term_details?term=GO:0050654
protein K63-linked ubiquitination	Gene Ontology Slim	GO:0070534	1	43	0.0175563	0.0775194	amisp032461	http://amigo.geneontology.org/cgi-bin/amigo/term_details?term=GO:0070534
negative regulation of epidermal growth factor receptor signaling pathway	Gene Ontology Slim	GO:0042059	1	43	0.0175563	0.0775194	amisp032461	http://amigo.geneontology.org/cgi-bin/amigo/term_details?term=GO:0042059
ciliary tip	Gene Ontology Slim	GO:0097542	1	43	0.0175563	0.0775194	amisp016775	http://amigo.geneontology.org/cgi-bin/amigo/term_details?term=GO:0097542
negative regulation of ERBB signaling pathway	Gene Ontology	GO:1901185	1	44	0.0179519	0.0783681	amisp032461	http://amigo.geneontology.org/cgi-bin/amigo/term_details?term=GO:1901185
receptor clustering	Gene Ontology	GO:0043113	1	44	0.0179519	0.0783681	amisp016775	http://amigo.geneontology.org/cgi-bin/amigo/term_details?term=GO:0043113
negative regulation of ERBB signaling pathway	Gene Ontology Slim	GO:1901185	1	44	0.0179519	0.0783681	amisp032461	http://amigo.geneontology.org/cgi-bin/amigo/term_details?term=GO:1901185
receptor clustering	Gene Ontology Slim	GO:0043113	1	44	0.0179519	0.0783681	amisp016775	http://amigo.geneontology.org/cgi-bin/amigo/term_details?term=GO:0043113
regulation of primary metabolic process	Gene Ontology	GO:0080090	6	5629	0.0180596	0.0783939	amisp034033|amisp005516|cPor_18867-RA|cPor_01965-RA|cPor_15403-RA|cPor_09447-RA	http://amigo.geneontology.org/cgi-bin/amigo/term_details?term=GO:0080090
regulation of primary metabolic process	Gene Ontology Slim	GO:0080090	6	5629	0.0180596	0.0783939	amisp034033|amisp005516|cPor_18867-RA|cPor_01965-RA|cPor_15403-RA|cPor_09447-RA	http://amigo.geneontology.org/cgi-bin/amigo/term_details?term=GO:0080090
regulation of macromolecule metabolic process	Gene Ontology	GO:0060255	6	5638	0.0181945	0.0785372	amisp034033|amisp005516|cPor_18867-RA|cPor_01965-RA|cPor_15403-RA|cPor_09447-RA	http://amigo.geneontology.org/cgi-bin/amigo/term_details?term=GO:0060255
regulation of macromolecule metabolic process	Gene Ontology Slim	GO:0060255	6	5638	0.0181945	0.0785372	amisp034033|amisp005516|cPor_18867-RA|cPor_01965-RA|cPor_15403-RA|cPor_09447-RA	http://amigo.geneontology.org/cgi-bin/amigo/term_details?term=GO:0060255
carbohydrate derivative transport	Gene Ontology	GO:1901264	1	46	0.0187428	0.0804529	cPor_15737-RA	http://amigo.geneontology.org/cgi-bin/amigo/term_details?term=GO:1901264
carbohydrate derivative transport	Gene Ontology Slim	GO:1901264	1	46	0.0187428	0.0804529	cPor_15737-RA	http://amigo.geneontology.org/cgi-bin/amigo/term_details?term=GO:1901264
regulation of cellular metabolic process	Gene Ontology	GO:0031323	6	5685	0.0189109	0.0807249	amisp034033|amisp005516|cPor_18867-RA|cPor_01965-RA|cPor_15403-RA|cPor_09447-RA	http://amigo.geneontology.org/cgi-bin/amigo/term_details?term=GO:0031323
regulation of cellular metabolic process	Gene Ontology Slim	GO:0031323	6	5685	0.0189109	0.0807249	amisp034033|amisp005516|cPor_18867-RA|cPor_01965-RA|cPor_15403-RA|cPor_09447-RA	http://amigo.geneontology.org/cgi-bin/amigo/term_details?term=GO:0031323
monocarboxylic acid metabolic process	Gene Ontology	GO:0032787	2	536	0.0193303	0.0820171	cPor_15737-RA|cPor_06982-RA	http://amigo.geneontology.org/cgi-bin/amigo/term_details?term=GO:0032787
monocarboxylic acid metabolic process	Gene Ontology Slim	GO:0032787	2	536	0.0193303	0.0820171	cPor_15737-RA|cPor_06982-RA	http://amigo.geneontology.org/cgi-bin/amigo/term_details?term=GO:0032787
body morphogenesis	Gene Ontology	GO:0010171	1	48	0.019533	0.0820171	amisp016775	http://amigo.geneontology.org/cgi-bin/amigo/term_details?term=GO:0010171
body morphogenesis	Gene Ontology Slim	GO:0010171	1	48	0.019533	0.0820171	amisp016775	http://amigo.geneontology.org/cgi-bin/amigo/term_details?term=GO:0010171
monosaccharide binding	Gene Ontology	GO:0048029	1	49	0.0199278	0.0825506	cPor_06982-RA	http://amigo.geneontology.org/cgi-bin/amigo/term_details?term=GO:0048029
protein K48-linked ubiquitination	Gene Ontology	GO:0070936	1	49	0.0199278	0.0825506	amisp032461	http://amigo.geneontology.org/cgi-bin/amigo/term_details?term=GO:0070936
monosaccharide binding	Gene Ontology Slim	GO:0048029	1	49	0.0199278	0.0825506	cPor_06982-RA	http://amigo.geneontology.org/cgi-bin/amigo/term_details?term=GO:0048029
protein K48-linked ubiquitination	Gene Ontology Slim	GO:0070936	1	49	0.0199278	0.0825506	amisp032461	http://amigo.geneontology.org/cgi-bin/amigo/term_details?term=GO:0070936
ubiquitin-dependent protein catabolic process	Gene Ontology	GO:0006511	2	548	0.0201465	0.0830102	cPor_19471-RA|amisp032461	http://amigo.geneontology.org/cgi-bin/amigo/term_details?term=GO:0006511
ubiquitin-dependent protein catabolic process	Gene Ontology Slim	GO:0006511	2	548	0.0201465	0.0830102	cPor_19471-RA|amisp032461	http://amigo.geneontology.org/cgi-bin/amigo/term_details?term=GO:0006511
hexose catabolic process	Gene Ontology	GO:0019320	1	50	0.0203226	0.0830272	cPor_06982-RA	http://amigo.geneontology.org/cgi-bin/amigo/term_details?term=GO:0019320
hexose catabolic process	Gene Ontology Slim	GO:0019320	1	50	0.0203226	0.0830272	cPor_06982-RA	http://amigo.geneontology.org/cgi-bin/amigo/term_details?term=GO:0019320
regulation of cellular biosynthetic process	Gene Ontology	GO:0031326	5	4157	0.0203662	0.0830272	amisp034033|cPor_01965-RA|cPor_09447-RA|cPor_15403-RA|amisp005516	http://amigo.geneontology.org/cgi-bin/amigo/term_details?term=GO:0031326
regulation of cellular biosynthetic process	Gene Ontology Slim	GO:0031326	5	4157	0.0203662	0.0830272	amisp034033|cPor_01965-RA|cPor_09447-RA|cPor_15403-RA|amisp005516	http://amigo.geneontology.org/cgi-bin/amigo/term_details?term=GO:0031326
modification-dependent protein catabolic process	Gene Ontology	GO:0019941	2	556	0.0206988	0.0833282	cPor_19471-RA|amisp032461	http://amigo.geneontology.org/cgi-bin/amigo/term_details?term=GO:0019941
modification-dependent protein catabolic process	Gene Ontology Slim	GO:0019941	2	556	0.0206988	0.0833282	cPor_19471-RA|amisp032461	http://amigo.geneontology.org/cgi-bin/amigo/term_details?term=GO:0019941
regulation of cell proliferation	Gene Ontology	GO:0042127	3	1501	0.0208963	0.0833282	amisp016775|cPor_09447-RA|amisp032461	http://amigo.geneontology.org/cgi-bin/amigo/term_details?term=GO:0042127
regulation of cell proliferation	Gene Ontology Slim	GO:0042127	3	1501	0.0208963	0.0833282	amisp016775|cPor_09447-RA|amisp032461	http://amigo.geneontology.org/cgi-bin/amigo/term_details?term=GO:0042127
NAD binding	Gene Ontology	GO:0051287	1	52	0.0211116	0.0833282	cPor_09447-RA	http://amigo.geneontology.org/cgi-bin/amigo/term_details?term=GO:0051287
NAD binding	Gene Ontology Slim	GO:0051287	1	52	0.0211116	0.0833282	cPor_09447-RA	http://amigo.geneontology.org/cgi-bin/amigo/term_details?term=GO:0051287
modification-dependent macromolecule catabolic process	Gene Ontology	GO:0043632	2	564	0.0212574	0.0833282	cPor_19471-RA|amisp032461	http://amigo.geneontology.org/cgi-bin/amigo/term_details?term=GO:0043632
modification-dependent macromolecule catabolic process	Gene Ontology Slim	GO:0043632	2	564	0.0212574	0.0833282	cPor_19471-RA|amisp032461	http://amigo.geneontology.org/cgi-bin/amigo/term_details?term=GO:0043632
cellular catabolic process	Gene Ontology	GO:0044248	3	1513	0.0213377	0.0833282	cPor_15737-RA|cPor_19471-RA|amisp032461	http://amigo.geneontology.org/cgi-bin/amigo/term_details?term=GO:0044248
cellular catabolic process	Gene Ontology Slim	GO:0044248	3	1513	0.0213377	0.0833282	cPor_15737-RA|cPor_19471-RA|amisp032461	http://amigo.geneontology.org/cgi-bin/amigo/term_details?term=GO:0044248
regulation of biosynthetic process	Gene Ontology	GO:0009889	5	4212	0.0214582	0.0833282	amisp034033|cPor_01965-RA|cPor_09447-RA|cPor_15403-RA|amisp005516	http://amigo.geneontology.org/cgi-bin/amigo/term_details?term=GO:0009889
regulation of biosynthetic process	Gene Ontology Slim	GO:0009889	5	4212	0.0214582	0.0833282	amisp034033|cPor_01965-RA|cPor_09447-RA|cPor_15403-RA|amisp005516	http://amigo.geneontology.org/cgi-bin/amigo/term_details?term=GO:0009889
retinoic acid receptor binding	Gene Ontology	GO:0042974	1	53	0.0215059	0.0833282	cPor_09447-RA	http://amigo.geneontology.org/cgi-bin/amigo/term_details?term=GO:0042974
sulfotransferase activity	Gene Ontology	GO:0008146	1	53	0.0215059	0.0833282	amisp005461	http://amigo.geneontology.org/cgi-bin/amigo/term_details?term=GO:0008146
retinoic acid receptor binding	Gene Ontology Slim	GO:0042974	1	53	0.0215059	0.0833282	cPor_09447-RA	http://amigo.geneontology.org/cgi-bin/amigo/term_details?term=GO:0042974
sulfotransferase activity	Gene Ontology Slim	GO:0008146	1	53	0.0215059	0.0833282	amisp005461	http://amigo.geneontology.org/cgi-bin/amigo/term_details?term=GO:0008146
positive regulation of cellular metabolic process	Gene Ontology	GO:0031325	4	2759	0.0215246	0.0833282	amisp034033|cPor_09447-RA|amisp005516|cPor_18867-RA	http://amigo.geneontology.org/cgi-bin/amigo/term_details?term=GO:0031325
positive regulation of cellular metabolic process	Gene Ontology Slim	GO:0031325	4	2759	0.0215246	0.0833282	amisp034033|cPor_09447-RA|amisp005516|cPor_18867-RA	http://amigo.geneontology.org/cgi-bin/amigo/term_details?term=GO:0031325
nucleobase-containing compound biosynthetic process	Gene Ontology	GO:0034654	5	4221	0.0216406	0.0833282	amisp034033|cPor_01965-RA|cPor_09447-RA|cPor_15403-RA|amisp005516	http://amigo.geneontology.org/cgi-bin/amigo/term_details?term=GO:0034654
nucleobase-containing compound biosynthetic process	Gene Ontology Slim	GO:0034654	5	4221	0.0216406	0.0833282	amisp034033|cPor_01965-RA|cPor_09447-RA|cPor_15403-RA|amisp005516	http://amigo.geneontology.org/cgi-bin/amigo/term_details?term=GO:0034654
positive regulation of macromolecule metabolic process	Gene Ontology	GO:0010604	4	2767	0.021732	0.0833282	amisp034033|cPor_09447-RA|amisp005516|cPor_18867-RA	http://amigo.geneontology.org/cgi-bin/amigo/term_details?term=GO:0010604
positive regulation of macromolecule metabolic process	Gene Ontology Slim	GO:0010604	4	2767	0.021732	0.0833282	amisp034033|cPor_09447-RA|amisp005516|cPor_18867-RA	http://amigo.geneontology.org/cgi-bin/amigo/term_details?term=GO:0010604
transcription from RNA polymerase III promoter	Gene Ontology	GO:0006383	1	54	0.0219	0.0833282	cPor_01965-RA	http://amigo.geneontology.org/cgi-bin/amigo/term_details?term=GO:0006383
protein monoubiquitination	Gene Ontology	GO:0006513	1	54	0.0219	0.0833282	amisp032461	http://amigo.geneontology.org/cgi-bin/amigo/term_details?term=GO:0006513
transcription from RNA polymerase III promoter	Gene Ontology Slim	GO:0006383	1	54	0.0219	0.0833282	cPor_01965-RA	http://amigo.geneontology.org/cgi-bin/amigo/term_details?term=GO:0006383
protein monoubiquitination	Gene Ontology Slim	GO:0006513	1	54	0.0219	0.0833282	amisp032461	http://amigo.geneontology.org/cgi-bin/amigo/term_details?term=GO:0006513
positive regulation of macromolecule biosynthetic process	Gene Ontology	GO:0010557	3	1538	0.0222741	0.0837928	amisp034033|cPor_09447-RA|amisp005516	http://amigo.geneontology.org/cgi-bin/amigo/term_details?term=GO:0010557
positive regulation of macromolecule biosynthetic process	Gene Ontology Slim	GO:0010557	3	1538	0.0222741	0.0837928	amisp034033|cPor_09447-RA|amisp005516	http://amigo.geneontology.org/cgi-bin/amigo/term_details?term=GO:0010557
retinoic acid receptor signaling pathway	Gene Ontology	GO:0048384	1	55	0.022294	0.0837928	cPor_09447-RA	http://amigo.geneontology.org/cgi-bin/amigo/term_details?term=GO:0048384
retinoic acid receptor signaling pathway	Gene Ontology Slim	GO:0048384	1	55	0.022294	0.0837928	cPor_09447-RA	http://amigo.geneontology.org/cgi-bin/amigo/term_details?term=GO:0048384
monosaccharide catabolic process	Gene Ontology	GO:0046365	1	56	0.0226878	0.0842217	cPor_06982-RA	http://amigo.geneontology.org/cgi-bin/amigo/term_details?term=GO:0046365
monosaccharide catabolic process	Gene Ontology Slim	GO:0046365	1	56	0.0226878	0.0842217	cPor_06982-RA	http://amigo.geneontology.org/cgi-bin/amigo/term_details?term=GO:0046365
intracellular transport	Gene Ontology	GO:0046907	3	1549	0.0226933	0.0842217	amisp034033|amisp016775|amisp032461	http://amigo.geneontology.org/cgi-bin/amigo/term_details?term=GO:0046907
intracellular transport	Gene Ontology Slim	GO:0046907	3	1549	0.0226933	0.0842217	amisp034033|amisp016775|amisp032461	http://amigo.geneontology.org/cgi-bin/amigo/term_details?term=GO:0046907
heterocycle biosynthetic process	Gene Ontology	GO:0018130	5	4274	0.022736	0.0842217	amisp034033|cPor_01965-RA|cPor_09447-RA|cPor_15403-RA|amisp005516	http://amigo.geneontology.org/cgi-bin/amigo/term_details?term=GO:0018130
heterocycle biosynthetic process	Gene Ontology Slim	GO:0018130	5	4274	0.022736	0.0842217	amisp034033|cPor_01965-RA|cPor_09447-RA|cPor_15403-RA|amisp005516	http://amigo.geneontology.org/cgi-bin/amigo/term_details?term=GO:0018130
aromatic compound biosynthetic process	Gene Ontology	GO:0019438	5	4287	0.0230104	0.0848301	amisp034033|cPor_01965-RA|cPor_09447-RA|cPor_15403-RA|amisp005516	http://amigo.geneontology.org/cgi-bin/amigo/term_details?term=GO:0019438
aromatic compound biosynthetic process	Gene Ontology Slim	GO:0019438	5	4287	0.0230104	0.0848301	amisp034033|cPor_01965-RA|cPor_09447-RA|cPor_15403-RA|amisp005516	http://amigo.geneontology.org/cgi-bin/amigo/term_details?term=GO:0019438
peroxisomal membrane	Gene Ontology	GO:0005778	1	58	0.0234751	0.085723	cPor_15737-RA	http://amigo.geneontology.org/cgi-bin/amigo/term_details?term=GO:0005778
microbody membrane	Gene Ontology	GO:0031903	1	58	0.0234751	0.085723	cPor_15737-RA	http://amigo.geneontology.org/cgi-bin/amigo/term_details?term=GO:0031903
microbody membrane	Gene Ontology Slim	GO:0031903	1	58	0.0234751	0.085723	cPor_15737-RA	http://amigo.geneontology.org/cgi-bin/amigo/term_details?term=GO:0031903
peroxisomal membrane	Gene Ontology Slim	GO:0005778	1	58	0.0234751	0.085723	cPor_15737-RA	http://amigo.geneontology.org/cgi-bin/amigo/term_details?term=GO:0005778
regulation of metabolic process	Gene Ontology	GO:0019222	6	5989	0.0240398	0.087371	amisp034033|amisp005516|cPor_18867-RA|cPor_01965-RA|cPor_15403-RA|cPor_09447-RA	http://amigo.geneontology.org/cgi-bin/amigo/term_details?term=GO:0019222
regulation of metabolic process	Gene Ontology Slim	GO:0019222	6	5989	0.0240398	0.087371	amisp034033|amisp005516|cPor_18867-RA|cPor_01965-RA|cPor_15403-RA|cPor_09447-RA	http://amigo.geneontology.org/cgi-bin/amigo/term_details?term=GO:0019222
proteoglycan biosynthetic process	Gene Ontology	GO:0030166	1	60	0.0242617	0.0877636	amisp005461	http://amigo.geneontology.org/cgi-bin/amigo/term_details?term=GO:0030166
proteoglycan biosynthetic process	Gene Ontology Slim	GO:0030166	1	60	0.0242617	0.0877636	amisp005461	http://amigo.geneontology.org/cgi-bin/amigo/term_details?term=GO:0030166
positive regulation of nucleobase-containing compound metabolic process	Gene Ontology	GO:0045935	3	1595	0.0244941	0.0881902	cPor_09447-RA|amisp005516|cPor_18867-RA	http://amigo.geneontology.org/cgi-bin/amigo/term_details?term=GO:0045935
positive regulation of nucleobase-containing compound metabolic process	Gene Ontology Slim	GO:0045935	3	1595	0.0244941	0.0881902	cPor_09447-RA|amisp005516|cPor_18867-RA	http://amigo.geneontology.org/cgi-bin/amigo/term_details?term=GO:0045935
embryonic digit morphogenesis	Gene Ontology	GO:0042733	1	61	0.0246548	0.088356	amisp016775	http://amigo.geneontology.org/cgi-bin/amigo/term_details?term=GO:0042733
embryonic digit morphogenesis	Gene Ontology Slim	GO:0042733	1	61	0.0246548	0.088356	amisp016775	http://amigo.geneontology.org/cgi-bin/amigo/term_details?term=GO:0042733
proteolysis involved in cellular protein catabolic process	Gene Ontology	GO:0051603	2	613	0.0248158	0.0885211	cPor_19471-RA|amisp032461	http://amigo.geneontology.org/cgi-bin/amigo/term_details?term=GO:0051603
proteolysis involved in cellular protein catabolic process	Gene Ontology Slim	GO:0051603	2	613	0.0248158	0.0885211	cPor_19471-RA|amisp032461	http://amigo.geneontology.org/cgi-bin/amigo/term_details?term=GO:0051603
regulation of smoothened signaling pathway	Gene Ontology	GO:0008589	1	62	0.0250478	0.0889369	amisp016775	http://amigo.geneontology.org/cgi-bin/amigo/term_details?term=GO:0008589
regulation of smoothened signaling pathway	Gene Ontology Slim	GO:0008589	1	62	0.0250478	0.0889369	amisp016775	http://amigo.geneontology.org/cgi-bin/amigo/term_details?term=GO:0008589
organic cyclic compound biosynthetic process	Gene Ontology	GO:1901362	5	4388	0.0252181	0.0891309	amisp034033|cPor_01965-RA|cPor_09447-RA|cPor_15403-RA|amisp005516	http://amigo.geneontology.org/cgi-bin/amigo/term_details?term=GO:1901362
organic cyclic compound biosynthetic process	Gene Ontology Slim	GO:1901362	5	4388	0.0252181	0.0891309	amisp034033|cPor_01965-RA|cPor_09447-RA|cPor_15403-RA|amisp005516	http://amigo.geneontology.org/cgi-bin/amigo/term_details?term=GO:1901362
termination of RNA polymerase II transcription	Gene Ontology	GO:0006369	1	63	0.0254406	0.0895066	amisp034033	http://amigo.geneontology.org/cgi-bin/amigo/term_details?term=GO:0006369
termination of RNA polymerase II transcription	Gene Ontology Slim	GO:0006369	1	63	0.0254406	0.0895066	amisp034033	http://amigo.geneontology.org/cgi-bin/amigo/term_details?term=GO:0006369
translation	Gene Ontology	GO:0006412	2	627	0.0258749	0.0902108	amisp034033|cPor_15737-RA	http://amigo.geneontology.org/cgi-bin/amigo/term_details?term=GO:0006412
translation	Gene Ontology Slim	GO:0006412	2	627	0.0258749	0.0902108	amisp034033|cPor_15737-RA	http://amigo.geneontology.org/cgi-bin/amigo/term_details?term=GO:0006412
localization within membrane	Gene Ontology	GO:0051668	1	65	0.0262257	0.0906139	amisp016775	http://amigo.geneontology.org/cgi-bin/amigo/term_details?term=GO:0051668
fatty acid beta-oxidation	Gene Ontology	GO:0006635	1	65	0.0262257	0.0906139	cPor_15737-RA	http://amigo.geneontology.org/cgi-bin/amigo/term_details?term=GO:0006635
localization within membrane	Gene Ontology Slim	GO:0051668	1	65	0.0262257	0.0906139	amisp016775	http://amigo.geneontology.org/cgi-bin/amigo/term_details?term=GO:0051668
fatty acid beta-oxidation	Gene Ontology Slim	GO:0006635	1	65	0.0262257	0.0906139	cPor_15737-RA	http://amigo.geneontology.org/cgi-bin/amigo/term_details?term=GO:0006635
transport	Gene Ontology	GO:0006810	5	4456	0.026782	0.0906159	amisp034033|amisp016775|cPor_15737-RA|cPor_11586-RA|amisp032461	http://amigo.geneontology.org/cgi-bin/amigo/term_details?term=GO:0006810
transport	Gene Ontology Slim	GO:0006810	5	4456	0.026782	0.0906159	amisp034033|amisp016775|cPor_15737-RA|cPor_11586-RA|amisp032461	http://amigo.geneontology.org/cgi-bin/amigo/term_details?term=GO:0006810
negative regulation of cell proliferation	Gene Ontology	GO:0008285	2	640	0.0268748	0.0906159	amisp016775|cPor_09447-RA	http://amigo.geneontology.org/cgi-bin/amigo/term_details?term=GO:0008285
negative regulation of cell proliferation	Gene Ontology Slim	GO:0008285	2	640	0.0268748	0.0906159	amisp016775|cPor_09447-RA	http://amigo.geneontology.org/cgi-bin/amigo/term_details?term=GO:0008285
glycolytic process	Gene Ontology	GO:0006096	1	67	0.0270103	0.0906159	cPor_06982-RA	http://amigo.geneontology.org/cgi-bin/amigo/term_details?term=GO:0006096
transferase activity, transferring sulfur-containing groups	Gene Ontology	GO:0016782	1	67	0.0270103	0.0906159	amisp005461	http://amigo.geneontology.org/cgi-bin/amigo/term_details?term=GO:0016782
transferase activity, transferring sulfur-containing groups	Gene Ontology Slim	GO:0016782	1	67	0.0270103	0.0906159	amisp005461	http://amigo.geneontology.org/cgi-bin/amigo/term_details?term=GO:0016782
glycolytic process	Gene Ontology Slim	GO:0006096	1	67	0.0270103	0.0906159	cPor_06982-RA	http://amigo.geneontology.org/cgi-bin/amigo/term_details?term=GO:0006096
positive regulation of metabolic process	Gene Ontology	GO:0009893	4	2962	0.0271827	0.0906159	amisp034033|cPor_09447-RA|amisp005516|cPor_18867-RA	http://amigo.geneontology.org/cgi-bin/amigo/term_details?term=GO:0009893
positive regulation of metabolic process	Gene Ontology Slim	GO:0009893	4	2962	0.0271827	0.0906159	amisp034033|cPor_09447-RA|amisp005516|cPor_18867-RA	http://amigo.geneontology.org/cgi-bin/amigo/term_details?term=GO:0009893
mRNA metabolic process	Gene Ontology	GO:0016071	2	644	0.0271857	0.0906159	amisp034033|cPor_18867-RA	http://amigo.geneontology.org/cgi-bin/amigo/term_details?term=GO:0016071
mRNA metabolic process	Gene Ontology Slim	GO:0016071	2	644	0.0271857	0.0906159	amisp034033|cPor_18867-RA	http://amigo.geneontology.org/cgi-bin/amigo/term_details?term=GO:0016071
cellular protein catabolic process	Gene Ontology	GO:0044257	2	646	0.0273416	0.0906159	cPor_19471-RA|amisp032461	http://amigo.geneontology.org/cgi-bin/amigo/term_details?term=GO:0044257
cellular protein catabolic process	Gene Ontology Slim	GO:0044257	2	646	0.0273416	0.0906159	cPor_19471-RA|amisp032461	http://amigo.geneontology.org/cgi-bin/amigo/term_details?term=GO:0044257
retrograde transport, endosome to Golgi	Gene Ontology	GO:0042147	1	68	0.0274023	0.0906159	amisp032461	http://amigo.geneontology.org/cgi-bin/amigo/term_details?term=GO:0042147
ATP generation from ADP	Gene Ontology	GO:0006757	1	68	0.0274023	0.0906159	cPor_06982-RA	http://amigo.geneontology.org/cgi-bin/amigo/term_details?term=GO:0006757
retrograde transport, endosome to Golgi	Gene Ontology Slim	GO:0042147	1	68	0.0274023	0.0906159	amisp032461	http://amigo.geneontology.org/cgi-bin/amigo/term_details?term=GO:0042147
ATP generation from ADP	Gene Ontology Slim	GO:0006757	1	68	0.0274023	0.0906159	cPor_06982-RA	http://amigo.geneontology.org/cgi-bin/amigo/term_details?term=GO:0006757
peptide biosynthetic process	Gene Ontology	GO:0043043	2	650	0.0276547	0.0908992	amisp034033|cPor_15737-RA	http://amigo.geneontology.org/cgi-bin/amigo/term_details?term=GO:0043043
peptide biosynthetic process	Gene Ontology Slim	GO:0043043	2	650	0.0276547	0.0908992	amisp034033|cPor_15737-RA	http://amigo.geneontology.org/cgi-bin/amigo/term_details?term=GO:0043043
positive regulation of cellular biosynthetic process	Gene Ontology	GO:0031328	3	1673	0.027724	0.0908992	amisp034033|cPor_09447-RA|amisp005516	http://amigo.geneontology.org/cgi-bin/amigo/term_details?term=GO:0031328
positive regulation of cellular biosynthetic process	Gene Ontology Slim	GO:0031328	3	1673	0.027724	0.0908992	amisp034033|cPor_09447-RA|amisp005516	http://amigo.geneontology.org/cgi-bin/amigo/term_details?term=GO:0031328
snRNA transcription from RNA polymerase II promoter	Gene Ontology	GO:0042795	1	70	0.028186	0.0914413	cPor_01965-RA	http://amigo.geneontology.org/cgi-bin/amigo/term_details?term=GO:0042795
snRNA transcription	Gene Ontology	GO:0009301	1	70	0.028186	0.0914413	cPor_01965-RA	http://amigo.geneontology.org/cgi-bin/amigo/term_details?term=GO:0009301
snRNA transcription from RNA polymerase II promoter	Gene Ontology Slim	GO:0042795	1	70	0.028186	0.0914413	cPor_01965-RA	http://amigo.geneontology.org/cgi-bin/amigo/term_details?term=GO:0042795
snRNA transcription	Gene Ontology Slim	GO:0009301	1	70	0.028186	0.0914413	cPor_01965-RA	http://amigo.geneontology.org/cgi-bin/amigo/term_details?term=GO:0009301
positive regulation of biosynthetic process	Gene Ontology	GO:0009891	3	1705	0.0291133	0.0940537	amisp034033|cPor_09447-RA|amisp005516	http://amigo.geneontology.org/cgi-bin/amigo/term_details?term=GO:0009891
positive regulation of biosynthetic process	Gene Ontology Slim	GO:0009891	3	1705	0.0291133	0.0940537	amisp034033|cPor_09447-RA|amisp005516	http://amigo.geneontology.org/cgi-bin/amigo/term_details?term=GO:0009891
embryonic heart tube development	Gene Ontology	GO:0035050	1	74	0.0297516	0.095311	amisp016775	http://amigo.geneontology.org/cgi-bin/amigo/term_details?term=GO:0035050
embryonic heart tube development	Gene Ontology Slim	GO:0035050	1	74	0.0297516	0.095311	amisp016775	http://amigo.geneontology.org/cgi-bin/amigo/term_details?term=GO:0035050
establishment of localization	Gene Ontology	GO:0051234	5	4583	0.0298736	0.095311	amisp034033|amisp016775|cPor_15737-RA|cPor_11586-RA|amisp032461	http://amigo.geneontology.org/cgi-bin/amigo/term_details?term=GO:0051234
establishment of localization	Gene Ontology Slim	GO:0051234	5	4583	0.0298736	0.095311	amisp034033|amisp016775|cPor_15737-RA|cPor_11586-RA|amisp032461	http://amigo.geneontology.org/cgi-bin/amigo/term_details?term=GO:0051234
fatty acid transport	Gene Ontology	GO:0015908	1	75	0.0301426	0.0955756	cPor_15737-RA	http://amigo.geneontology.org/cgi-bin/amigo/term_details?term=GO:0015908
fatty acid transport	Gene Ontology Slim	GO:0015908	1	75	0.0301426	0.0955756	cPor_15737-RA	http://amigo.geneontology.org/cgi-bin/amigo/term_details?term=GO:0015908
ADP metabolic process	Gene Ontology	GO:0046031	1	76	0.0305335	0.0964182	cPor_06982-RA	http://amigo.geneontology.org/cgi-bin/amigo/term_details?term=GO:0046031
ADP metabolic process	Gene Ontology Slim	GO:0046031	1	76	0.0305335	0.0964182	cPor_06982-RA	http://amigo.geneontology.org/cgi-bin/amigo/term_details?term=GO:0046031
organophosphate ester transport	Gene Ontology	GO:0015748	1	79	0.0317052	0.0982032	cPor_15737-RA	http://amigo.geneontology.org/cgi-bin/amigo/term_details?term=GO:0015748
organophosphate ester transport	Gene Ontology Slim	GO:0015748	1	79	0.0317052	0.0982032	cPor_15737-RA	http://amigo.geneontology.org/cgi-bin/amigo/term_details?term=GO:0015748
nitrogen compound transport	Gene Ontology	GO:0071705	2	703	0.0319406	0.0982032	amisp034033|cPor_15737-RA	http://amigo.geneontology.org/cgi-bin/amigo/term_details?term=GO:0071705
nitrogen compound transport	Gene Ontology Slim	GO:0071705	2	703	0.0319406	0.0982032	amisp034033|cPor_15737-RA	http://amigo.geneontology.org/cgi-bin/amigo/term_details?term=GO:0071705
chaperone binding	Gene Ontology	GO:0051087	1	80	0.0320955	0.0982032	cPor_15737-RA	http://amigo.geneontology.org/cgi-bin/amigo/term_details?term=GO:0051087
hair cycle process	Gene Ontology	GO:0022405	1	80	0.0320955	0.0982032	amisp005516	http://amigo.geneontology.org/cgi-bin/amigo/term_details?term=GO:0022405
molting cycle process	Gene Ontology	GO:0022404	1	80	0.0320955	0.0982032	amisp005516	http://amigo.geneontology.org/cgi-bin/amigo/term_details?term=GO:0022404
nuclear envelope organization	Gene Ontology	GO:0006998	1	80	0.0320955	0.0982032	cPor_19471-RA	http://amigo.geneontology.org/cgi-bin/amigo/term_details?term=GO:0006998
hair follicle development	Gene Ontology	GO:0001942	1	80	0.0320955	0.0982032	amisp005516	http://amigo.geneontology.org/cgi-bin/amigo/term_details?term=GO:0001942
nuclear envelope organization	Gene Ontology Slim	GO:0006998	1	80	0.0320955	0.0982032	cPor_19471-RA	http://amigo.geneontology.org/cgi-bin/amigo/term_details?term=GO:0006998
hair cycle process	Gene Ontology Slim	GO:0022405	1	80	0.0320955	0.0982032	amisp005516	http://amigo.geneontology.org/cgi-bin/amigo/term_details?term=GO:0022405
chaperone binding	Gene Ontology Slim	GO:0051087	1	80	0.0320955	0.0982032	cPor_15737-RA	http://amigo.geneontology.org/cgi-bin/amigo/term_details?term=GO:0051087
molting cycle process	Gene Ontology Slim	GO:0022404	1	80	0.0320955	0.0982032	amisp005516	http://amigo.geneontology.org/cgi-bin/amigo/term_details?term=GO:0022404
hair follicle development	Gene Ontology Slim	GO:0001942	1	80	0.0320955	0.0982032	amisp005516	http://amigo.geneontology.org/cgi-bin/amigo/term_details?term=GO:0001942
regulation of epidermal growth factor receptor signaling pathway	Gene Ontology	GO:0042058	1	81	0.0324856	0.0982032	amisp032461	http://amigo.geneontology.org/cgi-bin/amigo/term_details?term=GO:0042058
regulation of epidermal growth factor receptor signaling pathway	Gene Ontology Slim	GO:0042058	1	81	0.0324856	0.0982032	amisp032461	http://amigo.geneontology.org/cgi-bin/amigo/term_details?term=GO:0042058
regulation of transcription from RNA polymerase II promoter	Gene Ontology	GO:0006357	3	1782	0.0326096	0.0982032	cPor_01965-RA|cPor_09447-RA|amisp005516	http://amigo.geneontology.org/cgi-bin/amigo/term_details?term=GO:0006357
regulation of transcription from RNA polymerase II promoter	Gene Ontology Slim	GO:0006357	3	1782	0.0326096	0.0982032	cPor_01965-RA|cPor_09447-RA|amisp005516	http://amigo.geneontology.org/cgi-bin/amigo/term_details?term=GO:0006357
skin epidermis development	Gene Ontology	GO:0098773	1	82	0.0328756	0.0982032	amisp005516	http://amigo.geneontology.org/cgi-bin/amigo/term_details?term=GO:0098773
neural tube closure	Gene Ontology	GO:0001843	1	82	0.0328756	0.0982032	amisp016775	http://amigo.geneontology.org/cgi-bin/amigo/term_details?term=GO:0001843
fatty acid catabolic process	Gene Ontology	GO:0009062	1	82	0.0328756	0.0982032	cPor_15737-RA	http://amigo.geneontology.org/cgi-bin/amigo/term_details?term=GO:0009062
neural tube closure	Gene Ontology Slim	GO:0001843	1	82	0.0328756	0.0982032	amisp016775	http://amigo.geneontology.org/cgi-bin/amigo/term_details?term=GO:0001843
fatty acid catabolic process	Gene Ontology Slim	GO:0009062	1	82	0.0328756	0.0982032	cPor_15737-RA	http://amigo.geneontology.org/cgi-bin/amigo/term_details?term=GO:0009062
skin epidermis development	Gene Ontology Slim	GO:0098773	1	82	0.0328756	0.0982032	amisp005516	http://amigo.geneontology.org/cgi-bin/amigo/term_details?term=GO:0098773
amide biosynthetic process	Gene Ontology	GO:0043604	2	718	0.0331991	0.0982032	amisp034033|cPor_15737-RA	http://amigo.geneontology.org/cgi-bin/amigo/term_details?term=GO:0043604
amide biosynthetic process	Gene Ontology Slim	GO:0043604	2	718	0.0331991	0.0982032	amisp034033|cPor_15737-RA	http://amigo.geneontology.org/cgi-bin/amigo/term_details?term=GO:0043604
mRNA 3'-end processing	Gene Ontology	GO:0031124	1	83	0.0332655	0.0982032	amisp034033	http://amigo.geneontology.org/cgi-bin/amigo/term_details?term=GO:0031124
tube closure	Gene Ontology	GO:0060606	1	83	0.0332655	0.0982032	amisp016775	http://amigo.geneontology.org/cgi-bin/amigo/term_details?term=GO:0060606
snRNA metabolic process	Gene Ontology	GO:0016073	1	83	0.0332655	0.0982032	cPor_01965-RA	http://amigo.geneontology.org/cgi-bin/amigo/term_details?term=GO:0016073
mRNA 3'-end processing	Gene Ontology Slim	GO:0031124	1	83	0.0332655	0.0982032	amisp034033	http://amigo.geneontology.org/cgi-bin/amigo/term_details?term=GO:0031124
snRNA metabolic process	Gene Ontology Slim	GO:0016073	1	83	0.0332655	0.0982032	cPor_01965-RA	http://amigo.geneontology.org/cgi-bin/amigo/term_details?term=GO:0016073
tube closure	Gene Ontology Slim	GO:0060606	1	83	0.0332655	0.0982032	amisp016775	http://amigo.geneontology.org/cgi-bin/amigo/term_details?term=GO:0060606
regulation of ERBB signaling pathway	Gene Ontology	GO:1901184	1	84	0.0336551	0.0982246	amisp032461	http://amigo.geneontology.org/cgi-bin/amigo/term_details?term=GO:1901184
transcriptional repressor complex	Gene Ontology	GO:0017053	1	84	0.0336551	0.0982246	cPor_09447-RA	http://amigo.geneontology.org/cgi-bin/amigo/term_details?term=GO:0017053
ciliary basal body	Gene Ontology	GO:0036064	1	84	0.0336551	0.0982246	amisp016775	http://amigo.geneontology.org/cgi-bin/amigo/term_details?term=GO:0036064
transcriptional repressor complex	Gene Ontology Slim	GO:0017053	1	84	0.0336551	0.0982246	cPor_09447-RA	http://amigo.geneontology.org/cgi-bin/amigo/term_details?term=GO:0017053
regulation of ERBB signaling pathway	Gene Ontology Slim	GO:1901184	1	84	0.0336551	0.0982246	amisp032461	http://amigo.geneontology.org/cgi-bin/amigo/term_details?term=GO:1901184
ciliary basal body	Gene Ontology Slim	GO:0036064	1	84	0.0336551	0.0982246	amisp016775	http://amigo.geneontology.org/cgi-bin/amigo/term_details?term=GO:0036064
nucleoside diphosphate phosphorylation	Gene Ontology	GO:0006165	1	85	0.0340447	0.0986144	cPor_06982-RA	http://amigo.geneontology.org/cgi-bin/amigo/term_details?term=GO:0006165
proteoglycan metabolic process	Gene Ontology	GO:0006029	1	85	0.0340447	0.0986144	amisp005461	http://amigo.geneontology.org/cgi-bin/amigo/term_details?term=GO:0006029
nucleoside diphosphate phosphorylation	Gene Ontology Slim	GO:0006165	1	85	0.0340447	0.0986144	cPor_06982-RA	http://amigo.geneontology.org/cgi-bin/amigo/term_details?term=GO:0006165
proteoglycan metabolic process	Gene Ontology Slim	GO:0006029	1	85	0.0340447	0.0986144	amisp005461	http://amigo.geneontology.org/cgi-bin/amigo/term_details?term=GO:0006029
primary neural tube formation	Gene Ontology	GO:0014020	1	86	0.0344341	0.0993688	amisp016775	http://amigo.geneontology.org/cgi-bin/amigo/term_details?term=GO:0014020
primary neural tube formation	Gene Ontology Slim	GO:0014020	1	86	0.0344341	0.0993688	amisp016775	http://amigo.geneontology.org/cgi-bin/amigo/term_details?term=GO:0014020
carbohydrate metabolic process	Gene Ontology	GO:0005975	2	744	0.0354269	0.101852	cPor_06982-RA|amisp005461	http://amigo.geneontology.org/cgi-bin/amigo/term_details?term=GO:0005975
carbohydrate metabolic process	Gene Ontology Slim	GO:0005975	2	744	0.0354269	0.101852	cPor_06982-RA|amisp005461	http://amigo.geneontology.org/cgi-bin/amigo/term_details?term=GO:0005975
nucleotide phosphorylation	Gene Ontology	GO:0046939	1	91	0.0363789	0.103431	cPor_06982-RA	http://amigo.geneontology.org/cgi-bin/amigo/term_details?term=GO:0046939
purine ribonucleoside diphosphate metabolic process	Gene Ontology	GO:0009179	1	91	0.0363789	0.103431	cPor_06982-RA	http://amigo.geneontology.org/cgi-bin/amigo/term_details?term=GO:0009179
purine nucleoside diphosphate metabolic process	Gene Ontology	GO:0009135	1	91	0.0363789	0.103431	cPor_06982-RA	http://amigo.geneontology.org/cgi-bin/amigo/term_details?term=GO:0009135
purine nucleoside diphosphate metabolic process	Gene Ontology Slim	GO:0009135	1	91	0.0363789	0.103431	cPor_06982-RA	http://amigo.geneontology.org/cgi-bin/amigo/term_details?term=GO:0009135
nucleotide phosphorylation	Gene Ontology Slim	GO:0046939	1	91	0.0363789	0.103431	cPor_06982-RA	http://amigo.geneontology.org/cgi-bin/amigo/term_details?term=GO:0046939
purine ribonucleoside diphosphate metabolic process	Gene Ontology Slim	GO:0009179	1	91	0.0363789	0.103431	cPor_06982-RA	http://amigo.geneontology.org/cgi-bin/amigo/term_details?term=GO:0009179
fatty acid oxidation	Gene Ontology	GO:0019395	1	92	0.0367674	0.103727	cPor_15737-RA	http://amigo.geneontology.org/cgi-bin/amigo/term_details?term=GO:0019395
fatty acid oxidation	Gene Ontology Slim	GO:0019395	1	92	0.0367674	0.103727	cPor_15737-RA	http://amigo.geneontology.org/cgi-bin/amigo/term_details?term=GO:0019395
peroxisomal part	Gene Ontology	GO:0044439	1	93	0.0371558	0.103727	cPor_15737-RA	http://amigo.geneontology.org/cgi-bin/amigo/term_details?term=GO:0044439
ribonucleoside diphosphate metabolic process	Gene Ontology	GO:0009185	1	93	0.0371558	0.103727	cPor_06982-RA	http://amigo.geneontology.org/cgi-bin/amigo/term_details?term=GO:0009185
microbody part	Gene Ontology	GO:0044438	1	93	0.0371558	0.103727	cPor_15737-RA	http://amigo.geneontology.org/cgi-bin/amigo/term_details?term=GO:0044438
Golgi organization	Gene Ontology	GO:0007030	1	93	0.0371558	0.103727	cPor_19471-RA	http://amigo.geneontology.org/cgi-bin/amigo/term_details?term=GO:0007030
microbody part	Gene Ontology Slim	GO:0044438	1	93	0.0371558	0.103727	cPor_15737-RA	http://amigo.geneontology.org/cgi-bin/amigo/term_details?term=GO:0044438
peroxisomal part	Gene Ontology Slim	GO:0044439	1	93	0.0371558	0.103727	cPor_15737-RA	http://amigo.geneontology.org/cgi-bin/amigo/term_details?term=GO:0044439
ribonucleoside diphosphate metabolic process	Gene Ontology Slim	GO:0009185	1	93	0.0371558	0.103727	cPor_06982-RA	http://amigo.geneontology.org/cgi-bin/amigo/term_details?term=GO:0009185
Golgi organization	Gene Ontology Slim	GO:0007030	1	93	0.0371558	0.103727	cPor_19471-RA	http://amigo.geneontology.org/cgi-bin/amigo/term_details?term=GO:0007030
lipid oxidation	Gene Ontology	GO:0034440	1	94	0.037544	0.104432	cPor_15737-RA	http://amigo.geneontology.org/cgi-bin/amigo/term_details?term=GO:0034440
lipid oxidation	Gene Ontology Slim	GO:0034440	1	94	0.037544	0.104432	cPor_15737-RA	http://amigo.geneontology.org/cgi-bin/amigo/term_details?term=GO:0034440
protein catabolic process	Gene Ontology	GO:0030163	2	770	0.0377123	0.104523	cPor_19471-RA|amisp032461	http://amigo.geneontology.org/cgi-bin/amigo/term_details?term=GO:0030163
protein catabolic process	Gene Ontology Slim	GO:0030163	2	770	0.0377123	0.104523	cPor_19471-RA|amisp032461	http://amigo.geneontology.org/cgi-bin/amigo/term_details?term=GO:0030163
neural tube formation	Gene Ontology	GO:0001841	1	95	0.0379321	0.104721	amisp016775	http://amigo.geneontology.org/cgi-bin/amigo/term_details?term=GO:0001841
neural tube formation	Gene Ontology Slim	GO:0001841	1	95	0.0379321	0.104721	amisp016775	http://amigo.geneontology.org/cgi-bin/amigo/term_details?term=GO:0001841
positive regulation of translation	Gene Ontology	GO:0045727	1	96	0.03832	0.104721	amisp034033	http://amigo.geneontology.org/cgi-bin/amigo/term_details?term=GO:0045727
positive regulation of translation	Gene Ontology Slim	GO:0045727	1	96	0.03832	0.104721	amisp034033	http://amigo.geneontology.org/cgi-bin/amigo/term_details?term=GO:0045727
peptide metabolic process	Gene Ontology	GO:0006518	2	781	0.0386962	0.104721	amisp034033|cPor_15737-RA	http://amigo.geneontology.org/cgi-bin/amigo/term_details?term=GO:0006518
peptide metabolic process	Gene Ontology Slim	GO:0006518	2	781	0.0386962	0.104721	amisp034033|cPor_15737-RA	http://amigo.geneontology.org/cgi-bin/amigo/term_details?term=GO:0006518
viral genome replication	Gene Ontology	GO:0019079	1	97	0.0387078	0.104721	cPor_09447-RA	http://amigo.geneontology.org/cgi-bin/amigo/term_details?term=GO:0019079
ncRNA transcription	Gene Ontology	GO:0098781	1	97	0.0387078	0.104721	cPor_01965-RA	http://amigo.geneontology.org/cgi-bin/amigo/term_details?term=GO:0098781
ncRNA transcription	Gene Ontology Slim	GO:0098781	1	97	0.0387078	0.104721	cPor_01965-RA	http://amigo.geneontology.org/cgi-bin/amigo/term_details?term=GO:0098781
viral genome replication	Gene Ontology Slim	GO:0019079	1	97	0.0387078	0.104721	cPor_09447-RA	http://amigo.geneontology.org/cgi-bin/amigo/term_details?term=GO:0019079
single-organism process	Gene Ontology	GO:0044699	9	12728	0.0389191	0.104721	amisp005516|amisp016775|cPor_15737-RA|cPor_19471-RA|cPor_15403-RA|cPor_09447-RA|amisp032461|cPor_11586-RA|cPor_06982-RA	http://amigo.geneontology.org/cgi-bin/amigo/term_details?term=GO:0044699
single-organism process	Gene Ontology Slim	GO:0044699	9	12728	0.0389191	0.104721	amisp005516|amisp016775|cPor_15737-RA|cPor_19471-RA|cPor_15403-RA|cPor_09447-RA|amisp032461|cPor_11586-RA|cPor_06982-RA	http://amigo.geneontology.org/cgi-bin/amigo/term_details?term=GO:0044699
memory	Gene Ontology	GO:0007613	1	98	0.0390954	0.104721	cPor_11586-RA	http://amigo.geneontology.org/cgi-bin/amigo/term_details?term=GO:0007613
memory	Gene Ontology Slim	GO:0007613	1	98	0.0390954	0.104721	cPor_11586-RA	http://amigo.geneontology.org/cgi-bin/amigo/term_details?term=GO:0007613
cell proliferation	Gene Ontology	GO:0008283	3	1921	0.0394678	0.104721	amisp016775|cPor_09447-RA|amisp032461	http://amigo.geneontology.org/cgi-bin/amigo/term_details?term=GO:0008283
cell proliferation	Gene Ontology Slim	GO:0008283	3	1921	0.0394678	0.104721	amisp016775|cPor_09447-RA|amisp032461	http://amigo.geneontology.org/cgi-bin/amigo/term_details?term=GO:0008283
regulation of RNA splicing	Gene Ontology	GO:0043484	1	99	0.0394829	0.104721	cPor_18867-RA	http://amigo.geneontology.org/cgi-bin/amigo/term_details?term=GO:0043484
dorsal/ventral pattern formation	Gene Ontology	GO:0009953	1	99	0.0394829	0.104721	amisp016775	http://amigo.geneontology.org/cgi-bin/amigo/term_details?term=GO:0009953
monocarboxylic acid catabolic process	Gene Ontology	GO:0072329	1	99	0.0394829	0.104721	cPor_15737-RA	http://amigo.geneontology.org/cgi-bin/amigo/term_details?term=GO:0072329
transport along microtubule	Gene Ontology	GO:0010970	1	99	0.0394829	0.104721	amisp016775	http://amigo.geneontology.org/cgi-bin/amigo/term_details?term=GO:0010970
dorsal/ventral pattern formation	Gene Ontology Slim	GO:0009953	1	99	0.0394829	0.104721	amisp016775	http://amigo.geneontology.org/cgi-bin/amigo/term_details?term=GO:0009953
monocarboxylic acid catabolic process	Gene Ontology Slim	GO:0072329	1	99	0.0394829	0.104721	cPor_15737-RA	http://amigo.geneontology.org/cgi-bin/amigo/term_details?term=GO:0072329
regulation of RNA splicing	Gene Ontology Slim	GO:0043484	1	99	0.0394829	0.104721	cPor_18867-RA	http://amigo.geneontology.org/cgi-bin/amigo/term_details?term=GO:0043484
transport along microtubule	Gene Ontology Slim	GO:0010970	1	99	0.0394829	0.104721	amisp016775	http://amigo.geneontology.org/cgi-bin/amigo/term_details?term=GO:0010970
establishment of localization in cell	Gene Ontology	GO:0051649	3	1935	0.0401974	0.104969	amisp034033|amisp016775|amisp032461	http://amigo.geneontology.org/cgi-bin/amigo/term_details?term=GO:0051649
establishment of localization in cell	Gene Ontology Slim	GO:0051649	3	1935	0.0401974	0.104969	amisp034033|amisp016775|amisp032461	http://amigo.geneontology.org/cgi-bin/amigo/term_details?term=GO:0051649
pyruvate metabolic process	Gene Ontology	GO:0006090	1	101	0.0402575	0.104969	cPor_06982-RA	http://amigo.geneontology.org/cgi-bin/amigo/term_details?term=GO:0006090
ubiquitin binding	Gene Ontology	GO:0043130	1	101	0.0402575	0.104969	cPor_19471-RA	http://amigo.geneontology.org/cgi-bin/amigo/term_details?term=GO:0043130
hair cycle	Gene Ontology	GO:0042633	1	101	0.0402575	0.104969	amisp005516	http://amigo.geneontology.org/cgi-bin/amigo/term_details?term=GO:0042633
molting cycle	Gene Ontology	GO:0042303	1	101	0.0402575	0.104969	amisp005516	http://amigo.geneontology.org/cgi-bin/amigo/term_details?term=GO:0042303
ubiquitin binding	Gene Ontology Slim	GO:0043130	1	101	0.0402575	0.104969	cPor_19471-RA	http://amigo.geneontology.org/cgi-bin/amigo/term_details?term=GO:0043130
molting cycle	Gene Ontology Slim	GO:0042303	1	101	0.0402575	0.104969	amisp005516	http://amigo.geneontology.org/cgi-bin/amigo/term_details?term=GO:0042303
hair cycle	Gene Ontology Slim	GO:0042633	1	101	0.0402575	0.104969	amisp005516	http://amigo.geneontology.org/cgi-bin/amigo/term_details?term=GO:0042633
pyruvate metabolic process	Gene Ontology Slim	GO:0006090	1	101	0.0402575	0.104969	cPor_06982-RA	http://amigo.geneontology.org/cgi-bin/amigo/term_details?term=GO:0006090
DNA-templated transcription, termination	Gene Ontology	GO:0006353	1	102	0.0406445	0.105266	amisp034033	http://amigo.geneontology.org/cgi-bin/amigo/term_details?term=GO:0006353
camera-type eye morphogenesis	Gene Ontology	GO:0048593	1	102	0.0406445	0.105266	amisp016775	http://amigo.geneontology.org/cgi-bin/amigo/term_details?term=GO:0048593
camera-type eye morphogenesis	Gene Ontology Slim	GO:0048593	1	102	0.0406445	0.105266	amisp016775	http://amigo.geneontology.org/cgi-bin/amigo/term_details?term=GO:0048593
DNA-templated transcription, termination	Gene Ontology Slim	GO:0006353	1	102	0.0406445	0.105266	amisp034033	http://amigo.geneontology.org/cgi-bin/amigo/term_details?term=GO:0006353
single-organism catabolic process	Gene Ontology	GO:0044712	2	805	0.0408776	0.105515	cPor_15737-RA|cPor_06982-RA	http://amigo.geneontology.org/cgi-bin/amigo/term_details?term=GO:0044712
single-organism catabolic process	Gene Ontology Slim	GO:0044712	2	805	0.0408776	0.105515	cPor_15737-RA|cPor_06982-RA	http://amigo.geneontology.org/cgi-bin/amigo/term_details?term=GO:0044712
mRNA-containing ribonucleoprotein complex export from nucleus	Gene Ontology	GO:0071427	1	106	0.0421913	0.107466	amisp034033	http://amigo.geneontology.org/cgi-bin/amigo/term_details?term=GO:0071427
mRNA export from nucleus	Gene Ontology	GO:0006406	1	106	0.0421913	0.107466	amisp034033	http://amigo.geneontology.org/cgi-bin/amigo/term_details?term=GO:0006406
polyol metabolic process	Gene Ontology	GO:0019751	1	106	0.0421913	0.107466	cPor_06982-RA	http://amigo.geneontology.org/cgi-bin/amigo/term_details?term=GO:0019751
spinal cord development	Gene Ontology	GO:0021510	1	106	0.0421913	0.107466	amisp016775	http://amigo.geneontology.org/cgi-bin/amigo/term_details?term=GO:0021510
polyol metabolic process	Gene Ontology Slim	GO:0019751	1	106	0.0421913	0.107466	cPor_06982-RA	http://amigo.geneontology.org/cgi-bin/amigo/term_details?term=GO:0019751
mRNA-containing ribonucleoprotein complex export from nucleus	Gene Ontology Slim	GO:0071427	1	106	0.0421913	0.107466	amisp034033	http://amigo.geneontology.org/cgi-bin/amigo/term_details?term=GO:0071427
spinal cord development	Gene Ontology Slim	GO:0021510	1	106	0.0421913	0.107466	amisp016775	http://amigo.geneontology.org/cgi-bin/amigo/term_details?term=GO:0021510
mRNA export from nucleus	Gene Ontology Slim	GO:0006406	1	106	0.0421913	0.107466	amisp034033	http://amigo.geneontology.org/cgi-bin/amigo/term_details?term=GO:0006406
cytosol	Gene Ontology	GO:0005829	4	3407	0.0425786	0.107917	amisp034033|cPor_19471-RA|cPor_06982-RA|amisp032461	http://amigo.geneontology.org/cgi-bin/amigo/term_details?term=GO:0005829
cytosol	Gene Ontology Slim	GO:0005829	4	3407	0.0425786	0.107917	amisp034033|cPor_19471-RA|cPor_06982-RA|amisp032461	http://amigo.geneontology.org/cgi-bin/amigo/term_details?term=GO:0005829
RNA 3'-end processing	Gene Ontology	GO:0031123	1	108	0.0429638	0.108182	amisp034033	http://amigo.geneontology.org/cgi-bin/amigo/term_details?term=GO:0031123
polysaccharide metabolic process	Gene Ontology	GO:0005976	1	108	0.0429638	0.108182	amisp005461	http://amigo.geneontology.org/cgi-bin/amigo/term_details?term=GO:0005976
RNA 3'-end processing	Gene Ontology Slim	GO:0031123	1	108	0.0429638	0.108182	amisp034033	http://amigo.geneontology.org/cgi-bin/amigo/term_details?term=GO:0031123
polysaccharide metabolic process	Gene Ontology Slim	GO:0005976	1	108	0.0429638	0.108182	amisp005461	http://amigo.geneontology.org/cgi-bin/amigo/term_details?term=GO:0005976
protein complex localization	Gene Ontology	GO:0031503	1	111	0.0441214	0.109634	amisp016775	http://amigo.geneontology.org/cgi-bin/amigo/term_details?term=GO:0031503
glycosaminoglycan biosynthetic process	Gene Ontology	GO:0006024	1	111	0.0441214	0.109634	amisp005461	http://amigo.geneontology.org/cgi-bin/amigo/term_details?term=GO:0006024
oxidoreductase activity, acting on the CH-OH group of donors, NAD or NADP as acceptor	Gene Ontology	GO:0016616	1	111	0.0441214	0.109634	cPor_09447-RA	http://amigo.geneontology.org/cgi-bin/amigo/term_details?term=GO:0016616
glycosaminoglycan biosynthetic process	Gene Ontology Slim	GO:0006024	1	111	0.0441214	0.109634	amisp005461	http://amigo.geneontology.org/cgi-bin/amigo/term_details?term=GO:0006024
protein complex localization	Gene Ontology Slim	GO:0031503	1	111	0.0441214	0.109634	amisp016775	http://amigo.geneontology.org/cgi-bin/amigo/term_details?term=GO:0031503
oxidoreductase activity, acting on the CH-OH group of donors, NAD or NADP as acceptor	Gene Ontology Slim	GO:0016616	1	111	0.0441214	0.109634	cPor_09447-RA	http://amigo.geneontology.org/cgi-bin/amigo/term_details?term=GO:0016616
carboxylic acid metabolic process	Gene Ontology	GO:0019752	2	841	0.0442368	0.109634	cPor_15737-RA|cPor_06982-RA	http://amigo.geneontology.org/cgi-bin/amigo/term_details?term=GO:0019752
carboxylic acid metabolic process	Gene Ontology Slim	GO:0019752	2	841	0.0442368	0.109634	cPor_15737-RA|cPor_06982-RA	http://amigo.geneontology.org/cgi-bin/amigo/term_details?term=GO:0019752
positive regulation of cellular amide metabolic process	Gene Ontology	GO:0034250	1	112	0.044507	0.109634	amisp034033	http://amigo.geneontology.org/cgi-bin/amigo/term_details?term=GO:0034250
aminoglycan biosynthetic process	Gene Ontology	GO:0006023	1	112	0.044507	0.109634	amisp005461	http://amigo.geneontology.org/cgi-bin/amigo/term_details?term=GO:0006023
aminoglycan biosynthetic process	Gene Ontology Slim	GO:0006023	1	112	0.044507	0.109634	amisp005461	http://amigo.geneontology.org/cgi-bin/amigo/term_details?term=GO:0006023
positive regulation of cellular amide metabolic process	Gene Ontology Slim	GO:0034250	1	112	0.044507	0.109634	amisp034033	http://amigo.geneontology.org/cgi-bin/amigo/term_details?term=GO:0034250
oxoacid metabolic process	Gene Ontology	GO:0043436	2	846	0.0447114	0.109634	cPor_15737-RA|cPor_06982-RA	http://amigo.geneontology.org/cgi-bin/amigo/term_details?term=GO:0043436
oxoacid metabolic process	Gene Ontology Slim	GO:0043436	2	846	0.0447114	0.109634	cPor_15737-RA|cPor_06982-RA	http://amigo.geneontology.org/cgi-bin/amigo/term_details?term=GO:0043436
mucopolysaccharide metabolic process	Gene Ontology	GO:1903510	1	113	0.0448924	0.109634	amisp005461	http://amigo.geneontology.org/cgi-bin/amigo/term_details?term=GO:1903510
nucleoside diphosphate metabolic process	Gene Ontology	GO:0009132	1	113	0.0448924	0.109634	cPor_06982-RA	http://amigo.geneontology.org/cgi-bin/amigo/term_details?term=GO:0009132
mucopolysaccharide metabolic process	Gene Ontology Slim	GO:1903510	1	113	0.0448924	0.109634	amisp005461	http://amigo.geneontology.org/cgi-bin/amigo/term_details?term=GO:1903510
nucleoside diphosphate metabolic process	Gene Ontology Slim	GO:0009132	1	113	0.0448924	0.109634	cPor_06982-RA	http://amigo.geneontology.org/cgi-bin/amigo/term_details?term=GO:0009132
negative regulation of epithelial cell proliferation	Gene Ontology	GO:0050680	1	115	0.0456629	0.110357	amisp016775	http://amigo.geneontology.org/cgi-bin/amigo/term_details?term=GO:0050680
embryonic epithelial tube formation	Gene Ontology	GO:0001838	1	115	0.0456629	0.110357	amisp016775	http://amigo.geneontology.org/cgi-bin/amigo/term_details?term=GO:0001838
negative regulation of epithelial cell proliferation	Gene Ontology Slim	GO:0050680	1	115	0.0456629	0.110357	amisp016775	http://amigo.geneontology.org/cgi-bin/amigo/term_details?term=GO:0050680
embryonic epithelial tube formation	Gene Ontology Slim	GO:0001838	1	115	0.0456629	0.110357	amisp016775	http://amigo.geneontology.org/cgi-bin/amigo/term_details?term=GO:0001838
single-organism membrane organization	Gene Ontology	GO:0044802	2	857	0.0457625	0.110357	amisp016775|cPor_19471-RA	http://amigo.geneontology.org/cgi-bin/amigo/term_details?term=GO:0044802
single-organism membrane organization	Gene Ontology Slim	GO:0044802	2	857	0.0457625	0.110357	amisp016775|cPor_19471-RA	http://amigo.geneontology.org/cgi-bin/amigo/term_details?term=GO:0044802
regulation of transcription, DNA-templated	Gene Ontology	GO:0006355	4	3490	0.0459191	0.110357	cPor_01965-RA|cPor_09447-RA|cPor_15403-RA|amisp005516	http://amigo.geneontology.org/cgi-bin/amigo/term_details?term=GO:0006355
regulation of transcription, DNA-templated	Gene Ontology Slim	GO:0006355	4	3490	0.0459191	0.110357	cPor_01965-RA|cPor_09447-RA|cPor_15403-RA|amisp005516	http://amigo.geneontology.org/cgi-bin/amigo/term_details?term=GO:0006355
smoothened signaling pathway	Gene Ontology	GO:0007224	1	116	0.0460479	0.110357	amisp016775	http://amigo.geneontology.org/cgi-bin/amigo/term_details?term=GO:0007224
epithelial tube formation	Gene Ontology	GO:0072175	1	116	0.0460479	0.110357	amisp016775	http://amigo.geneontology.org/cgi-bin/amigo/term_details?term=GO:0072175
epithelial tube formation	Gene Ontology Slim	GO:0072175	1	116	0.0460479	0.110357	amisp016775	http://amigo.geneontology.org/cgi-bin/amigo/term_details?term=GO:0072175
smoothened signaling pathway	Gene Ontology Slim	GO:0007224	1	116	0.0460479	0.110357	amisp016775	http://amigo.geneontology.org/cgi-bin/amigo/term_details?term=GO:0007224
regulation of nucleic acid-templated transcription	Gene Ontology	GO:1903506	4	3509	0.0467048	0.111585	cPor_01965-RA|cPor_09447-RA|cPor_15403-RA|amisp005516	http://amigo.geneontology.org/cgi-bin/amigo/term_details?term=GO:1903506
regulation of nucleic acid-templated transcription	Gene Ontology Slim	GO:1903506	4	3509	0.0467048	0.111585	cPor_01965-RA|cPor_09447-RA|cPor_15403-RA|amisp005516	http://amigo.geneontology.org/cgi-bin/amigo/term_details?term=GO:1903506
cytoskeleton-dependent intracellular transport	Gene Ontology	GO:0030705	1	119	0.047202	0.111615	amisp016775	http://amigo.geneontology.org/cgi-bin/amigo/term_details?term=GO:0030705
ribonucleoprotein complex export from nucleus	Gene Ontology	GO:0071426	1	119	0.047202	0.111615	amisp034033	http://amigo.geneontology.org/cgi-bin/amigo/term_details?term=GO:0071426
RNA export from nucleus	Gene Ontology	GO:0006405	1	119	0.047202	0.111615	amisp034033	http://amigo.geneontology.org/cgi-bin/amigo/term_details?term=GO:0006405
ribonucleoprotein complex export from nucleus	Gene Ontology Slim	GO:0071426	1	119	0.047202	0.111615	amisp034033	http://amigo.geneontology.org/cgi-bin/amigo/term_details?term=GO:0071426
RNA export from nucleus	Gene Ontology Slim	GO:0006405	1	119	0.047202	0.111615	amisp034033	http://amigo.geneontology.org/cgi-bin/amigo/term_details?term=GO:0006405
cytoskeleton-dependent intracellular transport	Gene Ontology Slim	GO:0030705	1	119	0.047202	0.111615	amisp016775	http://amigo.geneontology.org/cgi-bin/amigo/term_details?term=GO:0030705
regulation of RNA biosynthetic process	Gene Ontology	GO:2001141	4	3527	0.0474564	0.111615	cPor_01965-RA|cPor_09447-RA|cPor_15403-RA|amisp005516	http://amigo.geneontology.org/cgi-bin/amigo/term_details?term=GO:2001141
regulation of RNA biosynthetic process	Gene Ontology Slim	GO:2001141	4	3527	0.0474564	0.111615	cPor_01965-RA|cPor_09447-RA|cPor_15403-RA|amisp005516	http://amigo.geneontology.org/cgi-bin/amigo/term_details?term=GO:2001141
potassium channel activity	Gene Ontology	GO:0005267	1	120	0.0475865	0.111615	cPor_11586-RA	http://amigo.geneontology.org/cgi-bin/amigo/term_details?term=GO:0005267
ubiquitin-like protein binding	Gene Ontology	GO:0032182	1	120	0.0475865	0.111615	cPor_19471-RA	http://amigo.geneontology.org/cgi-bin/amigo/term_details?term=GO:0032182
ubiquitin-like protein binding	Gene Ontology Slim	GO:0032182	1	120	0.0475865	0.111615	cPor_19471-RA	http://amigo.geneontology.org/cgi-bin/amigo/term_details?term=GO:0032182
potassium channel activity	Gene Ontology Slim	GO:0005267	1	120	0.0475865	0.111615	cPor_11586-RA	http://amigo.geneontology.org/cgi-bin/amigo/term_details?term=GO:0005267
ribonucleoprotein complex localization	Gene Ontology	GO:0071166	1	122	0.0483549	0.112623	amisp034033	http://amigo.geneontology.org/cgi-bin/amigo/term_details?term=GO:0071166
ribonucleoprotein complex localization	Gene Ontology Slim	GO:0071166	1	122	0.0483549	0.112623	amisp034033	http://amigo.geneontology.org/cgi-bin/amigo/term_details?term=GO:0071166
RNA processing	Gene Ontology	GO:0006396	2	884	0.0483819	0.112623	amisp034033|cPor_18867-RA	http://amigo.geneontology.org/cgi-bin/amigo/term_details?term=GO:0006396
RNA processing	Gene Ontology Slim	GO:0006396	2	884	0.0483819	0.112623	amisp034033|cPor_18867-RA	http://amigo.geneontology.org/cgi-bin/amigo/term_details?term=GO:0006396
cytosolic transport	Gene Ontology	GO:0016482	1	124	0.0491227	0.112854	amisp032461	http://amigo.geneontology.org/cgi-bin/amigo/term_details?term=GO:0016482
epidermal growth factor receptor signaling pathway	Gene Ontology	GO:0007173	1	124	0.0491227	0.112854	amisp032461	http://amigo.geneontology.org/cgi-bin/amigo/term_details?term=GO:0007173
cytosolic transport	Gene Ontology Slim	GO:0016482	1	124	0.0491227	0.112854	amisp032461	http://amigo.geneontology.org/cgi-bin/amigo/term_details?term=GO:0016482
epidermal growth factor receptor signaling pathway	Gene Ontology Slim	GO:0007173	1	124	0.0491227	0.112854	amisp032461	http://amigo.geneontology.org/cgi-bin/amigo/term_details?term=GO:0007173
integral component of membrane	Gene Ontology	GO:0016021	5	5233	0.0493739	0.112854	cPor_18091-RA|cPor_15737-RA|cPor_11586-RA|amisp005461|cPor_15755-RA	http://amigo.geneontology.org/cgi-bin/amigo/term_details?term=GO:0016021
integral component of membrane	Gene Ontology Slim	GO:0016021	5	5233	0.0493739	0.112854	cPor_18091-RA|cPor_15737-RA|cPor_11586-RA|amisp005461|cPor_15755-RA	http://amigo.geneontology.org/cgi-bin/amigo/term_details?term=GO:0016021
nicotinamide nucleotide metabolic process	Gene Ontology	GO:0046496	1	125	0.0495064	0.112854	cPor_06982-RA	http://amigo.geneontology.org/cgi-bin/amigo/term_details?term=GO:0046496
embryonic appendage morphogenesis	Gene Ontology	GO:0035113	1	125	0.0495064	0.112854	amisp016775	http://amigo.geneontology.org/cgi-bin/amigo/term_details?term=GO:0035113
embryonic limb morphogenesis	Gene Ontology	GO:0030326	1	125	0.0495064	0.112854	amisp016775	http://amigo.geneontology.org/cgi-bin/amigo/term_details?term=GO:0030326
pyridine nucleotide metabolic process	Gene Ontology	GO:0019362	1	125	0.0495064	0.112854	cPor_06982-RA	http://amigo.geneontology.org/cgi-bin/amigo/term_details?term=GO:0019362
pyridine nucleotide metabolic process	Gene Ontology Slim	GO:0019362	1	125	0.0495064	0.112854	cPor_06982-RA	http://amigo.geneontology.org/cgi-bin/amigo/term_details?term=GO:0019362
embryonic limb morphogenesis	Gene Ontology Slim	GO:0030326	1	125	0.0495064	0.112854	amisp016775	http://amigo.geneontology.org/cgi-bin/amigo/term_details?term=GO:0030326
nicotinamide nucleotide metabolic process	Gene Ontology Slim	GO:0046496	1	125	0.0495064	0.112854	cPor_06982-RA	http://amigo.geneontology.org/cgi-bin/amigo/term_details?term=GO:0046496
embryonic appendage morphogenesis	Gene Ontology Slim	GO:0035113	1	125	0.0495064	0.112854	amisp016775	http://amigo.geneontology.org/cgi-bin/amigo/term_details?term=GO:0035113
growth factor receptor binding	Gene Ontology	GO:0070851	1	127	0.0502734	0.114096	amisp032461	http://amigo.geneontology.org/cgi-bin/amigo/term_details?term=GO:0070851
growth factor receptor binding	Gene Ontology Slim	GO:0070851	1	127	0.0502734	0.114096	amisp032461	http://amigo.geneontology.org/cgi-bin/amigo/term_details?term=GO:0070851
monocarboxylic acid transport	Gene Ontology	GO:0015718	1	128	0.0506566	0.114628	cPor_15737-RA	http://amigo.geneontology.org/cgi-bin/amigo/term_details?term=GO:0015718
monocarboxylic acid transport	Gene Ontology Slim	GO:0015718	1	128	0.0506566	0.114628	cPor_15737-RA	http://amigo.geneontology.org/cgi-bin/amigo/term_details?term=GO:0015718
microbody	Gene Ontology	GO:0042579	1	129	0.0510398	0.114821	cPor_15737-RA	http://amigo.geneontology.org/cgi-bin/amigo/term_details?term=GO:0042579
peroxisome	Gene Ontology	GO:0005777	1	129	0.0510398	0.114821	cPor_15737-RA	http://amigo.geneontology.org/cgi-bin/amigo/term_details?term=GO:0005777
microbody	Gene Ontology Slim	GO:0042579	1	129	0.0510398	0.114821	cPor_15737-RA	http://amigo.geneontology.org/cgi-bin/amigo/term_details?term=GO:0042579
peroxisome	Gene Ontology Slim	GO:0005777	1	129	0.0510398	0.114821	cPor_15737-RA	http://amigo.geneontology.org/cgi-bin/amigo/term_details?term=GO:0005777
positive regulation of binding	Gene Ontology	GO:0051099	1	130	0.0514227	0.114985	cPor_09447-RA	http://amigo.geneontology.org/cgi-bin/amigo/term_details?term=GO:0051099
positive regulation of binding	Gene Ontology Slim	GO:0051099	1	130	0.0514227	0.114985	cPor_09447-RA	http://amigo.geneontology.org/cgi-bin/amigo/term_details?term=GO:0051099
cellular amide metabolic process	Gene Ontology	GO:0043603	2	917	0.0516579	0.114985	amisp034033|cPor_15737-RA	http://amigo.geneontology.org/cgi-bin/amigo/term_details?term=GO:0043603
cellular amide metabolic process	Gene Ontology Slim	GO:0043603	2	917	0.0516579	0.114985	amisp034033|cPor_15737-RA	http://amigo.geneontology.org/cgi-bin/amigo/term_details?term=GO:0043603
substrate-specific transmembrane transporter activity	Gene Ontology	GO:0022891	2	918	0.0517585	0.114985	cPor_15737-RA|cPor_11586-RA	http://amigo.geneontology.org/cgi-bin/amigo/term_details?term=GO:0022891
substrate-specific transmembrane transporter activity	Gene Ontology Slim	GO:0022891	2	918	0.0517585	0.114985	cPor_15737-RA|cPor_11586-RA	http://amigo.geneontology.org/cgi-bin/amigo/term_details?term=GO:0022891
tube formation	Gene Ontology	GO:0035148	1	131	0.0518056	0.114985	amisp016775	http://amigo.geneontology.org/cgi-bin/amigo/term_details?term=GO:0035148
tube formation	Gene Ontology Slim	GO:0035148	1	131	0.0518056	0.114985	amisp016775	http://amigo.geneontology.org/cgi-bin/amigo/term_details?term=GO:0035148
cellular macromolecule catabolic process	Gene Ontology	GO:0044265	2	919	0.0518591	0.114985	cPor_19471-RA|amisp032461	http://amigo.geneontology.org/cgi-bin/amigo/term_details?term=GO:0044265
cellular macromolecule catabolic process	Gene Ontology Slim	GO:0044265	2	919	0.0518591	0.114985	cPor_19471-RA|amisp032461	http://amigo.geneontology.org/cgi-bin/amigo/term_details?term=GO:0044265
oxidoreductase activity, acting on CH-OH group of donors	Gene Ontology	GO:0016614	1	132	0.0521882	0.115053	cPor_09447-RA	http://amigo.geneontology.org/cgi-bin/amigo/term_details?term=GO:0016614
pyridine-containing compound metabolic process	Gene Ontology	GO:0072524	1	132	0.0521882	0.115053	cPor_06982-RA	http://amigo.geneontology.org/cgi-bin/amigo/term_details?term=GO:0072524
pyridine-containing compound metabolic process	Gene Ontology Slim	GO:0072524	1	132	0.0521882	0.115053	cPor_06982-RA	http://amigo.geneontology.org/cgi-bin/amigo/term_details?term=GO:0072524
oxidoreductase activity, acting on CH-OH group of donors	Gene Ontology Slim	GO:0016614	1	132	0.0521882	0.115053	cPor_09447-RA	http://amigo.geneontology.org/cgi-bin/amigo/term_details?term=GO:0016614
nucleus organization	Gene Ontology	GO:0006997	1	133	0.0525708	0.115566	cPor_19471-RA	http://amigo.geneontology.org/cgi-bin/amigo/term_details?term=GO:0006997
nucleus organization	Gene Ontology Slim	GO:0006997	1	133	0.0525708	0.115566	cPor_19471-RA	http://amigo.geneontology.org/cgi-bin/amigo/term_details?term=GO:0006997
organic acid metabolic process	Gene Ontology	GO:0006082	2	929	0.0528691	0.115891	cPor_15737-RA|cPor_06982-RA	http://amigo.geneontology.org/cgi-bin/amigo/term_details?term=GO:0006082
organic acid metabolic process	Gene Ontology Slim	GO:0006082	2	929	0.0528691	0.115891	cPor_15737-RA|cPor_06982-RA	http://amigo.geneontology.org/cgi-bin/amigo/term_details?term=GO:0006082
intrinsic component of membrane	Gene Ontology	GO:0031224	5	5355	0.0537509	0.117323	cPor_18091-RA|cPor_15737-RA|cPor_11586-RA|amisp005461|cPor_15755-RA	http://amigo.geneontology.org/cgi-bin/amigo/term_details?term=GO:0031224
intrinsic component of membrane	Gene Ontology Slim	GO:0031224	5	5355	0.0537509	0.117323	cPor_18091-RA|cPor_15737-RA|cPor_11586-RA|amisp005461|cPor_15755-RA	http://amigo.geneontology.org/cgi-bin/amigo/term_details?term=GO:0031224
single-organism carbohydrate catabolic process	Gene Ontology	GO:0044724	1	137	0.0540995	0.117419	cPor_06982-RA	http://amigo.geneontology.org/cgi-bin/amigo/term_details?term=GO:0044724
nonmotile primary cilium	Gene Ontology	GO:0031513	1	137	0.0540995	0.117419	amisp016775	http://amigo.geneontology.org/cgi-bin/amigo/term_details?term=GO:0031513
nonmotile primary cilium	Gene Ontology Slim	GO:0031513	1	137	0.0540995	0.117419	amisp016775	http://amigo.geneontology.org/cgi-bin/amigo/term_details?term=GO:0031513
single-organism carbohydrate catabolic process	Gene Ontology Slim	GO:0044724	1	137	0.0540995	0.117419	cPor_06982-RA	http://amigo.geneontology.org/cgi-bin/amigo/term_details?term=GO:0044724
oxidoreduction coenzyme metabolic process	Gene Ontology	GO:0006733	1	138	0.0544813	0.117915	cPor_06982-RA	http://amigo.geneontology.org/cgi-bin/amigo/term_details?term=GO:0006733
oxidoreduction coenzyme metabolic process	Gene Ontology Slim	GO:0006733	1	138	0.0544813	0.117915	cPor_06982-RA	http://amigo.geneontology.org/cgi-bin/amigo/term_details?term=GO:0006733
oxidation-reduction process	Gene Ontology	GO:0055114	2	947	0.0547054	0.118069	cPor_15737-RA|cPor_09447-RA	http://amigo.geneontology.org/cgi-bin/amigo/term_details?term=GO:0055114
oxidation-reduction process	Gene Ontology Slim	GO:0055114	2	947	0.0547054	0.118069	cPor_15737-RA|cPor_09447-RA	http://amigo.geneontology.org/cgi-bin/amigo/term_details?term=GO:0055114
eye morphogenesis	Gene Ontology	GO:0048592	1	140	0.0552445	0.118568	amisp016775	http://amigo.geneontology.org/cgi-bin/amigo/term_details?term=GO:0048592
mRNA transport	Gene Ontology	GO:0051028	1	140	0.0552445	0.118568	amisp034033	http://amigo.geneontology.org/cgi-bin/amigo/term_details?term=GO:0051028
mRNA transport	Gene Ontology Slim	GO:0051028	1	140	0.0552445	0.118568	amisp034033	http://amigo.geneontology.org/cgi-bin/amigo/term_details?term=GO:0051028
eye morphogenesis	Gene Ontology Slim	GO:0048592	1	140	0.0552445	0.118568	amisp016775	http://amigo.geneontology.org/cgi-bin/amigo/term_details?term=GO:0048592
morphogenesis of embryonic epithelium	Gene Ontology	GO:0016331	1	141	0.0556259	0.11889	amisp016775	http://amigo.geneontology.org/cgi-bin/amigo/term_details?term=GO:0016331
morphogenesis of embryonic epithelium	Gene Ontology Slim	GO:0016331	1	141	0.0556259	0.11889	amisp016775	http://amigo.geneontology.org/cgi-bin/amigo/term_details?term=GO:0016331
organ morphogenesis	Gene Ontology	GO:0009887	2	963	0.056357	0.119196	amisp016775|amisp005516	http://amigo.geneontology.org/cgi-bin/amigo/term_details?term=GO:0009887
organ morphogenesis	Gene Ontology Slim	GO:0009887	2	963	0.056357	0.119196	amisp016775|amisp005516	http://amigo.geneontology.org/cgi-bin/amigo/term_details?term=GO:0009887
cellular response to topologically incorrect protein	Gene Ontology	GO:0035967	1	143	0.0563882	0.119196	amisp032461	http://amigo.geneontology.org/cgi-bin/amigo/term_details?term=GO:0035967
potassium ion transmembrane transporter activity	Gene Ontology	GO:0015079	1	143	0.0563882	0.119196	cPor_11586-RA	http://amigo.geneontology.org/cgi-bin/amigo/term_details?term=GO:0015079
cellular response to topologically incorrect protein	Gene Ontology Slim	GO:0035967	1	143	0.0563882	0.119196	amisp032461	http://amigo.geneontology.org/cgi-bin/amigo/term_details?term=GO:0035967
potassium ion transmembrane transporter activity	Gene Ontology Slim	GO:0015079	1	143	0.0563882	0.119196	cPor_11586-RA	http://amigo.geneontology.org/cgi-bin/amigo/term_details?term=GO:0015079
ERBB signaling pathway	Gene Ontology	GO:0038127	1	145	0.05715	0.120147	amisp032461	http://amigo.geneontology.org/cgi-bin/amigo/term_details?term=GO:0038127
carbohydrate catabolic process	Gene Ontology	GO:0016052	1	145	0.05715	0.120147	cPor_06982-RA	http://amigo.geneontology.org/cgi-bin/amigo/term_details?term=GO:0016052
ERBB signaling pathway	Gene Ontology Slim	GO:0038127	1	145	0.05715	0.120147	amisp032461	http://amigo.geneontology.org/cgi-bin/amigo/term_details?term=GO:0038127
carbohydrate catabolic process	Gene Ontology Slim	GO:0016052	1	145	0.05715	0.120147	cPor_06982-RA	http://amigo.geneontology.org/cgi-bin/amigo/term_details?term=GO:0016052
appendage morphogenesis	Gene Ontology	GO:0035107	1	146	0.0575306	0.120291	amisp016775	http://amigo.geneontology.org/cgi-bin/amigo/term_details?term=GO:0035107
limb morphogenesis	Gene Ontology	GO:0035108	1	146	0.0575306	0.120291	amisp016775	http://amigo.geneontology.org/cgi-bin/amigo/term_details?term=GO:0035108
limb morphogenesis	Gene Ontology Slim	GO:0035108	1	146	0.0575306	0.120291	amisp016775	http://amigo.geneontology.org/cgi-bin/amigo/term_details?term=GO:0035108
appendage morphogenesis	Gene Ontology Slim	GO:0035107	1	146	0.0575306	0.120291	amisp016775	http://amigo.geneontology.org/cgi-bin/amigo/term_details?term=GO:0035107
integral component of organelle membrane	Gene Ontology	GO:0031301	1	148	0.0582915	0.121388	cPor_15737-RA	http://amigo.geneontology.org/cgi-bin/amigo/term_details?term=GO:0031301
integral component of organelle membrane	Gene Ontology Slim	GO:0031301	1	148	0.0582915	0.121388	cPor_15737-RA	http://amigo.geneontology.org/cgi-bin/amigo/term_details?term=GO:0031301
neural tube development	Gene Ontology	GO:0021915	1	151	0.0594318	0.123077	amisp016775	http://amigo.geneontology.org/cgi-bin/amigo/term_details?term=GO:0021915
neural tube development	Gene Ontology Slim	GO:0021915	1	151	0.0594318	0.123077	amisp016775	http://amigo.geneontology.org/cgi-bin/amigo/term_details?term=GO:0021915
transmembrane transporter activity	Gene Ontology	GO:0022857	2	993	0.059502	0.123077	cPor_15737-RA|cPor_11586-RA	http://amigo.geneontology.org/cgi-bin/amigo/term_details?term=GO:0022857
transmembrane transporter activity	Gene Ontology Slim	GO:0022857	2	993	0.059502	0.123077	cPor_15737-RA|cPor_11586-RA	http://amigo.geneontology.org/cgi-bin/amigo/term_details?term=GO:0022857
transferase activity	Gene Ontology	GO:0016740	3	2269	0.0596711	0.123097	cPor_06982-RA|amisp005461|amisp032461	http://amigo.geneontology.org/cgi-bin/amigo/term_details?term=GO:0016740
transferase activity	Gene Ontology Slim	GO:0016740	3	2269	0.0596711	0.123097	cPor_06982-RA|amisp005461|amisp032461	http://amigo.geneontology.org/cgi-bin/amigo/term_details?term=GO:0016740
membrane organization	Gene Ontology	GO:0061024	2	1004	0.0606706	0.124711	amisp016775|cPor_19471-RA	http://amigo.geneontology.org/cgi-bin/amigo/term_details?term=GO:0061024
membrane organization	Gene Ontology Slim	GO:0061024	2	1004	0.0606706	0.124711	amisp016775|cPor_19471-RA	http://amigo.geneontology.org/cgi-bin/amigo/term_details?term=GO:0061024
positive regulation of transcription from RNA polymerase II promoter	Gene Ontology	GO:0045944	2	1005	0.0607773	0.124711	cPor_09447-RA|amisp005516	http://amigo.geneontology.org/cgi-bin/amigo/term_details?term=GO:0045944
positive regulation of transcription from RNA polymerase II promoter	Gene Ontology Slim	GO:0045944	2	1005	0.0607773	0.124711	cPor_09447-RA|amisp005516	http://amigo.geneontology.org/cgi-bin/amigo/term_details?term=GO:0045944
intrinsic component of organelle membrane	Gene Ontology	GO:0031300	1	155	0.0609501	0.124733	cPor_15737-RA	http://amigo.geneontology.org/cgi-bin/amigo/term_details?term=GO:0031300
intrinsic component of organelle membrane	Gene Ontology Slim	GO:0031300	1	155	0.0609501	0.124733	cPor_15737-RA	http://amigo.geneontology.org/cgi-bin/amigo/term_details?term=GO:0031300
nuclear hormone receptor binding	Gene Ontology	GO:0035257	1	156	0.0613293	0.124846	cPor_09447-RA	http://amigo.geneontology.org/cgi-bin/amigo/term_details?term=GO:0035257
mRNA binding	Gene Ontology	GO:0003729	1	156	0.0613293	0.124846	cPor_18867-RA	http://amigo.geneontology.org/cgi-bin/amigo/term_details?term=GO:0003729
mRNA binding	Gene Ontology Slim	GO:0003729	1	156	0.0613293	0.124846	cPor_18867-RA	http://amigo.geneontology.org/cgi-bin/amigo/term_details?term=GO:0003729
nuclear hormone receptor binding	Gene Ontology Slim	GO:0035257	1	156	0.0613293	0.124846	cPor_09447-RA	http://amigo.geneontology.org/cgi-bin/amigo/term_details?term=GO:0035257
localization	Gene Ontology	GO:0051179	5	5581	0.0624789	0.126851	amisp034033|amisp016775|cPor_15737-RA|cPor_11586-RA|amisp032461	http://amigo.geneontology.org/cgi-bin/amigo/term_details?term=GO:0051179
localization	Gene Ontology Slim	GO:0051179	5	5581	0.0624789	0.126851	amisp034033|amisp016775|cPor_15737-RA|cPor_11586-RA|amisp032461	http://amigo.geneontology.org/cgi-bin/amigo/term_details?term=GO:0051179
sequence-specific DNA binding	Gene Ontology	GO:0043565	2	1025	0.0629243	0.12742	cPor_15403-RA|amisp005516	http://amigo.geneontology.org/cgi-bin/amigo/term_details?term=GO:0043565
sequence-specific DNA binding	Gene Ontology Slim	GO:0043565	2	1025	0.0629243	0.12742	cPor_15403-RA|amisp005516	http://amigo.geneontology.org/cgi-bin/amigo/term_details?term=GO:0043565
glycosaminoglycan metabolic process	Gene Ontology	GO:0030203	1	161	0.0632233	0.12769	amisp005461	http://amigo.geneontology.org/cgi-bin/amigo/term_details?term=GO:0030203
glycosaminoglycan metabolic process	Gene Ontology Slim	GO:0030203	1	161	0.0632233	0.12769	amisp005461	http://amigo.geneontology.org/cgi-bin/amigo/term_details?term=GO:0030203
epithelium development	Gene Ontology	GO:0060429	2	1042	0.0647701	0.130301	amisp016775|amisp005516	http://amigo.geneontology.org/cgi-bin/amigo/term_details?term=GO:0060429
epithelium development	Gene Ontology Slim	GO:0060429	2	1042	0.0647701	0.130301	amisp016775|amisp005516	http://amigo.geneontology.org/cgi-bin/amigo/term_details?term=GO:0060429
RNA transport	Gene Ontology	GO:0050658	1	167	0.0654913	0.131068	amisp034033	http://amigo.geneontology.org/cgi-bin/amigo/term_details?term=GO:0050658
nucleic acid transport	Gene Ontology	GO:0050657	1	167	0.0654913	0.131068	amisp034033	http://amigo.geneontology.org/cgi-bin/amigo/term_details?term=GO:0050657
nucleic acid transport	Gene Ontology Slim	GO:0050657	1	167	0.0654913	0.131068	amisp034033	http://amigo.geneontology.org/cgi-bin/amigo/term_details?term=GO:0050657
RNA transport	Gene Ontology Slim	GO:0050658	1	167	0.0654913	0.131068	amisp034033	http://amigo.geneontology.org/cgi-bin/amigo/term_details?term=GO:0050658
aminoglycan metabolic process	Gene Ontology	GO:0006022	1	168	0.0658688	0.131482	amisp005461	http://amigo.geneontology.org/cgi-bin/amigo/term_details?term=GO:0006022
aminoglycan metabolic process	Gene Ontology Slim	GO:0006022	1	168	0.0658688	0.131482	amisp005461	http://amigo.geneontology.org/cgi-bin/amigo/term_details?term=GO:0006022
establishment of RNA localization	Gene Ontology	GO:0051236	1	170	0.0666234	0.132473	amisp034033	http://amigo.geneontology.org/cgi-bin/amigo/term_details?term=GO:0051236
establishment of RNA localization	Gene Ontology Slim	GO:0051236	1	170	0.0666234	0.132473	amisp034033	http://amigo.geneontology.org/cgi-bin/amigo/term_details?term=GO:0051236
cellular lipid catabolic process	Gene Ontology	GO:0044242	1	171	0.0670005	0.13288	cPor_15737-RA	http://amigo.geneontology.org/cgi-bin/amigo/term_details?term=GO:0044242
cellular lipid catabolic process	Gene Ontology Slim	GO:0044242	1	171	0.0670005	0.13288	cPor_15737-RA	http://amigo.geneontology.org/cgi-bin/amigo/term_details?term=GO:0044242
cellular localization	Gene Ontology	GO:0051641	3	2394	0.0679541	0.134425	amisp034033|amisp016775|amisp032461	http://amigo.geneontology.org/cgi-bin/amigo/term_details?term=GO:0051641
cellular localization	Gene Ontology Slim	GO:0051641	3	2394	0.0679541	0.134425	amisp034033|amisp016775|amisp032461	http://amigo.geneontology.org/cgi-bin/amigo/term_details?term=GO:0051641
hormone receptor binding	Gene Ontology	GO:0051427	1	176	0.0688837	0.135223	cPor_09447-RA	http://amigo.geneontology.org/cgi-bin/amigo/term_details?term=GO:0051427
cellular potassium ion transport	Gene Ontology	GO:0071804	1	176	0.0688837	0.135223	cPor_11586-RA	http://amigo.geneontology.org/cgi-bin/amigo/term_details?term=GO:0071804
potassium ion transmembrane transport	Gene Ontology	GO:0071805	1	176	0.0688837	0.135223	cPor_11586-RA	http://amigo.geneontology.org/cgi-bin/amigo/term_details?term=GO:0071805
potassium ion transmembrane transport	Gene Ontology Slim	GO:0071805	1	176	0.0688837	0.135223	cPor_11586-RA	http://amigo.geneontology.org/cgi-bin/amigo/term_details?term=GO:0071805
hormone receptor binding	Gene Ontology Slim	GO:0051427	1	176	0.0688837	0.135223	cPor_09447-RA	http://amigo.geneontology.org/cgi-bin/amigo/term_details?term=GO:0051427
cellular potassium ion transport	Gene Ontology Slim	GO:0071804	1	176	0.0688837	0.135223	cPor_11586-RA	http://amigo.geneontology.org/cgi-bin/amigo/term_details?term=GO:0071804
coenzyme binding	Gene Ontology	GO:0050662	1	177	0.0692599	0.135616	cPor_09447-RA	http://amigo.geneontology.org/cgi-bin/amigo/term_details?term=GO:0050662
coenzyme binding	Gene Ontology Slim	GO:0050662	1	177	0.0692599	0.135616	cPor_09447-RA	http://amigo.geneontology.org/cgi-bin/amigo/term_details?term=GO:0050662
negative regulation of signal transduction	Gene Ontology	GO:0009968	2	1086	0.0696341	0.136003	amisp016775|amisp032461	http://amigo.geneontology.org/cgi-bin/amigo/term_details?term=GO:0009968
negative regulation of signal transduction	Gene Ontology Slim	GO:0009968	2	1086	0.0696341	0.136003	amisp016775|amisp032461	http://amigo.geneontology.org/cgi-bin/amigo/term_details?term=GO:0009968
substrate-specific transporter activity	Gene Ontology	GO:0022892	2	1090	0.0700824	0.136532	cPor_15737-RA|cPor_11586-RA	http://amigo.geneontology.org/cgi-bin/amigo/term_details?term=GO:0022892
substrate-specific transporter activity	Gene Ontology Slim	GO:0022892	2	1090	0.0700824	0.136532	cPor_15737-RA|cPor_11586-RA	http://amigo.geneontology.org/cgi-bin/amigo/term_details?term=GO:0022892
DNA binding	Gene Ontology	GO:0003677	3	2429	0.0703672	0.136741	cPor_01965-RA|cPor_15403-RA|amisp005516	http://amigo.geneontology.org/cgi-bin/amigo/term_details?term=GO:0003677
DNA binding	Gene Ontology Slim	GO:0003677	3	2429	0.0703672	0.136741	cPor_01965-RA|cPor_15403-RA|amisp005516	http://amigo.geneontology.org/cgi-bin/amigo/term_details?term=GO:0003677
nuclear export	Gene Ontology	GO:0051168	1	181	0.0707634	0.137165	amisp034033	http://amigo.geneontology.org/cgi-bin/amigo/term_details?term=GO:0051168
nuclear export	Gene Ontology Slim	GO:0051168	1	181	0.0707634	0.137165	amisp034033	http://amigo.geneontology.org/cgi-bin/amigo/term_details?term=GO:0051168
response to topologically incorrect protein	Gene Ontology	GO:0035966	1	182	0.0711389	0.137547	amisp032461	http://amigo.geneontology.org/cgi-bin/amigo/term_details?term=GO:0035966
response to topologically incorrect protein	Gene Ontology Slim	GO:0035966	1	182	0.0711389	0.137547	amisp032461	http://amigo.geneontology.org/cgi-bin/amigo/term_details?term=GO:0035966
carboxylic acid catabolic process	Gene Ontology	GO:0046395	1	186	0.0726395	0.140097	cPor_15737-RA	http://amigo.geneontology.org/cgi-bin/amigo/term_details?term=GO:0046395
carboxylic acid catabolic process	Gene Ontology Slim	GO:0046395	1	186	0.0726395	0.140097	cPor_15737-RA	http://amigo.geneontology.org/cgi-bin/amigo/term_details?term=GO:0046395
voltage-gated ion channel activity	Gene Ontology	GO:0005244	1	188	0.0733889	0.140837	cPor_11586-RA	http://amigo.geneontology.org/cgi-bin/amigo/term_details?term=GO:0005244
voltage-gated channel activity	Gene Ontology	GO:0022832	1	188	0.0733889	0.140837	cPor_11586-RA	http://amigo.geneontology.org/cgi-bin/amigo/term_details?term=GO:0022832
voltage-gated channel activity	Gene Ontology Slim	GO:0022832	1	188	0.0733889	0.140837	cPor_11586-RA	http://amigo.geneontology.org/cgi-bin/amigo/term_details?term=GO:0022832
voltage-gated ion channel activity	Gene Ontology Slim	GO:0005244	1	188	0.0733889	0.140837	cPor_11586-RA	http://amigo.geneontology.org/cgi-bin/amigo/term_details?term=GO:0005244
ubiquitin protein ligase activity	Gene Ontology	GO:0061630	1	192	0.0748861	0.143353	amisp032461	http://amigo.geneontology.org/cgi-bin/amigo/term_details?term=GO:0061630
ubiquitin protein ligase activity	Gene Ontology Slim	GO:0061630	1	192	0.0748861	0.143353	amisp032461	http://amigo.geneontology.org/cgi-bin/amigo/term_details?term=GO:0061630
cilium assembly	Gene Ontology	GO:0042384	1	194	0.0756339	0.144426	amisp016775	http://amigo.geneontology.org/cgi-bin/amigo/term_details?term=GO:0042384
cilium assembly	Gene Ontology Slim	GO:0042384	1	194	0.0756339	0.144426	amisp016775	http://amigo.geneontology.org/cgi-bin/amigo/term_details?term=GO:0042384
ubiquitin-like protein ligase activity	Gene Ontology	GO:0061659	1	197	0.0767544	0.145228	amisp032461	http://amigo.geneontology.org/cgi-bin/amigo/term_details?term=GO:0061659
sulfur compound biosynthetic process	Gene Ontology	GO:0044272	1	197	0.0767544	0.145228	amisp005461	http://amigo.geneontology.org/cgi-bin/amigo/term_details?term=GO:0044272
nuclear speck	Gene Ontology	GO:0016607	1	197	0.0767544	0.145228	amisp034033	http://amigo.geneontology.org/cgi-bin/amigo/term_details?term=GO:0016607
sulfur compound biosynthetic process	Gene Ontology Slim	GO:0044272	1	197	0.0767544	0.145228	amisp005461	http://amigo.geneontology.org/cgi-bin/amigo/term_details?term=GO:0044272
ubiquitin-like protein ligase activity	Gene Ontology Slim	GO:0061659	1	197	0.0767544	0.145228	amisp032461	http://amigo.geneontology.org/cgi-bin/amigo/term_details?term=GO:0061659
nuclear speck	Gene Ontology Slim	GO:0016607	1	197	0.0767544	0.145228	amisp034033	http://amigo.geneontology.org/cgi-bin/amigo/term_details?term=GO:0016607
macromolecule catabolic process	Gene Ontology	GO:0009057	2	1149	0.0768076	0.145228	cPor_19471-RA|amisp032461	http://amigo.geneontology.org/cgi-bin/amigo/term_details?term=GO:0009057
macromolecule catabolic process	Gene Ontology Slim	GO:0009057	2	1149	0.0768076	0.145228	cPor_19471-RA|amisp032461	http://amigo.geneontology.org/cgi-bin/amigo/term_details?term=GO:0009057
RNA localization	Gene Ontology	GO:0006403	1	198	0.0771277	0.145476	amisp034033	http://amigo.geneontology.org/cgi-bin/amigo/term_details?term=GO:0006403
RNA localization	Gene Ontology Slim	GO:0006403	1	198	0.0771277	0.145476	amisp034033	http://amigo.geneontology.org/cgi-bin/amigo/term_details?term=GO:0006403
anterior/posterior pattern specification	Gene Ontology	GO:0009952	1	200	0.0778737	0.146346	amisp005516	http://amigo.geneontology.org/cgi-bin/amigo/term_details?term=GO:0009952
anterior/posterior pattern specification	Gene Ontology Slim	GO:0009952	1	200	0.0778737	0.146346	amisp005516	http://amigo.geneontology.org/cgi-bin/amigo/term_details?term=GO:0009952
protein ubiquitination involved in ubiquitin-dependent protein catabolic process	Gene Ontology	GO:0042787	1	201	0.0782465	0.146688	amisp032461	http://amigo.geneontology.org/cgi-bin/amigo/term_details?term=GO:0042787
protein ubiquitination involved in ubiquitin-dependent protein catabolic process	Gene Ontology Slim	GO:0042787	1	201	0.0782465	0.146688	amisp032461	http://amigo.geneontology.org/cgi-bin/amigo/term_details?term=GO:0042787
fat cell differentiation	Gene Ontology	GO:0045444	1	202	0.0786192	0.147029	cPor_09447-RA	http://amigo.geneontology.org/cgi-bin/amigo/term_details?term=GO:0045444
fat cell differentiation	Gene Ontology Slim	GO:0045444	1	202	0.0786192	0.147029	cPor_09447-RA	http://amigo.geneontology.org/cgi-bin/amigo/term_details?term=GO:0045444
primary cilium	Gene Ontology	GO:0072372	1	203	0.0789917	0.147368	amisp016775	http://amigo.geneontology.org/cgi-bin/amigo/term_details?term=GO:0072372
primary cilium	Gene Ontology Slim	GO:0072372	1	203	0.0789917	0.147368	amisp016775	http://amigo.geneontology.org/cgi-bin/amigo/term_details?term=GO:0072372
cytoplasmic part	Gene Ontology	GO:0044444	6	7901	0.0796612	0.148049	amisp034033|cPor_15737-RA|cPor_19471-RA|cPor_06982-RA|amisp005461|amisp032461	http://amigo.geneontology.org/cgi-bin/amigo/term_details?term=GO:0044444
cytoplasmic part	Gene Ontology Slim	GO:0044444	6	7901	0.0796612	0.148049	amisp034033|cPor_15737-RA|cPor_19471-RA|cPor_06982-RA|amisp005461|amisp032461	http://amigo.geneontology.org/cgi-bin/amigo/term_details?term=GO:0044444
poly(A) RNA binding	Gene Ontology	GO:0044822	2	1175	0.0798368	0.148049	amisp034033|cPor_18867-RA	http://amigo.geneontology.org/cgi-bin/amigo/term_details?term=GO:0044822
poly(A) RNA binding	Gene Ontology Slim	GO:0044822	2	1175	0.0798368	0.148049	amisp034033|cPor_18867-RA	http://amigo.geneontology.org/cgi-bin/amigo/term_details?term=GO:0044822
structural constituent of ribosome	Gene Ontology	GO:0003735	1	206	0.0801085	0.148196	cPor_15737-RA	http://amigo.geneontology.org/cgi-bin/amigo/term_details?term=GO:0003735
structural constituent of ribosome	Gene Ontology Slim	GO:0003735	1	206	0.0801085	0.148196	cPor_15737-RA	http://amigo.geneontology.org/cgi-bin/amigo/term_details?term=GO:0003735
negative regulation of cell communication	Gene Ontology	GO:0010648	2	1190	0.081602	0.150157	amisp016775|amisp032461	http://amigo.geneontology.org/cgi-bin/amigo/term_details?term=GO:0010648
negative regulation of cell communication	Gene Ontology Slim	GO:0010648	2	1190	0.081602	0.150157	amisp016775|amisp032461	http://amigo.geneontology.org/cgi-bin/amigo/term_details?term=GO:0010648
organic substance transport	Gene Ontology	GO:0071702	3	2585	0.0816089	0.150157	amisp034033|amisp016775|cPor_15737-RA	http://amigo.geneontology.org/cgi-bin/amigo/term_details?term=GO:0071702
organic substance transport	Gene Ontology Slim	GO:0071702	3	2585	0.0816089	0.150157	amisp034033|amisp016775|cPor_15737-RA	http://amigo.geneontology.org/cgi-bin/amigo/term_details?term=GO:0071702
negative regulation of signaling	Gene Ontology	GO:0023057	2	1194	0.0820749	0.150157	amisp016775|amisp032461	http://amigo.geneontology.org/cgi-bin/amigo/term_details?term=GO:0023057
negative regulation of signaling	Gene Ontology Slim	GO:0023057	2	1194	0.0820749	0.150157	amisp016775|amisp032461	http://amigo.geneontology.org/cgi-bin/amigo/term_details?term=GO:0023057
potassium ion transport	Gene Ontology	GO:0006813	1	212	0.0823381	0.150157	cPor_11586-RA	http://amigo.geneontology.org/cgi-bin/amigo/term_details?term=GO:0006813
organic acid catabolic process	Gene Ontology	GO:0016054	1	212	0.0823381	0.150157	cPor_15737-RA	http://amigo.geneontology.org/cgi-bin/amigo/term_details?term=GO:0016054
membrane fusion	Gene Ontology	GO:0061025	1	212	0.0823381	0.150157	cPor_19471-RA	http://amigo.geneontology.org/cgi-bin/amigo/term_details?term=GO:0061025
organic acid catabolic process	Gene Ontology Slim	GO:0016054	1	212	0.0823381	0.150157	cPor_15737-RA	http://amigo.geneontology.org/cgi-bin/amigo/term_details?term=GO:0016054
membrane fusion	Gene Ontology Slim	GO:0061025	1	212	0.0823381	0.150157	cPor_19471-RA	http://amigo.geneontology.org/cgi-bin/amigo/term_details?term=GO:0061025
potassium ion transport	Gene Ontology Slim	GO:0006813	1	212	0.0823381	0.150157	cPor_11586-RA	http://amigo.geneontology.org/cgi-bin/amigo/term_details?term=GO:0006813
cilium organization	Gene Ontology	GO:0044782	1	213	0.0827092	0.150478	amisp016775	http://amigo.geneontology.org/cgi-bin/amigo/term_details?term=GO:0044782
cilium organization	Gene Ontology Slim	GO:0044782	1	213	0.0827092	0.150478	amisp016775	http://amigo.geneontology.org/cgi-bin/amigo/term_details?term=GO:0044782
microtubule-based movement	Gene Ontology	GO:0007018	1	215	0.0834511	0.15147	amisp016775	http://amigo.geneontology.org/cgi-bin/amigo/term_details?term=GO:0007018
microtubule-based movement	Gene Ontology Slim	GO:0007018	1	215	0.0834511	0.15147	amisp016775	http://amigo.geneontology.org/cgi-bin/amigo/term_details?term=GO:0007018
carbohydrate derivative metabolic process	Gene Ontology	GO:1901135	2	1213	0.0843333	0.152712	cPor_06982-RA|amisp005461	http://amigo.geneontology.org/cgi-bin/amigo/term_details?term=GO:1901135
carbohydrate derivative metabolic process	Gene Ontology Slim	GO:1901135	2	1213	0.0843333	0.152712	cPor_06982-RA|amisp005461	http://amigo.geneontology.org/cgi-bin/amigo/term_details?term=GO:1901135
learning or memory	Gene Ontology	GO:0007611	1	219	0.084933	0.153078	cPor_11586-RA	http://amigo.geneontology.org/cgi-bin/amigo/term_details?term=GO:0007611
transcription corepressor activity	Gene Ontology	GO:0003714	1	219	0.084933	0.153078	cPor_09447-RA	http://amigo.geneontology.org/cgi-bin/amigo/term_details?term=GO:0003714
transcription corepressor activity	Gene Ontology Slim	GO:0003714	1	219	0.084933	0.153078	cPor_09447-RA	http://amigo.geneontology.org/cgi-bin/amigo/term_details?term=GO:0003714
learning or memory	Gene Ontology Slim	GO:0007611	1	219	0.084933	0.153078	cPor_11586-RA	http://amigo.geneontology.org/cgi-bin/amigo/term_details?term=GO:0007611
macromolecular complex binding	Gene Ontology	GO:0044877	2	1232	0.0866115	0.155739	cPor_09447-RA|amisp005516	http://amigo.geneontology.org/cgi-bin/amigo/term_details?term=GO:0044877
macromolecular complex binding	Gene Ontology Slim	GO:0044877	2	1232	0.0866115	0.155739	cPor_09447-RA|amisp005516	http://amigo.geneontology.org/cgi-bin/amigo/term_details?term=GO:0044877
single-organism transport	Gene Ontology	GO:0044765	3	2654	0.0868284	0.155765	amisp016775|cPor_15737-RA|cPor_11586-RA	http://amigo.geneontology.org/cgi-bin/amigo/term_details?term=GO:0044765
single-organism transport	Gene Ontology Slim	GO:0044765	3	2654	0.0868284	0.155765	amisp016775|cPor_15737-RA|cPor_11586-RA	http://amigo.geneontology.org/cgi-bin/amigo/term_details?term=GO:0044765
regulation of signal transduction	Gene Ontology	GO:0009966	3	2663	0.0875201	0.156642	amisp016775|cPor_09447-RA|amisp032461	http://amigo.geneontology.org/cgi-bin/amigo/term_details?term=GO:0009966
regulation of signal transduction	Gene Ontology Slim	GO:0009966	3	2663	0.0875201	0.156642	amisp016775|cPor_09447-RA|amisp032461	http://amigo.geneontology.org/cgi-bin/amigo/term_details?term=GO:0009966
transcriptional activator activity, RNA polymerase II core promoter proximal region sequence-specific binding	Gene Ontology	GO:0001077	1	228	0.0882592	0.157234	amisp005516	http://amigo.geneontology.org/cgi-bin/amigo/term_details?term=GO:0001077
cilium morphogenesis	Gene Ontology	GO:0060271	1	228	0.0882592	0.157234	amisp016775	http://amigo.geneontology.org/cgi-bin/amigo/term_details?term=GO:0060271
cilium morphogenesis	Gene Ontology Slim	GO:0060271	1	228	0.0882592	0.157234	amisp016775	http://amigo.geneontology.org/cgi-bin/amigo/term_details?term=GO:0060271
transcriptional activator activity, RNA polymerase II core promoter proximal region sequence-specific binding	Gene Ontology Slim	GO:0001077	1	228	0.0882592	0.157234	amisp005516	http://amigo.geneontology.org/cgi-bin/amigo/term_details?term=GO:0001077
ATP metabolic process	Gene Ontology	GO:0046034	1	232	0.0897338	0.159309	cPor_06982-RA	http://amigo.geneontology.org/cgi-bin/amigo/term_details?term=GO:0046034
ATP metabolic process	Gene Ontology Slim	GO:0046034	1	232	0.0897338	0.159309	cPor_06982-RA	http://amigo.geneontology.org/cgi-bin/amigo/term_details?term=GO:0046034
transporter activity	Gene Ontology	GO:0005215	2	1265	0.0906143	0.160502	cPor_15737-RA|cPor_11586-RA	http://amigo.geneontology.org/cgi-bin/amigo/term_details?term=GO:0005215
transporter activity	Gene Ontology Slim	GO:0005215	2	1265	0.0906143	0.160502	cPor_15737-RA|cPor_11586-RA	http://amigo.geneontology.org/cgi-bin/amigo/term_details?term=GO:0005215
transmembrane transport	Gene Ontology	GO:0055085	2	1278	0.0922069	0.162756	cPor_15737-RA|cPor_11586-RA	http://amigo.geneontology.org/cgi-bin/amigo/term_details?term=GO:0055085
transmembrane transport	Gene Ontology Slim	GO:0055085	2	1278	0.0922069	0.162756	cPor_15737-RA|cPor_11586-RA	http://amigo.geneontology.org/cgi-bin/amigo/term_details?term=GO:0055085
hexose metabolic process	Gene Ontology	GO:0019318	1	239	0.0923091	0.162756	cPor_06982-RA	http://amigo.geneontology.org/cgi-bin/amigo/term_details?term=GO:0019318
hexose metabolic process	Gene Ontology Slim	GO:0019318	1	239	0.0923091	0.162756	cPor_06982-RA	http://amigo.geneontology.org/cgi-bin/amigo/term_details?term=GO:0019318
lipid modification	Gene Ontology	GO:0030258	1	240	0.0926764	0.162968	cPor_15737-RA	http://amigo.geneontology.org/cgi-bin/amigo/term_details?term=GO:0030258
lipid modification	Gene Ontology Slim	GO:0030258	1	240	0.0926764	0.162968	cPor_15737-RA	http://amigo.geneontology.org/cgi-bin/amigo/term_details?term=GO:0030258
skin development	Gene Ontology	GO:0043588	1	241	0.0930436	0.162968	amisp005516	http://amigo.geneontology.org/cgi-bin/amigo/term_details?term=GO:0043588
skin development	Gene Ontology Slim	GO:0043588	1	241	0.0930436	0.162968	amisp005516	http://amigo.geneontology.org/cgi-bin/amigo/term_details?term=GO:0043588
macromolecule localization	Gene Ontology	GO:0033036	3	2734	0.0930639	0.162968	amisp034033|amisp016775|cPor_15737-RA	http://amigo.geneontology.org/cgi-bin/amigo/term_details?term=GO:0033036
macromolecule localization	Gene Ontology Slim	GO:0033036	3	2734	0.0930639	0.162968	amisp034033|amisp016775|cPor_15737-RA	http://amigo.geneontology.org/cgi-bin/amigo/term_details?term=GO:0033036
endosomal transport	Gene Ontology	GO:0016197	1	245	0.094511	0.16488	amisp032461	http://amigo.geneontology.org/cgi-bin/amigo/term_details?term=GO:0016197
endosomal transport	Gene Ontology Slim	GO:0016197	1	245	0.094511	0.16488	amisp032461	http://amigo.geneontology.org/cgi-bin/amigo/term_details?term=GO:0016197
positive regulation of nucleic acid-templated transcription	Gene Ontology	GO:1903508	2	1299	0.0947977	0.16488	cPor_09447-RA|amisp005516	http://amigo.geneontology.org/cgi-bin/amigo/term_details?term=GO:1903508
positive regulation of transcription, DNA-templated	Gene Ontology	GO:0045893	2	1299	0.0947977	0.16488	cPor_09447-RA|amisp005516	http://amigo.geneontology.org/cgi-bin/amigo/term_details?term=GO:0045893
positive regulation of nucleic acid-templated transcription	Gene Ontology Slim	GO:1903508	2	1299	0.0947977	0.16488	cPor_09447-RA|amisp005516	http://amigo.geneontology.org/cgi-bin/amigo/term_details?term=GO:1903508
positive regulation of transcription, DNA-templated	Gene Ontology Slim	GO:0045893	2	1299	0.0947977	0.16488	cPor_09447-RA|amisp005516	http://amigo.geneontology.org/cgi-bin/amigo/term_details?term=GO:0045893
protein polyubiquitination	Gene Ontology	GO:0000209	1	249	0.0959762	0.166553	amisp032461	http://amigo.geneontology.org/cgi-bin/amigo/term_details?term=GO:0000209
protein polyubiquitination	Gene Ontology Slim	GO:0000209	1	249	0.0959762	0.166553	amisp032461	http://amigo.geneontology.org/cgi-bin/amigo/term_details?term=GO:0000209
monosaccharide metabolic process	Gene Ontology	GO:0005996	1	251	0.096708	0.167327	cPor_06982-RA	http://amigo.geneontology.org/cgi-bin/amigo/term_details?term=GO:0005996
monosaccharide metabolic process	Gene Ontology Slim	GO:0005996	1	251	0.096708	0.167327	cPor_06982-RA	http://amigo.geneontology.org/cgi-bin/amigo/term_details?term=GO:0005996
positive regulation of RNA biosynthetic process	Gene Ontology	GO:1902680	2	1317	0.0970361	0.167327	cPor_09447-RA|amisp005516	http://amigo.geneontology.org/cgi-bin/amigo/term_details?term=GO:1902680
positive regulation of RNA biosynthetic process	Gene Ontology Slim	GO:1902680	2	1317	0.0970361	0.167327	cPor_09447-RA|amisp005516	http://amigo.geneontology.org/cgi-bin/amigo/term_details?term=GO:1902680
cognition	Gene Ontology	GO:0050890	1	252	0.0970736	0.167327	cPor_11586-RA	http://amigo.geneontology.org/cgi-bin/amigo/term_details?term=GO:0050890
cognition	Gene Ontology Slim	GO:0050890	1	252	0.0970736	0.167327	cPor_11586-RA	http://amigo.geneontology.org/cgi-bin/amigo/term_details?term=GO:0050890
purine ribonucleoside triphosphate metabolic process	Gene Ontology	GO:0009205	1	253	0.0974392	0.167582	cPor_06982-RA	http://amigo.geneontology.org/cgi-bin/amigo/term_details?term=GO:0009205
purine ribonucleoside triphosphate metabolic process	Gene Ontology Slim	GO:0009205	1	253	0.0974392	0.167582	cPor_06982-RA	http://amigo.geneontology.org/cgi-bin/amigo/term_details?term=GO:0009205
cellular carbohydrate metabolic process	Gene Ontology	GO:0044262	1	256	0.0985349	0.168714	cPor_06982-RA	http://amigo.geneontology.org/cgi-bin/amigo/term_details?term=GO:0044262
carbohydrate binding	Gene Ontology	GO:0030246	1	256	0.0985349	0.168714	cPor_06982-RA	http://amigo.geneontology.org/cgi-bin/amigo/term_details?term=GO:0030246
cellular carbohydrate metabolic process	Gene Ontology Slim	GO:0044262	1	256	0.0985349	0.168714	cPor_06982-RA	http://amigo.geneontology.org/cgi-bin/amigo/term_details?term=GO:0044262
carbohydrate binding	Gene Ontology Slim	GO:0030246	1	256	0.0985349	0.168714	cPor_06982-RA	http://amigo.geneontology.org/cgi-bin/amigo/term_details?term=GO:0030246
ribonucleoside triphosphate metabolic process	Gene Ontology	GO:0009199	1	259	0.0996294	0.170078	cPor_06982-RA	http://amigo.geneontology.org/cgi-bin/amigo/term_details?term=GO:0009199
ribonucleoside triphosphate metabolic process	Gene Ontology Slim	GO:0009199	1	259	0.0996294	0.170078	cPor_06982-RA	http://amigo.geneontology.org/cgi-bin/amigo/term_details?term=GO:0009199
purine nucleoside triphosphate metabolic process	Gene Ontology	GO:0009144	1	260	0.099994	0.170078	cPor_06982-RA	http://amigo.geneontology.org/cgi-bin/amigo/term_details?term=GO:0009144
negative regulation of nervous system development	Gene Ontology	GO:0051961	1	260	0.099994	0.170078	amisp016775	http://amigo.geneontology.org/cgi-bin/amigo/term_details?term=GO:0051961
purine nucleoside triphosphate metabolic process	Gene Ontology Slim	GO:0009144	1	260	0.099994	0.170078	cPor_06982-RA	http://amigo.geneontology.org/cgi-bin/amigo/term_details?term=GO:0009144
negative regulation of nervous system development	Gene Ontology Slim	GO:0051961	1	260	0.099994	0.170078	amisp016775	http://amigo.geneontology.org/cgi-bin/amigo/term_details?term=GO:0051961
cofactor binding	Gene Ontology	GO:0048037	1	262	0.100723	0.170591	cPor_09447-RA	http://amigo.geneontology.org/cgi-bin/amigo/term_details?term=GO:0048037
cofactor binding	Gene Ontology Slim	GO:0048037	1	262	0.100723	0.170591	cPor_09447-RA	http://amigo.geneontology.org/cgi-bin/amigo/term_details?term=GO:0048037
cytoplasm	Gene Ontology	GO:0005737	7	10469	0.100738	0.170591	amisp034033|amisp016775|cPor_15737-RA|cPor_19471-RA|cPor_06982-RA|amisp005461|amisp032461	http://amigo.geneontology.org/cgi-bin/amigo/term_details?term=GO:0005737
cytoplasm	Gene Ontology Slim	GO:0005737	7	10469	0.100738	0.170591	amisp034033|amisp016775|cPor_15737-RA|cPor_19471-RA|cPor_06982-RA|amisp005461|amisp032461	http://amigo.geneontology.org/cgi-bin/amigo/term_details?term=GO:0005737
carboxylic acid transport	Gene Ontology	GO:0046942	1	263	0.101087	0.170806	cPor_15737-RA	http://amigo.geneontology.org/cgi-bin/amigo/term_details?term=GO:0046942
carboxylic acid transport	Gene Ontology Slim	GO:0046942	1	263	0.101087	0.170806	cPor_15737-RA	http://amigo.geneontology.org/cgi-bin/amigo/term_details?term=GO:0046942
negative regulation of response to stimulus	Gene Ontology	GO:0048585	2	1355	0.101814	0.171657	amisp016775|amisp032461	http://amigo.geneontology.org/cgi-bin/amigo/term_details?term=GO:0048585
negative regulation of response to stimulus	Gene Ontology Slim	GO:0048585	2	1355	0.101814	0.171657	amisp016775|amisp032461	http://amigo.geneontology.org/cgi-bin/amigo/term_details?term=GO:0048585
positive regulation of cellular process	Gene Ontology	GO:0048522	4	4559	0.102276	0.172061	amisp034033|cPor_09447-RA|amisp005516|cPor_18867-RA	http://amigo.geneontology.org/cgi-bin/amigo/term_details?term=GO:0048522
positive regulation of cellular process	Gene Ontology Slim	GO:0048522	4	4559	0.102276	0.172061	amisp034033|cPor_09447-RA|amisp005516|cPor_18867-RA	http://amigo.geneontology.org/cgi-bin/amigo/term_details?term=GO:0048522
vacuolar transport	Gene Ontology	GO:0007034	1	268	0.102905	0.172367	amisp032461	http://amigo.geneontology.org/cgi-bin/amigo/term_details?term=GO:0007034
purine ribonucleoside monophosphate metabolic process	Gene Ontology	GO:0009167	1	268	0.102905	0.172367	cPor_06982-RA	http://amigo.geneontology.org/cgi-bin/amigo/term_details?term=GO:0009167
vacuolar transport	Gene Ontology Slim	GO:0007034	1	268	0.102905	0.172367	amisp032461	http://amigo.geneontology.org/cgi-bin/amigo/term_details?term=GO:0007034
purine ribonucleoside monophosphate metabolic process	Gene Ontology Slim	GO:0009167	1	268	0.102905	0.172367	cPor_06982-RA	http://amigo.geneontology.org/cgi-bin/amigo/term_details?term=GO:0009167
purine nucleoside monophosphate metabolic process	Gene Ontology	GO:0009126	1	269	0.103269	0.172372	cPor_06982-RA	http://amigo.geneontology.org/cgi-bin/amigo/term_details?term=GO:0009126
purine nucleoside monophosphate metabolic process	Gene Ontology Slim	GO:0009126	1	269	0.103269	0.172372	cPor_06982-RA	http://amigo.geneontology.org/cgi-bin/amigo/term_details?term=GO:0009126
single-organism localization	Gene Ontology	GO:1902578	3	2861	0.103356	0.172372	amisp016775|cPor_15737-RA|cPor_11586-RA	http://amigo.geneontology.org/cgi-bin/amigo/term_details?term=GO:1902578
single-organism localization	Gene Ontology Slim	GO:1902578	3	2861	0.103356	0.172372	amisp016775|cPor_15737-RA|cPor_11586-RA	http://amigo.geneontology.org/cgi-bin/amigo/term_details?term=GO:1902578
membrane part	Gene Ontology	GO:0044425	5	6452	0.103753	0.172661	cPor_18091-RA|cPor_15737-RA|cPor_11586-RA|amisp005461|cPor_15755-RA	http://amigo.geneontology.org/cgi-bin/amigo/term_details?term=GO:0044425
membrane part	Gene Ontology Slim	GO:0044425	5	6452	0.103753	0.172661	cPor_18091-RA|cPor_15737-RA|cPor_11586-RA|amisp005461|cPor_15755-RA	http://amigo.geneontology.org/cgi-bin/amigo/term_details?term=GO:0044425
macromolecular complex	Gene Ontology	GO:0032991	4	4606	0.105308	0.174871	amisp034033|amisp016775|cPor_09447-RA|cPor_18867-RA	http://amigo.geneontology.org/cgi-bin/amigo/term_details?term=GO:0032991
macromolecular complex	Gene Ontology Slim	GO:0032991	4	4606	0.105308	0.174871	amisp034033|amisp016775|cPor_09447-RA|cPor_18867-RA	http://amigo.geneontology.org/cgi-bin/amigo/term_details?term=GO:0032991
alcohol metabolic process	Gene Ontology	GO:0006066	1	277	0.10617	0.175923	cPor_06982-RA	http://amigo.geneontology.org/cgi-bin/amigo/term_details?term=GO:0006066
alcohol metabolic process	Gene Ontology Slim	GO:0006066	1	277	0.10617	0.175923	cPor_06982-RA	http://amigo.geneontology.org/cgi-bin/amigo/term_details?term=GO:0006066
lipid catabolic process	Gene Ontology	GO:0016042	1	278	0.106532	0.176144	cPor_15737-RA	http://amigo.geneontology.org/cgi-bin/amigo/term_details?term=GO:0016042
lipid catabolic process	Gene Ontology Slim	GO:0016042	1	278	0.106532	0.176144	cPor_15737-RA	http://amigo.geneontology.org/cgi-bin/amigo/term_details?term=GO:0016042
cellular component assembly involved in morphogenesis	Gene Ontology	GO:0010927	1	280	0.107256	0.176961	amisp016775	http://amigo.geneontology.org/cgi-bin/amigo/term_details?term=GO:0010927
cellular component assembly involved in morphogenesis	Gene Ontology Slim	GO:0010927	1	280	0.107256	0.176961	amisp016775	http://amigo.geneontology.org/cgi-bin/amigo/term_details?term=GO:0010927
ribonucleoside monophosphate metabolic process	Gene Ontology	GO:0009161	1	281	0.107618	0.177179	cPor_06982-RA	http://amigo.geneontology.org/cgi-bin/amigo/term_details?term=GO:0009161
ribonucleoside monophosphate metabolic process	Gene Ontology Slim	GO:0009161	1	281	0.107618	0.177179	cPor_06982-RA	http://amigo.geneontology.org/cgi-bin/amigo/term_details?term=GO:0009161
nucleoside triphosphate metabolic process	Gene Ontology	GO:0009141	1	282	0.107979	0.177206	cPor_06982-RA	http://amigo.geneontology.org/cgi-bin/amigo/term_details?term=GO:0009141
nucleoside triphosphate metabolic process	Gene Ontology Slim	GO:0009141	1	282	0.107979	0.177206	cPor_06982-RA	http://amigo.geneontology.org/cgi-bin/amigo/term_details?term=GO:0009141
regulation of epithelial cell proliferation	Gene Ontology	GO:0050678	1	283	0.108341	0.177421	amisp016775	http://amigo.geneontology.org/cgi-bin/amigo/term_details?term=GO:0050678
regulation of epithelial cell proliferation	Gene Ontology Slim	GO:0050678	1	283	0.108341	0.177421	amisp016775	http://amigo.geneontology.org/cgi-bin/amigo/term_details?term=GO:0050678
camera-type eye development	Gene Ontology	GO:0043010	1	285	0.109063	0.177799	amisp016775	http://amigo.geneontology.org/cgi-bin/amigo/term_details?term=GO:0043010
camera-type eye development	Gene Ontology Slim	GO:0043010	1	285	0.109063	0.177799	amisp016775	http://amigo.geneontology.org/cgi-bin/amigo/term_details?term=GO:0043010
intracellular receptor signaling pathway	Gene Ontology	GO:0030522	1	286	0.109424	0.177799	cPor_09447-RA	http://amigo.geneontology.org/cgi-bin/amigo/term_details?term=GO:0030522
regulation of binding	Gene Ontology	GO:0051098	1	286	0.109424	0.177799	cPor_09447-RA	http://amigo.geneontology.org/cgi-bin/amigo/term_details?term=GO:0051098
regulation of binding	Gene Ontology Slim	GO:0051098	1	286	0.109424	0.177799	cPor_09447-RA	http://amigo.geneontology.org/cgi-bin/amigo/term_details?term=GO:0051098
intracellular receptor signaling pathway	Gene Ontology Slim	GO:0030522	1	286	0.109424	0.177799	cPor_09447-RA	http://amigo.geneontology.org/cgi-bin/amigo/term_details?term=GO:0030522
ion transport	Gene Ontology	GO:0006811	2	1415	0.109494	0.177799	cPor_15737-RA|cPor_11586-RA	http://amigo.geneontology.org/cgi-bin/amigo/term_details?term=GO:0006811
ion transport	Gene Ontology Slim	GO:0006811	2	1415	0.109494	0.177799	cPor_15737-RA|cPor_11586-RA	http://amigo.geneontology.org/cgi-bin/amigo/term_details?term=GO:0006811
regulation of cell communication	Gene Ontology	GO:0010646	3	2955	0.111273	0.180307	amisp016775|cPor_09447-RA|amisp032461	http://amigo.geneontology.org/cgi-bin/amigo/term_details?term=GO:0010646
regulation of cell communication	Gene Ontology Slim	GO:0010646	3	2955	0.111273	0.180307	amisp016775|cPor_09447-RA|amisp032461	http://amigo.geneontology.org/cgi-bin/amigo/term_details?term=GO:0010646
Golgi apparatus	Gene Ontology	GO:0005794	2	1431	0.11157	0.180409	cPor_19471-RA|amisp005461	http://amigo.geneontology.org/cgi-bin/amigo/term_details?term=GO:0005794
Golgi apparatus	Gene Ontology Slim	GO:0005794	2	1431	0.11157	0.180409	cPor_19471-RA|amisp005461	http://amigo.geneontology.org/cgi-bin/amigo/term_details?term=GO:0005794
nucleoside monophosphate metabolic process	Gene Ontology	GO:0009123	1	294	0.112307	0.18103	cPor_06982-RA	http://amigo.geneontology.org/cgi-bin/amigo/term_details?term=GO:0009123
nucleoside monophosphate metabolic process	Gene Ontology Slim	GO:0009123	1	294	0.112307	0.18103	cPor_06982-RA	http://amigo.geneontology.org/cgi-bin/amigo/term_details?term=GO:0009123
cation channel activity	Gene Ontology	GO:0005261	1	296	0.113026	0.181629	cPor_11586-RA	http://amigo.geneontology.org/cgi-bin/amigo/term_details?term=GO:0005261
cation channel activity	Gene Ontology Slim	GO:0005261	1	296	0.113026	0.181629	cPor_11586-RA	http://amigo.geneontology.org/cgi-bin/amigo/term_details?term=GO:0005261
cellular protein metabolic process	Gene Ontology	GO:0044267	4	4725	0.113182	0.181629	amisp034033|cPor_15737-RA|cPor_19471-RA|amisp032461	http://amigo.geneontology.org/cgi-bin/amigo/term_details?term=GO:0044267
cellular protein metabolic process	Gene Ontology Slim	GO:0044267	4	4725	0.113182	0.181629	amisp034033|cPor_15737-RA|cPor_19471-RA|amisp032461	http://amigo.geneontology.org/cgi-bin/amigo/term_details?term=GO:0044267
transcription coactivator activity	Gene Ontology	GO:0003713	1	297	0.113386	0.181629	cPor_09447-RA	http://amigo.geneontology.org/cgi-bin/amigo/term_details?term=GO:0003713
transcription coactivator activity	Gene Ontology Slim	GO:0003713	1	297	0.113386	0.181629	cPor_09447-RA	http://amigo.geneontology.org/cgi-bin/amigo/term_details?term=GO:0003713
epidermis development	Gene Ontology	GO:0008544	1	298	0.113745	0.181827	amisp005516	http://amigo.geneontology.org/cgi-bin/amigo/term_details?term=GO:0008544
epidermis development	Gene Ontology Slim	GO:0008544	1	298	0.113745	0.181827	amisp005516	http://amigo.geneontology.org/cgi-bin/amigo/term_details?term=GO:0008544
coenzyme metabolic process	Gene Ontology	GO:0006732	1	300	0.114463	0.182596	cPor_06982-RA	http://amigo.geneontology.org/cgi-bin/amigo/term_details?term=GO:0006732
coenzyme metabolic process	Gene Ontology Slim	GO:0006732	1	300	0.114463	0.182596	cPor_06982-RA	http://amigo.geneontology.org/cgi-bin/amigo/term_details?term=GO:0006732
receptor binding	Gene Ontology	GO:0005102	2	1458	0.115097	0.182607	cPor_09447-RA|amisp032461	http://amigo.geneontology.org/cgi-bin/amigo/term_details?term=GO:0005102
receptor binding	Gene Ontology Slim	GO:0005102	2	1458	0.115097	0.182607	cPor_09447-RA|amisp032461	http://amigo.geneontology.org/cgi-bin/amigo/term_details?term=GO:0005102
epithelial tube morphogenesis	Gene Ontology	GO:0060562	1	302	0.115181	0.182607	amisp016775	http://amigo.geneontology.org/cgi-bin/amigo/term_details?term=GO:0060562
lipid transport	Gene Ontology	GO:0006869	1	302	0.115181	0.182607	cPor_15737-RA	http://amigo.geneontology.org/cgi-bin/amigo/term_details?term=GO:0006869
lipid transport	Gene Ontology Slim	GO:0006869	1	302	0.115181	0.182607	cPor_15737-RA	http://amigo.geneontology.org/cgi-bin/amigo/term_details?term=GO:0006869
epithelial tube morphogenesis	Gene Ontology Slim	GO:0060562	1	302	0.115181	0.182607	amisp016775	http://amigo.geneontology.org/cgi-bin/amigo/term_details?term=GO:0060562
regulation of signaling	Gene Ontology	GO:0023051	3	3006	0.115671	0.183007	amisp016775|cPor_09447-RA|amisp032461	http://amigo.geneontology.org/cgi-bin/amigo/term_details?term=GO:0023051
regulation of signaling	Gene Ontology Slim	GO:0023051	3	3006	0.115671	0.183007	amisp016775|cPor_09447-RA|amisp032461	http://amigo.geneontology.org/cgi-bin/amigo/term_details?term=GO:0023051
ciliary part	Gene Ontology	GO:0044441	1	309	0.117689	0.185438	amisp016775	http://amigo.geneontology.org/cgi-bin/amigo/term_details?term=GO:0044441
ciliary part	Gene Ontology Slim	GO:0044441	1	309	0.117689	0.185438	amisp016775	http://amigo.geneontology.org/cgi-bin/amigo/term_details?term=GO:0044441
transcriptional activator activity, RNA polymerase II transcription regulatory region sequence-specific binding	Gene Ontology	GO:0001228	1	318	0.120903	0.189534	amisp005516	http://amigo.geneontology.org/cgi-bin/amigo/term_details?term=GO:0001228
organic anion transport	Gene Ontology	GO:0015711	1	318	0.120903	0.189534	cPor_15737-RA	http://amigo.geneontology.org/cgi-bin/amigo/term_details?term=GO:0015711
transcriptional activator activity, RNA polymerase II transcription regulatory region sequence-specific binding	Gene Ontology Slim	GO:0001228	1	318	0.120903	0.189534	amisp005516	http://amigo.geneontology.org/cgi-bin/amigo/term_details?term=GO:0001228
organic anion transport	Gene Ontology Slim	GO:0015711	1	318	0.120903	0.189534	cPor_15737-RA	http://amigo.geneontology.org/cgi-bin/amigo/term_details?term=GO:0015711
gated channel activity	Gene Ontology	GO:0022836	1	324	0.12304	0.192492	cPor_11586-RA	http://amigo.geneontology.org/cgi-bin/amigo/term_details?term=GO:0022836
gated channel activity	Gene Ontology Slim	GO:0022836	1	324	0.12304	0.192492	cPor_11586-RA	http://amigo.geneontology.org/cgi-bin/amigo/term_details?term=GO:0022836
transcription factor activity, RNA polymerase II core promoter proximal region sequence-specific binding	Gene Ontology	GO:0000982	1	330	0.125172	0.194997	amisp005516	http://amigo.geneontology.org/cgi-bin/amigo/term_details?term=GO:0000982
transcription factor activity, RNA polymerase II core promoter proximal region sequence-specific binding	Gene Ontology Slim	GO:0000982	1	330	0.125172	0.194997	amisp005516	http://amigo.geneontology.org/cgi-bin/amigo/term_details?term=GO:0000982
eye development	Gene Ontology	GO:0001654	1	331	0.125527	0.194997	amisp016775	http://amigo.geneontology.org/cgi-bin/amigo/term_details?term=GO:0001654
regulation of translation	Gene Ontology	GO:0006417	1	331	0.125527	0.194997	amisp034033	http://amigo.geneontology.org/cgi-bin/amigo/term_details?term=GO:0006417
regulation of translation	Gene Ontology Slim	GO:0006417	1	331	0.125527	0.194997	amisp034033	http://amigo.geneontology.org/cgi-bin/amigo/term_details?term=GO:0006417
eye development	Gene Ontology Slim	GO:0001654	1	331	0.125527	0.194997	amisp016775	http://amigo.geneontology.org/cgi-bin/amigo/term_details?term=GO:0001654
lipid localization	Gene Ontology	GO:0010876	1	335	0.126945	0.196803	cPor_15737-RA	http://amigo.geneontology.org/cgi-bin/amigo/term_details?term=GO:0010876
lipid localization	Gene Ontology Slim	GO:0010876	1	335	0.126945	0.196803	cPor_15737-RA	http://amigo.geneontology.org/cgi-bin/amigo/term_details?term=GO:0010876
glycoprotein biosynthetic process	Gene Ontology	GO:0009101	1	338	0.128007	0.197416	amisp005461	http://amigo.geneontology.org/cgi-bin/amigo/term_details?term=GO:0009101
glycoprotein biosynthetic process	Gene Ontology Slim	GO:0009101	1	338	0.128007	0.197416	amisp005461	http://amigo.geneontology.org/cgi-bin/amigo/term_details?term=GO:0009101
tube morphogenesis	Gene Ontology	GO:0035239	1	339	0.128361	0.197416	amisp016775	http://amigo.geneontology.org/cgi-bin/amigo/term_details?term=GO:0035239
tube morphogenesis	Gene Ontology Slim	GO:0035239	1	339	0.128361	0.197416	amisp016775	http://amigo.geneontology.org/cgi-bin/amigo/term_details?term=GO:0035239
proteolysis	Gene Ontology	GO:0006508	2	1559	0.128556	0.197416	cPor_19471-RA|amisp032461	http://amigo.geneontology.org/cgi-bin/amigo/term_details?term=GO:0006508
proteolysis	Gene Ontology Slim	GO:0006508	2	1559	0.128556	0.197416	cPor_19471-RA|amisp032461	http://amigo.geneontology.org/cgi-bin/amigo/term_details?term=GO:0006508
purine ribonucleoside metabolic process	Gene Ontology	GO:0046128	1	340	0.128715	0.197416	cPor_06982-RA	http://amigo.geneontology.org/cgi-bin/amigo/term_details?term=GO:0046128
purine ribonucleoside metabolic process	Gene Ontology Slim	GO:0046128	1	340	0.128715	0.197416	cPor_06982-RA	http://amigo.geneontology.org/cgi-bin/amigo/term_details?term=GO:0046128
epithelial cell proliferation	Gene Ontology	GO:0050673	1	341	0.129068	0.197416	amisp016775	http://amigo.geneontology.org/cgi-bin/amigo/term_details?term=GO:0050673
epithelial cell proliferation	Gene Ontology Slim	GO:0050673	1	341	0.129068	0.197416	amisp016775	http://amigo.geneontology.org/cgi-bin/amigo/term_details?term=GO:0050673
purine nucleoside metabolic process	Gene Ontology	GO:0042278	1	343	0.129775	0.197416	cPor_06982-RA	http://amigo.geneontology.org/cgi-bin/amigo/term_details?term=GO:0042278
monovalent inorganic cation transmembrane transporter activity	Gene Ontology	GO:0015077	1	343	0.129775	0.197416	cPor_11586-RA	http://amigo.geneontology.org/cgi-bin/amigo/term_details?term=GO:0015077
regulation of membrane potential	Gene Ontology	GO:0042391	1	343	0.129775	0.197416	cPor_11586-RA	http://amigo.geneontology.org/cgi-bin/amigo/term_details?term=GO:0042391
purine nucleoside metabolic process	Gene Ontology Slim	GO:0042278	1	343	0.129775	0.197416	cPor_06982-RA	http://amigo.geneontology.org/cgi-bin/amigo/term_details?term=GO:0042278
regulation of membrane potential	Gene Ontology Slim	GO:0042391	1	343	0.129775	0.197416	cPor_11586-RA	http://amigo.geneontology.org/cgi-bin/amigo/term_details?term=GO:0042391
monovalent inorganic cation transmembrane transporter activity	Gene Ontology Slim	GO:0015077	1	343	0.129775	0.197416	cPor_11586-RA	http://amigo.geneontology.org/cgi-bin/amigo/term_details?term=GO:0015077
nuclear body	Gene Ontology	GO:0016604	1	350	0.132244	0.200776	amisp034033	http://amigo.geneontology.org/cgi-bin/amigo/term_details?term=GO:0016604
nuclear body	Gene Ontology Slim	GO:0016604	1	350	0.132244	0.200776	amisp034033	http://amigo.geneontology.org/cgi-bin/amigo/term_details?term=GO:0016604
sulfur compound metabolic process	Gene Ontology	GO:0006790	1	351	0.132596	0.200777	amisp005461	http://amigo.geneontology.org/cgi-bin/amigo/term_details?term=GO:0006790
sulfur compound metabolic process	Gene Ontology Slim	GO:0006790	1	351	0.132596	0.200777	amisp005461	http://amigo.geneontology.org/cgi-bin/amigo/term_details?term=GO:0006790
RNA binding	Gene Ontology	GO:0003723	2	1590	0.132765	0.200777	amisp034033|cPor_18867-RA	http://amigo.geneontology.org/cgi-bin/amigo/term_details?term=GO:0003723
RNA binding	Gene Ontology Slim	GO:0003723	2	1590	0.132765	0.200777	amisp034033|cPor_18867-RA	http://amigo.geneontology.org/cgi-bin/amigo/term_details?term=GO:0003723
fatty acid metabolic process	Gene Ontology	GO:0006631	1	355	0.134003	0.202251	cPor_15737-RA	http://amigo.geneontology.org/cgi-bin/amigo/term_details?term=GO:0006631
fatty acid metabolic process	Gene Ontology Slim	GO:0006631	1	355	0.134003	0.202251	cPor_15737-RA	http://amigo.geneontology.org/cgi-bin/amigo/term_details?term=GO:0006631
regulation of cellular amide metabolic process	Gene Ontology	GO:0034248	1	360	0.135759	0.204501	amisp034033	http://amigo.geneontology.org/cgi-bin/amigo/term_details?term=GO:0034248
regulation of cellular amide metabolic process	Gene Ontology Slim	GO:0034248	1	360	0.135759	0.204501	amisp034033	http://amigo.geneontology.org/cgi-bin/amigo/term_details?term=GO:0034248
positive regulation of biological process	Gene Ontology	GO:0048518	4	5067	0.137337	0.206335	amisp034033|cPor_09447-RA|amisp005516|cPor_18867-RA	http://amigo.geneontology.org/cgi-bin/amigo/term_details?term=GO:0048518
positive regulation of biological process	Gene Ontology Slim	GO:0048518	4	5067	0.137337	0.206335	amisp034033|cPor_09447-RA|amisp005516|cPor_18867-RA	http://amigo.geneontology.org/cgi-bin/amigo/term_details?term=GO:0048518
generation of precursor metabolites and energy	Gene Ontology	GO:0006091	1	365	0.137512	0.206335	cPor_06982-RA	http://amigo.geneontology.org/cgi-bin/amigo/term_details?term=GO:0006091
generation of precursor metabolites and energy	Gene Ontology Slim	GO:0006091	1	365	0.137512	0.206335	cPor_06982-RA	http://amigo.geneontology.org/cgi-bin/amigo/term_details?term=GO:0006091
cofactor metabolic process	Gene Ontology	GO:0051186	1	368	0.138562	0.207104	cPor_06982-RA	http://amigo.geneontology.org/cgi-bin/amigo/term_details?term=GO:0051186
cell projection assembly	Gene Ontology	GO:0030031	1	368	0.138562	0.207104	amisp016775	http://amigo.geneontology.org/cgi-bin/amigo/term_details?term=GO:0030031
cell projection assembly	Gene Ontology Slim	GO:0030031	1	368	0.138562	0.207104	amisp016775	http://amigo.geneontology.org/cgi-bin/amigo/term_details?term=GO:0030031
cofactor metabolic process	Gene Ontology Slim	GO:0051186	1	368	0.138562	0.207104	cPor_06982-RA	http://amigo.geneontology.org/cgi-bin/amigo/term_details?term=GO:0051186
ribonucleoside metabolic process	Gene Ontology	GO:0009119	1	370	0.139261	0.207545	cPor_06982-RA	http://amigo.geneontology.org/cgi-bin/amigo/term_details?term=GO:0009119
ribonucleoside metabolic process	Gene Ontology Slim	GO:0009119	1	370	0.139261	0.207545	cPor_06982-RA	http://amigo.geneontology.org/cgi-bin/amigo/term_details?term=GO:0009119
glycoprotein metabolic process	Gene Ontology	GO:0009100	1	382	0.143447	0.21337	amisp005461	http://amigo.geneontology.org/cgi-bin/amigo/term_details?term=GO:0009100
glycoprotein metabolic process	Gene Ontology Slim	GO:0009100	1	382	0.143447	0.21337	amisp005461	http://amigo.geneontology.org/cgi-bin/amigo/term_details?term=GO:0009100
regulation of ion transmembrane transport	Gene Ontology	GO:0034765	1	384	0.144142	0.213992	cPor_11586-RA	http://amigo.geneontology.org/cgi-bin/amigo/term_details?term=GO:0034765
regulation of ion transmembrane transport	Gene Ontology Slim	GO:0034765	1	384	0.144142	0.213992	cPor_11586-RA	http://amigo.geneontology.org/cgi-bin/amigo/term_details?term=GO:0034765
protein metabolic process	Gene Ontology	GO:0019538	4	5191	0.14663	0.21717	amisp034033|cPor_15737-RA|cPor_19471-RA|amisp032461	http://amigo.geneontology.org/cgi-bin/amigo/term_details?term=GO:0019538
protein metabolic process	Gene Ontology Slim	GO:0019538	4	5191	0.14663	0.21717	amisp034033|cPor_15737-RA|cPor_19471-RA|amisp032461	http://amigo.geneontology.org/cgi-bin/amigo/term_details?term=GO:0019538
nucleoside metabolic process	Gene Ontology	GO:0009116	1	392	0.14692	0.21717	cPor_06982-RA	http://amigo.geneontology.org/cgi-bin/amigo/term_details?term=GO:0009116
nucleoside metabolic process	Gene Ontology Slim	GO:0009116	1	392	0.14692	0.21717	cPor_06982-RA	http://amigo.geneontology.org/cgi-bin/amigo/term_details?term=GO:0009116
bounding membrane of organelle	Gene Ontology	GO:0098588	2	1694	0.147129	0.21717	cPor_15737-RA|amisp005461	http://amigo.geneontology.org/cgi-bin/amigo/term_details?term=GO:0098588
bounding membrane of organelle	Gene Ontology Slim	GO:0098588	2	1694	0.147129	0.21717	cPor_15737-RA|amisp005461	http://amigo.geneontology.org/cgi-bin/amigo/term_details?term=GO:0098588
RNA splicing	Gene Ontology	GO:0008380	1	395	0.147959	0.217978	cPor_18867-RA	http://amigo.geneontology.org/cgi-bin/amigo/term_details?term=GO:0008380
RNA splicing	Gene Ontology Slim	GO:0008380	1	395	0.147959	0.217978	cPor_18867-RA	http://amigo.geneontology.org/cgi-bin/amigo/term_details?term=GO:0008380
single-organism behavior	Gene Ontology	GO:0044708	1	396	0.148305	0.218048	cPor_11586-RA	http://amigo.geneontology.org/cgi-bin/amigo/term_details?term=GO:0044708
single-organism behavior	Gene Ontology Slim	GO:0044708	1	396	0.148305	0.218048	cPor_11586-RA	http://amigo.geneontology.org/cgi-bin/amigo/term_details?term=GO:0044708
ligase activity	Gene Ontology	GO:0016874	1	398	0.148997	0.218048	amisp032461	http://amigo.geneontology.org/cgi-bin/amigo/term_details?term=GO:0016874
regulation of transmembrane transport	Gene Ontology	GO:0034762	1	398	0.148997	0.218048	cPor_11586-RA	http://amigo.geneontology.org/cgi-bin/amigo/term_details?term=GO:0034762
ligase activity	Gene Ontology Slim	GO:0016874	1	398	0.148997	0.218048	amisp032461	http://amigo.geneontology.org/cgi-bin/amigo/term_details?term=GO:0016874
regulation of transmembrane transport	Gene Ontology Slim	GO:0034762	1	398	0.148997	0.218048	cPor_11586-RA	http://amigo.geneontology.org/cgi-bin/amigo/term_details?term=GO:0034762
ubiquitin-protein transferase activity	Gene Ontology	GO:0004842	1	400	0.149689	0.218645	amisp032461	http://amigo.geneontology.org/cgi-bin/amigo/term_details?term=GO:0004842
ubiquitin-protein transferase activity	Gene Ontology Slim	GO:0004842	1	400	0.149689	0.218645	amisp032461	http://amigo.geneontology.org/cgi-bin/amigo/term_details?term=GO:0004842
single-organism cellular process	Gene Ontology	GO:0044763	7	11494	0.150701	0.2195	amisp016775|cPor_15737-RA|cPor_19471-RA|cPor_06982-RA|cPor_09447-RA|cPor_11586-RA|amisp032461	http://amigo.geneontology.org/cgi-bin/amigo/term_details?term=GO:0044763
single-organism cellular process	Gene Ontology Slim	GO:0044763	7	11494	0.150701	0.2195	amisp016775|cPor_15737-RA|cPor_19471-RA|cPor_06982-RA|cPor_09447-RA|cPor_11586-RA|amisp032461	http://amigo.geneontology.org/cgi-bin/amigo/term_details?term=GO:0044763
tissue development	Gene Ontology	GO:0009888	2	1723	0.151196	0.219805	amisp016775|amisp005516	http://amigo.geneontology.org/cgi-bin/amigo/term_details?term=GO:0009888
tissue development	Gene Ontology Slim	GO:0009888	2	1723	0.151196	0.219805	amisp016775|amisp005516	http://amigo.geneontology.org/cgi-bin/amigo/term_details?term=GO:0009888
embryonic organ development	Gene Ontology	GO:0048568	1	409	0.152794	0.221292	amisp016775	http://amigo.geneontology.org/cgi-bin/amigo/term_details?term=GO:0048568
organic hydroxy compound metabolic process	Gene Ontology	GO:1901615	1	409	0.152794	0.221292	cPor_06982-RA	http://amigo.geneontology.org/cgi-bin/amigo/term_details?term=GO:1901615
organic hydroxy compound metabolic process	Gene Ontology Slim	GO:1901615	1	409	0.152794	0.221292	cPor_06982-RA	http://amigo.geneontology.org/cgi-bin/amigo/term_details?term=GO:1901615
embryonic organ development	Gene Ontology Slim	GO:0048568	1	409	0.152794	0.221292	amisp016775	http://amigo.geneontology.org/cgi-bin/amigo/term_details?term=GO:0048568
metal ion transmembrane transporter activity	Gene Ontology	GO:0046873	1	412	0.153826	0.22237	cPor_11586-RA	http://amigo.geneontology.org/cgi-bin/amigo/term_details?term=GO:0046873
metal ion transmembrane transporter activity	Gene Ontology Slim	GO:0046873	1	412	0.153826	0.22237	cPor_11586-RA	http://amigo.geneontology.org/cgi-bin/amigo/term_details?term=GO:0046873
glycosyl compound metabolic process	Gene Ontology	GO:1901657	1	414	0.154514	0.222946	cPor_06982-RA	http://amigo.geneontology.org/cgi-bin/amigo/term_details?term=GO:1901657
glycosyl compound metabolic process	Gene Ontology Slim	GO:1901657	1	414	0.154514	0.222946	cPor_06982-RA	http://amigo.geneontology.org/cgi-bin/amigo/term_details?term=GO:1901657
ion channel activity	Gene Ontology	GO:0005216	1	417	0.155545	0.223595	cPor_11586-RA	http://amigo.geneontology.org/cgi-bin/amigo/term_details?term=GO:0005216
ubiquitin-like protein transferase activity	Gene Ontology	GO:0019787	1	417	0.155545	0.223595	amisp032461	http://amigo.geneontology.org/cgi-bin/amigo/term_details?term=GO:0019787
ubiquitin-like protein transferase activity	Gene Ontology Slim	GO:0019787	1	417	0.155545	0.223595	amisp032461	http://amigo.geneontology.org/cgi-bin/amigo/term_details?term=GO:0019787
ion channel activity	Gene Ontology Slim	GO:0005216	1	417	0.155545	0.223595	cPor_11586-RA	http://amigo.geneontology.org/cgi-bin/amigo/term_details?term=GO:0005216
substrate-specific channel activity	Gene Ontology	GO:0022838	1	429	0.159655	0.229077	cPor_11586-RA	http://amigo.geneontology.org/cgi-bin/amigo/term_details?term=GO:0022838
substrate-specific channel activity	Gene Ontology Slim	GO:0022838	1	429	0.159655	0.229077	cPor_11586-RA	http://amigo.geneontology.org/cgi-bin/amigo/term_details?term=GO:0022838
viral life cycle	Gene Ontology	GO:0019058	1	436	0.162045	0.232073	cPor_09447-RA	http://amigo.geneontology.org/cgi-bin/amigo/term_details?term=GO:0019058
viral life cycle	Gene Ontology Slim	GO:0019058	1	436	0.162045	0.232073	cPor_09447-RA	http://amigo.geneontology.org/cgi-bin/amigo/term_details?term=GO:0019058
regulation of response to stimulus	Gene Ontology	GO:0048583	3	3560	0.167645	0.239013	amisp016775|cPor_09447-RA|amisp032461	http://amigo.geneontology.org/cgi-bin/amigo/term_details?term=GO:0048583
regulation of response to stimulus	Gene Ontology Slim	GO:0048583	3	3560	0.167645	0.239013	amisp016775|cPor_09447-RA|amisp032461	http://amigo.geneontology.org/cgi-bin/amigo/term_details?term=GO:0048583
posttranscriptional regulation of gene expression	Gene Ontology	GO:0010608	1	453	0.167821	0.239013	amisp034033	http://amigo.geneontology.org/cgi-bin/amigo/term_details?term=GO:0010608
anion transport	Gene Ontology	GO:0006820	1	453	0.167821	0.239013	cPor_15737-RA	http://amigo.geneontology.org/cgi-bin/amigo/term_details?term=GO:0006820
posttranscriptional regulation of gene expression	Gene Ontology Slim	GO:0010608	1	453	0.167821	0.239013	amisp034033	http://amigo.geneontology.org/cgi-bin/amigo/term_details?term=GO:0010608
anion transport	Gene Ontology Slim	GO:0006820	1	453	0.167821	0.239013	cPor_15737-RA	http://amigo.geneontology.org/cgi-bin/amigo/term_details?term=GO:0006820
nucleocytoplasmic transport	Gene Ontology	GO:0006913	1	457	0.169175	0.240496	amisp034033	http://amigo.geneontology.org/cgi-bin/amigo/term_details?term=GO:0006913
nucleocytoplasmic transport	Gene Ontology Slim	GO:0006913	1	457	0.169175	0.240496	amisp034033	http://amigo.geneontology.org/cgi-bin/amigo/term_details?term=GO:0006913
channel activity	Gene Ontology	GO:0015267	1	459	0.169851	0.241013	cPor_11586-RA	http://amigo.geneontology.org/cgi-bin/amigo/term_details?term=GO:0015267
channel activity	Gene Ontology Slim	GO:0015267	1	459	0.169851	0.241013	cPor_11586-RA	http://amigo.geneontology.org/cgi-bin/amigo/term_details?term=GO:0015267
passive transmembrane transporter activity	Gene Ontology	GO:0022803	1	460	0.170189	0.241048	cPor_11586-RA	http://amigo.geneontology.org/cgi-bin/amigo/term_details?term=GO:0022803
passive transmembrane transporter activity	Gene Ontology Slim	GO:0022803	1	460	0.170189	0.241048	cPor_11586-RA	http://amigo.geneontology.org/cgi-bin/amigo/term_details?term=GO:0022803
nuclear transport	Gene Ontology	GO:0051169	1	465	0.171876	0.242769	amisp034033	http://amigo.geneontology.org/cgi-bin/amigo/term_details?term=GO:0051169
nuclear transport	Gene Ontology Slim	GO:0051169	1	465	0.171876	0.242769	amisp034033	http://amigo.geneontology.org/cgi-bin/amigo/term_details?term=GO:0051169
cilium	Gene Ontology	GO:0005929	1	467	0.17255	0.243275	amisp016775	http://amigo.geneontology.org/cgi-bin/amigo/term_details?term=GO:0005929
cilium	Gene Ontology Slim	GO:0005929	1	467	0.17255	0.243275	amisp016775	http://amigo.geneontology.org/cgi-bin/amigo/term_details?term=GO:0005929
signal transduction	Gene Ontology	GO:0007165	4	5542	0.17436	0.245378	amisp016775|cPor_11586-RA|cPor_09447-RA|amisp032461	http://amigo.geneontology.org/cgi-bin/amigo/term_details?term=GO:0007165
signal transduction	Gene Ontology Slim	GO:0007165	4	5542	0.17436	0.245378	amisp016775|cPor_11586-RA|cPor_09447-RA|amisp032461	http://amigo.geneontology.org/cgi-bin/amigo/term_details?term=GO:0007165
protein localization to membrane	Gene Ontology	GO:0072657	1	478	0.176248	0.247582	amisp016775	http://amigo.geneontology.org/cgi-bin/amigo/term_details?term=GO:0072657
protein localization to membrane	Gene Ontology Slim	GO:0072657	1	478	0.176248	0.247582	amisp016775	http://amigo.geneontology.org/cgi-bin/amigo/term_details?term=GO:0072657
small molecule metabolic process	Gene Ontology	GO:0044281	2	1910	0.177981	0.249562	cPor_15737-RA|cPor_06982-RA	http://amigo.geneontology.org/cgi-bin/amigo/term_details?term=GO:0044281
small molecule metabolic process	Gene Ontology Slim	GO:0044281	2	1910	0.177981	0.249562	cPor_15737-RA|cPor_06982-RA	http://amigo.geneontology.org/cgi-bin/amigo/term_details?term=GO:0044281
catalytic activity	Gene Ontology	GO:0003824	4	5590	0.178307	0.249565	cPor_09447-RA|cPor_06982-RA|amisp005461|amisp032461	http://amigo.geneontology.org/cgi-bin/amigo/term_details?term=GO:0003824
catalytic activity	Gene Ontology Slim	GO:0003824	4	5590	0.178307	0.249565	cPor_09447-RA|cPor_06982-RA|amisp005461|amisp032461	http://amigo.geneontology.org/cgi-bin/amigo/term_details?term=GO:0003824
single-organism developmental process	Gene Ontology	GO:0044767	4	5604	0.179465	0.25073	amisp016775|cPor_09447-RA|cPor_15403-RA|amisp005516	http://amigo.geneontology.org/cgi-bin/amigo/term_details?term=GO:0044767
single-organism developmental process	Gene Ontology Slim	GO:0044767	4	5604	0.179465	0.25073	amisp016775|cPor_09447-RA|cPor_15403-RA|amisp005516	http://amigo.geneontology.org/cgi-bin/amigo/term_details?term=GO:0044767
heart development	Gene Ontology	GO:0007507	1	493	0.181265	0.252787	amisp016775	http://amigo.geneontology.org/cgi-bin/amigo/term_details?term=GO:0007507
heart development	Gene Ontology Slim	GO:0007507	1	493	0.181265	0.252787	amisp016775	http://amigo.geneontology.org/cgi-bin/amigo/term_details?term=GO:0007507
monovalent inorganic cation transport	Gene Ontology	GO:0015672	1	496	0.182265	0.253722	cPor_11586-RA	http://amigo.geneontology.org/cgi-bin/amigo/term_details?term=GO:0015672
monovalent inorganic cation transport	Gene Ontology Slim	GO:0015672	1	496	0.182265	0.253722	cPor_11586-RA	http://amigo.geneontology.org/cgi-bin/amigo/term_details?term=GO:0015672
inorganic cation transmembrane transporter activity	Gene Ontology	GO:0022890	1	502	0.184262	0.256039	cPor_11586-RA	http://amigo.geneontology.org/cgi-bin/amigo/term_details?term=GO:0022890
inorganic cation transmembrane transporter activity	Gene Ontology Slim	GO:0022890	1	502	0.184262	0.256039	cPor_11586-RA	http://amigo.geneontology.org/cgi-bin/amigo/term_details?term=GO:0022890
morphogenesis of an epithelium	Gene Ontology	GO:0002009	1	507	0.185922	0.257877	amisp016775	http://amigo.geneontology.org/cgi-bin/amigo/term_details?term=GO:0002009
morphogenesis of an epithelium	Gene Ontology Slim	GO:0002009	1	507	0.185922	0.257877	amisp016775	http://amigo.geneontology.org/cgi-bin/amigo/term_details?term=GO:0002009
purine ribonucleotide metabolic process	Gene Ontology	GO:0009150	1	508	0.186254	0.257877	cPor_06982-RA	http://amigo.geneontology.org/cgi-bin/amigo/term_details?term=GO:0009150
purine ribonucleotide metabolic process	Gene Ontology Slim	GO:0009150	1	508	0.186254	0.257877	cPor_06982-RA	http://amigo.geneontology.org/cgi-bin/amigo/term_details?term=GO:0009150
developmental process	Gene Ontology	GO:0032502	4	5693	0.186895	0.258301	amisp016775|cPor_09447-RA|cPor_15403-RA|amisp005516	http://amigo.geneontology.org/cgi-bin/amigo/term_details?term=GO:0032502
developmental process	Gene Ontology Slim	GO:0032502	4	5693	0.186895	0.258301	amisp016775|cPor_09447-RA|cPor_15403-RA|amisp005516	http://amigo.geneontology.org/cgi-bin/amigo/term_details?term=GO:0032502
ribonucleotide metabolic process	Gene Ontology	GO:0009259	1	523	0.191214	0.263797	cPor_06982-RA	http://amigo.geneontology.org/cgi-bin/amigo/term_details?term=GO:0009259
ribonucleotide metabolic process	Gene Ontology Slim	GO:0009259	1	523	0.191214	0.263797	cPor_06982-RA	http://amigo.geneontology.org/cgi-bin/amigo/term_details?term=GO:0009259
endomembrane system organization	Gene Ontology	GO:0010256	1	526	0.192203	0.264687	cPor_19471-RA	http://amigo.geneontology.org/cgi-bin/amigo/term_details?term=GO:0010256
endomembrane system organization	Gene Ontology Slim	GO:0010256	1	526	0.192203	0.264687	cPor_19471-RA	http://amigo.geneontology.org/cgi-bin/amigo/term_details?term=GO:0010256
purine nucleotide metabolic process	Gene Ontology	GO:0006163	1	528	0.192861	0.26512	cPor_06982-RA	http://amigo.geneontology.org/cgi-bin/amigo/term_details?term=GO:0006163
purine nucleotide metabolic process	Gene Ontology Slim	GO:0006163	1	528	0.192861	0.26512	cPor_06982-RA	http://amigo.geneontology.org/cgi-bin/amigo/term_details?term=GO:0006163
transcription factor binding	Gene Ontology	GO:0008134	1	532	0.194177	0.266453	cPor_09447-RA	http://amigo.geneontology.org/cgi-bin/amigo/term_details?term=GO:0008134
transcription factor binding	Gene Ontology Slim	GO:0008134	1	532	0.194177	0.266453	cPor_09447-RA	http://amigo.geneontology.org/cgi-bin/amigo/term_details?term=GO:0008134
transcription cofactor activity	Gene Ontology	GO:0003712	1	536	0.19549	0.267778	cPor_09447-RA	http://amigo.geneontology.org/cgi-bin/amigo/term_details?term=GO:0003712
transcription cofactor activity	Gene Ontology Slim	GO:0003712	1	536	0.19549	0.267778	cPor_09447-RA	http://amigo.geneontology.org/cgi-bin/amigo/term_details?term=GO:0003712
ribose phosphate metabolic process	Gene Ontology	GO:0019693	1	538	0.196146	0.2682	cPor_06982-RA	http://amigo.geneontology.org/cgi-bin/amigo/term_details?term=GO:0019693
ribose phosphate metabolic process	Gene Ontology Slim	GO:0019693	1	538	0.196146	0.2682	cPor_06982-RA	http://amigo.geneontology.org/cgi-bin/amigo/term_details?term=GO:0019693
single-multicellular organism process	Gene Ontology	GO:0044707	4	5822	0.19787	0.270077	amisp016775|cPor_15403-RA|amisp005516|cPor_11586-RA	http://amigo.geneontology.org/cgi-bin/amigo/term_details?term=GO:0044707
single-multicellular organism process	Gene Ontology Slim	GO:0044707	4	5822	0.19787	0.270077	amisp016775|cPor_15403-RA|amisp005516|cPor_11586-RA	http://amigo.geneontology.org/cgi-bin/amigo/term_details?term=GO:0044707
behavior	Gene Ontology	GO:0007610	1	547	0.199092	0.271265	cPor_11586-RA	http://amigo.geneontology.org/cgi-bin/amigo/term_details?term=GO:0007610
behavior	Gene Ontology Slim	GO:0007610	1	547	0.199092	0.271265	cPor_11586-RA	http://amigo.geneontology.org/cgi-bin/amigo/term_details?term=GO:0007610
ncRNA metabolic process	Gene Ontology	GO:0034660	1	550	0.200072	0.272119	cPor_01965-RA	http://amigo.geneontology.org/cgi-bin/amigo/term_details?term=GO:0034660
ncRNA metabolic process	Gene Ontology Slim	GO:0034660	1	550	0.200072	0.272119	cPor_01965-RA	http://amigo.geneontology.org/cgi-bin/amigo/term_details?term=GO:0034660
chordate embryonic development	Gene Ontology	GO:0043009	1	554	0.201376	0.27341	amisp016775	http://amigo.geneontology.org/cgi-bin/amigo/term_details?term=GO:0043009
chordate embryonic development	Gene Ontology Slim	GO:0043009	1	554	0.201376	0.27341	amisp016775	http://amigo.geneontology.org/cgi-bin/amigo/term_details?term=GO:0043009
regulation of ion transport	Gene Ontology	GO:0043269	1	557	0.202353	0.274212	cPor_11586-RA	http://amigo.geneontology.org/cgi-bin/amigo/term_details?term=GO:0043269
regulation of ion transport	Gene Ontology Slim	GO:0043269	1	557	0.202353	0.274212	cPor_11586-RA	http://amigo.geneontology.org/cgi-bin/amigo/term_details?term=GO:0043269
purine-containing compound metabolic process	Gene Ontology	GO:0072521	1	558	0.202678	0.274212	cPor_06982-RA	http://amigo.geneontology.org/cgi-bin/amigo/term_details?term=GO:0072521
purine-containing compound metabolic process	Gene Ontology Slim	GO:0072521	1	558	0.202678	0.274212	cPor_06982-RA	http://amigo.geneontology.org/cgi-bin/amigo/term_details?term=GO:0072521
embryo development ending in birth or egg hatching	Gene Ontology	GO:0009792	1	561	0.203654	0.274568	amisp016775	http://amigo.geneontology.org/cgi-bin/amigo/term_details?term=GO:0009792
embryonic morphogenesis	Gene Ontology	GO:0048598	1	561	0.203654	0.274568	amisp016775	http://amigo.geneontology.org/cgi-bin/amigo/term_details?term=GO:0048598
embryonic morphogenesis	Gene Ontology Slim	GO:0048598	1	561	0.203654	0.274568	amisp016775	http://amigo.geneontology.org/cgi-bin/amigo/term_details?term=GO:0048598
embryo development ending in birth or egg hatching	Gene Ontology Slim	GO:0009792	1	561	0.203654	0.274568	amisp016775	http://amigo.geneontology.org/cgi-bin/amigo/term_details?term=GO:0009792
protein complex	Gene Ontology	GO:0043234	3	3913	0.204138	0.274648	amisp034033|amisp016775|cPor_09447-RA	http://amigo.geneontology.org/cgi-bin/amigo/term_details?term=GO:0043234
protein complex	Gene Ontology Slim	GO:0043234	3	3913	0.204138	0.274648	amisp034033|amisp016775|cPor_09447-RA	http://amigo.geneontology.org/cgi-bin/amigo/term_details?term=GO:0043234
intracellular organelle part	Gene Ontology	GO:0044446	5	7986	0.204426	0.274648	amisp034033|cPor_01965-RA|cPor_15737-RA|amisp005461|amisp016775	http://amigo.geneontology.org/cgi-bin/amigo/term_details?term=GO:0044446
intracellular organelle part	Gene Ontology Slim	GO:0044446	5	7986	0.204426	0.274648	amisp034033|cPor_01965-RA|cPor_15737-RA|amisp005461|amisp016775	http://amigo.geneontology.org/cgi-bin/amigo/term_details?term=GO:0044446
tube development	Gene Ontology	GO:0035295	1	575	0.208192	0.27922	amisp016775	http://amigo.geneontology.org/cgi-bin/amigo/term_details?term=GO:0035295
tube development	Gene Ontology Slim	GO:0035295	1	575	0.208192	0.27922	amisp016775	http://amigo.geneontology.org/cgi-bin/amigo/term_details?term=GO:0035295
microtubule-based process	Gene Ontology	GO:0007017	1	577	0.208838	0.2796	amisp016775	http://amigo.geneontology.org/cgi-bin/amigo/term_details?term=GO:0007017
microtubule-based process	Gene Ontology Slim	GO:0007017	1	577	0.208838	0.2796	amisp016775	http://amigo.geneontology.org/cgi-bin/amigo/term_details?term=GO:0007017
single-organism metabolic process	Gene Ontology	GO:0044710	3	3962	0.209372	0.279829	cPor_15737-RA|cPor_06982-RA|cPor_09447-RA	http://amigo.geneontology.org/cgi-bin/amigo/term_details?term=GO:0044710
single-organism metabolic process	Gene Ontology Slim	GO:0044710	3	3962	0.209372	0.279829	cPor_15737-RA|cPor_06982-RA|cPor_09447-RA	http://amigo.geneontology.org/cgi-bin/amigo/term_details?term=GO:0044710
organelle assembly	Gene Ontology	GO:0070925	1	581	0.210129	0.280299	amisp016775	http://amigo.geneontology.org/cgi-bin/amigo/term_details?term=GO:0070925
organelle assembly	Gene Ontology Slim	GO:0070925	1	581	0.210129	0.280299	amisp016775	http://amigo.geneontology.org/cgi-bin/amigo/term_details?term=GO:0070925
transcription factor activity, transcription factor binding	Gene Ontology	GO:0000989	1	582	0.210451	0.280299	cPor_09447-RA	http://amigo.geneontology.org/cgi-bin/amigo/term_details?term=GO:0000989
transcription factor activity, transcription factor binding	Gene Ontology Slim	GO:0000989	1	582	0.210451	0.280299	cPor_09447-RA	http://amigo.geneontology.org/cgi-bin/amigo/term_details?term=GO:0000989
single organism signaling	Gene Ontology	GO:0044700	4	5972	0.210921	0.280439	amisp016775|cPor_11586-RA|cPor_09447-RA|amisp032461	http://amigo.geneontology.org/cgi-bin/amigo/term_details?term=GO:0044700
single organism signaling	Gene Ontology Slim	GO:0044700	4	5972	0.210921	0.280439	amisp016775|cPor_11586-RA|cPor_09447-RA|amisp032461	http://amigo.geneontology.org/cgi-bin/amigo/term_details?term=GO:0044700
signaling	Gene Ontology	GO:0023052	4	5978	0.211449	0.28056	amisp016775|cPor_11586-RA|cPor_09447-RA|amisp032461	http://amigo.geneontology.org/cgi-bin/amigo/term_details?term=GO:0023052
signaling	Gene Ontology Slim	GO:0023052	4	5978	0.211449	0.28056	amisp016775|cPor_11586-RA|cPor_09447-RA|amisp032461	http://amigo.geneontology.org/cgi-bin/amigo/term_details?term=GO:0023052
transcription factor activity, protein binding	Gene Ontology	GO:0000988	1	586	0.21174	0.28056	cPor_09447-RA	http://amigo.geneontology.org/cgi-bin/amigo/term_details?term=GO:0000988
transcription factor activity, protein binding	Gene Ontology Slim	GO:0000988	1	586	0.21174	0.28056	cPor_09447-RA	http://amigo.geneontology.org/cgi-bin/amigo/term_details?term=GO:0000988
cell communication	Gene Ontology	GO:0007154	4	6000	0.21339	0.28226	amisp016775|cPor_11586-RA|cPor_09447-RA|amisp032461	http://amigo.geneontology.org/cgi-bin/amigo/term_details?term=GO:0007154
cell communication	Gene Ontology Slim	GO:0007154	4	6000	0.21339	0.28226	amisp016775|cPor_11586-RA|cPor_09447-RA|amisp032461	http://amigo.geneontology.org/cgi-bin/amigo/term_details?term=GO:0007154
cation transmembrane transporter activity	Gene Ontology	GO:0008324	1	596	0.214953	0.283598	cPor_11586-RA	http://amigo.geneontology.org/cgi-bin/amigo/term_details?term=GO:0008324
cation transmembrane transporter activity	Gene Ontology Slim	GO:0008324	1	596	0.214953	0.283598	cPor_11586-RA	http://amigo.geneontology.org/cgi-bin/amigo/term_details?term=GO:0008324
tissue morphogenesis	Gene Ontology	GO:0048729	1	604	0.217514	0.286202	amisp016775	http://amigo.geneontology.org/cgi-bin/amigo/term_details?term=GO:0048729
tissue morphogenesis	Gene Ontology Slim	GO:0048729	1	604	0.217514	0.286202	amisp016775	http://amigo.geneontology.org/cgi-bin/amigo/term_details?term=GO:0048729
metal ion binding	Gene Ontology	GO:0046872	3	4039	0.217669	0.286202	cPor_01965-RA|amisp032461|cPor_15755-RA	http://amigo.geneontology.org/cgi-bin/amigo/term_details?term=GO:0046872
metal ion binding	Gene Ontology Slim	GO:0046872	3	4039	0.217669	0.286202	cPor_01965-RA|amisp032461|cPor_15755-RA	http://amigo.geneontology.org/cgi-bin/amigo/term_details?term=GO:0046872
organelle part	Gene Ontology	GO:0044422	5	8165	0.218196	0.286405	amisp034033|cPor_01965-RA|cPor_15737-RA|amisp005461|amisp016775	http://amigo.geneontology.org/cgi-bin/amigo/term_details?term=GO:0044422
organelle part	Gene Ontology Slim	GO:0044422	5	8165	0.218196	0.286405	amisp034033|cPor_01965-RA|cPor_15737-RA|amisp005461|amisp016775	http://amigo.geneontology.org/cgi-bin/amigo/term_details?term=GO:0044422
inorganic cation transmembrane transport	Gene Ontology	GO:0098662	1	617	0.221659	0.290284	cPor_11586-RA	http://amigo.geneontology.org/cgi-bin/amigo/term_details?term=GO:0098662
inorganic cation transmembrane transport	Gene Ontology Slim	GO:0098662	1	617	0.221659	0.290284	cPor_11586-RA	http://amigo.geneontology.org/cgi-bin/amigo/term_details?term=GO:0098662
cation binding	Gene Ontology	GO:0043169	3	4078	0.221904	0.290284	cPor_01965-RA|amisp032461|cPor_15755-RA	http://amigo.geneontology.org/cgi-bin/amigo/term_details?term=GO:0043169
cation binding	Gene Ontology Slim	GO:0043169	3	4078	0.221904	0.290284	cPor_01965-RA|amisp032461|cPor_15755-RA	http://amigo.geneontology.org/cgi-bin/amigo/term_details?term=GO:0043169
microtubule organizing center	Gene Ontology	GO:0005815	1	624	0.223883	0.292376	amisp016775	http://amigo.geneontology.org/cgi-bin/amigo/term_details?term=GO:0005815
microtubule organizing center	Gene Ontology Slim	GO:0005815	1	624	0.223883	0.292376	amisp016775	http://amigo.geneontology.org/cgi-bin/amigo/term_details?term=GO:0005815
RNA polymerase II transcription factor activity, sequence-specific DNA binding	Gene Ontology	GO:0000981	1	626	0.224517	0.292708	amisp005516	http://amigo.geneontology.org/cgi-bin/amigo/term_details?term=GO:0000981
RNA polymerase II transcription factor activity, sequence-specific DNA binding	Gene Ontology Slim	GO:0000981	1	626	0.224517	0.292708	amisp005516	http://amigo.geneontology.org/cgi-bin/amigo/term_details?term=GO:0000981
single-organism carbohydrate metabolic process	Gene Ontology	GO:0044723	1	641	0.229259	0.298385	cPor_06982-RA	http://amigo.geneontology.org/cgi-bin/amigo/term_details?term=GO:0044723
single-organism carbohydrate metabolic process	Gene Ontology Slim	GO:0044723	1	641	0.229259	0.298385	cPor_06982-RA	http://amigo.geneontology.org/cgi-bin/amigo/term_details?term=GO:0044723
establishment of protein localization to organelle	Gene Ontology	GO:0072594	1	649	0.231776	0.300547	amisp016775	http://amigo.geneontology.org/cgi-bin/amigo/term_details?term=GO:0072594
establishment of protein localization to organelle	Gene Ontology Slim	GO:0072594	1	649	0.231776	0.300547	amisp016775	http://amigo.geneontology.org/cgi-bin/amigo/term_details?term=GO:0072594
negative regulation of cellular process	Gene Ontology	GO:0048523	3	4171	0.232086	0.300547	amisp016775|cPor_09447-RA|amisp032461	http://amigo.geneontology.org/cgi-bin/amigo/term_details?term=GO:0048523
negative regulation of cellular process	Gene Ontology Slim	GO:0048523	3	4171	0.232086	0.300547	amisp016775|cPor_09447-RA|amisp032461	http://amigo.geneontology.org/cgi-bin/amigo/term_details?term=GO:0048523
nucleotide metabolic process	Gene Ontology	GO:0009117	1	650	0.23209	0.300547	cPor_06982-RA	http://amigo.geneontology.org/cgi-bin/amigo/term_details?term=GO:0009117
nucleotide metabolic process	Gene Ontology Slim	GO:0009117	1	650	0.23209	0.300547	cPor_06982-RA	http://amigo.geneontology.org/cgi-bin/amigo/term_details?term=GO:0009117
transmembrane receptor protein tyrosine kinase signaling pathway	Gene Ontology	GO:0007169	1	654	0.233346	0.301666	amisp032461	http://amigo.geneontology.org/cgi-bin/amigo/term_details?term=GO:0007169
transmembrane receptor protein tyrosine kinase signaling pathway	Gene Ontology Slim	GO:0007169	1	654	0.233346	0.301666	amisp032461	http://amigo.geneontology.org/cgi-bin/amigo/term_details?term=GO:0007169
nucleoside phosphate metabolic process	Gene Ontology	GO:0006753	1	658	0.234599	0.302779	cPor_06982-RA	http://amigo.geneontology.org/cgi-bin/amigo/term_details?term=GO:0006753
nucleoside phosphate metabolic process	Gene Ontology Slim	GO:0006753	1	658	0.234599	0.302779	cPor_06982-RA	http://amigo.geneontology.org/cgi-bin/amigo/term_details?term=GO:0006753
ion binding	Gene Ontology	GO:0043167	3	4228	0.238381	0.307144	cPor_01965-RA|amisp032461|cPor_15755-RA	http://amigo.geneontology.org/cgi-bin/amigo/term_details?term=GO:0043167
ion binding	Gene Ontology Slim	GO:0043167	3	4228	0.238381	0.307144	cPor_01965-RA|amisp032461|cPor_15755-RA	http://amigo.geneontology.org/cgi-bin/amigo/term_details?term=GO:0043167
Golgi membrane	Gene Ontology	GO:0000139	1	676	0.240216	0.308993	amisp005461	http://amigo.geneontology.org/cgi-bin/amigo/term_details?term=GO:0000139
Golgi membrane	Gene Ontology Slim	GO:0000139	1	676	0.240216	0.308993	amisp005461	http://amigo.geneontology.org/cgi-bin/amigo/term_details?term=GO:0000139
cation transmembrane transport	Gene Ontology	GO:0098655	1	679	0.241149	0.309675	cPor_11586-RA	http://amigo.geneontology.org/cgi-bin/amigo/term_details?term=GO:0098655
cation transmembrane transport	Gene Ontology Slim	GO:0098655	1	679	0.241149	0.309675	cPor_11586-RA	http://amigo.geneontology.org/cgi-bin/amigo/term_details?term=GO:0098655
single-organism intracellular transport	Gene Ontology	GO:1902582	1	698	0.247029	0.316699	amisp016775	http://amigo.geneontology.org/cgi-bin/amigo/term_details?term=GO:1902582
single-organism intracellular transport	Gene Ontology Slim	GO:1902582	1	698	0.247029	0.316699	amisp016775	http://amigo.geneontology.org/cgi-bin/amigo/term_details?term=GO:1902582
inorganic ion transmembrane transport	Gene Ontology	GO:0098660	1	703	0.248569	0.318144	cPor_11586-RA	http://amigo.geneontology.org/cgi-bin/amigo/term_details?term=GO:0098660
inorganic ion transmembrane transport	Gene Ontology Slim	GO:0098660	1	703	0.248569	0.318144	cPor_11586-RA	http://amigo.geneontology.org/cgi-bin/amigo/term_details?term=GO:0098660
oxidoreductase activity	Gene Ontology	GO:0016491	1	710	0.250721	0.3201	cPor_09447-RA	http://amigo.geneontology.org/cgi-bin/amigo/term_details?term=GO:0016491
oxidoreductase activity	Gene Ontology Slim	GO:0016491	1	710	0.250721	0.3201	cPor_09447-RA	http://amigo.geneontology.org/cgi-bin/amigo/term_details?term=GO:0016491
nucleobase-containing small molecule metabolic process	Gene Ontology	GO:0055086	1	712	0.251334	0.320353	cPor_06982-RA	http://amigo.geneontology.org/cgi-bin/amigo/term_details?term=GO:0055086
nucleobase-containing small molecule metabolic process	Gene Ontology Slim	GO:0055086	1	712	0.251334	0.320353	cPor_06982-RA	http://amigo.geneontology.org/cgi-bin/amigo/term_details?term=GO:0055086
protein homodimerization activity	Gene Ontology	GO:0042803	1	716	0.25256	0.321384	cPor_09447-RA	http://amigo.geneontology.org/cgi-bin/amigo/term_details?term=GO:0042803
protein homodimerization activity	Gene Ontology Slim	GO:0042803	1	716	0.25256	0.321384	cPor_09447-RA	http://amigo.geneontology.org/cgi-bin/amigo/term_details?term=GO:0042803
structural molecule activity	Gene Ontology	GO:0005198	1	719	0.253478	0.321981	cPor_15737-RA	http://amigo.geneontology.org/cgi-bin/amigo/term_details?term=GO:0005198
structural molecule activity	Gene Ontology Slim	GO:0005198	1	719	0.253478	0.321981	cPor_15737-RA	http://amigo.geneontology.org/cgi-bin/amigo/term_details?term=GO:0005198
nucleoplasm part	Gene Ontology	GO:0044451	1	723	0.254701	0.321981	amisp034033	http://amigo.geneontology.org/cgi-bin/amigo/term_details?term=GO:0044451
intracellular ribonucleoprotein complex	Gene Ontology	GO:0030529	1	723	0.254701	0.321981	cPor_18867-RA	http://amigo.geneontology.org/cgi-bin/amigo/term_details?term=GO:0030529
ribonucleoprotein complex	Gene Ontology	GO:1990904	1	723	0.254701	0.321981	cPor_18867-RA	http://amigo.geneontology.org/cgi-bin/amigo/term_details?term=GO:1990904
nucleoplasm part	Gene Ontology Slim	GO:0044451	1	723	0.254701	0.321981	amisp034033	http://amigo.geneontology.org/cgi-bin/amigo/term_details?term=GO:0044451
intracellular ribonucleoprotein complex	Gene Ontology Slim	GO:0030529	1	723	0.254701	0.321981	cPor_18867-RA	http://amigo.geneontology.org/cgi-bin/amigo/term_details?term=GO:0030529
ribonucleoprotein complex	Gene Ontology Slim	GO:1990904	1	723	0.254701	0.321981	cPor_18867-RA	http://amigo.geneontology.org/cgi-bin/amigo/term_details?term=GO:1990904
synapse	Gene Ontology	GO:0045202	1	732	0.257445	0.324916	cPor_09447-RA	http://amigo.geneontology.org/cgi-bin/amigo/term_details?term=GO:0045202
synapse	Gene Ontology Slim	GO:0045202	1	732	0.257445	0.324916	cPor_09447-RA	http://amigo.geneontology.org/cgi-bin/amigo/term_details?term=GO:0045202
carbohydrate derivative biosynthetic process	Gene Ontology	GO:1901137	1	736	0.258662	0.325652	amisp005461	http://amigo.geneontology.org/cgi-bin/amigo/term_details?term=GO:1901137
carbohydrate derivative biosynthetic process	Gene Ontology Slim	GO:1901137	1	736	0.258662	0.325652	amisp005461	http://amigo.geneontology.org/cgi-bin/amigo/term_details?term=GO:1901137
negative regulation of transcription from RNA polymerase II promoter	Gene Ontology	GO:0000122	1	738	0.259269	0.325884	cPor_09447-RA	http://amigo.geneontology.org/cgi-bin/amigo/term_details?term=GO:0000122
negative regulation of transcription from RNA polymerase II promoter	Gene Ontology Slim	GO:0000122	1	738	0.259269	0.325884	cPor_09447-RA	http://amigo.geneontology.org/cgi-bin/amigo/term_details?term=GO:0000122
regulation of nervous system development	Gene Ontology	GO:0051960	1	749	0.262602	0.329536	amisp016775	http://amigo.geneontology.org/cgi-bin/amigo/term_details?term=GO:0051960
regulation of nervous system development	Gene Ontology Slim	GO:0051960	1	749	0.262602	0.329536	amisp016775	http://amigo.geneontology.org/cgi-bin/amigo/term_details?term=GO:0051960
organelle membrane	Gene Ontology	GO:0031090	2	2482	0.263803	0.330505	cPor_15737-RA|amisp005461	http://amigo.geneontology.org/cgi-bin/amigo/term_details?term=GO:0031090
organelle membrane	Gene Ontology Slim	GO:0031090	2	2482	0.263803	0.330505	cPor_15737-RA|amisp005461	http://amigo.geneontology.org/cgi-bin/amigo/term_details?term=GO:0031090
protein ubiquitination	Gene Ontology	GO:0016567	1	755	0.264415	0.330733	amisp032461	http://amigo.geneontology.org/cgi-bin/amigo/term_details?term=GO:0016567
protein ubiquitination	Gene Ontology Slim	GO:0016567	1	755	0.264415	0.330733	amisp032461	http://amigo.geneontology.org/cgi-bin/amigo/term_details?term=GO:0016567
phosphotransferase activity, alcohol group as acceptor	Gene Ontology	GO:0016773	1	763	0.266824	0.333206	cPor_06982-RA	http://amigo.geneontology.org/cgi-bin/amigo/term_details?term=GO:0016773
phosphotransferase activity, alcohol group as acceptor	Gene Ontology Slim	GO:0016773	1	763	0.266824	0.333206	cPor_06982-RA	http://amigo.geneontology.org/cgi-bin/amigo/term_details?term=GO:0016773
negative regulation of biological process	Gene Ontology	GO:0048519	3	4494	0.268229	0.334267	amisp016775|cPor_09447-RA|amisp032461	http://amigo.geneontology.org/cgi-bin/amigo/term_details?term=GO:0048519
negative regulation of biological process	Gene Ontology Slim	GO:0048519	3	4494	0.268229	0.334267	amisp016775|cPor_09447-RA|amisp032461	http://amigo.geneontology.org/cgi-bin/amigo/term_details?term=GO:0048519
anatomical structure morphogenesis	Gene Ontology	GO:0009653	2	2513	0.268542	0.334267	amisp016775|amisp005516	http://amigo.geneontology.org/cgi-bin/amigo/term_details?term=GO:0009653
anatomical structure morphogenesis	Gene Ontology Slim	GO:0009653	2	2513	0.268542	0.334267	amisp016775|amisp005516	http://amigo.geneontology.org/cgi-bin/amigo/term_details?term=GO:0009653
cell projection morphogenesis	Gene Ontology	GO:0048858	1	778	0.271323	0.337184	amisp016775	http://amigo.geneontology.org/cgi-bin/amigo/term_details?term=GO:0048858
cell projection morphogenesis	Gene Ontology Slim	GO:0048858	1	778	0.271323	0.337184	amisp016775	http://amigo.geneontology.org/cgi-bin/amigo/term_details?term=GO:0048858
ion transmembrane transporter activity	Gene Ontology	GO:0015075	1	793	0.275795	0.341915	cPor_11586-RA	http://amigo.geneontology.org/cgi-bin/amigo/term_details?term=GO:0015075
ion transmembrane transporter activity	Gene Ontology Slim	GO:0015075	1	793	0.275795	0.341915	cPor_11586-RA	http://amigo.geneontology.org/cgi-bin/amigo/term_details?term=GO:0015075
metal ion transport	Gene Ontology	GO:0030001	1	796	0.276686	0.342469	cPor_11586-RA	http://amigo.geneontology.org/cgi-bin/amigo/term_details?term=GO:0030001
metal ion transport	Gene Ontology Slim	GO:0030001	1	796	0.276686	0.342469	cPor_11586-RA	http://amigo.geneontology.org/cgi-bin/amigo/term_details?term=GO:0030001
cell part morphogenesis	Gene Ontology	GO:0032990	1	798	0.27728	0.342653	amisp016775	http://amigo.geneontology.org/cgi-bin/amigo/term_details?term=GO:0032990
cell part morphogenesis	Gene Ontology Slim	GO:0032990	1	798	0.27728	0.342653	amisp016775	http://amigo.geneontology.org/cgi-bin/amigo/term_details?term=GO:0032990
cell surface receptor signaling pathway	Gene Ontology	GO:0007166	2	2583	0.279253	0.344538	amisp016775|amisp032461	http://amigo.geneontology.org/cgi-bin/amigo/term_details?term=GO:0007166
cell surface receptor signaling pathway	Gene Ontology Slim	GO:0007166	2	2583	0.279253	0.344538	amisp016775|amisp032461	http://amigo.geneontology.org/cgi-bin/amigo/term_details?term=GO:0007166
negative regulation of developmental process	Gene Ontology	GO:0051093	1	808	0.280242	0.345206	amisp016775	http://amigo.geneontology.org/cgi-bin/amigo/term_details?term=GO:0051093
negative regulation of developmental process	Gene Ontology Slim	GO:0051093	1	808	0.280242	0.345206	amisp016775	http://amigo.geneontology.org/cgi-bin/amigo/term_details?term=GO:0051093
cellular response to stimulus	Gene Ontology	GO:0051716	4	6741	0.281921	0.346721	amisp016775|cPor_11586-RA|cPor_09447-RA|amisp032461	http://amigo.geneontology.org/cgi-bin/amigo/term_details?term=GO:0051716
cellular response to stimulus	Gene Ontology Slim	GO:0051716	4	6741	0.281921	0.346721	amisp016775|cPor_11586-RA|cPor_09447-RA|amisp032461	http://amigo.geneontology.org/cgi-bin/amigo/term_details?term=GO:0051716
multicellular organismal process	Gene Ontology	GO:0032501	4	6781	0.285768	0.350891	amisp016775|cPor_15403-RA|amisp005516|cPor_11586-RA	http://amigo.geneontology.org/cgi-bin/amigo/term_details?term=GO:0032501
multicellular organismal process	Gene Ontology Slim	GO:0032501	4	6781	0.285768	0.350891	amisp016775|cPor_15403-RA|amisp005516|cPor_11586-RA	http://amigo.geneontology.org/cgi-bin/amigo/term_details?term=GO:0032501
kinase activity	Gene Ontology	GO:0016301	1	833	0.287596	0.352574	cPor_06982-RA	http://amigo.geneontology.org/cgi-bin/amigo/term_details?term=GO:0016301
kinase activity	Gene Ontology Slim	GO:0016301	1	833	0.287596	0.352574	cPor_06982-RA	http://amigo.geneontology.org/cgi-bin/amigo/term_details?term=GO:0016301
protein localization to organelle	Gene Ontology	GO:0033365	1	870	0.298351	0.364599	amisp016775	http://amigo.geneontology.org/cgi-bin/amigo/term_details?term=GO:0033365
protein modification by small protein conjugation	Gene Ontology	GO:0032446	1	870	0.298351	0.364599	amisp032461	http://amigo.geneontology.org/cgi-bin/amigo/term_details?term=GO:0032446
protein localization to organelle	Gene Ontology Slim	GO:0033365	1	870	0.298351	0.364599	amisp016775	http://amigo.geneontology.org/cgi-bin/amigo/term_details?term=GO:0033365
protein modification by small protein conjugation	Gene Ontology Slim	GO:0032446	1	870	0.298351	0.364599	amisp032461	http://amigo.geneontology.org/cgi-bin/amigo/term_details?term=GO:0032446
multicellular organism development	Gene Ontology	GO:0007275	3	4770	0.299845	0.365844	amisp016775|cPor_15403-RA|amisp005516	http://amigo.geneontology.org/cgi-bin/amigo/term_details?term=GO:0007275
multicellular organism development	Gene Ontology Slim	GO:0007275	3	4770	0.299845	0.365844	amisp016775|cPor_15403-RA|amisp005516	http://amigo.geneontology.org/cgi-bin/amigo/term_details?term=GO:0007275
Golgi apparatus part	Gene Ontology	GO:0044431	1	886	0.302955	0.369054	amisp005461	http://amigo.geneontology.org/cgi-bin/amigo/term_details?term=GO:0044431
Golgi apparatus part	Gene Ontology Slim	GO:0044431	1	886	0.302955	0.369054	amisp005461	http://amigo.geneontology.org/cgi-bin/amigo/term_details?term=GO:0044431
central nervous system development	Gene Ontology	GO:0007417	1	897	0.306104	0.372301	amisp016775	http://amigo.geneontology.org/cgi-bin/amigo/term_details?term=GO:0007417
central nervous system development	Gene Ontology Slim	GO:0007417	1	897	0.306104	0.372301	amisp016775	http://amigo.geneontology.org/cgi-bin/amigo/term_details?term=GO:0007417
cell projection part	Gene Ontology	GO:0044463	1	918	0.312077	0.378121	amisp016775	http://amigo.geneontology.org/cgi-bin/amigo/term_details?term=GO:0044463
cell projection part	Gene Ontology Slim	GO:0044463	1	918	0.312077	0.378121	amisp016775	http://amigo.geneontology.org/cgi-bin/amigo/term_details?term=GO:0044463
circulatory system development	Gene Ontology	GO:0072359	1	919	0.312361	0.378121	amisp016775	http://amigo.geneontology.org/cgi-bin/amigo/term_details?term=GO:0072359
cardiovascular system development	Gene Ontology	GO:0072358	1	919	0.312361	0.378121	amisp016775	http://amigo.geneontology.org/cgi-bin/amigo/term_details?term=GO:0072358
cardiovascular system development	Gene Ontology Slim	GO:0072358	1	919	0.312361	0.378121	amisp016775	http://amigo.geneontology.org/cgi-bin/amigo/term_details?term=GO:0072358
circulatory system development	Gene Ontology Slim	GO:0072359	1	919	0.312361	0.378121	amisp016775	http://amigo.geneontology.org/cgi-bin/amigo/term_details?term=GO:0072359
embryo development	Gene Ontology	GO:0009790	1	937	0.317441	0.383406	amisp016775	http://amigo.geneontology.org/cgi-bin/amigo/term_details?term=GO:0009790
embryo development	Gene Ontology Slim	GO:0009790	1	937	0.317441	0.383406	amisp016775	http://amigo.geneontology.org/cgi-bin/amigo/term_details?term=GO:0009790
ion transmembrane transport	Gene Ontology	GO:0034220	1	938	0.317722	0.383406	cPor_11586-RA	http://amigo.geneontology.org/cgi-bin/amigo/term_details?term=GO:0034220
ion transmembrane transport	Gene Ontology Slim	GO:0034220	1	938	0.317722	0.383406	cPor_11586-RA	http://amigo.geneontology.org/cgi-bin/amigo/term_details?term=GO:0034220
enzyme linked receptor protein signaling pathway	Gene Ontology	GO:0007167	1	942	0.318846	0.38416	amisp032461	http://amigo.geneontology.org/cgi-bin/amigo/term_details?term=GO:0007167
enzyme linked receptor protein signaling pathway	Gene Ontology Slim	GO:0007167	1	942	0.318846	0.38416	amisp032461	http://amigo.geneontology.org/cgi-bin/amigo/term_details?term=GO:0007167
cation transport	Gene Ontology	GO:0006812	1	953	0.321927	0.387267	cPor_11586-RA	http://amigo.geneontology.org/cgi-bin/amigo/term_details?term=GO:0006812
cation transport	Gene Ontology Slim	GO:0006812	1	953	0.321927	0.387267	cPor_11586-RA	http://amigo.geneontology.org/cgi-bin/amigo/term_details?term=GO:0006812
transferase activity, transferring phosphorus-containing groups	Gene Ontology	GO:0016772	1	977	0.328604	0.394684	cPor_06982-RA	http://amigo.geneontology.org/cgi-bin/amigo/term_details?term=GO:0016772
transferase activity, transferring phosphorus-containing groups	Gene Ontology Slim	GO:0016772	1	977	0.328604	0.394684	cPor_06982-RA	http://amigo.geneontology.org/cgi-bin/amigo/term_details?term=GO:0016772
negative regulation of multicellular organismal process	Gene Ontology	GO:0051241	1	980	0.329434	0.395065	amisp016775	http://amigo.geneontology.org/cgi-bin/amigo/term_details?term=GO:0051241
negative regulation of multicellular organismal process	Gene Ontology Slim	GO:0051241	1	980	0.329434	0.395065	amisp016775	http://amigo.geneontology.org/cgi-bin/amigo/term_details?term=GO:0051241
cellular lipid metabolic process	Gene Ontology	GO:0044255	1	995	0.333572	0.399114	cPor_15737-RA	http://amigo.geneontology.org/cgi-bin/amigo/term_details?term=GO:0044255
cellular lipid metabolic process	Gene Ontology Slim	GO:0044255	1	995	0.333572	0.399114	cPor_15737-RA	http://amigo.geneontology.org/cgi-bin/amigo/term_details?term=GO:0044255
protein modification by small protein conjugation or removal	Gene Ontology	GO:0070647	1	996	0.333847	0.399114	amisp032461	http://amigo.geneontology.org/cgi-bin/amigo/term_details?term=GO:0070647
protein modification by small protein conjugation or removal	Gene Ontology Slim	GO:0070647	1	996	0.333847	0.399114	amisp032461	http://amigo.geneontology.org/cgi-bin/amigo/term_details?term=GO:0070647
nucleoplasm	Gene Ontology	GO:0005654	2	2949	0.335203	0.400114	amisp034033|cPor_01965-RA	http://amigo.geneontology.org/cgi-bin/amigo/term_details?term=GO:0005654
nucleoplasm	Gene Ontology Slim	GO:0005654	2	2949	0.335203	0.400114	amisp034033|cPor_01965-RA	http://amigo.geneontology.org/cgi-bin/amigo/term_details?term=GO:0005654
intracellular protein transport	Gene Ontology	GO:0006886	1	1012	0.338231	0.403105	amisp016775	http://amigo.geneontology.org/cgi-bin/amigo/term_details?term=GO:0006886
intracellular protein transport	Gene Ontology Slim	GO:0006886	1	1012	0.338231	0.403105	amisp016775	http://amigo.geneontology.org/cgi-bin/amigo/term_details?term=GO:0006886
viral process	Gene Ontology	GO:0016032	1	1032	0.343674	0.408959	cPor_09447-RA	http://amigo.geneontology.org/cgi-bin/amigo/term_details?term=GO:0016032
viral process	Gene Ontology Slim	GO:0016032	1	1032	0.343674	0.408959	cPor_09447-RA	http://amigo.geneontology.org/cgi-bin/amigo/term_details?term=GO:0016032
multi-organism cellular process	Gene Ontology	GO:0044764	1	1036	0.344758	0.409616	cPor_09447-RA	http://amigo.geneontology.org/cgi-bin/amigo/term_details?term=GO:0044764
multi-organism cellular process	Gene Ontology Slim	GO:0044764	1	1036	0.344758	0.409616	cPor_09447-RA	http://amigo.geneontology.org/cgi-bin/amigo/term_details?term=GO:0044764
microtubule cytoskeleton	Gene Ontology	GO:0015630	1	1061	0.351492	0.416011	amisp016775	http://amigo.geneontology.org/cgi-bin/amigo/term_details?term=GO:0015630
microtubule cytoskeleton	Gene Ontology Slim	GO:0015630	1	1061	0.351492	0.416011	amisp016775	http://amigo.geneontology.org/cgi-bin/amigo/term_details?term=GO:0015630
interspecies interaction between organisms	Gene Ontology	GO:0044419	1	1062	0.35176	0.416011	cPor_09447-RA	http://amigo.geneontology.org/cgi-bin/amigo/term_details?term=GO:0044419
symbiosis, encompassing mutualism through parasitism	Gene Ontology	GO:0044403	1	1062	0.35176	0.416011	cPor_09447-RA	http://amigo.geneontology.org/cgi-bin/amigo/term_details?term=GO:0044403
interspecies interaction between organisms	Gene Ontology Slim	GO:0044419	1	1062	0.35176	0.416011	cPor_09447-RA	http://amigo.geneontology.org/cgi-bin/amigo/term_details?term=GO:0044419
symbiosis, encompassing mutualism through parasitism	Gene Ontology Slim	GO:0044403	1	1062	0.35176	0.416011	cPor_09447-RA	http://amigo.geneontology.org/cgi-bin/amigo/term_details?term=GO:0044403
organophosphate metabolic process	Gene Ontology	GO:0019637	1	1073	0.354702	0.418847	cPor_06982-RA	http://amigo.geneontology.org/cgi-bin/amigo/term_details?term=GO:0019637
organophosphate metabolic process	Gene Ontology Slim	GO:0019637	1	1073	0.354702	0.418847	cPor_06982-RA	http://amigo.geneontology.org/cgi-bin/amigo/term_details?term=GO:0019637
single-organism cellular localization	Gene Ontology	GO:1902580	1	1077	0.355768	0.419253	amisp016775	http://amigo.geneontology.org/cgi-bin/amigo/term_details?term=GO:1902580
single-organism cellular localization	Gene Ontology Slim	GO:1902580	1	1077	0.355768	0.419253	amisp016775	http://amigo.geneontology.org/cgi-bin/amigo/term_details?term=GO:1902580
animal organ development	Gene Ontology	GO:0048513	2	3087	0.356134	0.419253	amisp016775|amisp005516	http://amigo.geneontology.org/cgi-bin/amigo/term_details?term=GO:0048513
animal organ development	Gene Ontology Slim	GO:0048513	2	3087	0.356134	0.419253	amisp016775|amisp005516	http://amigo.geneontology.org/cgi-bin/amigo/term_details?term=GO:0048513
anatomical structure development	Gene Ontology	GO:0048856	3	5313	0.36306	0.426754	amisp016775|cPor_15403-RA|amisp005516	http://amigo.geneontology.org/cgi-bin/amigo/term_details?term=GO:0048856
anatomical structure development	Gene Ontology Slim	GO:0048856	3	5313	0.36306	0.426754	amisp016775|cPor_15403-RA|amisp005516	http://amigo.geneontology.org/cgi-bin/amigo/term_details?term=GO:0048856
negative regulation of transcription, DNA-templated	Gene Ontology	GO:0045892	1	1111	0.364767	0.428108	cPor_09447-RA	http://amigo.geneontology.org/cgi-bin/amigo/term_details?term=GO:0045892
negative regulation of transcription, DNA-templated	Gene Ontology Slim	GO:0045892	1	1111	0.364767	0.428108	cPor_09447-RA	http://amigo.geneontology.org/cgi-bin/amigo/term_details?term=GO:0045892
anatomical structure formation involved in morphogenesis	Gene Ontology	GO:0048646	1	1129	0.369483	0.432984	amisp016775	http://amigo.geneontology.org/cgi-bin/amigo/term_details?term=GO:0048646
anatomical structure formation involved in morphogenesis	Gene Ontology Slim	GO:0048646	1	1129	0.369483	0.432984	amisp016775	http://amigo.geneontology.org/cgi-bin/amigo/term_details?term=GO:0048646
zinc ion binding	Gene Ontology	GO:0008270	1	1146	0.373907	0.437387	amisp032461	http://amigo.geneontology.org/cgi-bin/amigo/term_details?term=GO:0008270
zinc ion binding	Gene Ontology Slim	GO:0008270	1	1146	0.373907	0.437387	amisp032461	http://amigo.geneontology.org/cgi-bin/amigo/term_details?term=GO:0008270
protein dimerization activity	Gene Ontology	GO:0046983	1	1148	0.374426	0.437387	cPor_09447-RA	http://amigo.geneontology.org/cgi-bin/amigo/term_details?term=GO:0046983
protein dimerization activity	Gene Ontology Slim	GO:0046983	1	1148	0.374426	0.437387	cPor_09447-RA	http://amigo.geneontology.org/cgi-bin/amigo/term_details?term=GO:0046983
cell junction	Gene Ontology	GO:0030054	1	1150	0.374944	0.437387	cPor_09447-RA	http://amigo.geneontology.org/cgi-bin/amigo/term_details?term=GO:0030054
cell junction	Gene Ontology Slim	GO:0030054	1	1150	0.374944	0.437387	cPor_09447-RA	http://amigo.geneontology.org/cgi-bin/amigo/term_details?term=GO:0030054
negative regulation of nucleic acid-templated transcription	Gene Ontology	GO:1903507	1	1153	0.37572	0.43763	cPor_09447-RA	http://amigo.geneontology.org/cgi-bin/amigo/term_details?term=GO:1903507
negative regulation of nucleic acid-templated transcription	Gene Ontology Slim	GO:1903507	1	1153	0.37572	0.43763	cPor_09447-RA	http://amigo.geneontology.org/cgi-bin/amigo/term_details?term=GO:1903507
negative regulation of RNA biosynthetic process	Gene Ontology	GO:1902679	1	1170	0.380103	0.441401	cPor_09447-RA	http://amigo.geneontology.org/cgi-bin/amigo/term_details?term=GO:1902679
cell morphogenesis	Gene Ontology	GO:0000902	1	1170	0.380103	0.441401	amisp016775	http://amigo.geneontology.org/cgi-bin/amigo/term_details?term=GO:0000902
negative regulation of RNA biosynthetic process	Gene Ontology Slim	GO:1902679	1	1170	0.380103	0.441401	cPor_09447-RA	http://amigo.geneontology.org/cgi-bin/amigo/term_details?term=GO:1902679
cell morphogenesis	Gene Ontology Slim	GO:0000902	1	1170	0.380103	0.441401	amisp016775	http://amigo.geneontology.org/cgi-bin/amigo/term_details?term=GO:0000902
nucleic acid binding transcription factor activity	Gene Ontology	GO:0001071	1	1182	0.38318	0.443636	amisp005516	http://amigo.geneontology.org/cgi-bin/amigo/term_details?term=GO:0001071
transcription factor activity, sequence-specific DNA binding	Gene Ontology	GO:0003700	1	1182	0.38318	0.443636	amisp005516	http://amigo.geneontology.org/cgi-bin/amigo/term_details?term=GO:0003700
transcription factor activity, sequence-specific DNA binding	Gene Ontology Slim	GO:0003700	1	1182	0.38318	0.443636	amisp005516	http://amigo.geneontology.org/cgi-bin/amigo/term_details?term=GO:0003700
nucleic acid binding transcription factor activity	Gene Ontology Slim	GO:0001071	1	1182	0.38318	0.443636	amisp005516	http://amigo.geneontology.org/cgi-bin/amigo/term_details?term=GO:0001071
identical protein binding	Gene Ontology	GO:0042802	1	1210	0.390302	0.451113	cPor_09447-RA	http://amigo.geneontology.org/cgi-bin/amigo/term_details?term=GO:0042802
identical protein binding	Gene Ontology Slim	GO:0042802	1	1210	0.390302	0.451113	cPor_09447-RA	http://amigo.geneontology.org/cgi-bin/amigo/term_details?term=GO:0042802
negative regulation of RNA metabolic process	Gene Ontology	GO:0051253	1	1212	0.390808	0.451113	cPor_09447-RA	http://amigo.geneontology.org/cgi-bin/amigo/term_details?term=GO:0051253
negative regulation of RNA metabolic process	Gene Ontology Slim	GO:0051253	1	1212	0.390808	0.451113	cPor_09447-RA	http://amigo.geneontology.org/cgi-bin/amigo/term_details?term=GO:0051253
cell projection organization	Gene Ontology	GO:0030030	1	1217	0.392071	0.451893	amisp016775	http://amigo.geneontology.org/cgi-bin/amigo/term_details?term=GO:0030030
cell projection organization	Gene Ontology Slim	GO:0030030	1	1217	0.392071	0.451893	amisp016775	http://amigo.geneontology.org/cgi-bin/amigo/term_details?term=GO:0030030
neurological system process	Gene Ontology	GO:0050877	1	1227	0.394589	0.454117	cPor_11586-RA	http://amigo.geneontology.org/cgi-bin/amigo/term_details?term=GO:0050877
neurological system process	Gene Ontology Slim	GO:0050877	1	1227	0.394589	0.454117	cPor_11586-RA	http://amigo.geneontology.org/cgi-bin/amigo/term_details?term=GO:0050877
cellular component morphogenesis	Gene Ontology	GO:0032989	1	1250	0.400344	0.45971	amisp016775	http://amigo.geneontology.org/cgi-bin/amigo/term_details?term=GO:0032989
cellular component morphogenesis	Gene Ontology Slim	GO:0032989	1	1250	0.400344	0.45971	amisp016775	http://amigo.geneontology.org/cgi-bin/amigo/term_details?term=GO:0032989
lipid metabolic process	Gene Ontology	GO:0006629	1	1275	0.406541	0.466131	cPor_15737-RA	http://amigo.geneontology.org/cgi-bin/amigo/term_details?term=GO:0006629
lipid metabolic process	Gene Ontology Slim	GO:0006629	1	1275	0.406541	0.466131	cPor_15737-RA	http://amigo.geneontology.org/cgi-bin/amigo/term_details?term=GO:0006629
negative regulation of cellular macromolecule biosynthetic process	Gene Ontology	GO:2000113	1	1297	0.411945	0.471625	cPor_09447-RA	http://amigo.geneontology.org/cgi-bin/amigo/term_details?term=GO:2000113
negative regulation of cellular macromolecule biosynthetic process	Gene Ontology Slim	GO:2000113	1	1297	0.411945	0.471625	cPor_09447-RA	http://amigo.geneontology.org/cgi-bin/amigo/term_details?term=GO:2000113
response to stimulus	Gene Ontology	GO:0050896	4	8081	0.414926	0.474333	amisp016775|cPor_11586-RA|cPor_09447-RA|amisp032461	http://amigo.geneontology.org/cgi-bin/amigo/term_details?term=GO:0050896
response to stimulus	Gene Ontology Slim	GO:0050896	4	8081	0.414926	0.474333	amisp016775|cPor_11586-RA|cPor_09447-RA|amisp032461	http://amigo.geneontology.org/cgi-bin/amigo/term_details?term=GO:0050896
nuclear lumen	Gene Ontology	GO:0031981	2	3510	0.419081	0.478374	amisp034033|cPor_01965-RA	http://amigo.geneontology.org/cgi-bin/amigo/term_details?term=GO:0031981
nuclear lumen	Gene Ontology Slim	GO:0031981	2	3510	0.419081	0.478374	amisp034033|cPor_01965-RA	http://amigo.geneontology.org/cgi-bin/amigo/term_details?term=GO:0031981
whole membrane	Gene Ontology	GO:0098805	1	1344	0.423335	0.482515	cPor_15737-RA	http://amigo.geneontology.org/cgi-bin/amigo/term_details?term=GO:0098805
whole membrane	Gene Ontology Slim	GO:0098805	1	1344	0.423335	0.482515	cPor_15737-RA	http://amigo.geneontology.org/cgi-bin/amigo/term_details?term=GO:0098805
negative regulation of nucleobase-containing compound metabolic process	Gene Ontology	GO:0045934	1	1348	0.424295	0.482894	cPor_09447-RA	http://amigo.geneontology.org/cgi-bin/amigo/term_details?term=GO:0045934
negative regulation of nucleobase-containing compound metabolic process	Gene Ontology Slim	GO:0045934	1	1348	0.424295	0.482894	cPor_09447-RA	http://amigo.geneontology.org/cgi-bin/amigo/term_details?term=GO:0045934
vesicle-mediated transport	Gene Ontology	GO:0016192	1	1382	0.432393	0.490022	amisp032461	http://amigo.geneontology.org/cgi-bin/amigo/term_details?term=GO:0016192
vesicle-mediated transport	Gene Ontology Slim	GO:0016192	1	1382	0.432393	0.490022	amisp032461	http://amigo.geneontology.org/cgi-bin/amigo/term_details?term=GO:0016192
transition metal ion binding	Gene Ontology	GO:0046914	1	1383	0.432629	0.490022	amisp032461	http://amigo.geneontology.org/cgi-bin/amigo/term_details?term=GO:0046914
transition metal ion binding	Gene Ontology Slim	GO:0046914	1	1383	0.432629	0.490022	amisp032461	http://amigo.geneontology.org/cgi-bin/amigo/term_details?term=GO:0046914
organelle organization	Gene Ontology	GO:0006996	2	3604	0.432745	0.490022	amisp016775|cPor_19471-RA	http://amigo.geneontology.org/cgi-bin/amigo/term_details?term=GO:0006996
organelle organization	Gene Ontology Slim	GO:0006996	2	3604	0.432745	0.490022	amisp016775|cPor_19471-RA	http://amigo.geneontology.org/cgi-bin/amigo/term_details?term=GO:0006996
positive regulation of signal transduction	Gene Ontology	GO:0009967	1	1385	0.433102	0.490022	cPor_09447-RA	http://amigo.geneontology.org/cgi-bin/amigo/term_details?term=GO:0009967
positive regulation of signal transduction	Gene Ontology Slim	GO:0009967	1	1385	0.433102	0.490022	cPor_09447-RA	http://amigo.geneontology.org/cgi-bin/amigo/term_details?term=GO:0009967
negative regulation of macromolecule biosynthetic process	Gene Ontology	GO:0010558	1	1389	0.434047	0.490371	cPor_09447-RA	http://amigo.geneontology.org/cgi-bin/amigo/term_details?term=GO:0010558
negative regulation of macromolecule biosynthetic process	Gene Ontology Slim	GO:0010558	1	1389	0.434047	0.490371	cPor_09447-RA	http://amigo.geneontology.org/cgi-bin/amigo/term_details?term=GO:0010558
positive regulation of cellular protein metabolic process	Gene Ontology	GO:0032270	1	1398	0.436167	0.492044	amisp034033	http://amigo.geneontology.org/cgi-bin/amigo/term_details?term=GO:0032270
positive regulation of cellular protein metabolic process	Gene Ontology Slim	GO:0032270	1	1398	0.436167	0.492044	amisp034033	http://amigo.geneontology.org/cgi-bin/amigo/term_details?term=GO:0032270
negative regulation of cellular biosynthetic process	Gene Ontology	GO:0031327	1	1450	0.448269	0.504739	cPor_09447-RA	http://amigo.geneontology.org/cgi-bin/amigo/term_details?term=GO:0031327
negative regulation of cellular biosynthetic process	Gene Ontology Slim	GO:0031327	1	1450	0.448269	0.504739	cPor_09447-RA	http://amigo.geneontology.org/cgi-bin/amigo/term_details?term=GO:0031327
negative regulation of gene expression	Gene Ontology	GO:0010629	1	1452	0.44873	0.504739	cPor_09447-RA	http://amigo.geneontology.org/cgi-bin/amigo/term_details?term=GO:0010629
negative regulation of gene expression	Gene Ontology Slim	GO:0010629	1	1452	0.44873	0.504739	cPor_09447-RA	http://amigo.geneontology.org/cgi-bin/amigo/term_details?term=GO:0010629
ATP binding	Gene Ontology	GO:0005524	1	1455	0.44942	0.504778	cPor_06982-RA	http://amigo.geneontology.org/cgi-bin/amigo/term_details?term=GO:0005524
ATP binding	Gene Ontology Slim	GO:0005524	1	1455	0.44942	0.504778	cPor_06982-RA	http://amigo.geneontology.org/cgi-bin/amigo/term_details?term=GO:0005524
cytoskeletal part	Gene Ontology	GO:0044430	1	1468	0.452401	0.507388	amisp016775	http://amigo.geneontology.org/cgi-bin/amigo/term_details?term=GO:0044430
cytoskeletal part	Gene Ontology Slim	GO:0044430	1	1468	0.452401	0.507388	amisp016775	http://amigo.geneontology.org/cgi-bin/amigo/term_details?term=GO:0044430
negative regulation of nitrogen compound metabolic process	Gene Ontology	GO:0051172	1	1474	0.453772	0.507958	cPor_09447-RA	http://amigo.geneontology.org/cgi-bin/amigo/term_details?term=GO:0051172
negative regulation of nitrogen compound metabolic process	Gene Ontology Slim	GO:0051172	1	1474	0.453772	0.507958	cPor_09447-RA	http://amigo.geneontology.org/cgi-bin/amigo/term_details?term=GO:0051172
negative regulation of biosynthetic process	Gene Ontology	GO:0009890	1	1476	0.454229	0.507958	cPor_09447-RA	http://amigo.geneontology.org/cgi-bin/amigo/term_details?term=GO:0009890
negative regulation of biosynthetic process	Gene Ontology Slim	GO:0009890	1	1476	0.454229	0.507958	cPor_09447-RA	http://amigo.geneontology.org/cgi-bin/amigo/term_details?term=GO:0009890
positive regulation of protein metabolic process	Gene Ontology	GO:0051247	1	1484	0.45605	0.509256	amisp034033	http://amigo.geneontology.org/cgi-bin/amigo/term_details?term=GO:0051247
positive regulation of protein metabolic process	Gene Ontology Slim	GO:0051247	1	1484	0.45605	0.509256	amisp034033	http://amigo.geneontology.org/cgi-bin/amigo/term_details?term=GO:0051247
adenyl ribonucleotide binding	Gene Ontology	GO:0032559	1	1492	0.457866	0.510544	cPor_06982-RA	http://amigo.geneontology.org/cgi-bin/amigo/term_details?term=GO:0032559
adenyl ribonucleotide binding	Gene Ontology Slim	GO:0032559	1	1492	0.457866	0.510544	cPor_06982-RA	http://amigo.geneontology.org/cgi-bin/amigo/term_details?term=GO:0032559
endomembrane system	Gene Ontology	GO:0012505	2	3788	0.459077	0.511154	cPor_19471-RA|amisp005461	http://amigo.geneontology.org/cgi-bin/amigo/term_details?term=GO:0012505
endomembrane system	Gene Ontology Slim	GO:0012505	2	3788	0.459077	0.511154	cPor_19471-RA|amisp005461	http://amigo.geneontology.org/cgi-bin/amigo/term_details?term=GO:0012505
adenyl nucleotide binding	Gene Ontology	GO:0030554	1	1503	0.460354	0.511836	cPor_06982-RA	http://amigo.geneontology.org/cgi-bin/amigo/term_details?term=GO:0030554
adenyl nucleotide binding	Gene Ontology Slim	GO:0030554	1	1503	0.460354	0.511836	cPor_06982-RA	http://amigo.geneontology.org/cgi-bin/amigo/term_details?term=GO:0030554
positive regulation of cell communication	Gene Ontology	GO:0010647	1	1513	0.462606	0.513599	cPor_09447-RA	http://amigo.geneontology.org/cgi-bin/amigo/term_details?term=GO:0010647
positive regulation of cell communication	Gene Ontology Slim	GO:0010647	1	1513	0.462606	0.513599	cPor_09447-RA	http://amigo.geneontology.org/cgi-bin/amigo/term_details?term=GO:0010647
positive regulation of signaling	Gene Ontology	GO:0023056	1	1518	0.463728	0.514105	cPor_09447-RA	http://amigo.geneontology.org/cgi-bin/amigo/term_details?term=GO:0023056
positive regulation of signaling	Gene Ontology Slim	GO:0023056	1	1518	0.463728	0.514105	cPor_09447-RA	http://amigo.geneontology.org/cgi-bin/amigo/term_details?term=GO:0023056
cellular developmental process	Gene Ontology	GO:0048869	2	3837	0.46599	0.51587	amisp016775|cPor_09447-RA	http://amigo.geneontology.org/cgi-bin/amigo/term_details?term=GO:0048869
cellular developmental process	Gene Ontology Slim	GO:0048869	2	3837	0.46599	0.51587	amisp016775|cPor_09447-RA	http://amigo.geneontology.org/cgi-bin/amigo/term_details?term=GO:0048869
cellular protein localization	Gene Ontology	GO:0034613	1	1542	0.469087	0.518553	amisp016775	http://amigo.geneontology.org/cgi-bin/amigo/term_details?term=GO:0034613
cellular protein localization	Gene Ontology Slim	GO:0034613	1	1542	0.469087	0.518553	amisp016775	http://amigo.geneontology.org/cgi-bin/amigo/term_details?term=GO:0034613
cellular macromolecule localization	Gene Ontology	GO:0070727	1	1550	0.470862	0.51907	amisp016775	http://amigo.geneontology.org/cgi-bin/amigo/term_details?term=GO:0070727
cellular macromolecule localization	Gene Ontology Slim	GO:0070727	1	1550	0.470862	0.51907	amisp016775	http://amigo.geneontology.org/cgi-bin/amigo/term_details?term=GO:0070727
nuclear part	Gene Ontology	GO:0044428	2	3872	0.470902	0.51907	amisp034033|cPor_01965-RA	http://amigo.geneontology.org/cgi-bin/amigo/term_details?term=GO:0044428
nuclear part	Gene Ontology Slim	GO:0044428	2	3872	0.470902	0.51907	amisp034033|cPor_01965-RA	http://amigo.geneontology.org/cgi-bin/amigo/term_details?term=GO:0044428
integral component of plasma membrane	Gene Ontology	GO:0005887	1	1562	0.473514	0.521204	cPor_11586-RA	http://amigo.geneontology.org/cgi-bin/amigo/term_details?term=GO:0005887
integral component of plasma membrane	Gene Ontology Slim	GO:0005887	1	1562	0.473514	0.521204	cPor_11586-RA	http://amigo.geneontology.org/cgi-bin/amigo/term_details?term=GO:0005887
intrinsic component of plasma membrane	Gene Ontology	GO:0031226	1	1619	0.485942	0.53374	cPor_11586-RA	http://amigo.geneontology.org/cgi-bin/amigo/term_details?term=GO:0031226
intrinsic component of plasma membrane	Gene Ontology Slim	GO:0031226	1	1619	0.485942	0.53374	cPor_11586-RA	http://amigo.geneontology.org/cgi-bin/amigo/term_details?term=GO:0031226
endoplasmic reticulum	Gene Ontology	GO:0005783	1	1623	0.486804	0.533925	cPor_19471-RA	http://amigo.geneontology.org/cgi-bin/amigo/term_details?term=GO:0005783
endoplasmic reticulum	Gene Ontology Slim	GO:0005783	1	1623	0.486804	0.533925	cPor_19471-RA	http://amigo.geneontology.org/cgi-bin/amigo/term_details?term=GO:0005783
mitochondrion	Gene Ontology	GO:0005739	1	1630	0.488309	0.534814	cPor_15737-RA	http://amigo.geneontology.org/cgi-bin/amigo/term_details?term=GO:0005739
mitochondrion	Gene Ontology Slim	GO:0005739	1	1630	0.488309	0.534814	cPor_15737-RA	http://amigo.geneontology.org/cgi-bin/amigo/term_details?term=GO:0005739
regulation of multicellular organismal development	Gene Ontology	GO:2000026	1	1666	0.495982	0.542448	amisp016775	http://amigo.geneontology.org/cgi-bin/amigo/term_details?term=GO:2000026
regulation of multicellular organismal development	Gene Ontology Slim	GO:2000026	1	1666	0.495982	0.542448	amisp016775	http://amigo.geneontology.org/cgi-bin/amigo/term_details?term=GO:2000026
single-organism organelle organization	Gene Ontology	GO:1902589	1	1702	0.503548	0.549942	amisp016775	http://amigo.geneontology.org/cgi-bin/amigo/term_details?term=GO:1902589
single-organism organelle organization	Gene Ontology Slim	GO:1902589	1	1702	0.503548	0.549942	amisp016775	http://amigo.geneontology.org/cgi-bin/amigo/term_details?term=GO:1902589
movement of cell or subcellular component	Gene Ontology	GO:0006928	1	1715	0.506254	0.552114	amisp016775	http://amigo.geneontology.org/cgi-bin/amigo/term_details?term=GO:0006928
movement of cell or subcellular component	Gene Ontology Slim	GO:0006928	1	1715	0.506254	0.552114	amisp016775	http://amigo.geneontology.org/cgi-bin/amigo/term_details?term=GO:0006928
system development	Gene Ontology	GO:0048731	2	4206	0.516588	0.562588	amisp016775|amisp005516	http://amigo.geneontology.org/cgi-bin/amigo/term_details?term=GO:0048731
system development	Gene Ontology Slim	GO:0048731	2	4206	0.516588	0.562588	amisp016775|amisp005516	http://amigo.geneontology.org/cgi-bin/amigo/term_details?term=GO:0048731
cell projection	Gene Ontology	GO:0042995	1	1772	0.517955	0.562928	amisp016775	http://amigo.geneontology.org/cgi-bin/amigo/term_details?term=GO:0042995
cell projection	Gene Ontology Slim	GO:0042995	1	1772	0.517955	0.562928	amisp016775	http://amigo.geneontology.org/cgi-bin/amigo/term_details?term=GO:0042995
regulation of transport	Gene Ontology	GO:0051049	1	1774	0.518361	0.562928	cPor_11586-RA	http://amigo.geneontology.org/cgi-bin/amigo/term_details?term=GO:0051049
regulation of transport	Gene Ontology Slim	GO:0051049	1	1774	0.518361	0.562928	cPor_11586-RA	http://amigo.geneontology.org/cgi-bin/amigo/term_details?term=GO:0051049
purine ribonucleoside triphosphate binding	Gene Ontology	GO:0035639	1	1788	0.521193	0.564863	cPor_06982-RA	http://amigo.geneontology.org/cgi-bin/amigo/term_details?term=GO:0035639
purine ribonucleoside triphosphate binding	Gene Ontology Slim	GO:0035639	1	1788	0.521193	0.564863	cPor_06982-RA	http://amigo.geneontology.org/cgi-bin/amigo/term_details?term=GO:0035639
positive regulation of molecular function	Gene Ontology	GO:0044093	1	1791	0.521798	0.564863	cPor_09447-RA	http://amigo.geneontology.org/cgi-bin/amigo/term_details?term=GO:0044093
positive regulation of molecular function	Gene Ontology Slim	GO:0044093	1	1791	0.521798	0.564863	cPor_09447-RA	http://amigo.geneontology.org/cgi-bin/amigo/term_details?term=GO:0044093
purine ribonucleoside binding	Gene Ontology	GO:0032550	1	1798	0.523206	0.564863	cPor_06982-RA	http://amigo.geneontology.org/cgi-bin/amigo/term_details?term=GO:0032550
purine ribonucleoside binding	Gene Ontology Slim	GO:0032550	1	1798	0.523206	0.564863	cPor_06982-RA	http://amigo.geneontology.org/cgi-bin/amigo/term_details?term=GO:0032550
ribonucleoside binding	Gene Ontology	GO:0032549	1	1801	0.523809	0.564863	cPor_06982-RA	http://amigo.geneontology.org/cgi-bin/amigo/term_details?term=GO:0032549
purine nucleoside binding	Gene Ontology	GO:0001883	1	1801	0.523809	0.564863	cPor_06982-RA	http://amigo.geneontology.org/cgi-bin/amigo/term_details?term=GO:0001883
ribonucleoside binding	Gene Ontology Slim	GO:0032549	1	1801	0.523809	0.564863	cPor_06982-RA	http://amigo.geneontology.org/cgi-bin/amigo/term_details?term=GO:0032549
purine nucleoside binding	Gene Ontology Slim	GO:0001883	1	1801	0.523809	0.564863	cPor_06982-RA	http://amigo.geneontology.org/cgi-bin/amigo/term_details?term=GO:0001883
nucleoside binding	Gene Ontology	GO:0001882	1	1808	0.525211	0.565584	cPor_06982-RA	http://amigo.geneontology.org/cgi-bin/amigo/term_details?term=GO:0001882
nucleoside binding	Gene Ontology Slim	GO:0001882	1	1808	0.525211	0.565584	cPor_06982-RA	http://amigo.geneontology.org/cgi-bin/amigo/term_details?term=GO:0001882
protein transport	Gene Ontology	GO:0015031	1	1813	0.526211	0.56587	amisp016775	http://amigo.geneontology.org/cgi-bin/amigo/term_details?term=GO:0015031
protein transport	Gene Ontology Slim	GO:0015031	1	1813	0.526211	0.56587	amisp016775	http://amigo.geneontology.org/cgi-bin/amigo/term_details?term=GO:0015031
cellular response to stress	Gene Ontology	GO:0033554	1	1824	0.528403	0.567435	amisp032461	http://amigo.geneontology.org/cgi-bin/amigo/term_details?term=GO:0033554
cellular response to stress	Gene Ontology Slim	GO:0033554	1	1824	0.528403	0.567435	amisp032461	http://amigo.geneontology.org/cgi-bin/amigo/term_details?term=GO:0033554
purine ribonucleotide binding	Gene Ontology	GO:0032555	1	1830	0.529595	0.567923	cPor_06982-RA	http://amigo.geneontology.org/cgi-bin/amigo/term_details?term=GO:0032555
purine ribonucleotide binding	Gene Ontology Slim	GO:0032555	1	1830	0.529595	0.567923	cPor_06982-RA	http://amigo.geneontology.org/cgi-bin/amigo/term_details?term=GO:0032555
purine nucleotide binding	Gene Ontology	GO:0017076	1	1843	0.532167	0.569731	cPor_06982-RA	http://amigo.geneontology.org/cgi-bin/amigo/term_details?term=GO:0017076
purine nucleotide binding	Gene Ontology Slim	GO:0017076	1	1843	0.532167	0.569731	cPor_06982-RA	http://amigo.geneontology.org/cgi-bin/amigo/term_details?term=GO:0017076
ribonucleotide binding	Gene Ontology	GO:0032553	1	1846	0.532759	0.569731	cPor_06982-RA	http://amigo.geneontology.org/cgi-bin/amigo/term_details?term=GO:0032553
ribonucleotide binding	Gene Ontology Slim	GO:0032553	1	1846	0.532759	0.569731	cPor_06982-RA	http://amigo.geneontology.org/cgi-bin/amigo/term_details?term=GO:0032553
intracellular organelle lumen	Gene Ontology	GO:0070013	2	4356	0.536365	0.571347	amisp034033|cPor_01965-RA	http://amigo.geneontology.org/cgi-bin/amigo/term_details?term=GO:0070013
intracellular organelle lumen	Gene Ontology Slim	GO:0070013	2	4356	0.536365	0.571347	amisp034033|cPor_01965-RA	http://amigo.geneontology.org/cgi-bin/amigo/term_details?term=GO:0070013
membrane-enclosed lumen	Gene Ontology	GO:0031974	2	4357	0.536495	0.571347	amisp034033|cPor_01965-RA	http://amigo.geneontology.org/cgi-bin/amigo/term_details?term=GO:0031974
organelle lumen	Gene Ontology	GO:0043233	2	4357	0.536495	0.571347	amisp034033|cPor_01965-RA	http://amigo.geneontology.org/cgi-bin/amigo/term_details?term=GO:0043233
membrane-enclosed lumen	Gene Ontology Slim	GO:0031974	2	4357	0.536495	0.571347	amisp034033|cPor_01965-RA	http://amigo.geneontology.org/cgi-bin/amigo/term_details?term=GO:0031974
organelle lumen	Gene Ontology Slim	GO:0043233	2	4357	0.536495	0.571347	amisp034033|cPor_01965-RA	http://amigo.geneontology.org/cgi-bin/amigo/term_details?term=GO:0043233
positive regulation of response to stimulus	Gene Ontology	GO:0048584	1	1903	0.54387	0.578402	cPor_09447-RA	http://amigo.geneontology.org/cgi-bin/amigo/term_details?term=GO:0048584
positive regulation of response to stimulus	Gene Ontology Slim	GO:0048584	1	1903	0.54387	0.578402	cPor_09447-RA	http://amigo.geneontology.org/cgi-bin/amigo/term_details?term=GO:0048584
system process	Gene Ontology	GO:0003008	1	1918	0.546753	0.580666	cPor_11586-RA	http://amigo.geneontology.org/cgi-bin/amigo/term_details?term=GO:0003008
system process	Gene Ontology Slim	GO:0003008	1	1918	0.546753	0.580666	cPor_11586-RA	http://amigo.geneontology.org/cgi-bin/amigo/term_details?term=GO:0003008
establishment of protein localization	Gene Ontology	GO:0045184	1	1977	0.557926	0.591717	amisp016775	http://amigo.geneontology.org/cgi-bin/amigo/term_details?term=GO:0045184
establishment of protein localization	Gene Ontology Slim	GO:0045184	1	1977	0.557926	0.591717	amisp016775	http://amigo.geneontology.org/cgi-bin/amigo/term_details?term=GO:0045184
cytoskeleton	Gene Ontology	GO:0005856	1	1983	0.559048	0.592091	amisp016775	http://amigo.geneontology.org/cgi-bin/amigo/term_details?term=GO:0005856
cytoskeleton	Gene Ontology Slim	GO:0005856	1	1983	0.559048	0.592091	amisp016775	http://amigo.geneontology.org/cgi-bin/amigo/term_details?term=GO:0005856
nervous system development	Gene Ontology	GO:0007399	1	2112	0.582528	0.616112	amisp016775	http://amigo.geneontology.org/cgi-bin/amigo/term_details?term=GO:0007399
nervous system development	Gene Ontology Slim	GO:0007399	1	2112	0.582528	0.616112	amisp016775	http://amigo.geneontology.org/cgi-bin/amigo/term_details?term=GO:0007399
cellular response to organic substance	Gene Ontology	GO:0071310	1	2149	0.589043	0.622149	amisp032461	http://amigo.geneontology.org/cgi-bin/amigo/term_details?term=GO:0071310
cellular response to organic substance	Gene Ontology Slim	GO:0071310	1	2149	0.589043	0.622149	amisp032461	http://amigo.geneontology.org/cgi-bin/amigo/term_details?term=GO:0071310
carbohydrate derivative binding	Gene Ontology	GO:0097367	1	2174	0.593391	0.625884	cPor_06982-RA	http://amigo.geneontology.org/cgi-bin/amigo/term_details?term=GO:0097367
carbohydrate derivative binding	Gene Ontology Slim	GO:0097367	1	2174	0.593391	0.625884	cPor_06982-RA	http://amigo.geneontology.org/cgi-bin/amigo/term_details?term=GO:0097367
phosphorylation	Gene Ontology	GO:0016310	1	2190	0.596151	0.627935	cPor_06982-RA	http://amigo.geneontology.org/cgi-bin/amigo/term_details?term=GO:0016310
phosphorylation	Gene Ontology Slim	GO:0016310	1	2190	0.596151	0.627935	cPor_06982-RA	http://amigo.geneontology.org/cgi-bin/amigo/term_details?term=GO:0016310
plasma membrane	Gene Ontology	GO:0005886	2	4859	0.599061	0.630138	amisp016775|cPor_11586-RA	http://amigo.geneontology.org/cgi-bin/amigo/term_details?term=GO:0005886
plasma membrane	Gene Ontology Slim	GO:0005886	2	4859	0.599061	0.630138	amisp016775|cPor_11586-RA	http://amigo.geneontology.org/cgi-bin/amigo/term_details?term=GO:0005886
regulation of developmental process	Gene Ontology	GO:0050793	1	2217	0.600769	0.631074	amisp016775	http://amigo.geneontology.org/cgi-bin/amigo/term_details?term=GO:0050793
regulation of developmental process	Gene Ontology Slim	GO:0050793	1	2217	0.600769	0.631074	amisp016775	http://amigo.geneontology.org/cgi-bin/amigo/term_details?term=GO:0050793
negative regulation of macromolecule metabolic process	Gene Ontology	GO:0010605	1	2269	0.609523	0.639398	cPor_09447-RA	http://amigo.geneontology.org/cgi-bin/amigo/term_details?term=GO:0010605
negative regulation of macromolecule metabolic process	Gene Ontology Slim	GO:0010605	1	2269	0.609523	0.639398	cPor_09447-RA	http://amigo.geneontology.org/cgi-bin/amigo/term_details?term=GO:0010605
cell periphery	Gene Ontology	GO:0071944	2	4962	0.611185	0.640269	amisp016775|cPor_11586-RA	http://amigo.geneontology.org/cgi-bin/amigo/term_details?term=GO:0071944
cell periphery	Gene Ontology Slim	GO:0071944	2	4962	0.611185	0.640269	amisp016775|cPor_11586-RA	http://amigo.geneontology.org/cgi-bin/amigo/term_details?term=GO:0071944
negative regulation of cellular metabolic process	Gene Ontology	GO:0031324	1	2290	0.613008	0.641299	cPor_09447-RA	http://amigo.geneontology.org/cgi-bin/amigo/term_details?term=GO:0031324
negative regulation of cellular metabolic process	Gene Ontology Slim	GO:0031324	1	2290	0.613008	0.641299	cPor_09447-RA	http://amigo.geneontology.org/cgi-bin/amigo/term_details?term=GO:0031324
regulation of cellular protein metabolic process	Gene Ontology	GO:0032268	1	2295	0.613833	0.641299	amisp034033	http://amigo.geneontology.org/cgi-bin/amigo/term_details?term=GO:0032268
regulation of cellular protein metabolic process	Gene Ontology Slim	GO:0032268	1	2295	0.613833	0.641299	amisp034033	http://amigo.geneontology.org/cgi-bin/amigo/term_details?term=GO:0032268
multi-organism process	Gene Ontology	GO:0051704	1	2352	0.623125	0.650126	cPor_09447-RA	http://amigo.geneontology.org/cgi-bin/amigo/term_details?term=GO:0051704
multi-organism process	Gene Ontology Slim	GO:0051704	1	2352	0.623125	0.650126	cPor_09447-RA	http://amigo.geneontology.org/cgi-bin/amigo/term_details?term=GO:0051704
protein localization	Gene Ontology	GO:0008104	1	2383	0.62809	0.65442	amisp016775	http://amigo.geneontology.org/cgi-bin/amigo/term_details?term=GO:0008104
protein localization	Gene Ontology Slim	GO:0008104	1	2383	0.62809	0.65442	amisp016775	http://amigo.geneontology.org/cgi-bin/amigo/term_details?term=GO:0008104
regulation of localization	Gene Ontology	GO:0032879	1	2405	0.631576	0.657164	cPor_11586-RA	http://amigo.geneontology.org/cgi-bin/amigo/term_details?term=GO:0032879
regulation of localization	Gene Ontology Slim	GO:0032879	1	2405	0.631576	0.657164	cPor_11586-RA	http://amigo.geneontology.org/cgi-bin/amigo/term_details?term=GO:0032879
regulation of protein metabolic process	Gene Ontology	GO:0051246	1	2443	0.637526	0.66246	amisp034033	http://amigo.geneontology.org/cgi-bin/amigo/term_details?term=GO:0051246
regulation of protein metabolic process	Gene Ontology Slim	GO:0051246	1	2443	0.637526	0.66246	amisp034033	http://amigo.geneontology.org/cgi-bin/amigo/term_details?term=GO:0051246
cellular component assembly	Gene Ontology	GO:0022607	1	2458	0.63985	0.663979	amisp016775	http://amigo.geneontology.org/cgi-bin/amigo/term_details?term=GO:0022607
cellular component assembly	Gene Ontology Slim	GO:0022607	1	2458	0.63985	0.663979	amisp016775	http://amigo.geneontology.org/cgi-bin/amigo/term_details?term=GO:0022607
negative regulation of metabolic process	Gene Ontology	GO:0009892	1	2465	0.64093	0.664205	cPor_09447-RA	http://amigo.geneontology.org/cgi-bin/amigo/term_details?term=GO:0009892
negative regulation of metabolic process	Gene Ontology Slim	GO:0009892	1	2465	0.64093	0.664205	cPor_09447-RA	http://amigo.geneontology.org/cgi-bin/amigo/term_details?term=GO:0009892
plasma membrane part	Gene Ontology	GO:0044459	1	2516	0.648704	0.671359	cPor_11586-RA	http://amigo.geneontology.org/cgi-bin/amigo/term_details?term=GO:0044459
plasma membrane part	Gene Ontology Slim	GO:0044459	1	2516	0.648704	0.671359	cPor_11586-RA	http://amigo.geneontology.org/cgi-bin/amigo/term_details?term=GO:0044459
regulation of multicellular organismal process	Gene Ontology	GO:0051239	1	2581	0.658385	0.680461	amisp016775	http://amigo.geneontology.org/cgi-bin/amigo/term_details?term=GO:0051239
regulation of multicellular organismal process	Gene Ontology Slim	GO:0051239	1	2581	0.658385	0.680461	amisp016775	http://amigo.geneontology.org/cgi-bin/amigo/term_details?term=GO:0051239
cellular response to chemical stimulus	Gene Ontology	GO:0070887	1	2587	0.659265	0.680461	amisp032461	http://amigo.geneontology.org/cgi-bin/amigo/term_details?term=GO:0070887
cellular response to chemical stimulus	Gene Ontology Slim	GO:0070887	1	2587	0.659265	0.680461	amisp032461	http://amigo.geneontology.org/cgi-bin/amigo/term_details?term=GO:0070887
intracellular signal transduction	Gene Ontology	GO:0035556	1	2598	0.660875	0.681209	amisp016775	http://amigo.geneontology.org/cgi-bin/amigo/term_details?term=GO:0035556
intracellular signal transduction	Gene Ontology Slim	GO:0035556	1	2598	0.660875	0.681209	amisp016775	http://amigo.geneontology.org/cgi-bin/amigo/term_details?term=GO:0035556
cellular component biogenesis	Gene Ontology	GO:0044085	1	2724	0.678808	0.69876	amisp016775	http://amigo.geneontology.org/cgi-bin/amigo/term_details?term=GO:0044085
cellular component biogenesis	Gene Ontology Slim	GO:0044085	1	2724	0.678808	0.69876	amisp016775	http://amigo.geneontology.org/cgi-bin/amigo/term_details?term=GO:0044085
extracellular exosome	Gene Ontology	GO:0070062	1	2738	0.680745	0.699818	cPor_06982-RA	http://amigo.geneontology.org/cgi-bin/amigo/term_details?term=GO:0070062
extracellular exosome	Gene Ontology Slim	GO:0070062	1	2738	0.680745	0.699818	cPor_06982-RA	http://amigo.geneontology.org/cgi-bin/amigo/term_details?term=GO:0070062
extracellular vesicle	Gene Ontology	GO:1903561	1	2751	0.682533	0.69993	cPor_06982-RA	http://amigo.geneontology.org/cgi-bin/amigo/term_details?term=GO:1903561
extracellular vesicle	Gene Ontology Slim	GO:1903561	1	2751	0.682533	0.69993	cPor_06982-RA	http://amigo.geneontology.org/cgi-bin/amigo/term_details?term=GO:1903561
extracellular organelle	Gene Ontology	GO:0043230	1	2752	0.68267	0.69993	cPor_06982-RA	http://amigo.geneontology.org/cgi-bin/amigo/term_details?term=GO:0043230
extracellular organelle	Gene Ontology Slim	GO:0043230	1	2752	0.68267	0.69993	cPor_06982-RA	http://amigo.geneontology.org/cgi-bin/amigo/term_details?term=GO:0043230
regulation of molecular function	Gene Ontology	GO:0065009	1	2773	0.685539	0.701937	cPor_09447-RA	http://amigo.geneontology.org/cgi-bin/amigo/term_details?term=GO:0065009
regulation of molecular function	Gene Ontology Slim	GO:0065009	1	2773	0.685539	0.701937	cPor_09447-RA	http://amigo.geneontology.org/cgi-bin/amigo/term_details?term=GO:0065009
response to organic substance	Gene Ontology	GO:0010033	1	2810	0.690533	0.706113	amisp032461	http://amigo.geneontology.org/cgi-bin/amigo/term_details?term=GO:0010033
response to organic substance	Gene Ontology Slim	GO:0010033	1	2810	0.690533	0.706113	amisp032461	http://amigo.geneontology.org/cgi-bin/amigo/term_details?term=GO:0010033
cellular component organization	Gene Ontology	GO:0016043	2	5863	0.706607	0.721591	amisp016775|cPor_19471-RA	http://amigo.geneontology.org/cgi-bin/amigo/term_details?term=GO:0016043
cellular component organization	Gene Ontology Slim	GO:0016043	2	5863	0.706607	0.721591	amisp016775|cPor_19471-RA	http://amigo.geneontology.org/cgi-bin/amigo/term_details?term=GO:0016043
phosphate-containing compound metabolic process	Gene Ontology	GO:0006796	1	3008	0.716021	0.730237	cPor_06982-RA	http://amigo.geneontology.org/cgi-bin/amigo/term_details?term=GO:0006796
phosphate-containing compound metabolic process	Gene Ontology Slim	GO:0006796	1	3008	0.716021	0.730237	cPor_06982-RA	http://amigo.geneontology.org/cgi-bin/amigo/term_details?term=GO:0006796
phosphorus metabolic process	Gene Ontology	GO:0006793	1	3016	0.717008	0.730277	cPor_06982-RA	http://amigo.geneontology.org/cgi-bin/amigo/term_details?term=GO:0006793
phosphorus metabolic process	Gene Ontology Slim	GO:0006793	1	3016	0.717008	0.730277	cPor_06982-RA	http://amigo.geneontology.org/cgi-bin/amigo/term_details?term=GO:0006793
cellular component organization or biogenesis	Gene Ontology	GO:0071840	2	6012	0.720559	0.732925	amisp016775|cPor_19471-RA	http://amigo.geneontology.org/cgi-bin/amigo/term_details?term=GO:0071840
cellular component organization or biogenesis	Gene Ontology Slim	GO:0071840	2	6012	0.720559	0.732925	amisp016775|cPor_19471-RA	http://amigo.geneontology.org/cgi-bin/amigo/term_details?term=GO:0071840
regulation of biological quality	Gene Ontology	GO:0065008	1	3386	0.759308	0.77132	cPor_11586-RA	http://amigo.geneontology.org/cgi-bin/amigo/term_details?term=GO:0065008
regulation of biological quality	Gene Ontology Slim	GO:0065008	1	3386	0.759308	0.77132	cPor_11586-RA	http://amigo.geneontology.org/cgi-bin/amigo/term_details?term=GO:0065008
cell differentiation	Gene Ontology	GO:0030154	1	3519	0.773007	0.783273	cPor_09447-RA	http://amigo.geneontology.org/cgi-bin/amigo/term_details?term=GO:0030154
cell differentiation	Gene Ontology Slim	GO:0030154	1	3519	0.773007	0.783273	cPor_09447-RA	http://amigo.geneontology.org/cgi-bin/amigo/term_details?term=GO:0030154
membrane-bounded vesicle	Gene Ontology	GO:0031988	1	3520	0.773107	0.783273	cPor_06982-RA	http://amigo.geneontology.org/cgi-bin/amigo/term_details?term=GO:0031988
membrane-bounded vesicle	Gene Ontology Slim	GO:0031988	1	3520	0.773107	0.783273	cPor_06982-RA	http://amigo.geneontology.org/cgi-bin/amigo/term_details?term=GO:0031988
vesicle	Gene Ontology	GO:0031982	1	3652	0.785972	0.794983	cPor_06982-RA	http://amigo.geneontology.org/cgi-bin/amigo/term_details?term=GO:0031982
vesicle	Gene Ontology Slim	GO:0031982	1	3652	0.785972	0.794983	cPor_06982-RA	http://amigo.geneontology.org/cgi-bin/amigo/term_details?term=GO:0031982
response to stress	Gene Ontology	GO:0006950	1	3660	0.786729	0.794983	amisp032461	http://amigo.geneontology.org/cgi-bin/amigo/term_details?term=GO:0006950
response to stress	Gene Ontology Slim	GO:0006950	1	3660	0.786729	0.794983	amisp032461	http://amigo.geneontology.org/cgi-bin/amigo/term_details?term=GO:0006950
cellular protein modification process	Gene Ontology	GO:0006464	1	3707	0.791128	0.797337	amisp032461	http://amigo.geneontology.org/cgi-bin/amigo/term_details?term=GO:0006464
protein modification process	Gene Ontology	GO:0036211	1	3707	0.791128	0.797337	amisp032461	http://amigo.geneontology.org/cgi-bin/amigo/term_details?term=GO:0036211
cellular protein modification process	Gene Ontology Slim	GO:0006464	1	3707	0.791128	0.797337	amisp032461	http://amigo.geneontology.org/cgi-bin/amigo/term_details?term=GO:0006464
protein modification process	Gene Ontology Slim	GO:0036211	1	3707	0.791128	0.797337	amisp032461	http://amigo.geneontology.org/cgi-bin/amigo/term_details?term=GO:0036211
extracellular region part	Gene Ontology	GO:0044421	1	3743	0.794439	0.799628	cPor_06982-RA	http://amigo.geneontology.org/cgi-bin/amigo/term_details?term=GO:0044421
extracellular region part	Gene Ontology Slim	GO:0044421	1	3743	0.794439	0.799628	cPor_06982-RA	http://amigo.geneontology.org/cgi-bin/amigo/term_details?term=GO:0044421
non-membrane-bounded organelle	Gene Ontology	GO:0043228	1	3816	0.801004	0.804135	amisp016775	http://amigo.geneontology.org/cgi-bin/amigo/term_details?term=GO:0043228
intracellular non-membrane-bounded organelle	Gene Ontology	GO:0043232	1	3816	0.801004	0.804135	amisp016775	http://amigo.geneontology.org/cgi-bin/amigo/term_details?term=GO:0043232
non-membrane-bounded organelle	Gene Ontology Slim	GO:0043228	1	3816	0.801004	0.804135	amisp016775	http://amigo.geneontology.org/cgi-bin/amigo/term_details?term=GO:0043228
intracellular non-membrane-bounded organelle	Gene Ontology Slim	GO:0043232	1	3816	0.801004	0.804135	amisp016775	http://amigo.geneontology.org/cgi-bin/amigo/term_details?term=GO:0043232
macromolecule modification	Gene Ontology	GO:0043412	1	3871	0.805819	0.807916	amisp032461	http://amigo.geneontology.org/cgi-bin/amigo/term_details?term=GO:0043412
macromolecule modification	Gene Ontology Slim	GO:0043412	1	3871	0.805819	0.807916	amisp032461	http://amigo.geneontology.org/cgi-bin/amigo/term_details?term=GO:0043412
response to chemical	Gene Ontology	GO:0042221	1	4014	0.817833	0.818896	amisp032461	http://amigo.geneontology.org/cgi-bin/amigo/term_details?term=GO:0042221
response to chemical	Gene Ontology Slim	GO:0042221	1	4014	0.817833	0.818896	amisp032461	http://amigo.geneontology.org/cgi-bin/amigo/term_details?term=GO:0042221
extracellular region	Gene Ontology	GO:0005576	1	4424	0.84853	0.84853	cPor_06982-RA	http://amigo.geneontology.org/cgi-bin/amigo/term_details?term=GO:0005576
extracellular region	Gene Ontology Slim	GO:0005576	1	4424	0.84853	0.84853	cPor_06982-RA	http://amigo.geneontology.org/cgi-bin/amigo/term_details?term=GO:0005576
--------------------
